# Supplementary material for: Zelda Binding in the Early Drosophila melanogaster Embryo Marks Regions Subsequently Activated at the Maternal-to-Zygotic Transition
Source: PLoS Genet. 2011 Oct 20;7(10):e1002266. doi: 10.1371/journal.pgen.1002266 (PMC3197655; doi:10.1371/journal.pgen.1002266)
Supplement: Table S1 — ZLD peaks at cycle 8. (XLS) [file pgen.1002266.s004.xls]

http://genome.ucsc.edu/cgi-bin/hgTracks?hgS_doOtherUser=submit&hgS_otherUserName=Tomkap&hgS_otherUserSessionName=ZLD																			
PID	Chr	From	To	Peak	Height	Label	Link	Genes	Dists	TSS_gene	TSS_dist	St3_Height	St4_Height	St5_Height	Slope	Dynamics	Max_3_to_1_contamination	Max_1_to_3_contamination	DNaseI_st5
1	chr3L	19549830	19550150	19549980	11365.6	Intergenic	http://genome.ucsc.edu/cgi-bin/hgTracks?position=chr3L:19544830-19555150	"CG9300,CG32210,CG14098,"	"-2108,-4596,-9585,"	 CG9300 	4459	11365.6	11043.6	10528.4	-0.11	 -- 	1.0795	0.9263	765.2286
2	chr3L	16107140	16107490	16107310	9664.4	Intronic	http://genome.ucsc.edu/cgi-bin/hgTracks?position=chr3L:16102140-16112490	"Taf4,Zn72D,CG12272,"	"0,-1822,7829,"	 Taf4 	524	9664.4	7408.2	5180.1	-0.9	 \\ 	1.8657	0.536	298.915
3	chr3L	19555290	19555750	19555520	8232.1	Intergenic	http://genome.ucsc.edu/cgi-bin/hgTracks?position=chr3L:19550290-19560750	"Shal,CG9300,CG32210,"	"6017,-7648,-10136,"	 CG9300 	9999	8232.1	6497.2	5772.2	-0.51	 \- 	1.4262	0.7012	639.5341
4	chr2R	18965140	18965490	18965340	7619.3	CDS	http://genome.ucsc.edu/cgi-bin/hgTracks?position=chr2R:18960140-18970490	"Art7,CG3085,Gr59a,"	"0,-959,2743,"	 Art7 	1219	7619.3	4711.3	2317.5	-1.72	 \\ 	3.2878	0.3042	109.9922
5	chr2R	11018080	11018680	11018490	7433.3	Intronic	http://genome.ucsc.edu/cgi-bin/hgTracks?position=chr2R:11013080-11023680	"chn,CG34186,CG8089,"	"0,13982,14839,"	 chn 	2070	7433.3	5137.3	4577.1	-0.7	 \- 	1.624	0.6158	72.6323
6	chr3L	4696250	4696580	4696430	7518.5	Intronic	http://genome.ucsc.edu/cgi-bin/hgTracks?position=chr3L:4691250-4701580	"Gef64C,CG13713,CG15876,"	"0,1248,-1607,"	 CG13713 	1248	7518.5	5651.9	4436.4	-0.76	 \- 	1.6947	0.5901	69.6163
7	chr3R	27018790	27019160	27018970	7030.2	Promoter	http://genome.ucsc.edu/cgi-bin/hgTracks?position=chr3R:27013790-27024160	"CG31004,bnk,CG1544,"	"0,0,3669,"	 bnk 	25	7030.2	4473.3	3995.9	-0.82	 \- 	1.7594	0.5684	92.5553
8	chr3R	9118980	9119350	9119160	6783.5	Promoter	http://genome.ucsc.edu/cgi-bin/hgTracks?position=chr3R:9113980-9124350	"wntD,CG8773,Osi22,"	"-240,1311,-1592,"	 wntD 	240	6783.5	5295.3	5164.6	-0.39	 \- 	1.3135	0.7614	263.5326
9	chr3L	4694740	4695070	4694920	6963.6	Promoter	http://genome.ucsc.edu/cgi-bin/hgTracks?position=chr3L:4689740-4700070	"Gef64C,CG15876,CG13713,"	"0,-97,2758,"	 CG15876 	97	6963.6	4776.4	4946.7	-0.49	 \- 	1.4077	0.7104	110.5966
10	chr2L	18596860	18597350	18597090	6721.3	Promoter	http://genome.ucsc.edu/cgi-bin/hgTracks?position=chr2L:18591860-18602350	"amos,CG15160,CG10413,"	"0,-1659,2658,"	 amos 	110	6721.3	5027.1	4896.9	-0.46	 \- 	1.3726	0.7286	171.3483
11	chr2L	13227270	13227850	13227610	6602	Promoter	http://genome.ucsc.edu/cgi-bin/hgTracks?position=chr2L:13222270-13232850	"CG16813,CG16815,CG15480,"	"242,2031,-2404,"	 CG16813 	242	6602	4115.1	3682.4	-0.84	 \- 	1.7928	0.5578	170.05
12	chr2R	4119760	4120090	4119940	6564.9	Promoter	http://genome.ucsc.edu/cgi-bin/hgTracks?position=chr2R:4114760-4125090	"dpn,CG34217,pnut,"	"-108,-3711,4833,"	 dpn 	108	6564.9	7263.5	7788.7	0.25	 -- 	0.8429	1.1864	291.3659
13	chr3R	2581180	2581520	2581340	6592.3	Intronic	http://genome.ucsc.edu/cgi-bin/hgTracks?position=chr3R:2576180-2586520	"zen,bcd,CG1162,"	"0,223,-659,"	 CG1162 	659	6592.3	4177.6	4326	-0.61	 \- 	1.5239	0.6562	58.352
14	chr2L	13229400	13229930	13229740	6279.6	Promoter	http://genome.ucsc.edu/cgi-bin/hgTracks?position=chr2L:13224400-13234930	"CG16815,CG16813,Prosalpha6T,"	"0,-1333,2298,"	 CG16815 	99	6279.6	3791.8	2302.6	-1.45	 \\ 	2.7272	0.3667	123.3598
15	chr2L	1119850	1120220	1120020	6278.9	Intronic	http://genome.ucsc.edu/cgi-bin/hgTracks?position=chr2L:1114850-1125220	"Pino,CG14340,CG14339,"	"0,-5880,-7318,"	 Pino 	881	6278.9	4069	4524.5	-0.47	 \- 	1.3878	0.7206	291.4331
16	chrX	6891290	6891820	6891620	5727.6	Intronic	http://genome.ucsc.edu/cgi-bin/hgTracks?position=chrX:6886290-6896820	"inx7,inx2,CG14430,"	"0,1075,-10384,"	 inx2 	1075	5727.6	4129.4	4934.1	-0.22	 \- 	1.1608	0.8615	266.5681
17	chr2R	3373720	3374060	3373910	5726.9	Promoter	http://genome.ucsc.edu/cgi-bin/hgTracks?position=chr2R:3368720-3379060	"CG42396,CG1621,CG1620,"	"0,4423,7399,"	 CG42396 	81	5726.9	5741.5	3763.1	-0.61	 -\ 	1.5219	0.6571	884.2899
18	chr2R	6470400	6470870	6470710	5745.4	Promoter	http://genome.ucsc.edu/cgi-bin/hgTracks?position=chr2R:6465400-6475870	"psq,CG11883,lola,"	"0,34458,-39943,"	 psq 	488	5745.4	6146.9	5773.9	0.01	 -- 	0.9951	1.005	710.3464
19	chr3R	16369070	16369410	16369230	5640.9	Intronic	http://genome.ucsc.edu/cgi-bin/hgTracks?position=chr3R:16364070-16374410	"Stat92E,MtnD,att-ORFA,"	"0,-8223,8880,"	 Stat92E 	7622	5640.9	5504.6	5947.2	0.08	 -- 	0.9485	1.0543	695.9387
20	chrX	18203330	18203920	18203730	5542.4	Intergenic	http://genome.ucsc.edu/cgi-bin/hgTracks?position=chrX:18198330-18208920	"os,CG6023,CG6123,"	"-709,4425,14541,"	 os 	709	5542.4	4088.6	3612.6	-0.62	 \- 	1.5342	0.6518	410.5806
21	chr3R	10643570	10644170	10643730	5535.7	Promoter	http://genome.ucsc.edu/cgi-bin/hgTracks?position=chr3R:10638570-10649170	"btsz,CG14857,CG14856,"	"0,-13663,-16843,"	 btsz 	77	5535.7	6466.4	6154.9	0.15	 -- 	0.8994	1.1119	566.4846
22	chr3R	11815050	11815380	11815190	5686.9	Intronic	http://genome.ucsc.edu/cgi-bin/hgTracks?position=chr3R:11810050-11820380	"srp,Hel89B,mor,"	"0,-6003,-16559,"	 srp 	3268	5686.9	7057.3	7773.9	0.45	 /- 	0.7315	1.367	191.3793
23	chr3R	21849020	21849330	21849190	6023.3	Intergenic	http://genome.ucsc.edu/cgi-bin/hgTracks?position=chr3R:21844020-21854330	"HLHm3,m4,HLHm5,"	"-332,566,5381,"	 m4 	1025	6023.3	5208.9	6067.4	0.01	 -- 	0.9927	1.0073	247.6283
24	chr3L	13371440	13371780	13371610	5729.9	Promoter	http://genome.ucsc.edu/cgi-bin/hgTracks?position=chr3L:13366440-13376780	"SNCF,CG14111,CG14107,"	"74,781,1843,"	 SNCF 	74	5729.9	5023.9	5858.6	0.03	 -- 	0.978	1.0225	315.8391
25	chrX	11216290	11216680	11216510	5229.7	Promoter	http://genome.ucsc.edu/cgi-bin/hgTracks?position=chrX:11211290-11221680	"sisA,l(1)10Bb,CG1657,"	"-131,1820,2984,"	 sisA 	131	5229.7	2890.9	2309.4	-1.18	 \- 	2.2645	0.4416	240.6523
26	chr3L	16766270	16766620	16766450	5694.3	Promoter	http://genome.ucsc.edu/cgi-bin/hgTracks?position=chr3L:16761270-16771620	"Nrt,CG13025,CG9705,"	"0,3177,6750,"	 Nrt 	171	5694.3	5946	5197.3	-0.13	 -- 	1.0956	0.9127	578.6891
27	chrX	289780	290110	289970	5655	Promoter	http://genome.ucsc.edu/cgi-bin/hgTracks?position=chrX:284780-295110	"CG32816,sc,l(1)sc,"	"0,122,13785,"	 sc 	122	5655	4586.2	5745.3	0.02	 -/ 	0.9843	1.016	234.7968
28	chr2L	13225230	13225760	13225480	5119.3	Promoter	http://genome.ucsc.edu/cgi-bin/hgTracks?position=chr2L:13220230-13230760	"CG15480,CG16812,CG16813,"	"-274,-930,2372,"	 CG15480 	274	5119.3	4625.9	4969	-0.04	 -- 	1.0302	0.9706	786.7907
29	chr2L	8832250	8832730	8832480	5107.4	Intergenic	http://genome.ucsc.edu/cgi-bin/hgTracks?position=chr2L:8827250-8837730	"SoxN,CG32986,CG32987,"	"-2810,30326,31361,"	 SoxN 	6856	5107.4	3076.9	2815.7	-0.86	 \- 	1.8139	0.5513	85.5631
30	chr3L	4697350	4697680	4697500	5672.8	Promoter	http://genome.ucsc.edu/cgi-bin/hgTracks?position=chr3L:4692350-4702680	"Gef64C,CG13713,CG15876,"	"0,178,-2677,"	 CG13713 	178	5672.8	2447.8	1829.5	-1.63	 \- 	3.1008	0.3225	47.2362
31	chr3R	13906440	13906850	13906640	5040.8	Promoter	http://genome.ucsc.edu/cgi-bin/hgTracks?position=chr3R:13901440-13911850	"CG14317,sr,htl,"	"202,9884,-27934,"	 CG14317 	202	5040.8	3726.6	2757.4	-0.87	 \- 	1.8281	0.547	107.5596
32	chrX	10387790	10388270	10388000	5037.8	Promoter	http://genome.ucsc.edu/cgi-bin/hgTracks?position=chrX:10382790-10393270	"spri,CG32687,PPP4R2r,"	"0,-7340,-12023,"	 spri 	231	5037.8	3566	3592	-0.49	 \- 	1.4025	0.713	98.5032
33	chr3R	4103540	4103870	4103670	5028.9	UTR5	http://genome.ucsc.edu/cgi-bin/hgTracks?position=chr3R:4098540-4108870	"ato,CG9630,CG11671,"	"0,-8066,9990,"	 ato 	157	5028.9	6158.5	6845.4	0.44	 /- 	0.7346	1.3612	278.2852
34	chr3R	5224480	5225280	5225110	4770.3	CDS	http://genome.ucsc.edu/cgi-bin/hgTracks?position=chr3R:5219480-5230280	"Or85f,CG34117,RpL34b,"	"0,181,922,"	 CG34117 	661	4770.3	4703.8	4728.2	-0.01	 -- 	1.0089	0.9912	160.9713
35	chr2R	7070140	7070540	7070330	4754.7	Promoter	http://genome.ucsc.edu/cgi-bin/hgTracks?position=chr2R:7065140-7075540	"shn,CG13230,CG12391,"	"0,-27599,-32769,"	 shn 	398	4754.7	4051.5	3355.8	-0.5	 -- 	1.4169	0.7058	59.4698
36	chr2L	5550740	5551100	5550960	4726.6	Promoter	http://genome.ucsc.edu/cgi-bin/hgTracks?position=chr2L:5545740-5556100	"CG14014,CG18269,Oscillin,"	"-125,1085,-1346,"	 CG14014 	125	4726.6	3134.1	3237.3	-0.55	 \- 	1.46	0.6849	72.8137
37	chrX	8189590	8189910	8189700	5294.2	Intronic	http://genome.ucsc.edu/cgi-bin/hgTracks?position=chrX:8184590-8194910	"nAcRalpha-7E,CG1636,CG15343,"	"0,-20247,-22460,"	 CG1636 	22251	5294.2	2853.2	3088.6	-0.78	 \- 	1.7141	0.5834	100.8448
38	chr3R	2570310	2570720	2570510	4655.5	Intergenic	http://genome.ucsc.edu/cgi-bin/hgTracks?position=chr3R:2565310-2575720	"zen2,CG34297,pb,"	"-648,2303,-2725,"	 zen2 	648	4655.5	2173.3	1969.1	-1.24	 \- 	2.3643	0.423	16.5117
39	chr3L	22395800	22396320	22396130	4631	Intronic	http://genome.ucsc.edu/cgi-bin/hgTracks?position=chr3L:22390800-22401320	"Ten-m,CG11449,laza,"	"0,51342,55785,"	 Ten-m 	4857	4631	6860.2	6593.7	0.51	 /- 	0.7023	1.4238	412.3744
40	chr3L	4677280	4677910	4677660	4579.9	Promoter	http://genome.ucsc.edu/cgi-bin/hgTracks?position=chr3L:4672280-4682910	"CG34266,axo,CG7514,"	"190,-1753,9926,"	 CG34266 	190	4579.9	2910	2533.1	-0.85	 \- 	1.808	0.5531	40.1822
41	chr3R	1450520	1450890	1450720	4513.9	CDS	http://genome.ucsc.edu/cgi-bin/hgTracks?position=chr3R:1445520-1455890	"RpL13A,Spec2,CG2911,"	"0,-876,-910,"	 RpL13A 	535	4513.9	3632.8	1829.5	-1.3	 -\ 	2.4673	0.4053	213.3915
42	chr3R	26675380	26675930	26675750	4508.7	Intergenic	http://genome.ucsc.edu/cgi-bin/hgTracks?position=chr3R:26670380-26680930	"tll,CG15544,Cpr100A,"	"2286,-7994,17494,"	 tll 	2286	4508.7	2891.4	3482.2	-0.37	 \- 	1.2948	0.7723	36.3672
43	chr2R	18577110	18577450	18577300	4496.2	Intergenic	http://genome.ucsc.edu/cgi-bin/hgTracks?position=chr2R:18572110-18582450	"ppa,robo,CG30259,"	"-822,2728,11648,"	 ppa 	822	4496.2	4960.3	5182.4	0.2	 -- 	0.8676	1.1526	607.7589
44	chr3R	7600920	7601440	7601100	4479.9	Intronic	http://genome.ucsc.edu/cgi-bin/hgTracks?position=chr3R:7595920-7606440	"l(3)neo38,CG17360,Lk6,"	"0,5750,-10921,"	 l(3)neo38 	2971	4479.9	4962.4	5032.5	0.17	 -- 	0.8902	1.1234	392.6089
45	chrX	11216850	11217320	11217040	4650.3	Intergenic	http://genome.ucsc.edu/cgi-bin/hgTracks?position=chrX:11211850-11222320	"sisA,l(1)10Bb,CG1657,"	"-661,1290,2454,"	 sisA 	661	4650.3	2618	2216.8	-1.07	 \- 	2.0978	0.4767	101.6625
46	chr3L	20690330	20690690	20690520	4491	Intergenic	http://genome.ucsc.edu/cgi-bin/hgTracks?position=chr3L:20685330-20695690	"kni,CG34260,CG13253,"	"-2057,11984,15413,"	 kni 	2057	4491	3428.8	2142.4	-1.07	 \\ 	2.0962	0.477	50.4701
47	chr3L	8668580	8668920	8668740	4625.1	Promoter	http://genome.ucsc.edu/cgi-bin/hgTracks?position=chr3L:8663580-8673920	"h,CG6486,Arr2,"	"118,-24629,-26704,"	 h 	118	4625.1	6241.7	5847.1	0.34	 /- 	0.791	1.2642	529.592
48	chrX	486850	487460	487040	4225.7	Intronic	http://genome.ucsc.edu/cgi-bin/hgTracks?position=chrX:481850-492460	"vnd,Appl,CG13366,"	"0,-14868,17538,"	 vnd 	1966	4225.7	2720.8	2382.1	-0.83	 \- 	1.7739	0.5637	104.2729
49	chr2R	9450950	9451910	9451070	4193.8	Intergenic	http://genome.ucsc.edu/cgi-bin/hgTracks?position=chr2R:9445950-9456910	"CG13334,CG13333,CG13335,"	"-3460,-6223,7818,"	 CG13334 	5021	4193.8	3532.1	3445	-0.28	 -- 	1.2174	0.8214	704.4329
50	chr2R	13689240	13689600	13689400	4259	Intergenic	http://genome.ucsc.edu/cgi-bin/hgTracks?position=chr2R:13684240-13694600	"grh,CG5036,CG5033,"	"893,-3750,-9438,"	 grh 	893	4259	5223.2	4891.8	0.2	 /- 	0.8707	1.1486	773.3741
51	chr3L	20510330	20510660	20510500	4181.2	Promoter	http://genome.ucsc.edu/cgi-bin/hgTracks?position=chr3L:20505330-20515660	"CG5059,mTerf3,CG32425,"	"0,2188,-3288,"	 CG5059 	100	4181.2	4277.2	4614.9	0.14	 -- 	0.906	1.1037	271.542
52	chrX	11882890	11883490	11883080	4054.5	Promoter	http://genome.ucsc.edu/cgi-bin/hgTracks?position=chrX:11877890-11888490	"tsg,CG18130,gd,"	"-134,1065,-1300,"	 tsg 	134	4054.5	2530.5	2501.7	-0.7	 \- 	1.6207	0.617	42.9898
53	chr3L	2190040	2190440	2190240	4051.6	CDS	http://genome.ucsc.edu/cgi-bin/hgTracks?position=chr3L:2185040-2195440	"CG5707,CG13810,CG8960,"	"0,-2591,6772,"	 CG5707 	1940	4051.6	2006.9	197.4	-4.36	 \\ 	20.5285	0.0487	13.2883
54	chr2R	4120890	4121430	4121140	4027.1	Intergenic	http://genome.ucsc.edu/cgi-bin/hgTracks?position=chr2R:4115890-4126430	"dpn,pnut,CG34217,"	"-1308,3633,-4911,"	 dpn 	1308	4027.1	2352.4	1389.6	-1.54	 \\ 	2.8981	0.345	17.8005
55	chr3R	10	330	180	4176.1	Promoter	http://genome.ucsc.edu/cgi-bin/hgTracks?position=chr3R:-4990-5330	"CG12581,Dsk,CG12582,"	"199,15207,22848,"	 CG12581 	199	4176.1	5022.9	4800.8	0.2	 /- 	0.8699	1.1496	619.0096
56	chr3R	2689650	2690020	2689840	3982.7	Promoter	http://genome.ucsc.edu/cgi-bin/hgTracks?position=chr3R:2684650-2695020	"ftz,Scr,Antp,"	"205,-13954,32134,"	 ftz 	205	3982.7	3999.5	3627.5	-0.13	 -- 	1.0979	0.9108	290.5272
57	chr3L	18581650	18581970	18581790	4632.5	Promoter	http://genome.ucsc.edu/cgi-bin/hgTracks?position=chr3L:18576650-18586970	"CG7271,term,CG13380,"	"72,3612,11457,"	 CG7271 	72	4632.5	3724.5	3957.6	-0.23	 -- 	1.1705	0.8543	68.9822
58	chr2R	15549240	15549810	15549420	3941.9	Intergenic	http://genome.ucsc.edu/cgi-bin/hgTracks?position=chr2R:15544240-15554810	"CG11018,hrg,CG15125,"	"520,2001,-2328,"	 CG11018 	520	3941.9	3236.4	2612.1	-0.59	 -- 	1.5091	0.6626	387.2975
59	chr2R	15556510	15556880	15556690	4013	Promoter	http://genome.ucsc.edu/cgi-bin/hgTracks?position=chr2R:15551510-15561880	"hrg,isopeptidase-T-3,CG11018,"	"0,1433,-5447,"	 hrg 	125	4013	2822	2388.4	-0.75	 \- 	1.6802	0.5952	179.6899
60	chrX	15540670	15541340	15540960	3931.5	Intergenic	http://genome.ucsc.edu/cgi-bin/hgTracks?position=chrX:15535670-15546340	"CG8117,CG8119,sog,"	"-1936,15657,-20387,"	 CG8117 	2706	3931.5	3447.9	3288.8	-0.26	 -- 	1.1954	0.8365	143.1436
61	chr3L	2197100	2197510	2197340	3914.5	Promoter	http://genome.ucsc.edu/cgi-bin/hgTracks?position=chr3L:2192100-2202510	"CG8960,CG5707,CG13810,"	"0,-5160,-9691,"	 CG8960 	93	3914.5	3514.6	2710.5	-0.53	 -\ 	1.4442	0.6924	177.9467
62	chr2R	7125080	7125420	7125250	4318.3	Promoter	http://genome.ucsc.edu/cgi-bin/hgTracks?position=chr2R:7120080-7130420	"CG34224,CG13216,CG13217,"	"-121,361,-1062,"	 CG34224 	121	4318.3	4478.6	5021.1	0.22	 -- 	0.86	1.1627	252.1858
63	chr3L	18008230	18008630	18008430	3858.2	Intronic	http://genome.ucsc.edu/cgi-bin/hgTracks?position=chr3L:18003230-18013630	"Eip75B,CG32192,CG32193,"	"0,24986,-49650,"	 Eip75B 	15509	3858.2	2528.9	2668.7	-0.53	 \- 	1.4457	0.6917	59.2006
64	chr3R	20574800	20575530	20575080	3828.5	Promoter	http://genome.ucsc.edu/cgi-bin/hgTracks?position=chr3R:20569800-20580530	"tok,tld,asp,"	"-225,375,4544,"	 tld 	375	3828.5	3390.1	3189.3	-0.26	 -- 	1.2004	0.833	307.8355
65	chr2L	11794000	11794310	11794150	4231.6	Promoter	http://genome.ucsc.edu/cgi-bin/hgTracks?position=chr2L:11789000-11799310	"CG14937,crol,Tsp33B,"	"-67,176,-1785,"	 CG14937 	67	4231.6	3207.8	3788.2	-0.16	 \- 	1.117	0.8952	509.081
66	chr3R	19712330	19712690	19712520	3803.4	Intronic	http://genome.ucsc.edu/cgi-bin/hgTracks?position=chr3R:19707330-19717690	"Pli,TfIIA-S,CG13597,"	"0,3588,4885,"	 Pli 	2763	3803.4	3980.4	4790.5	0.33	 -/ 	0.7939	1.2595	553.3856
67	chr2R	4017010	4017490	4017290	3761.9	CDS	http://genome.ucsc.edu/cgi-bin/hgTracks?position=chr2R:4012010-4022490	"Pbp49,Socs44A,Pabp2,"	"0,-309,1627,"	 Pbp49 	1547	3761.9	4320.1	2922.7	-0.36	 -\ 	1.2871	0.7769	471.0138
68	chr3R	26441930	26442290	26442130	3709.3	Intergenic	http://genome.ucsc.edu/cgi-bin/hgTracks?position=chr3R:26436930-26447290	"CG31016,PH4alphaNE3,CG2267,"	"-8258,-10264,10831,"	 CG31016 	10214	3709.3	1811.9	607	-2.61	 \\ 	6.1111	0.1636	17.3359
69	chr2L	22151330	22151840	22151620	3670	Promoter	http://genome.ucsc.edu/cgi-bin/hgTracks?position=chr2L:22146330-22156840	"CG6448,CG34137,CG15216,"	"0,2,9679,"	 CG34137 	2	3670	2799.7	2713.3	-0.44	 \- 	1.3526	0.7393	65.2524
70	chr3L	4757600	4757960	4757790	3690.7	Promoter	http://genome.ucsc.edu/cgi-bin/hgTracks?position=chr3L:4752600-4762960	"Gef64C,CG13711,CG12493,"	"0,238,-4072,"	 CG13711 	238	3690.7	2410.2	1399.3	-1.4	 \\ 	2.6376	0.3791	14.453
71	chr2R	17080300	17080670	17080510	3652.2	Intergenic	http://genome.ucsc.edu/cgi-bin/hgTracks?position=chr2R:17075300-17085670	"CG15658,tud,Glycogenin,"	"567,-607,7481,"	 CG15658 	567	3652.2	2747.8	2620.6	-0.48	 \- 	1.3936	0.7176	72.2483
72	chr3R	22010080	22010460	22010260	3642.6	CDS	http://genome.ucsc.edu/cgi-bin/hgTracks?position=chr3R:22005080-22015460	"CG31323,CG31086,CG6073,"	"0,1054,2476,"	 CG31086 	1054	3642.6	1894.6	547.5	-2.73	 \\ 	6.6534	0.1503	10.8243
73	chr2L	543760	544330	544160	3567	CDS	http://genome.ucsc.edu/cgi-bin/hgTracks?position=chr2L:538760-549330	"Spp,nAcRbeta-21C,lwr,"	"0,987,-1588,"	 Spp 	467	3567	2011.7	846.7	-2.07	 \\ 	4.213	0.2374	85.1541
74	chrX	20562230	20562870	20562540	3556.6	Intergenic	http://genome.ucsc.edu/cgi-bin/hgTracks?position=chrX:20557230-20567870	"run,hydra,CG1835,"	"2927,-14589,-20673,"	 run 	2927	3556.6	1682.6	923.3	-1.95	 \\ 	3.852	0.2596	29.2526
75	chr3L	20286100	20286540	20286290	3507	Intronic	http://genome.ucsc.edu/cgi-bin/hgTracks?position=chr3L:20281100-20291540	"gogo,CG6480,CG32226,"	"0,2607,3938,"	 gogo 	1941	3507	2608.9	1969.1	-0.83	 \- 	1.781	0.5615	58.2686
76	chr2R	16935430	16936020	16935850	3491.4	Intergenic	http://genome.ucsc.edu/cgi-bin/hgTracks?position=chr2R:16930430-16941020	"shg,cpa,CG15653,"	"2256,9445,11553,"	 shg 	8814	3491.4	4308	4842	0.47	 /- 	0.7211	1.3868	828.2453
77	chr3L	20395690	20396030	20395860	3836	Intergenic	http://genome.ucsc.edu/cgi-bin/hgTracks?position=chr3L:20390690-20401030	"trbl,CG13248,CG33969,"	"-1152,4340,-9212,"	 trbl 	1152	3836	6354.6	5843.1	0.61	 /- 	0.6565	1.5232	826.1209
78	chr2R	16215450	16215790	16215640	3519.6	Intronic	http://genome.ucsc.edu/cgi-bin/hgTracks?position=chr2R:16210450-16220790	"CG8929,MED8,CG8920,"	"0,-1329,-2158,"	 CG8929 	869	3519.6	3486.5	3290	-0.1	 -- 	1.0698	0.9348	321.4072
79	chr3R	4293470	4293810	4293640	3690.7	Intronic	http://genome.ucsc.edu/cgi-bin/hgTracks?position=chr3R:4288470-4298810	"PQBP-1,Or85b,Or85c,"	"0,42158,43815,"	 PQBP-1 	9675	3690.7	5139.4	6016.5	0.7	 // 	0.6134	1.6302	180.549
80	chr3L	5128440	5128910	5128630	3399.5	UTR3	http://genome.ucsc.edu/cgi-bin/hgTracks?position=chr3L:5123440-5133910	"CG4603,CG10674,CG4611,"	"0,309,851,"	 CG10674 	703	3399.5	2411.3	1286	-1.4	 \\ 	2.6435	0.3783	43.3346
81	chr2R	9335350	9335720	9335520	3358	Intronic	http://genome.ucsc.edu/cgi-bin/hgTracks?position=chr2R:9330350-9340720	"cnn,CG30062,cbs,"	"0,-1677,2648,"	 cnn 	1382	3358	4672.6	4558.2	0.44	 /- 	0.7367	1.3574	240.5173
82	chr3L	22059750	22060250	22059990	3355.1	UTR3	http://genome.ucsc.edu/cgi-bin/hgTracks?position=chr3L:22054750-22065250	"CG14561,CG7139,TyrR,"	"0,353,-1609,"	 CG14561 	949	3355.1	2551.7	2698.5	-0.31	 \- 	1.2433	0.8043	294.0802
83	chr3R	20381450	20381790	20381620	3385.5	CDS	http://genome.ucsc.edu/cgi-bin/hgTracks?position=chr3R:20376450-20386790	"CG6643,CG13624,CG5789,"	"0,3381,-12017,"	 CG6643 	6883	3385.5	3807.2	3769.4	0.15	 -- 	0.8981	1.1134	600.43
84	chr3R	3804140	3804510	3804340	3332.8	Promoter	http://genome.ucsc.edu/cgi-bin/hgTracks?position=chr3R:3799140-3809510	"Os-C,CG2791,CG2781,"	"340,-852,3198,"	 Os-C 	340	3332.8	2367.8	1335.2	-1.32	 \\ 	2.4961	0.4006	16.1728
85	chr2R	18578040	18578380	18578230	3333.6	Intergenic	http://genome.ucsc.edu/cgi-bin/hgTracks?position=chr2R:18573040-18583380	"ppa,robo,CG30259,"	"-1752,1798,10718,"	 ppa 	1752	3333.6	3517.8	3602.9	0.11	 -- 	0.9253	1.0808	769.9546
86	chr3L	8664000	8664580	8664190	3320.2	Intergenic	http://genome.ucsc.edu/cgi-bin/hgTracks?position=chr3L:8659000-8669580	"h,CG6486,Arr2,"	"4668,-20079,-22154,"	 h 	4668	3320.2	2850.6	2053.2	-0.69	 -\ 	1.6171	0.6184	145.3024
87	chr3L	13830610	13830930	13830760	3378.8	Intergenic	http://genome.ucsc.edu/cgi-bin/hgTracks?position=chr3L:13825610-13835930	"CG8757,CG8750,Tsp68C,"	"3613,4927,6200,"	 CG8757 	4580	3378.8	2279.8	1877	-0.85	 \- 	1.8001	0.5555	32.8736
88	chr2R	11778410	11778750	11778580	3610.7	UTR5	http://genome.ucsc.edu/cgi-bin/hgTracks?position=chr2R:11773410-11783750	"sli,CG33463,CG33464,"	"0,4753,-17931,"	 CG33463 	5352	3610.7	6349.3	6702.9	0.89	 /- 	0.5387	1.8564	543.0333
89	chr2R	2701470	2701800	2701620	3305.4	CDS	http://genome.ucsc.edu/cgi-bin/hgTracks?position=chr2R:2696470-2706800	"CG3287,koi,ubl,"	"0,944,-3601,"	 koi 	944	3305.4	4100.2	4430.7	0.42	 /- 	0.746	1.3404	383.2194
90	chr2L	18598150	18598540	18598330	3300.2	Intergenic	http://genome.ucsc.edu/cgi-bin/hgTracks?position=chr2L:18593150-18603540	"amos,CG10413,CG15160,"	"-1130,1418,-2899,"	 amos 	1130	3300.2	2852.2	3180.1	-0.05	 -- 	1.0378	0.9636	98.2026
91	chrX	6934350	6934740	6934560	3278	Promoter	http://genome.ucsc.edu/cgi-bin/hgTracks?position=chrX:6929350-6939740	"CG14427,CG12541,nullo,"	"80,-4522,8950,"	 CG14427 	80	3278	2583.5	2905.5	-0.17	 \- 	1.1282	0.8864	248.0778
92	chr2L	1410880	1411230	1411090	3266.9	Intronic	http://genome.ucsc.edu/cgi-bin/hgTracks?position=chr2L:1405880-1416230	"lea,CG14346,NLaz,"	"0,-42043,-49358,"	 lea 	9359	3266.9	4171.2	4863.7	0.57	 // 	0.6717	1.4888	502.4054
93	chr2L	15478180	15478630	15478410	3254.3	Promoter	http://genome.ucsc.edu/cgi-bin/hgTracks?position=chr2L:15473180-15483630	"sna,Tim17b2,lace,"	"-141,6357,20699,"	 sna 	141	3254.3	2791.8	2673.3	-0.28	 -- 	1.2173	0.8215	199.0872
94	chr3R	2579800	2580370	2579980	3214.3	Promoter	http://genome.ucsc.edu/cgi-bin/hgTracks?position=chr3R:2574800-2585370	"zen,CG1162,bcd,"	"0,32,1583,"	 zen 	59	3214.3	3423.5	3317.4	0.05	 -- 	0.9689	1.0321	417.5061
95	chrX	6986840	6987180	6987040	3201	Promoter	http://genome.ucsc.edu/cgi-bin/hgTracks?position=chrX:6981840-6992180	"Sxl,CG4615,CG4617,"	"0,5565,9542,"	 Sxl 	130	3201	2792.8	2011.4	-0.67	 -\ 	1.5914	0.6284	42.3766
96	chr2L	16405930	16406400	16406210	3192.8	Intronic	http://genome.ucsc.edu/cgi-bin/hgTracks?position=chr2L:16400930-16411400	"CG5888,Idgf1,jhamt,"	"0,39069,-39233,"	 Idgf1 	39069	3192.8	2540	2073.2	-0.62	 \- 	1.5401	0.6493	79.2346
97	chr3R	11197780	11198200	11197980	3191.3	Promoter	http://genome.ucsc.edu/cgi-bin/hgTracks?position=chr3R:11192780-11203200	"CG5073,CG6136,CG14868,"	"0,-82,-2324,"	 CG6136 	82	3191.3	995.8	247.7	-3.69	 \\ 	12.8835	0.0776	69.8303
98	chr2L	21618780	21619150	21618960	3324	Promoter	http://genome.ucsc.edu/cgi-bin/hgTracks?position=chr2L:21613780-21624150	"CG2201,Df31,Ac3,"	"0,7629,13638,"	 CG2201 	188	3324	4328.6	4536.5	0.45	 /- 	0.7327	1.3648	354.791
99	chrX	20565150	20565470	20565310	3263.2	Promoter	http://genome.ucsc.edu/cgi-bin/hgTracks?position=chrX:20560150-20570470	"run,hydra,CG1835,"	"157,-17359,-23443,"	 run 	157	3263.2	3098.1	3058.3	-0.09	 -- 	1.067	0.9372	385.1681
100	chrX	13541380	13541730	13541550	3351.4	Intronic	http://genome.ucsc.edu/cgi-bin/hgTracks?position=chrX:13536380-13546730	"NFAT,Lig4,CG11164,"	"0,17060,20505,"	 NFAT 	2334	3351.4	3130.4	3387.2	0.02	 -- 	0.9894	1.0107	50.5129
101	chr3R	24684960	24685330	24685150	3308.4	Promoter	http://genome.ucsc.edu/cgi-bin/hgTracks?position=chr3R:24679960-24690330	"CG31048,inx3,CG33203,"	"0,-235,11179,"	 inx3 	235	3308.4	4833.1	5651.5	0.77	 // 	0.5854	1.7082	655.7036
102	chr2L	15479690	15480250	15480060	3147.6	Intergenic	http://genome.ucsc.edu/cgi-bin/hgTracks?position=chr2L:15474690-15485250	"sna,Tim17b2,lace,"	"-1791,4707,19049,"	 sna 	1791	3147.6	1614.2	1469.6	-1.1	 \- 	2.1417	0.4669	64.9994
103	chrX	1717850	1718230	1718040	3141.7	Intergenic	http://genome.ucsc.edu/cgi-bin/hgTracks?position=chrX:1712850-1723230	"CG14799,CG14811,CG14810,"	"1652,-1857,-3666,"	 CG14799 	1652	3141.7	2710.2	2386.1	-0.4	 -- 	1.3167	0.7595	165.5947
104	chr2L	15485600	15485910	15485760	3365.4	Intronic	http://genome.ucsc.edu/cgi-bin/hgTracks?position=chr2L:15480600-15490910	"Tim17b2,sna,lace,"	"0,-7491,13349,"	 Tim17b2 	993	3365.4	3070	3234.5	-0.06	 -- 	1.0405	0.9611	92.0886
105	chr2R	9853660	9853980	9853830	3403.2	Intronic	http://genome.ucsc.edu/cgi-bin/hgTracks?position=chr2R:9848660-9858980	"Cp1,Aats-phe,CG6704,"	"0,2021,3590,"	 Aats-phe 	2021	3403.2	3608.4	3990.8	0.23	 -- 	0.8528	1.1726	180.4891
106	chr3L	8663080	8663650	8663480	3143.2	Intergenic	http://genome.ucsc.edu/cgi-bin/hgTracks?position=chr3L:8658080-8668650	"h,CG6486,Arr2,"	"5378,-19369,-21444,"	 h 	5378	3143.2	3103.9	3514.8	0.16	 -- 	0.8943	1.1182	143.1203
107	chrX	10703220	10703560	10703400	3344	Intronic	http://genome.ucsc.edu/cgi-bin/hgTracks?position=chrX:10698220-10708560	"Imp,sesB,Ant2,"	"0,-22422,-22487,"	 Imp 	2515	3344	4093.3	4477.6	0.42	 /- 	0.7468	1.339	132.1664
108	chr2R	3378110	3378420	3378270	3338.8	Intergenic	http://genome.ucsc.edu/cgi-bin/hgTracks?position=chr2R:3373110-3383420	"CG1621,CG42396,CG1620,"	"63,-902,3039,"	 CG42396 	902	3338.8	4280.9	3039.4	-0.14	 /\ 	1.0985	0.9103	399.0221
109	chr3R	26592750	26593080	26592910	3367.7	Intronic	http://genome.ucsc.edu/cgi-bin/hgTracks?position=chr3R:26587750-26598080	"zfh1,CG11315,CG11314,"	"0,-20900,-21927,"	 zfh1 	1263	3367.7	4631.2	5033.1	0.58	 /- 	0.6691	1.4945	126.3627
110	chr2L	5551780	5552130	5551920	3430.7	Promoter	http://genome.ucsc.edu/cgi-bin/hgTracks?position=chr2L:5546780-5557130	"CG18269,CG14013,CG14014,"	"125,917,-1085,"	 CG18269 	125	3430.7	1720.7	486.8	-2.82	 \\ 	7.0469	0.1419	24.3888
111	chr2L	12080990	12081500	12081180	3067.6	Intergenic	http://genome.ucsc.edu/cgi-bin/hgTracks?position=chr2L:12075990-12086500	"prd,CG14947,CG5325,"	"1816,-3545,12590,"	 prd 	4198	3067.6	3279.9	3322	0.11	 -- 	0.9234	1.0829	243.5857
112	chr3L	20816670	20816970	20816810	4015.3	Intronic	http://genome.ucsc.edu/cgi-bin/hgTracks?position=chr3L:20811670-20821970	"Pka-R1,Mst77F,CG3618,"	"0,-5660,-7674,"	 Pka-R1 	2263	4015.3	942.8	340.4	-3.56	 \- 	11.7964	0.0848	27.4478
113	chr2R	4720110	4720500	4720310	3057.2	CDS	http://genome.ucsc.edu/cgi-bin/hgTracks?position=chr2R:4715110-4725500	"sns,CG30350,Rya-r44F,"	"0,-5042,27585,"	 CG30350 	6415	3057.2	2236.9	925	-1.72	 \\ 	3.305	0.3026	17.7087
114	chr2R	8418240	8418560	8418410	3460.3	Intronic	http://genome.ucsc.edu/cgi-bin/hgTracks?position=chr2R:8413240-8423560	"fra,CG33632,CG8569,"	"0,-8174,-9279,"	 fra 	1850	3460.3	4751.5	5023.9	0.54	 /- 	0.6888	1.4519	85.7399
115	chrX	2119700	2120030	2119860	3434.4	Promoter	http://genome.ucsc.edu/cgi-bin/hgTracks?position=chrX:2114700-2125030	"pcx,CG14052,Vinc,"	"0,-1162,-3368,"	 pcx 	117	3434.4	3274	2549.7	-0.43	 -\ 	1.347	0.7424	96.5246
116	chr2L	3610660	3611170	3610830	3033.5	Intergenic	http://genome.ucsc.edu/cgi-bin/hgTracks?position=chr2L:3605660-3616170	"odd,Dot,CG15418,"	"-4082,8360,10259,"	 odd 	4082	3033.5	3138.4	2658.4	-0.19	 -- 	1.1411	0.8764	136.6744
117	chr3R	25866710	25867030	25866860	3111.3	Promoter	http://genome.ucsc.edu/cgi-bin/hgTracks?position=chr3R:25861710-25872030	"Sry-alpha,Sry-beta,janA,"	"76,-107,-1601,"	 Sry-alpha 	76	3111.3	2362.5	2347.8	-0.41	 \- 	1.3252	0.7546	268.1963
118	chr3L	14965440	14965800	14965610	3063.1	Promoter	http://genome.ucsc.edu/cgi-bin/hgTracks?position=chr3L:14960440-14970800	"Brd,Tom,Ocho,"	"158,-2193,2337,"	 Brd 	158	3063.1	3026.5	3618.3	0.24	 -- 	0.8466	1.1813	662.0431
119	chr3R	18614910	18615330	18615100	2998.7	UTR5	http://genome.ucsc.edu/cgi-bin/hgTracks?position=chr3R:18609910-18620330	"CG7029,CG7023,CG7031,"	"0,-13002,14912,"	 CG7029 	4895	2998.7	2692.1	3670.4	0.29	 -/ 	0.817	1.224	112.7023
120	chr2L	3072250	3072580	3072440	3170.6	Promoter	http://genome.ucsc.edu/cgi-bin/hgTracks?position=chr2L:3067250-3077580	"toc,CG3523,v(2)k05816,"	"0,-4256,-16839,"	 toc 	132	3170.6	3791.8	5100.6	0.69	 -/ 	0.6216	1.6087	429.5297
121	chr3L	14627760	14628120	14627950	2991.3	Intronic	http://genome.ucsc.edu/cgi-bin/hgTracks?position=chr3L:14622760-14633120	"dlp,RecQ5,CG9628,"	"0,-2777,-6676,"	 dlp 	2231	2991.3	2415	2459.3	-0.28	 -- 	1.2163	0.8222	52.0361
122	chr3L	4480330	4481250	4480510	2977.2	CDS	http://genome.ucsc.edu/cgi-bin/hgTracks?position=chr3L:4475330-4486250	"CG7465,CG11350,CG13722,"	"0,2298,4898,"	 CG7465 	229	2977.2	380.5	14.9	-7.64	 \- 	200.1628	0.005	7.94
123	chr2L	6373120	6373600	6373390	2973.5	UTR5	http://genome.ucsc.edu/cgi-bin/hgTracks?position=chr2L:6368120-6378600	"slam,CG9505,CG42370,"	"0,-3195,4376,"	 slam 	976	2973.5	2035.5	1301.5	-1.19	 \\ 	2.2847	0.4377	103.6419
124	chrX	9982110	9982470	9982300	2965.3	Intronic	http://genome.ucsc.edu/cgi-bin/hgTracks?position=chrX:9977110-9987470	"CG34104,CG2974,CG2972,"	"0,-2096,-3217,"	 CG34104 	1735	2965.3	2861.7	2839.2	-0.06	 -- 	1.0444	0.9575	191.4923
125	chr3R	24943010	24943460	24943250	2958.7	CDS	http://genome.ucsc.edu/cgi-bin/hgTracks?position=chr3R:24938010-24948460	"CG11877,yemalpha,CG11876,"	"0,797,-1332,"	 CG11877 	1141	2958.7	2791.2	917	-1.69	 -\ 	3.2264	0.3099	35.6867
126	chr3R	6685140	6685510	6685360	2956.4	CDS	http://genome.ucsc.edu/cgi-bin/hgTracks?position=chr3R:6680140-6690510	"CG14694,CG6574,CG4570,"	"0,890,-1564,"	 CG14694 	175	2956.4	2799.7	1603.5	-0.88	 -\ 	1.8437	0.5424	53.2583
127	chr2R	13671870	13672180	13672040	3324.7	Intergenic	http://genome.ucsc.edu/cgi-bin/hgTracks?position=chr2R:13666870-13677180	"aft,CG33981,fab1,"	"1601,-2623,-2623,"	 aft 	1601	3324.7	974.6	250.6	-3.73	 \\ 	13.2687	0.0754	19.7306
128	chr2R	5865590	5865970	5865790	2909.8	Intergenic	http://genome.ucsc.edu/cgi-bin/hgTracks?position=chr2R:5860590-5870970	"eve,CG12134,Adam,"	"955,-5495,-7380,"	 eve 	955	2909.8	1896.2	723.7	-2.01	 \\ 	4.0208	0.2487	10.3258
129	chr3R	12651820	12652200	12652000	2906.8	CDS	http://genome.ucsc.edu/cgi-bin/hgTracks?position=chr3R:12646820-12657200	"abd-A,Glut3,CG10349,"	"0,-36255,53449,"	 abd-A 	1738	2906.8	4419.8	4154.4	0.52	 /- 	0.6997	1.4292	112.2505
130	chr3R	26677490	26678140	26677750	2840.1	Promoter	http://genome.ucsc.edu/cgi-bin/hgTracks?position=chr3R:26672490-26683140	"tll,CG15544,Cpr100A,"	"286,-9994,15494,"	 tll 	286	2840.1	2836.8	3419.8	0.27	 -/ 	0.8305	1.2041	264.8074
131	chr2L	2576560	2576900	2576750	3044.6	UTR5	http://genome.ucsc.edu/cgi-bin/hgTracks?position=chr2L:2571560-2581900	"insv,CG9883,Rad1,"	"0,920,-1670,"	 insv 	256	3044.6	4345.1	4535.9	0.58	 /- 	0.6712	1.4898	401.9196
132	chr2R	7086460	7086830	7086640	2904.6	Intronic	http://genome.ucsc.edu/cgi-bin/hgTracks?position=chr2R:7081460-7091830	"shn,CG9084,Syx6,"	"0,18277,20405,"	 shn 	265	2904.6	3770.1	4590.3	0.66	 // 	0.6328	1.5804	682.6512
133	chrX	6716940	6717260	6717080	3051.3	UTR5	http://genome.ucsc.edu/cgi-bin/hgTracks?position=chrX:6711940-6722260	"CG4542,Smg1,CG3075,"	"0,1590,-2132,"	 Smg1 	1590	3051.3	3043	3327.2	0.12	 -- 	0.9171	1.0904	429.4126
134	chr3R	283940	284290	284140	2769	Intergenic	http://genome.ucsc.edu/cgi-bin/hgTracks?position=chr3R:278940-289290	"CG31522,CG31523,CG14650,"	"-5104,6998,-17090,"	 CG31522 	5104	2769	2594.6	2283.1	-0.28	 -- 	1.2128	0.8245	34.3287
135	chr2R	17170260	17170590	17170450	2906.8	Intronic	http://genome.ucsc.edu/cgi-bin/hgTracks?position=chr2R:17165260-17175590	"CG10069,CG34203,CG10505,"	"0,-1289,2774,"	 CG10069 	546	2906.8	3419.2	3546.3	0.29	 -- 	0.8197	1.22	218.2711
136	chr3L	14269250	14269570	14269410	3159.5	Intronic	http://genome.ucsc.edu/cgi-bin/hgTracks?position=chr3L:14264250-14274570	"fz,CG7906,CG34244,"	"0,-38038,-40590,"	 fz 	1936	3159.5	4585.7	6431.8	1.03	 // 	0.4912	2.0357	107.3693
137	chrX	18693460	18693820	18693640	2857.9	Intronic	http://genome.ucsc.edu/cgi-bin/hgTracks?position=chrX:18688460-18698820	"Pk17E,bnb,CG7053,"	"0,-1928,-6092,"	 bnb 	1928	2857.9	2663.5	2266	-0.33	 -- 	1.2612	0.7929	172.104
138	chr3L	2482910	2483400	2483160	2721.6	Promoter	http://genome.ucsc.edu/cgi-bin/hgTracks?position=chr3L:2477910-2488400	"CG33232,Cyp4d20,CG1146,"	"0,-4667,5658,"	 CG33232 	120	2721.6	3075.8	3731	0.46	 -/ 	0.7294	1.3709	196.5964
139	chr3L	14939150	14939490	14939320	3083.1	Promoter	http://genome.ucsc.edu/cgi-bin/hgTracks?position=chr3L:14934150-14944490	"BobA,CG13465,CG42247,"	"-108,-1928,-3312,"	 BobA 	108	3083.1	3712.8	4236.7	0.46	 /- 	0.7277	1.3742	239.9675
140	chrX	18204410	18204770	18204590	2896.4	Intergenic	http://genome.ucsc.edu/cgi-bin/hgTracks?position=chrX:18199410-18209770	"os,CG6023,CG6123,"	"-1569,3565,13681,"	 os 	1569	2896.4	1522.5	573.2	-2.34	 \\ 	5.0529	0.1979	36.3512
141	chr2L	1518040	1518430	1518240	2709	Promoter	http://genome.ucsc.edu/cgi-bin/hgTracks?position=chr2L:1513040-1523430	"halo,CG18132,Or22a,"	"-56,-762,2372,"	 halo 	56	2709	3618	4876.9	0.85	 // 	0.5555	1.8003	469.82
142	chr3R	11035550	11035880	11035720	2650.4	CDS	http://genome.ucsc.edu/cgi-bin/hgTracks?position=chr3R:11030550-11040880	"CG4203,CG6687,CG6654,"	"0,-1236,1278,"	 CG4203 	793	2650.4	2433.5	1745.4	-0.6	 -\ 	1.5185	0.6585	59.0106
143	chrX	4093010	4093370	4093190	2645.2	Intronic	http://genome.ucsc.edu/cgi-bin/hgTracks?position=chrX:4088010-4098370	"Fas2,CG15571,CG15570,"	"0,17737,19068,"	 Fas2 	6933	2645.2	1826.7	1604.1	-0.72	 \- 	1.6491	0.6064	49.2642
144	chr2L	21877050	21877640	21877420	2637.1	Intergenic	http://genome.ucsc.edu/cgi-bin/hgTracks?position=chr2L:21872050-21882640	"CG11629,CG1421,CG1428,"	"19449,25641,28868,"	 CG11629 	20841	2637.1	2058.9	1974.2	-0.42	 \- 	1.3358	0.7486	223.1518
145	chr2L	21161430	21161970	21161640	2635.6	CDS	http://genome.ucsc.edu/cgi-bin/hgTracks?position=chr2L:21156430-21166970	"CG9247,CG9248,CG9246,"	"0,-856,1970,"	 CG9247 	1447	2635.6	1882.4	580.1	-2.18	 \\ 	4.5435	0.2201	28.7082
146	chr3L	1645870	1646560	1646090	2627.4	CDS	http://genome.ucsc.edu/cgi-bin/hgTracks?position=chr3L:1640870-1651560	"CG17249,CG13919,alphaCop,"	"0,-153,-877,"	 CG13919 	549	2627.4	2049.8	600.1	-2.13	 \\ 	4.3783	0.2284	32.0424
147	chr3R	12076990	12077360	12077200	2623.7	Intronic	http://genome.ucsc.edu/cgi-bin/hgTracks?position=chr3R:12071990-12082360	"tara,bor,Mat89Bb,"	"0,9871,12689,"	 tara 	8660	2623.7	3778.5	4716.1	0.85	 // 	0.5563	1.7975	265.5929
148	chr3L	4062040	4062350	4062210	3024.6	Promoter	http://genome.ucsc.edu/cgi-bin/hgTracks?position=chr3L:4057040-4067350	"dib,CG18869,wit,"	"93,-287,1935,"	 dib 	93	3024.6	2931.2	4267.6	0.5	 -/ 	0.7087	1.411	233.509
149	chr2R	12183390	12183730	12183540	2593.4	CDS	http://genome.ucsc.edu/cgi-bin/hgTracks?position=chr2R:12178390-12188730	"Atg9,CG7747,CG30100,"	"0,-1909,-3780,"	 Atg9 	1634	2593.4	2671.5	2394.1	-0.12	 -- 	1.0832	0.9232	103.6623
150	chrX	15518650	15519190	15519010	2545.9	Intronic	http://genome.ucsc.edu/cgi-bin/hgTracks?position=chrX:15513650-15524190	"sog,CG8117,CG9220,"	"0,19244,-34049,"	 sog 	1563	2545.9	1758.9	1783.1	-0.51	 \- 	1.4278	0.7004	31.0954
151	chrX	22386490	22386860	22386670	2531.9	Intronic	http://genome.ucsc.edu/cgi-bin/hgTracks?position=chrX:22381490-22391860	"stnB,CG40485,FucTC,"	"0,-22474,24067,"	 stnB 	19813	2531.9	1580.3	765.4	-1.73	 \\ 	3.3078	0.3023	22.5793
152	chr2L	17222120	17222490	17222290	2582.2	Intronic	http://genome.ucsc.edu/cgi-bin/hgTracks?position=chr2L:17217120-17227490	"beat-IIIc,Gr36d,Gr36c,"	"0,-38636,-40658,"	 beat-IIIc 	38442	2582.2	3180.8	3267.7	0.34	 /- 	0.7902	1.2654	67.782
153	chr2R	14178990	14179300	14179160	2920.1	Intronic	http://genome.ucsc.edu/cgi-bin/hgTracks?position=chr2R:14173990-14184300	"CG18536,CG14502,sbb,"	"0,0,-1803,"	 CG14502 	677	2920.1	3340.3	3171	0.12	 -- 	0.9209	1.0859	28.1356
154	chr3R	4524750	4525090	4524940	2508.9	Intergenic	http://genome.ucsc.edu/cgi-bin/hgTracks?position=chr3R:4519750-4530090	"hb,CG8112,Cks85A,"	"-1400,1763,15981,"	 hb 	1400	2508.9	2383.2	1824.3	-0.46	 -\ 	1.3752	0.7271	78.4465
155	chrX	16842400	16842740	16842560	2468.9	Promoter	http://genome.ucsc.edu/cgi-bin/hgTracks?position=chrX:16837400-16847740	"CG13000,RhoGAP15B,CG13001,"	"-87,334,-5665,"	 CG13000 	87	2468.9	1292.5	342.7	-2.85	 \\ 	7.2049	0.1388	16.7077
156	chr3L	9777120	9777660	9777380	2465.9	CDS	http://genome.ucsc.edu/cgi-bin/hgTracks?position=chr3L:9772120-9782660	"CG8177,CG14168,Ilp1,"	"0,4295,14153,"	 CG8177 	10008	2465.9	3326.5	3489.1	0.5	 /- 	0.7068	1.4149	79.1492
157	chr3R	465960	466290	466130	2764.5	Intronic	http://genome.ucsc.edu/cgi-bin/hgTracks?position=chr3R:460960-471290	"CG9775,MED31,CG18271,"	"0,1565,3091,"	 CG9775 	627	2764.5	3171.2	2782.5	0.01	 -- 	0.9935	1.0065	128.2508
158	chr2L	2155490	2155840	2155680	2665.2	Promoter	http://genome.ucsc.edu/cgi-bin/hgTracks?position=chr2L:2150490-2160840	"CG15382,CG7263,aop,"	"79,-290,803,"	 CG15382 	79	2665.2	1985.2	1045.2	-1.35	 \\ 	2.5501	0.3921	54.963
159	chr2L	2457120	2457510	2457260	2439.2	Intronic	http://genome.ucsc.edu/cgi-bin/hgTracks?position=chr2L:2452120-2462510	"dpp,CG15393,Slh,"	"0,32493,32944,"	 dpp 	2522	2439.2	1926.4	1774	-0.46	 \- 	1.375	0.7273	209.072
160	chr2L	13904190	13904760	13904370	2439.2	Promoter	http://genome.ucsc.edu/cgi-bin/hgTracks?position=chr2L:13899190-13909760	"Smg5,Ance,Ance-2,"	"0,1274,5269,"	 Smg5 	11	2439.2	3085.9	2943.9	0.27	 /- 	0.8286	1.2069	361.4906
161	chrX	293620	294190	294000	2438.5	Intronic	http://genome.ucsc.edu/cgi-bin/hgTracks?position=chrX:288620-299190	"CG32816,sc,l(1)sc,"	"0,-2470,9755,"	 sc 	3908	2438.5	1182.3	1088.1	-1.16	 \- 	2.2411	0.4462	28.1757
162	chr3L	11230410	11230750	11230580	2437.8	Intergenic	http://genome.ucsc.edu/cgi-bin/hgTracks?position=chr3L:11225410-11235750	"CG6185,CG34240,CG18490,"	"-1542,-7845,-9689,"	 CG6185 	1542	2437.8	3590.4	4545.7	0.9	 // 	0.5363	1.8647	392.8687
163	chr2R	7078940	7079550	7079110	2423.7	Intronic	http://genome.ucsc.edu/cgi-bin/hgTracks?position=chr2R:7073940-7084550	"shn,CG9084,Syx6,"	"0,25807,27935,"	 shn 	7265	2423.7	2491.3	2786	0.2	 -- 	0.87	1.1495	107.1379
164	chr3R	2643770	2644080	2643940	2760.1	Intergenic	http://genome.ucsc.edu/cgi-bin/hgTracks?position=chr3R:2638770-2649080	"Scr,Dfd,ftz,"	"4901,-15787,46105,"	 Dfd 	26383	2760.1	3149	3598.3	0.38	 -- 	0.767	1.3037	124.1277
165	chr3R	12907860	12908200	12908020	2760.8	Promoter	http://genome.ucsc.edu/cgi-bin/hgTracks?position=chr3R:12902860-12913200	"kuk,Keap1,GckIII,"	"0,-2355,3235,"	 kuk 	91	2760.8	3581.9	3481.6	0.33	 /- 	0.793	1.2611	190.3493
166	chr2R	20078250	20078600	20078380	2405.2	CDS	http://genome.ucsc.edu/cgi-bin/hgTracks?position=chr2R:20073250-20083600	"CG3363,Nop60B,CG3362,"	"0,-4514,4684,"	 CG3363 	2501	2405.2	2070	1093.2	-1.14	 -\ 	2.2001	0.4545	37.0318
167	chr3L	21483700	21484030	21483850	2400.7	Intergenic	http://genome.ucsc.edu/cgi-bin/hgTracks?position=chr3L:21478700-21489030	"CG7202,Neu2,CG7519,"	"697,-749,2338,"	 Neu2 	749	2400.7	1907.8	1062.9	-1.18	 \\ 	2.2586	0.4427	43.9103
168	chr2L	4684370	4684720	4684530	2622.3	Promoter	http://genome.ucsc.edu/cgi-bin/hgTracks?position=chr2L:4679370-4689720	"CG11929,Bsg25A,CG15634,"	"0,-71,2982,"	 Bsg25A 	71	2622.3	2664.1	2295.1	-0.19	 -- 	1.1425	0.8753	16.157
169	chr2R	2487890	2488520	2488080	2394.8	CDS	http://genome.ucsc.edu/cgi-bin/hgTracks?position=chr2R:2482890-2493520	"jing,CG15233,CG15234,"	"0,0,6414,"	 CG15233 	403	2394.8	2734	2307.2	-0.05	 -- 	1.038	0.9634	47.1453
170	chr3R	20552100	20552440	20552300	2424.4	Intronic	http://genome.ucsc.edu/cgi-bin/hgTracks?position=chr3R:20547100-20557440	"tok,CG13630,Rpb10,"	"0,-7216,-8578,"	 tok 	6523	2424.4	2035.5	1482.8	-0.71	 -\ 	1.635	0.6116	31.9656
171	chr2L	1525190	1525540	1525380	2553.4	Intergenic	http://genome.ucsc.edu/cgi-bin/hgTracks?position=chr2L:1520190-1530540	"Or22b,Or22a,halo,"	"-1121,-3229,-7196,"	 Or22b 	2690	2553.4	2584.6	2662.4	0.06	 -- 	0.959	1.0427	32.0425
172	chr2L	20768370	20768890	20768570	2368.9	Intergenic	http://genome.ucsc.edu/cgi-bin/hgTracks?position=chr2L:20763370-20773890	"dia,cad,CG9323,"	"-1047,2164,-10579,"	 cad 	2164	2368.9	2613.7	1967.3	-0.27	 -\ 	1.2041	0.8305	92.2855
173	chr2L	5277230	5277580	5277410	2540.8	Promoter	http://genome.ucsc.edu/cgi-bin/hgTracks?position=chr2L:5272230-5282580	"Bsg25D,Bub1,tkv,"	"0,1640,-6057,"	 Bsg25D 	72	2540.8	2584.6	2022.3	-0.33	 -\ 	1.2564	0.7959	117.3194
174	chr2R	7342880	7343210	7343070	2408.1	Intronic	http://genome.ucsc.edu/cgi-bin/hgTracks?position=chr2R:7337880-7348210	"E(Pc),CG33472,CG7777,"	"0,-3951,-13342,"	 E(Pc) 	2779	2408.1	2200.9	2336.9	-0.04	 -- 	1.0305	0.9704	150.9059
175	chr3L	5585300	5585620	5585450	2528.2	UTR5	http://genome.ucsc.edu/cgi-bin/hgTracks?position=chr3L:5580300-5590620	"spo,CG10592,CG5146,"	"0,390,-1982,"	 spo 	227	2528.2	2508.3	2832.3	0.16	 -- 	0.8926	1.1203	120.943
176	chr3R	11474820	11475120	11474970	2785.3	Intergenic	http://genome.ucsc.edu/cgi-bin/hgTracks?position=chr3R:11469820-11480120	"CG5302,pxb,CG31446,"	"-9993,16937,43840,"	 CG5302 	16366	2785.3	3438.8	3569.1	0.36	 /- 	0.7804	1.2814	43.443
177	chr3R	4520210	4520540	4520380	2396.3	Promoter	http://genome.ucsc.edu/cgi-bin/hgTracks?position=chr3R:4515210-4525540	"hb,CG8112,CG33325,"	"0,6323,-14328,"	 hb 	58	2396.3	2393.3	2296.3	-0.06	 -- 	1.0435	0.9583	119.4816
178	chr2L	15012620	15012990	15012820	2336.3	Intergenic	http://genome.ucsc.edu/cgi-bin/hgTracks?position=chr2L:15007620-15017990	"l(2)35Bd,CG4103,NC2beta,"	"-1048,-3223,-4282,"	 l(2)35Bd 	2880	2336.3	2842.6	2417	0.05	 /- 	0.9666	1.0346	38.3223
179	chr3L	14776820	14777350	14777160	2328.1	Intronic	http://genome.ucsc.edu/cgi-bin/hgTracks?position=chr3L:14771820-14782350	"bmm,CG13472,CG9311,"	"0,2732,-7917,"	 bmm 	2363	2328.1	1711.7	1154.4	-1.01	 \\ 	2.0167	0.4959	27.2451
180	chr2R	8087230	8087550	8087410	2323.7	CDS	http://genome.ucsc.edu/cgi-bin/hgTracks?position=chr2R:8082230-8092550	"RpS11,CG8858,Cyp6t3,"	"0,-1067,-7652,"	 RpS11 	923	2323.7	2160.6	1431.9	-0.7	 -\ 	1.6228	0.6162	55.4161
181	chr3L	18737310	18737670	18737480	2440.7	Promoter	http://genome.ucsc.edu/cgi-bin/hgTracks?position=chr3L:18732310-18742670	"CG6885,MED11,Nufip,"	"113,1521,2223,"	 CG6885 	113	2440.7	2092.8	1704.2	-0.52	 -- 	1.4322	0.6982	47.2064
182	chr3R	12690520	12690850	12690690	2310.3	Intergenic	http://genome.ucsc.edu/cgi-bin/hgTracks?position=chr3R:12685520-12695850	"CG10349,abd-A,Abd-B,"	"14759,-34921,62241,"	 CG10349 	14759	2310.3	2427.7	2701.9	0.23	 -- 	0.8551	1.1695	37.7857
183	chr3R	26475740	26476390	26476200	2291.1	CDS	http://genome.ucsc.edu/cgi-bin/hgTracks?position=chr3R:26470740-26481390	"CG34433,CG34432,PH4alphaPV,"	"0,-602,-1927,"	 CG34433 	511	2291.1	1885.6	768.9	-1.58	 -\ 	2.9798	0.3356	21.4179
184	chr2L	5202640	5203090	5202780	2290.3	Intronic	http://genome.ucsc.edu/cgi-bin/hgTracks?position=chr2L:5197640-5208090	"Msp-300,Cyp28d2,Cyp28d1,"	"0,4527,7698,"	 Cyp28d2 	4527	2290.3	2516.2	1866.7	-0.3	 -\ 	1.227	0.815	80.1493
185	chr3R	4683350	4683690	4683520	2534.8	Promoter	http://genome.ucsc.edu/cgi-bin/hgTracks?position=chr3R:4678350-4688690	"pyd,CG9731,CG8379,"	"0,4195,-30513,"	 pyd 	137	2534.8	4100.7	4162.9	0.72	 /- 	0.6089	1.6423	525.1744
186	chr2R	7869460	7870110	7869870	2258.4	CDS	http://genome.ucsc.edu/cgi-bin/hgTracks?position=chr2R:7864460-7875110	"CG33145,RnrS,CG30037,"	"0,775,-1880,"	 CG33145 	587	2258.4	2541.6	2975.3	0.4	 -- 	0.7591	1.3174	293.6754
187	chr3R	4855690	4856220	4856030	2257.7	Intronic	http://genome.ucsc.edu/cgi-bin/hgTracks?position=chr3R:4850690-4861220	"neur,hyx,tgo,"	"0,7970,-10291,"	 neur 	3419	2257.7	2688.4	2719	0.27	 -- 	0.8303	1.2043	132.9042
188	chrX	10821500	10821840	10821690	2490.4	Intronic	http://genome.ucsc.edu/cgi-bin/hgTracks?position=chrX:10816500-10826840	"CG2145,v,CG11203,"	"0,-2019,-7361,"	 CG2145 	259	2490.4	2226.8	2668.1	0.1	 -- 	0.9334	1.0714	129.9626
189	chrX	7124680	7124990	7124840	2534.8	Intronic	http://genome.ucsc.edu/cgi-bin/hgTracks?position=chrX:7119680-7129990	"CG9650,CG1958,CG1677,"	"0,36096,50280,"	 CG9650 	3944	2534.8	2218.9	3416.4	0.43	 -/ 	0.742	1.3478	27.041
190	chr3L	22058840	22059220	22059030	2257.7	Promoter	http://genome.ucsc.edu/cgi-bin/hgTracks?position=chr3L:22053840-22064220	"CG14561,TyrR,CG7139,"	"11,-649,1313,"	 CG14561 	11	2257.7	2033.9	2328.3	0.04	 -- 	0.9697	1.0313	642.345
191	chr3L	4457390	4457760	4457600	2246.6	CDS	http://genome.ucsc.edu/cgi-bin/hgTracks?position=chr3L:4452390-4462760	"CG11345,CG15022,CG15023,"	"0,1591,3020,"	 CG11345 	591	2246.6	387.4	33.2	-6.08	 \- 	67.7093	0.0148	8.1682
192	chrX	17713690	17714300	17713920	2241.4	Promoter	http://genome.ucsc.edu/cgi-bin/hgTracks?position=chrX:17708690-17719300	"CG12986,Socs16D,OdsH,"	"-272,2309,-5899,"	 CG12986 	272	2241.4	1322.8	1309.5	-0.78	 \- 	1.7117	0.5842	64.1867
193	chrX	3756040	3756400	3756230	2217.7	Intergenic	http://genome.ucsc.edu/cgi-bin/hgTracks?position=chrX:3751040-3761400	"yin,ec,CG34336,"	"765,-4572,6789,"	 yin 	4520	2217.7	3041.4	3467.3	0.64	 /- 	0.6396	1.5635	483.8949
194	chr3L	1772690	1773070	1772850	2211	CDS	http://genome.ucsc.edu/cgi-bin/hgTracks?position=chr3L:1767690-1778070	"CG13933,Dhc62B,CG12018,"	"0,-1200,2782,"	 Dhc62B 	1200	2211	2858.5	2813.4	0.35	 /- 	0.7859	1.2725	253.6231
195	chr2L	15333170	15333910	15333550	2207.3	Promoter	http://genome.ucsc.edu/cgi-bin/hgTracks?position=chr2L:15328170-15338910	"esg,nht,CG15258,"	"313,-14649,27447,"	 esg 	313	2207.3	1935.9	1962.8	-0.17	 -- 	1.1246	0.8892	245.6169
196	chrX	18579950	18580580	18580130	2205.1	CDS	http://genome.ucsc.edu/cgi-bin/hgTracks?position=chrX:18574950-18585580	"phm,Cyp18a1,CCKLR-17D1,"	"0,2439,21396,"	 phm 	329	2205.1	682.6	185.9	-3.57	 \\ 	11.8603	0.0843	23.3835
197	chrX	14143180	14143500	14143360	2306.6	Intronic	http://genome.ucsc.edu/cgi-bin/hgTracks?position=chrX:14138180-14148500	"mud,CG32599,mRNA-capping-enzyme,"	"0,-2949,-6508,"	 mud 	1485	2306.6	1931.7	1671	-0.47	 -- 	1.3804	0.7244	79.8399
198	chr3R	29850	30250	30060	2199.9	CDS	http://genome.ucsc.edu/cgi-bin/hgTracks?position=chr3R:24850-35250	"CG12582,CG14636,aux,"	"0,146,7444,"	 CG12582 	7031	2199.9	2146.8	1597.2	-0.46	 -\ 	1.3773	0.726	54.3759
199	chr3L	11920310	11920680	11920500	2194.7	Intergenic	http://genome.ucsc.edu/cgi-bin/hgTracks?position=chr3L:11915310-11925680	"CG5718,byn,CG11588,"	"-2643,3980,-4949,"	 CG5718 	2643	2194.7	3449.4	3863.8	0.82	 /- 	0.568	1.7605	104.3976
200	chr2L	11455470	11455810	11455620	2185.1	Intergenic	http://genome.ucsc.edu/cgi-bin/hgTracks?position=chr2L:11450470-11460810	"salm,sala,CG6488,"	"-10017,30568,41173,"	 salm 	10017	2185.1	2338.7	2065.2	-0.08	 -- 	1.0581	0.9451	195.4776
201	chr2L	10548670	10549010	10548840	2460	Intronic	http://genome.ucsc.edu/cgi-bin/hgTracks?position=chr2L:10543670-10554010	"Trim9,CG18302,CG18301,"	"0,-12525,-15264,"	 Trim9 	3960	2460	2518.8	3376.4	0.46	 -/ 	0.7286	1.3725	129.2444
202	chr3R	13651790	13652400	13652050	2174.7	Intronic	http://genome.ucsc.edu/cgi-bin/hgTracks?position=chr3R:13646790-13657400	"CG31246,CG18012,CG7357,"	"0,-15196,-17104,"	 CG31246 	14785	2174.7	3159	3462.2	0.67	 /- 	0.6281	1.592	218.4536
203	chr3R	785540	785850	785700	2328.8	CDS	http://genome.ucsc.edu/cgi-bin/hgTracks?position=chr3R:780540-790850	"CG2016,CG14661,CG1124,"	"0,-4726,5468,"	 CG2016 	1370	2328.8	3777.5	4433.5	0.93	 // 	0.5253	1.9038	203.2394
204	chr3L	753390	754030	753840	2143.6	Intergenic	http://genome.ucsc.edu/cgi-bin/hgTracks?position=chr3L:748390-759030	"emc,CG13897,CG13896,"	"-335,-14720,-41990,"	 emc 	4435	2143.6	2035	2465.6	0.2	 -/ 	0.8694	1.1502	133.0628
205	chr2R	9443160	9443490	9443340	2259.2	Promoter	http://genome.ucsc.edu/cgi-bin/hgTracks?position=chr2R:9438160-9448490	"CG13333,Roe1,CG33156,"	"57,-229,-2674,"	 CG13333 	57	2259.2	3692.7	3957	0.81	 /- 	0.5709	1.7515	615.0818
206	chr3R	174020	174600	174210	2134	Intergenic	http://genome.ucsc.edu/cgi-bin/hgTracks?position=chr3R:169020-179600	"hkb,CG1103,CG9772,"	"-1838,-8570,-8923,"	 hkb 	1838	2134	2946	3316.3	0.64	 /- 	0.6435	1.554	203.6125
207	chr2R	7532210	7532530	7532360	2236.2	CDS	http://genome.ucsc.edu/cgi-bin/hgTracks?position=chr2R:7527210-7537530	"CG9003,CG34228,Roc2,"	"0,7021,7970,"	 CG9003 	794	2236.2	1362.5	699.1	-1.68	 \\ 	3.1989	0.3126	13.4887
208	chr2R	20551530	20551870	20551700	2413.3	CDS	http://genome.ucsc.edu/cgi-bin/hgTracks?position=chr2R:20546530-20556870	"CG30161,CG3683,Cpr60D,"	"0,247,-771,"	 CG30161 	180	2413.3	2209.9	2053.2	-0.23	 -- 	1.1754	0.8508	72.5543
209	chrX	6943020	6943580	6943420	2129.5	Promoter	http://genome.ucsc.edu/cgi-bin/hgTracks?position=chrX:6938020-6948580	"nullo,CG14427,CG12541,"	"90,-7618,-13382,"	 nullo 	90	2129.5	1584	992.5	-1.1	 \\ 	2.1455	0.4661	22.0906
210	chr3R	8471580	8471910	8471770	2128.8	Intergenic	http://genome.ucsc.edu/cgi-bin/hgTracks?position=chr3R:8466580-8476910	"CG6234,CG6753,CG11608,"	"2011,-3475,-6101,"	 CG6234 	2011	2128.8	3639.7	3419.3	0.68	 /- 	0.6226	1.6062	317.8038
211	chrX	16851380	16851870	16851610	2127.3	CDS	http://genome.ucsc.edu/cgi-bin/hgTracks?position=chrX:16846380-16856870	"CG9086,RhoGAP15B,CG13000,"	"0,-1579,-9137,"	 RhoGAP15B 	8716	2127.3	2067.9	1150.4	-0.89	 -\ 	1.8491	0.5408	36.0386
212	chr3L	15501830	15502180	15502000	2301.4	Promoter	http://genome.ucsc.edu/cgi-bin/hgTracks?position=chr3L:15496830-15507180	"Z600,gdl,CG7841,"	"160,544,-612,"	 Z600 	160	2301.4	1977.2	2066.3	-0.16	 -- 	1.1138	0.8978	89.2227
213	chr3L	4859830	4860180	4860010	2302.9	CDS	http://genome.ucsc.edu/cgi-bin/hgTracks?position=chr3L:4854830-4865180	"CG32235,CG17150,CG32237,"	"0,1293,-7555,"	 CG32235 	460	2302.9	1602.6	358.1	-2.68	 \\ 	6.4306	0.1555	8.8309
214	chrX	18197790	18198620	18197970	2096.2	Intergenic	http://genome.ucsc.edu/cgi-bin/hgTracks?position=chrX:18192790-18203620	"os,CG6023,upd3,"	"1406,10185,-19338,"	 os 	3888	2096.2	2356.7	2911.8	0.47	 -/ 	0.7199	1.3891	115.6036
215	chr2R	5865000	5865350	5865160	2139.2	Intergenic	http://genome.ucsc.edu/cgi-bin/hgTracks?position=chr2R:5860000-5870350	"eve,CG12134,Adam,"	"1585,-4865,-6750,"	 eve 	1585	2139.2	2110.3	1759.1	-0.28	 -- 	1.216	0.8223	200.7715
216	chr2R	15928770	15929100	15928920	2182.1	Intergenic	http://genome.ucsc.edu/cgi-bin/hgTracks?position=chr2R:15923770-15934100	"CG16898,CG8654,18w,"	"-36428,-56658,70095,"	 CG16898 	36428	2182.1	2324.4	2752.2	0.33	 -- 	0.7929	1.2613	87.6827
217	chr3R	19608720	19609040	19608900	2313.3	Intronic	http://genome.ucsc.edu/cgi-bin/hgTracks?position=chr3R:19603720-19614040	"mbc,Nup98,CG10208,"	"0,-1534,-9055,"	 mbc 	1393	2313.3	2259.7	2034.9	-0.19	 -- 	1.1368	0.8796	170.3844
218	chr2R	16426720	16427080	16426900	2214.7	Promoter	http://genome.ucsc.edu/cgi-bin/hgTracks?position=chr2R:16421720-16432080	"CG13427,CG13428,CG13423,"	"-81,115,-1133,"	 CG13427 	81	2214.7	2747.8	2788.8	0.33	 /- 	0.7941	1.2592	359.134
219	chr2R	4009530	4009860	4009700	2212.5	Intronic	http://genome.ucsc.edu/cgi-bin/hgTracks?position=chr2R:4004530-4014860	"CG30372,CG2158,coilin,"	"0,820,2784,"	 CG30372 	657	2212.5	2597.8	1823.8	-0.28	 -\ 	1.2132	0.8243	134.7547
220	chrX	303420	303800	303600	2077.7	Promoter	http://genome.ucsc.edu/cgi-bin/hgTracks?position=chrX:298420-308800	"CG32816,l(1)sc,sc,"	"0,155,-12070,"	 l(1)sc 	155	2077.7	2276.1	2947.3	0.5	 -/ 	0.7049	1.4186	313.8079
221	chrX	7160220	7160660	7160460	2071.7	Promoter	http://genome.ucsc.edu/cgi-bin/hgTracks?position=chrX:7155220-7165660	"CG1958,CG1677,CG2059,"	"476,14660,20425,"	 CG1958 	476	2071.7	984.1	726	-1.51	 \- 	2.8538	0.3504	23.1195
222	chr2L	18137110	18137470	18137290	2169.5	Intronic	http://genome.ucsc.edu/cgi-bin/hgTracks?position=chr2L:18132110-18142470	"kel,Socs36E,CG5758,"	"0,1377,-7426,"	 kel 	920	2169.5	2212	1885.5	-0.2	 -- 	1.1506	0.8691	36.9744
223	chr3L	16042120	16042490	16042310	2061.4	Intronic	http://genome.ucsc.edu/cgi-bin/hgTracks?position=chr3L:16037120-16047490	"th,Mbs,CG5895,"	"0,2757,-11981,"	 th 	1445	2061.4	2386.4	1688.7	-0.29	 -\ 	1.2206	0.8192	75.3661
224	chr2R	8342470	8342980	8342630	2055.4	Intronic	http://genome.ucsc.edu/cgi-bin/hgTracks?position=chr2R:8337470-8347980	"Lac,Dyb,dgt5,"	"0,-2202,10546,"	 Lac 	1935	2055.4	2354.6	2187	0.09	 -- 	0.9398	1.064	142.8993
225	chr2L	15742710	15743140	15742960	2051	Intronic	http://genome.ucsc.edu/cgi-bin/hgTracks?position=chr2L:15737710-15748140	"CycE,l(2)35Di,l(2)35Df,"	"0,6648,9292,"	 CycE 	3649	2051	1711.7	1886.7	-0.12	 -- 	1.0871	0.9199	69.1191
226	chr3R	7177420	7177850	7177660	2047.3	Intergenic	http://genome.ucsc.edu/cgi-bin/hgTracks?position=chr3R:7172420-7182850	"KP78a,KP78b,pros,"	"-1293,-3497,20048,"	 KP78a 	1293	2047.3	2779.6	2749.9	0.43	 /- 	0.7445	1.3432	668.7512
227	chr2L	282180	282650	282440	2042.8	CDS	http://genome.ucsc.edu/cgi-bin/hgTracks?position=chr2L:277180-287650	"CG11601,smo,CG3625,"	"0,-273,944,"	 CG11601 	841	2042.8	2608.9	2220.2	0.12	 /- 	0.9201	1.0868	137.8531
228	chr3L	14937360	14937670	14937520	2316.2	Promoter	http://genome.ucsc.edu/cgi-bin/hgTracks?position=chr3L:14932360-14942670	"CG13465,BobA,CG42247,"	"-128,1078,-1512,"	 CG13465 	128	2316.2	3010.6	3925	0.76	 // 	0.5901	1.6945	210.7294
229	chr2L	12662950	12663270	12663100	2218.4	Intronic	http://genome.ucsc.edu/cgi-bin/hgTracks?position=chr2L:12657950-12668270	"pdm2,CG15485,CG5525,"	"0,4142,27235,"	 pdm2 	5272	2218.4	1586.7	1632.1	-0.44	 \- 	1.3592	0.7357	24.6603
230	chr2R	16199180	16199550	16199340	2075.4	Intronic	http://genome.ucsc.edu/cgi-bin/hgTracks?position=chr2R:16194180-16204550	"CG8920,CG13868,CG11200,"	"0,0,-3170,"	 CG11200 	3170	2075.4	1758.4	1112.7	-0.9	 -\ 	1.8653	0.5361	56.9041
231	chrX	13124070	13124390	13124250	2211.8	Intronic	http://genome.ucsc.edu/cgi-bin/hgTracks?position=chrX:13119070-13129390	"mew,CG32639,REG,"	"0,5877,-16236,"	 CG32639 	6306	2211.8	3007.5	3764.8	0.77	 // 	0.5875	1.7022	203.2455
232	chr3L	4177360	4177680	4177540	2096.2	Promoter	http://genome.ucsc.edu/cgi-bin/hgTracks?position=chr3L:4172360-4182680	"CG18675,Teh4,Teh2,"	"0,0,2001,"	 Teh4 	103	2096.2	711.7	74.9	-4.8	 \\ 	27.971	0.0358	15.9841
233	chr3R	19077270	19078120	19077900	2016.2	Intronic	http://genome.ucsc.edu/cgi-bin/hgTracks?position=chr3R:19072270-19083120	"EloA,CG4449,wda,"	"0,-701,2891,"	 EloA 	635	2016.2	1730.8	1366.7	-0.56	 -- 	1.4752	0.6779	135.9435
234	chr2L	422610	423020	422820	2011.7	Intergenic	http://genome.ucsc.edu/cgi-bin/hgTracks?position=chr2L:417610-428020	"CG13692,BBS8,CG11885,"	"-385,631,-1413,"	 BBS8 	631	2011.7	650.2	205.4	-3.29	 \\ 	9.7954	0.1021	20.928
235	chr2L	2814840	2815190	2815000	2139.9	CDS	http://genome.ucsc.edu/cgi-bin/hgTracks?position=chr2L:2809840-2820190	"CG15400,CG2964,Duox,"	"0,-571,969,"	 CG15400 	760	2139.9	3077.4	3200.7	0.58	 /- 	0.6686	1.4957	261.9719
236	chrX	6952920	6953260	6953090	2056.9	Intergenic	http://genome.ucsc.edu/cgi-bin/hgTracks?position=chrX:6947920-6958260	"nullo,CG4607,Sxl,"	"-8727,10355,16607,"	 nullo 	9580	2056.9	2729.2	2197.3	0.1	 /\ 	0.9361	1.0683	41.6954
237	chr2L	15313530	15313890	15313700	2120.6	Intergenic	http://genome.ucsc.edu/cgi-bin/hgTracks?position=chr2L:15308530-15318890	"nht,CG15262,ms(2)35Ci,"	"4253,-14437,-20157,"	 nht 	5201	2120.6	2436.7	2404.4	0.18	 -- 	0.882	1.1338	60.1299
238	chr2L	18895350	18895730	18895550	1985	Intergenic	http://genome.ucsc.edu/cgi-bin/hgTracks?position=chr2L:18890350-18900730	"tup,ssp3,CG10602,"	"-14294,20974,-36338,"	 tup 	14294	1985	2329.7	2294	0.21	 -- 	0.8653	1.1556	262.1671
239	chr2R	16747210	16747560	16747400	1980.6	Intergenic	http://genome.ucsc.edu/cgi-bin/hgTracks?position=chr2R:16742210-16752560	"CG15227,CG9993,IM4,"	"6205,-7774,8940,"	 CG15227 	6205	1980.6	1057.8	457.1	-2.12	 \\ 	4.3331	0.2308	21.7157
240	chrX	8168430	8168770	8168620	1973.9	CDS	http://genome.ucsc.edu/cgi-bin/hgTracks?position=chrX:8163430-8173770	"CG1636,CG15343,CG1632,"	"0,-1380,-2118,"	 CG1636 	1171	1973.9	436.1	97.8	-4.33	 \- 	20.1783	0.0496	15.4501
241	chr3R	6682410	6682770	6682590	2017.6	Promoter	http://genome.ucsc.edu/cgi-bin/hgTracks?position=chr3R:6677410-6687770	"CG4570,CG4511,CG14694,"	"0,-239,1045,"	 CG4570 	78	2017.6	1471.7	811.8	-1.31	 \\ 	2.4855	0.4023	114.6185
242	chr2R	21110520	21110850	21110680	1951	Intergenic	http://genome.ucsc.edu/cgi-bin/hgTracks?position=chr2R:21105520-21115850	"Kr,CG30429,CG33680,"	"3457,23309,25848,"	 Kr 	3457	1951	2101.8	2211	0.18	 -- 	0.8824	1.1333	46.6649
243	chr3L	5799910	5800430	5800240	1948	CDS	http://genome.ucsc.edu/cgi-bin/hgTracks?position=chr3L:5794910-5805430	"S6k,CG42272,CG5537,"	"0,-1391,3832,"	 CG42272 	3477	1948	1604.7	1648.1	-0.24	 -- 	1.1819	0.8461	128.7604
244	chr2L	1117440	1117780	1117610	2189.5	Intronic	http://genome.ucsc.edu/cgi-bin/hgTracks?position=chr2L:1112440-1122780	"Pino,CG14340,CG14339,"	"0,-3470,-4908,"	 Pino 	1529	2189.5	1630.1	1315.8	-0.73	 \- 	1.6641	0.6009	63.1395
245	chrX	7190740	7191530	7190910	1941.3	Intergenic	http://genome.ucsc.edu/cgi-bin/hgTracks?position=chrX:7185740-7196530	"unc-119,CG2059,CG1677,"	"-5573,-8828,-10684,"	 unc-119 	5573	1941.3	1380.5	1326.6	-0.55	 \- 	1.4633	0.6834	34.8208
246	chr2R	14893640	14893970	14893790	1934.6	CDS	http://genome.ucsc.edu/cgi-bin/hgTracks?position=chr2R:14888640-14898970	"CG15105,5-HT1B,CG30126,"	"0,16039,22749,"	 CG15105 	15251	1934.6	344.5	18.3	-6.72	 \- 	105.6826	0.0095	3.817
247	chr3R	8897890	8898200	8898030	2159.2	Promoter	http://genome.ucsc.edu/cgi-bin/hgTracks?position=chr3R:8892890-8903200	"sim,DDB1,timeout,"	"0,-15576,16342,"	 sim 	93	2159.2	2855.4	4279.1	0.99	 // 	0.5046	1.9818	188.9635
248	chr2L	9988210	9988530	9988380	1922.8	Intronic	http://genome.ucsc.edu/cgi-bin/hgTracks?position=chr2L:9983210-9993530	"bib,CG13130,CG31875,"	"0,-3723,7180,"	 CG13130 	3723	1922.8	3827.8	3740.8	0.96	 /- 	0.514	1.9455	823.7967
249	chr2L	12466600	12466950	12466750	2123.6	Intronic	http://genome.ucsc.edu/cgi-bin/hgTracks?position=chr2L:12461600-12471950	"bun,CG17024,CG5418,"	"0,-11799,-13520,"	 bun 	5513	2123.6	2317.5	2645.8	0.32	 -- 	0.8026	1.2459	51.3891
250	chr3R	23600570	23601020	23600780	1919.1	Intronic	http://genome.ucsc.edu/cgi-bin/hgTracks?position=chr3R:23595570-23606020	"CG34353,Ets98B,CG12877,"	"0,-27983,-64199,"	 Ets98B 	38519	1919.1	1127.2	189.9	-3.34	 \\ 	10.1044	0.099	12.3094
251	chr2L	951780	952100	951950	2165.8	CDS	http://genome.ucsc.edu/cgi-bin/hgTracks?position=chr2L:946780-957100	"CG4341,GluRIIC,Lsp1beta,"	"0,-34145,-50630,"	 CG4341 	29156	2165.8	924.2	167	-3.7	 \\ 	12.9656	0.0771	3.6992
252	chr2R	16149310	16149680	16149490	1962.1	CDS	http://genome.ucsc.edu/cgi-bin/hgTracks?position=chr2R:16144310-16154680	"mus209,CG11055,plu,"	"0,-249,972,"	 mus209 	825	1962.1	2217.3	1616.7	-0.28	 -\ 	1.2136	0.824	113.239
253	chr2L	20770290	20770640	20770490	1902.8	Promoter	http://genome.ucsc.edu/cgi-bin/hgTracks?position=chr2L:20765290-20775640	"cad,dia,CG9323,"	"244,-2967,-12499,"	 cad 	244	1902.8	2229	1893	-0.01	 -- 	1.0052	0.9948	214.0775
254	chr2R	12838350	12838850	12838670	1896.9	CDS	http://genome.ucsc.edu/cgi-bin/hgTracks?position=chr2R:12833350-12843850	"CG34415,CG34191,CG15614,"	"0,1072,-2610,"	 CG34415 	648	1896.9	1996.8	1469.1	-0.37	 -\ 	1.2912	0.7745	47.0992
255	chr3R	16399780	16400110	16399940	2071	Intergenic	http://genome.ucsc.edu/cgi-bin/hgTracks?position=chr3R:16394780-16405110	"TFAM,CG5191,CG5412,"	"1132,-1304,2789,"	 CG5412 	2789	2071	3046.1	4006.8	0.95	 // 	0.5169	1.9347	244.804
256	chr2L	3465610	3465930	3465780	2086.5	UTR5	http://genome.ucsc.edu/cgi-bin/hgTracks?position=chr2L:3460610-3470930	"msl-2,Pdsw,CG3238,"	"0,381,1635,"	 msl-2 	331	2086.5	2212	1502.8	-0.47	 -\ 	1.3884	0.7202	229.1117
257	chrX	14545340	14545690	14545480	1877.6	Intronic	http://genome.ucsc.edu/cgi-bin/hgTracks?position=chrX:14540340-14550690	"NetA,CG5321,NetB,"	"0,28132,36147,"	 NetA 	2384	1877.6	1117.1	1101.2	-0.77	 \- 	1.705	0.5865	12.8977
258	chr3R	679950	680280	680100	1928	Intronic	http://genome.ucsc.edu/cgi-bin/hgTracks?position=chr3R:674950-685280	"opa,laf,CG14659,"	"0,21626,-23115,"	 opa 	1566	1928	1549.6	1077.8	-0.84	 -\ 	1.7888	0.559	29.5967
259	chr3L	20974470	20974820	20974640	1874.6	Intergenic	http://genome.ucsc.edu/cgi-bin/hgTracks?position=chr3L:20969470-20979820	"CG33283,CG34000,CG33286,"	"-1890,3146,-6840,"	 CG33283 	2776	1874.6	2394.8	2113.8	0.17	 /- 	0.8869	1.1276	52.5636
260	chr3R	9119900	9120230	9120080	1894.6	Promoter	http://genome.ucsc.edu/cgi-bin/hgTracks?position=chr3R:9114900-9125230	"CG8773,wntD,Osi22,"	"391,-1160,-2512,"	 CG8773 	391	1894.6	1238	1284.3	-0.56	 \- 	1.4752	0.6779	36.2276
261	chr3L	5963750	5964090	5963880	1872.4	Intronic	http://genome.ucsc.edu/cgi-bin/hgTracks?position=chr3L:5958750-5969090	"CG10479,CG33993,CG32406,"	"0,-20125,26433,"	 CG10479 	5225	1872.4	2197.7	2345.5	0.32	 -- 	0.7983	1.2527	28.8869
262	chr2R	2081720	2082040	2081870	2053.9	Intronic	http://genome.ucsc.edu/cgi-bin/hgTracks?position=chr2R:2076720-2087040	"Ptr,CG30432,CG8335,"	"0,3233,6429,"	 Ptr 	1642	2053.9	2519.9	1834.6	-0.16	 /\ 	1.1195	0.8932	115.3881
263	chr3R	6443360	6443740	6443530	1836.8	Intronic	http://genome.ucsc.edu/cgi-bin/hgTracks?position=chr3R:6438360-6448740	"hth,CG34304,CG6465,"	"0,38637,57750,"	 hth 	3557	1836.8	2470.6	2743.6	0.58	 /- 	0.6695	1.4937	58.5219
264	chr3L	5614220	5614580	5614400	1835.4	Intergenic	http://genome.ucsc.edu/cgi-bin/hgTracks?position=chr3L:5609220-5619580	"Blimp-1,Eaf6,mthl2,"	"9682,-13060,-14112,"	 Blimp-1 	9682	1835.4	2012.7	2395.3	0.38	 -/ 	0.7662	1.3051	120.4883
265	chr2R	17411250	17411600	17411440	2025.8	Intronic	http://genome.ucsc.edu/cgi-bin/hgTracks?position=chr2R:17406250-17416600	"Egfr,CG30289,CG30288,"	"0,-2102,-3566,"	 Egfr 	931	2025.8	3192.9	4019.4	0.99	 // 	0.504	1.9841	318.1667
266	chr3R	1037820	1038120	1037980	2034.7	Intronic	http://genome.ucsc.edu/cgi-bin/hgTracks?position=chr3R:1032820-1043120	"cno,CG12161,CG1116,"	"0,5486,7409,"	 cno 	5167	2034.7	3886.1	5058.8	1.31	 // 	0.4022	2.4863	433.3985
267	chr2L	11485970	11486280	11486120	2162.9	Promoter	http://genome.ucsc.edu/cgi-bin/hgTracks?position=chr2L:11480970-11491280	"sala,CG6488,CG14928,"	"68,10673,19763,"	 sala 	68	2162.9	2279.3	3417	0.66	 -/ 	0.633	1.5798	141.4876
268	chr2L	9128610	9128910	9128760	2071.7	Intronic	http://genome.ucsc.edu/cgi-bin/hgTracks?position=chr2L:9123610-9133910	"CG32982,Or30a,CG31609,"	"0,-15475,-30584,"	 CG32982 	3010	2071.7	2358.8	3190.4	0.62	 -/ 	0.6494	1.54	61.1324
269	chr2L	10058610	10059150	10058980	1859.8	CDS	http://genome.ucsc.edu/cgi-bin/hgTracks?position=chr2L:10053610-10064150	"Pen,CG4804,Cpr31A,"	"0,1916,-3045,"	 CG4804 	1916	1859.8	3184.5	2642.4	0.51	 /\ 	0.7038	1.4208	227.6597
270	chr3R	13532600	13533050	13532770	1812.4	Intronic	http://genome.ucsc.edu/cgi-bin/hgTracks?position=chr3R:13527600-13538050	"osa,Atg8b,Fsh,"	"0,17375,18477,"	 osa 	11289	1812.4	1064.1	256.3	-2.82	 \\ 	7.0717	0.1414	35.5818
271	chr2L	1421670	1422020	1421840	1857.6	Intergenic	http://genome.ucsc.edu/cgi-bin/hgTracks?position=chr2L:1416670-1427020	"lea,CG14346,NLaz,"	"-1391,-52793,-60108,"	 lea 	1391	1857.6	2820.4	4092.6	1.14	 // 	0.4539	2.2032	309.7775
272	chr3R	21850220	21850660	21850430	1802.8	Promoter	http://genome.ucsc.edu/cgi-bin/hgTracks?position=chr3R:21845220-21855660	"m4,HLHm3,HLHm5,"	"-215,-1572,4141,"	 m4 	215	1802.8	1704.3	1908.4	0.08	 -- 	0.9446	1.0586	481.8897
273	chr2L	10398010	10398340	10398200	1925.8	CDS	http://genome.ucsc.edu/cgi-bin/hgTracks?position=chr2L:10393010-10403340	"CG31716,CG5362,LSm-4,"	"0,-1901,4994,"	 CG31716 	200	1925.8	2277.2	1612.1	-0.26	 -\ 	1.1946	0.8371	115.059
274	chr2L	14262140	14262480	14262300	1862.8	Intergenic	http://genome.ucsc.edu/cgi-bin/hgTracks?position=chr2L:14257140-14267480	"wb,CG32971,smi35A,"	"1221,12494,-28192,"	 wb 	1221	1862.8	2282.5	2776.3	0.58	 // 	0.671	1.4904	289.4545
275	chr3R	25055260	25055810	25055640	1789.4	Intronic	http://genome.ucsc.edu/cgi-bin/hgTracks?position=chr3R:25050260-25060810	"CG15817,CG14507,Brd8,"	"0,-2241,-3634,"	 CG15817 	731	1789.4	713.3	167	-3.42	 \\ 	10.7123	0.0934	17.3091
276	chr2R	17433000	17433350	17433150	1799.8	Intronic	http://genome.ucsc.edu/cgi-bin/hgTracks?position=chr2R:17428000-17438350	"Egfr,CG30283,CG33226,"	"0,-5072,-6352,"	 Egfr 	1923	1799.8	2420.3	3039.4	0.76	 // 	0.5922	1.6888	503.0941
277	chr2R	5295250	5295600	5295420	1879.8	Intronic	http://genome.ucsc.edu/cgi-bin/hgTracks?position=chr2R:5290250-5300600	"wun,wun2,CG33774,"	"0,6428,-7611,"	 wun 	1561	1879.8	825.7	267.2	-2.81	 \\ 	7.0364	0.1421	14.0498
278	chr3R	13904710	13905050	13904900	1848	Intergenic	http://genome.ucsc.edu/cgi-bin/hgTracks?position=chr3R:13899710-13910050	"CG14317,sr,htl,"	"1942,11624,-26194,"	 CG14317 	1942	1848	1723.9	1612.7	-0.2	 -- 	1.1459	0.8727	18.6152
279	chr3R	2569770	2570080	2569930	2107.3	Promoter	http://genome.ucsc.edu/cgi-bin/hgTracks?position=chr3R:2564770-2575080	"zen2,pb,CG34297,"	"-68,-2145,2883,"	 zen2 	68	2107.3	1386.3	1300.3	-0.7	 \- 	1.6206	0.6171	33.4341
280	chr2R	16131500	16132210	16132040	1772.4	CDS	http://genome.ucsc.edu/cgi-bin/hgTracks?position=chr2R:16126500-16137210	"CG11208,ppk6,CG11048,"	"0,1235,-1653,"	 CG11208 	864	1772.4	833.1	282	-2.65	 \\ 	6.2844	0.1591	33.1063
281	chr3L	13584260	13584590	13584430	1772.4	Intronic	http://genome.ucsc.edu/cgi-bin/hgTracks?position=chr3L:13579260-13589590	"bru-3,CG10710,CG10743,"	"0,-71729,-75054,"	 CG10710 	71729	1772.4	893	554.9	-1.68	 \- 	3.194	0.3131	16.1151
282	chr3L	14959070	14959610	14959410	1756.8	Intergenic	http://genome.ucsc.edu/cgi-bin/hgTracks?position=chr3L:14954070-14964610	"Tom,Brd,Ocho,"	"3036,6358,8537,"	 Tom 	3036	1756.8	1227.4	747.1	-1.23	 \\ 	2.3514	0.4253	24.5781
283	chr2L	856780	857130	856950	1861.3	Intergenic	http://genome.ucsc.edu/cgi-bin/hgTracks?position=chr2L:851780-862130	"CG13949,kraken,CG13950,"	"-714,-2411,3370,"	 CG13949 	1614	1861.3	516.7	94.4	-4.3	 \\ 	19.7189	0.0507	17.9194
284	chr2L	2875170	2875620	2875370	1745.7	Intronic	http://genome.ucsc.edu/cgi-bin/hgTracks?position=chr2L:2870170-2880620	"CG8814,CG31694,Prx6005,"	"0,-852,1720,"	 CG8814 	499	1745.7	566.5	188.2	-3.21	 \\ 	9.2753	0.1078	36.2974
285	chr3R	15176170	15176520	15176340	1776.8	Intergenic	http://genome.ucsc.edu/cgi-bin/hgTracks?position=chr3R:15171170-15181520	"Ino80,CG3581,Dl,"	"18376,23138,-24405,"	 CG3581 	24131	1776.8	2951.8	3837.4	1.11	 // 	0.463	2.1597	355.896
286	chr3L	4634730	4635050	4634900	1808.7	Promoter	http://genome.ucsc.edu/cgi-bin/hgTracks?position=chr3L:4629730-4640050	"CG13716,CG13715,CG13717,"	"-111,2533,-4698,"	 CG13716 	111	1808.7	1481.2	883.8	-1.03	 -\ 	2.0464	0.4887	17.9251
287	chr2R	10095480	10095840	10095650	1725.7	Intronic	http://genome.ucsc.edu/cgi-bin/hgTracks?position=chr2R:10090480-10100840	"Sox15,CG30071,RpS23,"	"0,-2838,7089,"	 CG30071 	3489	1725.7	3619	4573.7	1.41	 // 	0.3773	2.6503	260.7003
288	chr3L	14966320	14966930	14966620	1725.7	Intergenic	http://genome.ucsc.edu/cgi-bin/hgTracks?position=chr3L:14961320-14971930	"Brd,Ocho,Tom,"	"-319,1327,-3203,"	 Brd 	852	1725.7	1705.9	1989.1	0.2	 -- 	0.8676	1.1526	197.6894
289	chr3L	16018310	16018960	16018500	1724.2	Intronic	http://genome.ucsc.edu/cgi-bin/hgTracks?position=chr3L:16013310-16023960	"Notum,CG5895,th,"	"0,10086,13004,"	 Notum 	1921	1724.2	2939.6	3177.3	0.88	 /- 	0.5427	1.8427	137.7333
290	chr2L	8841740	8842080	8841930	1850.2	Intergenic	http://genome.ucsc.edu/cgi-bin/hgTracks?position=chr2L:8836740-8847080	"SoxN,CG32986,CG32987,"	"-12260,20876,21911,"	 SoxN 	16306	1850.2	3727.1	5177.8	1.48	 // 	0.3573	2.7985	527.8656
291	chr3R	17240080	17240400	17240270	1782	Intronic	http://genome.ucsc.edu/cgi-bin/hgTracks?position=chr3R:17235080-17245400	"lbl,CheB93b,CheB93a,"	"0,-4688,-6365,"	 CheB93b 	5422	1782	1632.8	961.1	-0.89	 -\ 	1.8542	0.5393	47.4488
292	chr2L	3822060	3822430	3822230	1733.8	Intergenic	http://genome.ucsc.edu/cgi-bin/hgTracks?position=chr2L:3817060-3827430	"slp1,CG3407,l(2)k16918,"	"3449,-8823,-13166,"	 slp1 	3449	1733.8	1748.8	1422.2	-0.29	 -- 	1.2192	0.8202	29.4757
293	chrX	7436570	7436900	7436750	1715.3	Intergenic	http://genome.ucsc.edu/cgi-bin/hgTracks?position=chrX:7431570-7441900	"CG32720,CG32719,CG11369,"	"-5828,-29874,31880,"	 CG32720 	5828	1715.3	1690.5	1505.7	-0.19	 -- 	1.1392	0.8778	54.1979
294	chr2L	18875080	18875450	18875240	1713.1	Intronic	http://genome.ucsc.edu/cgi-bin/hgTracks?position=chr2L:18870080-18880450	"tup,CG10602,mRpL13,"	"0,-16028,-16050,"	 tup 	6016	1713.1	2149.5	2339.2	0.45	 /- 	0.7323	1.3655	107.9919
295	chr2R	17433800	17434160	17433950	1870.2	Intronic	http://genome.ucsc.edu/cgi-bin/hgTracks?position=chr2R:17428800-17439160	"Egfr,CG30283,CG33226,"	"0,-5872,-7152,"	 Egfr 	1123	1870.2	2996.9	3251.1	0.8	 /- 	0.5753	1.7384	189.4325
296	chr2R	11570560	11570880	11570710	1828.7	CDS	http://genome.ucsc.edu/cgi-bin/hgTracks?position=chr2R:11565560-11575880	"Ranbp11,CG30091,Vha14,"	"0,-802,-3125,"	 Ranbp11 	490	1828.7	1095.4	250	-2.87	 \\ 	7.3149	0.1367	29.618
297	chr3R	8473440	8473810	8473620	1696.1	Promoter	http://genome.ucsc.edu/cgi-bin/hgTracks?position=chr3R:8468440-8478810	"CG6234,CG6753,CG6225,"	"161,-5325,6678,"	 CG6234 	161	1696.1	2682.6	2614.4	0.62	 /- 	0.6487	1.5414	239.4712
298	chr3L	11236450	11236810	11236630	1767.2	Intergenic	http://genome.ucsc.edu/cgi-bin/hgTracks?position=chr3L:11231450-11241810	"CG6185,scyl,CG34240,"	"-7592,8778,-13895,"	 CG6185 	7592	1767.2	2974.1	4001.6	1.18	 // 	0.4416	2.2644	194.2638
299	chr2R	20553430	20553760	20553630	1686.4	Promoter	http://genome.ucsc.edu/cgi-bin/hgTracks?position=chr2R:20548430-20558760	"CG4806,CG34214,CG3683,"	"44,-87,-667,"	 CG34214 	87	1686.4	2585.6	2934.7	0.8	 // 	0.5746	1.7402	280.0109
300	chr3R	25046260	25046590	25046410	1684.2	CDS	http://genome.ucsc.edu/cgi-bin/hgTracks?position=chr3R:25041260-25051590	"Ef1gamma,CG31044,CG1458,"	"0,-1021,1527,"	 Ef1gamma 	480	1684.2	1070.5	302.6	-2.48	 \\ 	5.5653	0.1797	53.2608
301	chr2R	3190880	3191250	3191070	1695.3	Intergenic	http://genome.ucsc.edu/cgi-bin/hgTracks?position=chr2R:3185880-3196250	"pwn,CG12164,Dscam,"	"-3163,7842,15988,"	 CG12164 	7842	1695.3	262.9	44	-5.26	 \- 	38.4868	0.026	7.705
302	chr3L	10853930	10854270	10854110	1712.4	Intronic	http://genome.ucsc.edu/cgi-bin/hgTracks?position=chr3L:10848930-10859270	"tna,CG6418,CG14149,"	"0,15253,18083,"	 tna 	3119	1712.4	2226.8	2851.2	0.74	 // 	0.6006	1.6651	205.8971
303	chr2R	18932370	18932700	18932530	1674.6	Intergenic	http://genome.ucsc.edu/cgi-bin/hgTracks?position=chr2R:18927370-18937700	"twi,CG34209,CG30194,"	"1100,-3387,10488,"	 twi 	1100	1674.6	1403.8	1354.7	-0.31	 -- 	1.2362	0.809	52.8731
304	chr2L	7400600	7400940	7400750	1712.4	Intronic	http://genome.ucsc.edu/cgi-bin/hgTracks?position=chr2L:7395600-7405940	"CG5171,CG5160,CG5177,"	"0,-2347,4494,"	 CG5171 	2104	1712.4	568.1	256.9	-2.74	 \- 	6.6665	0.15	9.717
305	chr2L	2456210	2457020	2456550	1688.7	Intronic	http://genome.ucsc.edu/cgi-bin/hgTracks?position=chr2L:2451210-2462020	"dpp,CG15393,CG9886,"	"0,33203,-33635,"	 dpp 	1812	1688.7	1660.3	2462.8	0.54	 -/ 	0.6857	1.4584	263.6709
306	chr3L	8826050	8826350	8826190	1911.7	Intronic	http://genome.ucsc.edu/cgi-bin/hgTracks?position=chr3L:8821050-8831350	"dally,CG32026,CG13309,"	"0,3371,-21822,"	 CG32026 	3371	1911.7	2915.8	3657.8	0.94	 // 	0.5226	1.9134	153.6989
307	chr2R	6483600	6483920	6483750	1944.3	Intronic	http://genome.ucsc.edu/cgi-bin/hgTracks?position=chr2R:6478600-6488920	"psq,CG11883,CG16728,"	"0,21418,45568,"	 psq 	12552	1944.3	2118.2	2378.1	0.29	 -- 	0.8176	1.2231	100.5896
308	chr3L	17408810	17409140	17408970	1757.6	Promoter	http://genome.ucsc.edu/cgi-bin/hgTracks?position=chr3L:17403810-17414140	"blot,sec3,CG7630,"	"0,5909,9617,"	 blot 	109	1757.6	3695.3	4090.9	1.22	 // 	0.4296	2.3276	415.4042
309	chr3L	13606800	13607150	13606980	1841.3	Intronic	http://genome.ucsc.edu/cgi-bin/hgTracks?position=chr3L:13601800-13612150	"bru-3,CG10710,CG10743,"	"0,-94279,-97604,"	 bru-3 	52869	1841.3	564.9	145.9	-3.66	 \\ 	12.6221	0.0792	6.0736
310	chr2L	3606700	3607090	3606900	1649.4	Promoter	http://genome.ucsc.edu/cgi-bin/hgTracks?position=chr2L:3601700-3612090	"odd,Dot,CG15418,"	"-152,12290,14189,"	 odd 	152	1649.4	2292.6	1795.7	0.12	 /\ 	0.9185	1.0887	526.0653
311	chr3R	8208400	8208730	8208570	1842.8	Promoter	http://genome.ucsc.edu/cgi-bin/hgTracks?position=chr3R:8203400-8213730	"CG10035,CG17639,GstD8,"	"-158,512,-2030,"	 CG10035 	158	1842.8	3304.8	4231	1.2	 // 	0.4355	2.296	906.4862
312	chr3R	674590	675190	674790	1648.6	Intergenic	http://genome.ucsc.edu/cgi-bin/hgTracks?position=chr3R:669590-680190	"opa,CG14659,CG14658,"	"3744,-17805,-18558,"	 opa 	3744	1648.6	2941.2	3439.3	1.06	 // 	0.4794	2.0861	401.711
313	chr2L	8846710	8847320	8846890	1683.5	Intergenic	http://genome.ucsc.edu/cgi-bin/hgTracks?position=chr2L:8841710-8852320	"CG32986,CG32987,SoxN,"	"15916,16951,-17220,"	 CG32986 	15916	1683.5	2925.9	4527.9	1.43	 // 	0.3718	2.6897	188.9617
314	chrX	14913340	14913690	14913560	1647.2	Intronic	http://genome.ucsc.edu/cgi-bin/hgTracks?position=chrX:14908340-14918690	"hiw,CG32594,eag,"	"0,4906,-14201,"	 CG32594 	4906	1647.2	1552.8	1559.5	-0.08	 -- 	1.0562	0.9468	194.6907
315	chr3L	21138030	21138340	21138180	1828.7	Intronic	http://genome.ucsc.edu/cgi-bin/hgTracks?position=chr3L:21133030-21143340	"Ac78C,CG10565,CG10566,"	"0,-9039,-11768,"	 CG10565 	9039	1828.7	2596.8	3202.4	0.81	 // 	0.571	1.7512	73.8137
316	chr3R	15140850	15141170	15141000	1799.8	Intronic	http://genome.ucsc.edu/cgi-bin/hgTracks?position=chr3R:15135850-15146170	"Dl,Ino80,CG14280,"	"0,53716,-55396,"	 Dl 	10935	1799.8	2536.3	3069.2	0.77	 // 	0.5864	1.7053	63.0041
317	chr3L	15074080	15074430	15074250	1681.2	CDS	http://genome.ucsc.edu/cgi-bin/hgTracks?position=chr3L:15069080-15079430	"cp309,Or71a,CG6945,"	"0,-2703,9666,"	 Or71a 	2703	1681.2	1427.2	985.7	-0.77	 -\ 	1.7057	0.5863	10.5137
318	chr3R	1497920	1498250	1498080	1677.5	Intronic	http://genome.ucsc.edu/cgi-bin/hgTracks?position=chr3R:1492920-1503250	"CG1347,Xe7,CG1109,"	"0,-3029,-6912,"	 CG1347 	2646	1677.5	2743.5	2620.6	0.64	 /- 	0.6401	1.5622	131.0742
319	chr3L	7976780	7977100	7976960	1630.9	Intronic	http://genome.ucsc.edu/cgi-bin/hgTracks?position=chr3L:7971780-7982100	"nmo,CG8038,CG8209,"	"0,-5255,-6004,"	 nmo 	4812	1630.9	2656.6	2886.7	0.82	 /- 	0.565	1.77	326.4883
320	chr2R	7076440	7076800	7076610	1628.6	Intronic	http://genome.ucsc.edu/cgi-bin/hgTracks?position=chr2R:7071440-7081800	"shn,CG9084,Syx6,"	"0,28307,30435,"	 shn 	5882	1628.6	2240.1	1873.5	0.2	 /\ 	0.8693	1.1504	32.6465
321	chr3R	1157700	1158020	1157850	1820.5	Intronic	http://genome.ucsc.edu/cgi-bin/hgTracks?position=chr3R:1152700-1163020	"l(3)82Fd,CG11999,CG1161,"	"0,21588,22971,"	 l(3)82Fd 	3776	1820.5	2223.1	2719.6	0.58	 // 	0.6694	1.4939	44.0909
322	chr2L	5000660	5000980	5000800	1616.8	Promoter	http://genome.ucsc.edu/cgi-bin/hgTracks?position=chr2L:4995660-5005980	"Rtnl1,CG34126,CG31917,"	"0,-8364,9133,"	 Rtnl1 	458	1616.8	2612.7	3683	1.19	 // 	0.439	2.278	508.8015
323	chr3L	10855740	10856110	10855910	1611.6	Intronic	http://genome.ucsc.edu/cgi-bin/hgTracks?position=chr3L:10850740-10861110	"tna,CG6418,CG14149,"	"0,13453,16283,"	 tna 	4919	1611.6	2392.7	2624.7	0.7	 /- 	0.614	1.6286	168.9512
324	chr2L	19866310	19867120	19866890	1610.1	Intronic	http://genome.ucsc.edu/cgi-bin/hgTracks?position=chr2L:19861310-19872120	"sick,CG10481,CG13958,"	"0,23356,-38000,"	 sick 	434	1610.1	2102.8	1653.3	0.04	 /\ 	0.9739	1.0268	108.6341
325	chr2R	14187540	14187880	14187720	1739	Intergenic	http://genome.ucsc.edu/cgi-bin/hgTracks?position=chr2R:14182540-14192880	"CG18540,CG18539,CG18538,"	"-181,-1334,-2464,"	 CG18540 	758	1739	3645.5	4724.1	1.44	 // 	0.3681	2.7165	149.5504
326	chr3L	17498160	17498510	17498350	1595.3	Intronic	http://genome.ucsc.edu/cgi-bin/hgTracks?position=chr3L:17493160-17503510	"Oatp74D,CG6322,CG7564,"	"0,6604,9048,"	 CG6322 	8661	1595.3	1080.6	247.7	-2.69	 \\ 	6.4403	0.1553	14.5368
327	chr2L	3825370	3825690	3825550	1705.7	Promoter	http://genome.ucsc.edu/cgi-bin/hgTracks?position=chr2L:3820370-3830690	"slp1,slp2,CG3407,"	"129,11291,-12143,"	 slp1 	129	1705.7	1976.2	2609.2	0.61	 -/ 	0.6537	1.5297	286.4963
328	chr2L	16323340	16323860	16323690	1592.3	Intronic	http://genome.ucsc.edu/cgi-bin/hgTracks?position=chr2L:16318340-16328860	"cact,CG4278,mRpL4,"	"0,3380,4362,"	 cact 	1753	1592.3	1471.1	1496	-0.09	 -- 	1.0644	0.9395	171.8087
329	chr3R	6178610	6178930	6178790	1649.4	Intronic	http://genome.ucsc.edu/cgi-bin/hgTracks?position=chr3R:6173610-6183930	"jumu,CG31406,Rfx,"	"0,-3063,9442,"	 jumu 	2885	1649.4	2268.2	2592.6	0.65	 /- 	0.6362	1.5719	321.8502
330	chr3L	14399820	14400170	14400020	1614.6	Intronic	http://genome.ucsc.edu/cgi-bin/hgTracks?position=chr3L:14394820-14405170	"stwl,CG3919,CG3868,"	"0,3705,-4201,"	 stwl 	3003	1614.6	1860.1	1623	0.01	 -- 	0.9948	1.0052	54.6155
331	chr2L	19700890	19701250	19701100	1579.7	Promoter	http://genome.ucsc.edu/cgi-bin/hgTracks?position=chr2L:19695890-19706250	"Lar,scw,CG10462,"	"0,-65,31067,"	 scw 	65	1579.7	1442	1138.4	-0.47	 -- 	1.3877	0.7206	22.1646
332	chr3R	16573420	16573800	16573620	1577.5	CDS	http://genome.ucsc.edu/cgi-bin/hgTracks?position=chr3R:16568420-16578800	"CG42322,Pros28.1A,CG31200,"	"0,230,-2560,"	 Pros28.1A 	1176	1577.5	1280.4	719.7	-1.13	 -\ 	2.192	0.4562	37.5062
333	chr3L	4645560	4646080	4645850	1576.8	CDS	http://genome.ucsc.edu/cgi-bin/hgTracks?position=chr3L:4640560-4651080	"axo,CG32234,CG32238,"	"0,-1654,2425,"	 CG32234 	1654	1576.8	2125.1	1189.9	-0.41	 /\ 	1.3251	0.7546	41.513
334	chrX	9056140	9056500	9056310	1667.9	Promoter	http://genome.ucsc.edu/cgi-bin/hgTracks?position=chrX:9051140-9061500	"Zpr1,mei-P26,CG9034,"	"-236,989,-2292,"	 Zpr1 	236	1667.9	1011.1	450.8	-1.89	 \\ 	3.7	0.2703	67.2957
335	chr2L	2750710	2751040	2750850	1662	Intergenic	http://genome.ucsc.edu/cgi-bin/hgTracks?position=chr2L:2745710-2756040	"CG9894,Pgk,Cwc25,"	"1948,-2328,-3906,"	 CG9894 	1948	1662	3088.5	3466.7	1.06	 // 	0.4794	2.0859	759.0367
336	chr2L	849970	850330	850150	1561.2	CDS	http://genome.ucsc.edu/cgi-bin/hgTracks?position=chr2L:844970-855330	"drongo,CG4291,kraken,"	"0,1094,2616,"	 drongo 	911	1561.2	3250.2	3148.1	1.01	 /- 	0.4959	2.0165	679.3259
337	chr3L	5582270	5582830	5582660	1559.7	CDS	http://genome.ucsc.edu/cgi-bin/hgTracks?position=chr3L:5577270-5587830	"CG5146,spo,CG10592,"	"0,522,3180,"	 spo 	3017	1559.7	667.7	117.3	-3.73	 \\ 	13.2998	0.0752	19.1298
338	chr2R	11785490	11785850	11785690	1556.8	Intronic	http://genome.ucsc.edu/cgi-bin/hgTracks?position=chr2R:11780490-11790850	"sli,CG33463,CG8291,"	"0,-1758,24854,"	 CG33463 	1758	1556.8	3058.9	3932.4	1.34	 // 	0.3959	2.526	302.0061
339	chr3R	12637530	12637840	12637680	1695.3	Intronic	http://genome.ucsc.edu/cgi-bin/hgTracks?position=chr3R:12632530-12642840	"abd-A,Glut3,CG31275,"	"0,-21935,-60569,"	 abd-A 	16058	1695.3	2683.1	2852.3	0.75	 /- 	0.5944	1.6825	243.2349
340	chr3R	27493780	27494660	27493970	1552.3	Intergenic	http://genome.ucsc.edu/cgi-bin/hgTracks?position=chr3R:27488780-27499660	"CG1815,kek6,CG11550,"	"986,-6639,9978,"	 CG1815 	986	1552.3	351.9	52.6	-4.88	 \- 	29.4946	0.0339	9.3214
341	chrX	4864550	4864850	4864690	1709.4	Intergenic	http://genome.ucsc.edu/cgi-bin/hgTracks?position=chrX:4859550-4869850	"SIP3,Ptp4E,CG12680,"	"-9657,-15232,26881,"	 SIP3 	9657	1709.4	1818.8	2725.9	0.67	 -/ 	0.6271	1.5947	70.2273
342	chr2R	15574080	15574430	15574240	1545.6	CDS	http://genome.ucsc.edu/cgi-bin/hgTracks?position=chr2R:15569080-15579430	"CG15128,CG34198,CG15126,"	"0,-3762,4109,"	 CG15128 	1343	1545.6	1343.4	863.8	-0.84	 -\ 	1.7893	0.5589	22.7589
343	chr3L	17409380	17409710	17409560	1584.9	Intronic	http://genome.ucsc.edu/cgi-bin/hgTracks?position=chr3L:17404380-17414710	"blot,sec3,CG7630,"	"0,5319,9027,"	 blot 	699	1584.9	2628	3459.9	1.13	 // 	0.4581	2.183	381.2597
344	chr3L	4408900	4409230	4409060	1540.5	Intronic	http://genome.ucsc.edu/cgi-bin/hgTracks?position=chr3L:4403900-4414230	"CG11347,CG15019,Syx17,"	"0,-3001,-3891,"	 CG11347 	1916	1540.5	2265	2406.7	0.64	 /- 	0.6401	1.5623	171.9818
345	chr2R	9449880	9450220	9450020	1539	Intergenic	http://genome.ucsc.edu/cgi-bin/hgTracks?position=chr2R:9444880-9455220	"CG13334,CG13333,Roe1,"	"-2410,-5173,-6909,"	 CG13334 	3971	1539	1196.1	1224.2	-0.33	 \- 	1.2571	0.7955	406.614
346	chr3L	9361800	9362380	9362000	1538.2	CDS	http://genome.ucsc.edu/cgi-bin/hgTracks?position=chr3L:9356800-9367380	"CG4452,Fdxh,Klp67A,"	"0,1298,-1960,"	 CG4452 	1001	1538.2	2109.7	2024	0.4	 /- 	0.76	1.3158	372.0865
347	chr3R	4031430	4031770	4031570	1535.3	Intergenic	http://genome.ucsc.edu/cgi-bin/hgTracks?position=chr3R:4026430-4036770	"CG33779,CG7800,CG18249,"	"-1026,12129,14320,"	 CG33779 	1026	1535.3	1568.7	2105.8	0.46	 -/ 	0.7291	1.3716	113.2601
348	chrX	2322970	2323280	2323120	1699	Promoter	http://genome.ucsc.edu/cgi-bin/hgTracks?position=chrX:2317970-2328280	"gt,CG32797,tko,"	"-124,-3382,13225,"	 gt 	124	1699	2330.2	2172.7	0.35	 /- 	0.782	1.2788	144.3246
349	chr3R	24128530	24128870	24128680	1531.6	Intergenic	http://genome.ucsc.edu/cgi-bin/hgTracks?position=chr3R:24123530-24133870	"CG12516,CG17856,Mst98Cb,"	"706,-8489,-9091,"	 CG12516 	1582	1531.6	309.5	46.3	-5.04	 \- 	33.0523	0.0303	5.0302
350	chr3R	7397330	7397650	7397470	1590.8	CDS	http://genome.ucsc.edu/cgi-bin/hgTracks?position=chr3R:7392330-7402650	"CG14709,CG6790,CG6783,"	"0,4150,-4699,"	 CG14709 	2499	1590.8	1349.8	1037.7	-0.62	 -- 	1.533	0.6523	81.6588
351	chr2L	8387160	8387460	8387300	1648.6	CDS	http://genome.ucsc.edu/cgi-bin/hgTracks?position=chr2L:8382160-8392460	"CG13384,CG13394,CG13393,"	"0,1426,-3168,"	 CG13384 	1180	1648.6	2710.2	2346.6	0.51	 /\ 	0.7026	1.4234	349.4154
352	chr3L	9022450	9022790	9022620	1507.1	Intergenic	http://genome.ucsc.edu/cgi-bin/hgTracks?position=chr3L:9017450-9027790	"Doc2,Doc1,CG5144,"	"-9111,11856,17919,"	 Doc2 	9111	1507.1	2160.6	2049.2	0.44	 /- 	0.7355	1.3597	132.6098
353	chr3L	13768150	13768480	13768290	1664.2	Intergenic	http://genome.ucsc.edu/cgi-bin/hgTracks?position=chr3L:13763150-13773480	"CG34243,CG8757,CG8750,"	"2917,66083,67397,"	 CG34243 	11706	1664.2	1842.6	1225.4	-0.44	 -\ 	1.3581	0.7363	30.4223
354	chr3R	8078240	8078570	8078410	1493	Intergenic	http://genome.ucsc.edu/cgi-bin/hgTracks?position=chr3R:8073240-8083570	"CG3942,svp,Cyp313a3,"	"1498,6060,-13579,"	 CG3942 	1498	1493	2520.4	2815.7	0.92	 /- 	0.5302	1.8859	169.188
355	chr2L	14483380	14483730	14483560	1550.8	Intergenic	http://genome.ucsc.edu/cgi-bin/hgTracks?position=chr2L:14478380-14488730	"noc,CG15283,CG33648,"	"7301,-32744,41365,"	 noc 	7301	1550.8	1270.3	598.4	-1.37	 -\ 	2.5917	0.3858	21.3784
356	chr3R	11813890	11814220	11814070	1496.7	Intronic	http://genome.ucsc.edu/cgi-bin/hgTracks?position=chr3R:11808890-11819220	"srp,Hel89B,mor,"	"0,-4883,-15439,"	 srp 	2148	1496.7	1886.6	1777.4	0.25	 /- 	0.8421	1.1875	151.6383
357	chr3L	296600	296910	296770	1755.3	Intronic	http://genome.ucsc.edu/cgi-bin/hgTracks?position=chr3L:291600-301910	"RhoGEF3,CG42377,fwd,"	"0,-6436,9436,"	 RhoGEF3 	1031	1755.3	2732.9	3725.3	1.09	 // 	0.4712	2.1223	55.9486
358	chr2R	10199840	10200320	10200020	1485.6	Intronic	http://genome.ucsc.edu/cgi-bin/hgTracks?position=chr2R:10194840-10205320	"CG34379,CG8589,Ih,"	"0,-10162,-13607,"	 CG34379 	4354	1485.6	3240.1	4005.1	1.43	 // 	0.3709	2.6959	358.9379
359	chr2R	10318480	10318840	10318640	1483.4	Intronic	http://genome.ucsc.edu/cgi-bin/hgTracks?position=chr2R:10313480-10323840	"phyl,CG17386,CG17388,"	"0,-7488,11103,"	 phyl 	1200	1483.4	1971.9	2149.8	0.54	 /- 	0.69	1.4493	389.8352
360	chr3R	26101720	26102050	26101900	1481.9	Intergenic	http://genome.ucsc.edu/cgi-bin/hgTracks?position=chr3R:26096720-26107050	"hdc,CG18404,CG9682,"	"1755,-22080,-23343,"	 hdc 	1755	1481.9	1939.1	2060	0.48	 /- 	0.7194	1.3901	95.259
361	chr3R	13533700	13534060	13533850	1478.2	CDS	http://genome.ucsc.edu/cgi-bin/hgTracks?position=chr3R:13528700-13539060	"osa,Atg8b,Fsh,"	"0,16295,17397,"	 osa 	10209	1478.2	1565.5	965.7	-0.61	 -\ 	1.5308	0.6533	43.9284
362	chr3L	5828990	5829360	5829170	1476	Intronic	http://genome.ucsc.edu/cgi-bin/hgTracks?position=chr3L:5823990-5834360	"vn,mad2,CG5537,"	"0,-22987,-23842,"	 vn 	9594	1476	1234.3	1209.4	-0.29	 -- 	1.2205	0.8193	26.6488
363	chrX	15578460	15578770	15578620	1665.7	Intergenic	http://genome.ucsc.edu/cgi-bin/hgTracks?position=chrX:15573460-15583770	"CG15599,CG12708,CG8128,"	"487,-6850,12917,"	 CG15599 	3228	1665.7	2250.7	2159.6	0.37	 /- 	0.7713	1.2965	95.2877
364	chr2R	9456510	9457440	9457330	1474.5	Intergenic	http://genome.ucsc.edu/cgi-bin/hgTracks?position=chr2R:9451510-9462440	"CG13335,CG13334,CG6191,"	"1558,-9720,10740,"	 CG13335 	4404	1474.5	1535.3	1701.3	0.21	 -- 	0.8667	1.1538	621.5141
365	chr3L	9483650	9483980	9483790	1471.5	CDS	http://genome.ucsc.edu/cgi-bin/hgTracks?position=chr3L:9478650-9488980	"CG32037,CG32036,pall,"	"0,-1556,-2923,"	 CG32037 	1504	1471.5	430.8	50.9	-4.85	 \\ 	28.9025	0.0346	20.0063
366	chr2L	18652080	18652430	18652260	1504.9	Intronic	http://genome.ucsc.edu/cgi-bin/hgTracks?position=chr2L:18647080-18657430	"MESR3,Cyp310a1,CG31790,"	"0,0,14631,"	 Cyp310a1 	724	1504.9	1791.2	1933.6	0.36	 -- 	0.7783	1.2849	109.9601
367	chrX	18578590	18579440	18579220	1467.8	Intergenic	http://genome.ucsc.edu/cgi-bin/hgTracks?position=chrX:18573590-18584440	"phm,Cyp18a1,CCKLR-17D1,"	"581,3349,22306,"	 phm 	581	1467.8	1565.5	2130.4	0.54	 -/ 	0.689	1.4514	317.1289
368	chr2L	19703130	19703500	19703340	1582.7	Intronic	http://genome.ucsc.edu/cgi-bin/hgTracks?position=chr2L:19698130-19708500	"Lar,scw,CG10462,"	"0,-2305,28827,"	 scw 	2305	1582.7	1962.9	1367.8	-0.21	 /\ 	1.1571	0.8642	27.3133
369	chr3R	4132930	4133730	4133550	1459.7	CDS	http://genome.ucsc.edu/cgi-bin/hgTracks?position=chr3R:4127930-4138730	"tex,CG11693,CG9617,"	"0,1149,-2570,"	 tex 	794	1459.7	1686.3	831.8	-0.81	 -\ 	1.7549	0.5698	226.4118
370	chr3L	11686010	11686340	11686160	1457.5	Intergenic	http://genome.ucsc.edu/cgi-bin/hgTracks?position=chr3L:11681010-11691340	"CG14135,CG11652,CG14133,"	"-303,793,-1661,"	 CG14135 	1414	1457.5	2061.5	2320.3	0.67	 /- 	0.6281	1.592	633.4654
371	chr3L	8336400	8336850	8336610	1452.3	CDS	http://genome.ucsc.edu/cgi-bin/hgTracks?position=chr3L:8331400-8341850	"DNApol-alpha50,CG7182,CG7083,"	"0,907,-1041,"	 CG7083 	2689	1452.3	1172.8	542.3	-1.42	 -\ 	2.6779	0.3734	32.2023
372	chr2R	17432640	17432970	17432830	1623.4	Intronic	http://genome.ucsc.edu/cgi-bin/hgTracks?position=chr2R:17427640-17437970	"Egfr,CG30283,CG33226,"	"0,-4752,-6032,"	 Egfr 	2243	1623.4	1914.2	2165.3	0.42	 -- 	0.7498	1.3338	320.4783
373	chr2R	20566400	20566740	20566580	1450.8	Intronic	http://genome.ucsc.edu/cgi-bin/hgTracks?position=chr2R:20561400-20571740	"Mmp1,Pof,CG33228,"	"0,-7539,-9515,"	 Mmp1 	8317	1450.8	694.2	98.4	-3.88	 \\ 	14.7445	0.0678	4.4256
374	chr3R	17332120	17332440	17332270	1564.2	Intronic	http://genome.ucsc.edu/cgi-bin/hgTracks?position=chr3R:17327120-17337440	"C15,CG31179,CG7956,"	"0,-6458,14392,"	 C15 	6294	1564.2	1351.4	885.6	-0.82	 -\ 	1.7663	0.5662	69.8913
375	chr3RHet	678790	679160	678950	1535.3	Intergenic	http://genome.ucsc.edu/cgi-bin/hgTracks?position=chr3RHet:673790-684160	"CG40138,CG41250,CG41051,"	"-25787,51163,51420,"	 CG40138 	25787	1535.3	248.5	22.9	-6.06	 \- 	67.0929	0.0149	4.0303
376	chr2R	8089460	8089780	8089610	1465.6	Intergenic	http://genome.ucsc.edu/cgi-bin/hgTracks?position=chr2R:8084460-8094780	"RpS11,CG8858,Sr-CII,"	"-1277,-3267,6748,"	 RpS11 	1277	1465.6	1066.3	341.5	-2.1	 \\ 	4.2914	0.233	13.6428
377	chr3R	10505700	10506310	10505880	1440.4	Intronic	http://genome.ucsc.edu/cgi-bin/hgTracks?position=chr3R:10500700-10511310	"Neu3,CG3509,Rad17,"	"0,-15336,-16966,"	 Neu3 	7453	1440.4	1803.4	2163.6	0.59	 // 	0.6658	1.502	110.3571
378	chrX	3731990	3732320	3732140	1533	Intronic	http://genome.ucsc.edu/cgi-bin/hgTracks?position=chrX:3726990-3737320	"ec,CG2901,yin,"	"0,-7227,24855,"	 ec 	2012	1533	2528.4	3143.5	1.04	 // 	0.4877	2.0505	188.5028
379	chrX	19680180	19680530	19680340	1437.5	Intergenic	http://genome.ucsc.edu/cgi-bin/hgTracks?position=chrX:19675180-19685530	"vfl,CG12702,skpD,"	"-3379,-23984,26421,"	 vfl 	3379	1437.5	2005.3	925	-0.64	 /\ 	1.554	0.6435	26.7433
380	chr2R	5873590	5874340	5873840	1436	Intergenic	http://genome.ucsc.edu/cgi-bin/hgTracks?position=chr2R:5868590-5879340	"TER94,eve,Pka-R2,"	"2825,-5556,9468,"	 TER94 	2825	1436	1092.2	792.3	-0.86	 \\ 	1.8124	0.5518	42.6707
381	chr2L	17740400	17740910	17740720	1434.5	Intergenic	http://genome.ucsc.edu/cgi-bin/hgTracks?position=chr2L:17735400-17745910	"CadN,CadN2,CG15147,"	"-1199,47584,-114375,"	 CadN 	1199	1434.5	1578.7	1457.6	0.02	 -- 	0.9841	1.0161	45.7365
382	chr2R	18577510	18577820	18577680	2260.7	Intergenic	http://genome.ucsc.edu/cgi-bin/hgTracks?position=chr2R:18572510-18582820	"ppa,robo,CG30259,"	"-1202,2348,11268,"	 ppa 	1202	2260.7	1928	2378.7	0.07	 -- 	0.9504	1.0522	490.3288
383	chr2L	16329680	16330010	16329810	1428.6	Promoter	http://genome.ucsc.edu/cgi-bin/hgTracks?position=chr2L:16324680-16335010	"CG4440,mRpL4,CG31817,"	"116,-682,812,"	 CG4440 	116	1428.6	1793.3	2161.9	0.6	 // 	0.6608	1.5133	349.7768
384	chr2L	4889410	4889930	4889740	1427.8	Promoter	http://genome.ucsc.edu/cgi-bin/hgTracks?position=chr2L:4884410-4894930	"CG15625,CG3036,CG3008,"	"254,2374,-4071,"	 CG15625 	254	1427.8	2615.8	3055.4	1.1	 // 	0.4673	2.1399	252.3795
385	chr2L	2158140	2158490	2158300	1448.6	CDS	http://genome.ucsc.edu/cgi-bin/hgTracks?position=chr2L:2153140-2163490	"aop,CG15382,CG7263,"	"0,-1509,-2910,"	 CG15382 	2541	1448.6	1428.2	528.6	-1.45	 -\ 	2.7404	0.3649	35.3394
386	chr2R	15557500	15557840	15557700	1494.5	Promoter	http://genome.ucsc.edu/cgi-bin/hgTracks?position=chr2R:15552500-15562840	"hrg,isopeptidase-T-3,CG11018,"	"-374,423,-6457,"	 hrg 	374	1494.5	1321.7	783.7	-0.93	 -\ 	1.9069	0.5244	40.0311
387	chrX	664290	664640	664490	1419.7	Intronic	http://genome.ucsc.edu/cgi-bin/hgTracks?position=chrX:659290-669640	"fz3,RpL22,CG5273,"	"0,-5318,-8518,"	 fz3 	430	1419.7	452	64.1	-4.47	 \\ 	22.1577	0.0451	16.6616
388	chr3R	16118640	16118960	16118780	1431.5	Promoter	http://genome.ucsc.edu/cgi-bin/hgTracks?position=chr3R:16113640-16123960	"cic,CG5060,CG4367,"	"206,-1940,11019,"	 cic 	206	1431.5	3147.9	3797.4	1.41	 // 	0.377	2.6527	380.2823
389	chr3R	23098550	23098930	23098730	1418.2	Intronic	http://genome.ucsc.edu/cgi-bin/hgTracks?position=chr3R:23093550-23103930	"l(3)mbt,CG5934,CG5938,"	"0,695,1698,"	 l(3)mbt 	265	1418.2	1656.1	1208.8	-0.23	 -\ 	1.1732	0.8523	292.2473
390	chr2R	5866580	5866890	5866740	1482.7	Promoter	http://genome.ucsc.edu/cgi-bin/hgTracks?position=chr2R:5861580-5871890	"eve,CG12134,Adam,"	"5,-6445,-8330,"	 eve 	5	1482.7	1239.6	621.3	-1.25	 -\ 	2.3865	0.419	167.909
391	chr2R	8096070	8096960	8096760	1413.8	CDS	http://genome.ucsc.edu/cgi-bin/hgTracks?position=chr2R:8091070-8101960	"Sr-CII,CG13171,RpS11,"	"0,4774,-8427,"	 Sr-CII 	1970	1413.8	1396.4	815.8	-0.79	 -\ 	1.733	0.577	35.7568
392	chr4	1181100	1181420	1181280	1522.7	Intronic	http://genome.ucsc.edu/cgi-bin/hgTracks?position=chr4:1176100-1186420	"Kif3C,pho,CG32017,"	"0,11813,-14533,"	 Kif3C 	13189	1522.7	1772.7	1619	0.09	 -- 	0.9405	1.0632	65.2601
393	chr3L	14968010	14968330	14968180	1550.8	UTR5	http://genome.ucsc.edu/cgi-bin/hgTracks?position=chr3L:14963010-14973330	"Ocho,Brd,Tom,"	"0,-1879,-4763,"	 Ocho 	233	1550.8	2871.8	3118.9	1.01	 /- 	0.4972	2.0111	320.6949
394	chr2L	17326820	17327140	17326960	1482.7	Intergenic	http://genome.ucsc.edu/cgi-bin/hgTracks?position=chr2L:17321820-17332140	"CG34170,CG6380,CG31804,"	"-15140,-34753,36534,"	 CG34170 	15140	1482.7	610.5	271.2	-2.45	 \\ 	5.4678	0.1829	11.1355
395	chr2L	9448070	9448380	9448240	1590.8	Intronic	http://genome.ucsc.edu/cgi-bin/hgTracks?position=chr2L:9443070-9453380	"numb,CG33723,CG34182,"	"0,-7500,-11057,"	 numb 	1589	1590.8	1956.6	1528.6	-0.06	 /\ 	1.0407	0.9609	45.2056
396	chr2R	5868250	5868570	5868400	1495.3	Intergenic	http://genome.ucsc.edu/cgi-bin/hgTracks?position=chr2R:5863250-5873570	"eve,CG12134,TER94,"	"-116,-8105,8265,"	 eve 	1655	1495.3	1266.6	1035.4	-0.53	 -- 	1.4441	0.6925	71.4577
397	chr3L	4283410	4283750	4283600	1545.6	Promoter	http://genome.ucsc.edu/cgi-bin/hgTracks?position=chr3L:4278410-4288750	"CG11582,CG1316,CG11583,"	"-182,254,-802,"	 CG11582 	182	1545.6	1696.9	1521.1	-0.02	 -- 	1.0161	0.9841	73.9339
398	chr3R	5225330	5225650	5225460	1928	CDS	http://genome.ucsc.edu/cgi-bin/hgTracks?position=chr3R:5220330-5230650	"CG34117,Or85f,RpL34b,"	"0,-187,572,"	 CG34117 	311	1928	847.4	546.3	-1.82	 \- 	3.529	0.2834	52.2195
399	chr3R	4526840	4527150	4526980	1517.5	Intronic	http://genome.ucsc.edu/cgi-bin/hgTracks?position=chr3R:4521840-4532150	"CG8112,hb,Cks85A,"	"0,-3440,13941,"	 CG8112 	277	1517.5	1779	2047.4	0.43	 -- 	0.7412	1.3492	105.0279
400	chr3L	7395730	7396030	7395880	1541.9	CDS	http://genome.ucsc.edu/cgi-bin/hgTracks?position=chr3L:7390730-7401030	"CG8560,CG18417,CG8562,"	"0,-1106,-2868,"	 CG8560 	1401	1541.9	494.4	112.1	-3.78	 \\ 	13.7519	0.0727	14.9031
401	chrX	20584480	20584830	20584650	1499	Intergenic	http://genome.ucsc.edu/cgi-bin/hgTracks?position=chrX:20579480-20589830	"run,CG1324,CG15452,"	"-16297,21120,31447,"	 run 	19183	1499	1533.7	1219.7	-0.3	 -\ 	1.229	0.8137	23.0974
402	chr2R	17138300	17138830	17138510	1379.7	Promoter	http://genome.ucsc.edu/cgi-bin/hgTracks?position=chr2R:17133300-17143830	"CG18375,Rgk3,CG30391,"	"-52,5234,13829,"	 CG18375 	52	1379.7	1968.8	2289.4	0.73	 // 	0.6026	1.6594	382.3406
403	chr4	776060	776580	776400	1373.7	CDS	http://genome.ucsc.edu/cgi-bin/hgTracks?position=chr4:771060-781580	"bt,MED26,ey,"	"0,22679,-34613,"	 bt 	31343	1373.7	412.3	126.4	-3.44	 \\ 	10.8659	0.092	14.1618
404	chrX	3739500	3739810	3739670	1527.1	Promoter	http://genome.ucsc.edu/cgi-bin/hgTracks?position=chrX:3734500-3744810	"ec,CG2901,yin,"	"0,-14757,17325,"	 ec 	440	1527.1	2318.5	2759.7	0.85	 // 	0.5534	1.8071	387.8332
405	chr3L	22460190	22460770	22460600	1370	CDS	http://genome.ucsc.edu/cgi-bin/hgTracks?position=chr3L:22455190-22465770	"CG11438,CG11437,CG11426,"	"0,1363,3057,"	 CG11438 	669	1370	1156.3	301.5	-2.18	 -\ 	4.5444	0.2201	16.3772
406	chr2L	5891870	5892190	5892040	1537.5	Intergenic	http://genome.ucsc.edu/cgi-bin/hgTracks?position=chr2L:5886870-5897190	"Acp26Ab,Acp26Aa,CG9029,"	"257,842,-5424,"	 Acp26Ab 	822	1537.5	1434	1542.9	0.01	 -- 	0.9965	1.0035	23.6393
407	chr2R	288560	288900	288730	1358.9	Intronic	http://genome.ucsc.edu/cgi-bin/hgTracks?position=chr2R:283560-293900	"Gprk1,RpL38,Stlk,"	"0,114771,145478,"	 Gprk1 	69768	1358.9	700.1	46.9	-4.85	 \\ 	28.9689	0.0345	2.3515
408	chr3R	12294320	12294650	12294520	1357.4	Intergenic	http://genome.ucsc.edu/cgi-bin/hgTracks?position=chr3R:12289320-12299650	"CSN5,Gyc-89Da,Gyc-89Db,"	"1302,3914,8572,"	 CSN5 	1302	1357.4	2241.7	2902.1	1.1	 // 	0.4677	2.1379	213.7504
409	chr2R	6732140	6732460	6732310	1570.1	Intronic	http://genome.ucsc.edu/cgi-bin/hgTracks?position=chr2R:6727140-6737460	"CG30015,CG7686,CG12344,"	"0,-6079,-10569,"	 CG30015 	782	1570.1	3350.9	4598.9	1.55	 // 	0.3414	2.929	106.0921
410	chr3L	11318060	11318420	11318250	1349.3	Intergenic	http://genome.ucsc.edu/cgi-bin/hgTracks?position=chr3L:11313060-11323420	"CG6168,CG7573,CG6175,"	"-3431,-11753,-30363,"	 CG6168 	3431	1349.3	660.8	187.1	-2.85	 \\ 	7.2129	0.1386	14.8367
411	chr3L	20557950	20558440	20558140	1349.3	Intergenic	http://genome.ucsc.edu/cgi-bin/hgTracks?position=chr3L:20552950-20563440	"CG4786,CG13250,knrl,"	"-24626,-29705,32100,"	 CG4786 	24626	1349.3	982	601.8	-1.16	 \\ 	2.242	0.446	10.2231
412	chr2R	12557180	12557480	12557320	1499	Intergenic	http://genome.ucsc.edu/cgi-bin/hgTracks?position=chr2R:12552180-12562480	"CG34457,Picot,CG34458,"	"510,-2137,2236,"	 CG34457 	510	1499	927.4	338.1	-2.15	 \\ 	4.4336	0.2256	12.0528
413	chr3R	4102930	4103430	4103300	1896.1	Promoter	http://genome.ucsc.edu/cgi-bin/hgTracks?position=chr3R:4097930-4108430	"ato,CG9630,Mcm2,"	"213,-7696,-9647,"	 ato 	213	1896.1	1542.2	1197.9	-0.66	 -- 	1.5829	0.6318	80.8926
414	chr2L	2172580	2172920	2172730	1342.6	Intronic	http://genome.ucsc.edu/cgi-bin/hgTracks?position=chr2L:2167580-2177920	"aop,CG15382,CG10874,"	"0,-15939,17182,"	 aop 	6019	1342.6	1893.5	1962.2	0.55	 /- 	0.6842	1.4615	236.5701
415	chr2R	1825260	1825590	1825410	1342.6	Intergenic	http://genome.ucsc.edu/cgi-bin/hgTracks?position=chr2R:1820260-1830590	"CG14470,CG12551,CG7882,"	"-6542,-16658,19813,"	 CG14470 	13049	1342.6	1488.6	1179	-0.19	 -\ 	1.1387	0.8782	21.8317
416	chr2R	2460970	2461250	2461110	1342.6	Intronic	http://genome.ucsc.edu/cgi-bin/hgTracks?position=chr2R:2455970-2466250	"jing,CG15233,CG15234,"	"0,26299,33384,"	 CG15233 	27373	1342.6	2475.4	2643.5	0.98	 /- 	0.5079	1.9689	423.4667
417	chr3L	3307840	3308160	3307970	1397.5	Promoter	http://genome.ucsc.edu/cgi-bin/hgTracks?position=chr3L:3302840-3313160	"ZnT63C,CG14968,dro2,"	"0,-4862,6378,"	 ZnT63C 	85	1397.5	2365.7	2640.7	0.92	 /- 	0.5292	1.8896	136.4868
418	chr2R	10319380	10319720	10319520	1341.9	CDS	http://genome.ucsc.edu/cgi-bin/hgTracks?position=chr2R:10314380-10324720	"phyl,CG17386,CG17388,"	"0,-8368,10223,"	 phyl 	320	1341.9	905.7	586.4	-1.19	 \\ 	2.2884	0.437	61.4222
419	chrX	8108090	8108520	8108320	1334.5	Intronic	http://genome.ucsc.edu/cgi-bin/hgTracks?position=chrX:8103090-8113520	"sdt,CG2147,sni,"	"0,26396,27210,"	 sdt 	1841	1334.5	1803.9	2177.3	0.71	 // 	0.6129	1.6316	98.0597
420	chr3L	14830050	14830370	14830190	1431.5	Intronic	http://genome.ucsc.edu/cgi-bin/hgTracks?position=chr3L:14825050-14835370	"CG17839,gnu,NHP2,"	"0,-33733,-34901,"	 CG17839 	31839	1431.5	456.3	102.4	-3.8	 \\ 	13.9798	0.0715	7.1744
421	chr2R	13480690	13481010	13480840	1438.2	Intronic	http://genome.ucsc.edu/cgi-bin/hgTracks?position=chr2R:13475690-13486010	"lack,CG30105,icln,"	"0,-887,-1450,"	 lack 	522	1438.2	2435.1	2949	1.04	 // 	0.4877	2.0505	245.1573
422	chr3R	17470220	17470560	17470390	1318.9	Intronic	http://genome.ucsc.edu/cgi-bin/hgTracks?position=chr3R:17465220-17475560	"E2f,CG6353,CG15497,"	"0,16517,20909,"	 E2f 	6563	1318.9	1596.7	1605.2	0.28	 /- 	0.8216	1.2171	35.4248
423	chr3R	12526480	12526870	12526650	1317.4	Intronic	http://genome.ucsc.edu/cgi-bin/hgTracks?position=chr3R:12521480-12531870	"Ubx,CG31498,CG31217,"	"0,-35190,-45161,"	 Ubx 	33698	1317.4	2339.2	2431.9	0.88	 /- 	0.5417	1.8459	133.9461
424	chrX	263840	264170	263980	1336	Promoter	http://genome.ucsc.edu/cgi-bin/hgTracks?position=chrX:258840-269170	"CG32816,ac,y,"	"0,83,-8702,"	 ac 	83	1336	1891.4	2748.2	1.04	 // 	0.4861	2.0571	122.8442
425	chr3L	13918440	13918750	13918580	1484.9	Promoter	http://genome.ucsc.edu/cgi-bin/hgTracks?position=chr3L:13913440-13923750	"Rgl,CG8833,Gl,"	"-232,404,3908,"	 Rgl 	232	1484.9	2409.2	3110.9	1.07	 // 	0.4773	2.0951	295.6757
426	chr2L	18486780	18487100	18486930	1428.6	CDS	http://genome.ucsc.edu/cgi-bin/hgTracks?position=chr2L:18481780-18492100	"CG10176,kon,CG10283,"	"0,815,-2419,"	 CG10176 	1444	1428.6	2190.3	2955.3	1.05	 // 	0.4834	2.0687	370.4812
427	chr3L	16482430	16482750	16482620	1439.7	Intronic	http://genome.ucsc.edu/cgi-bin/hgTracks?position=chr3L:16477430-16487750	"CG33158,CG32158,argos,"	"0,2316,-5819,"	 CG32158 	5748	1439.7	3117.7	4216.2	1.55	 // 	0.3415	2.9285	196.8724
428	chrX	17391830	17392160	17391990	1304.1	Intronic	http://genome.ucsc.edu/cgi-bin/hgTracks?position=chrX:17386830-17397160	"CG8557,CG12432,CG8568,"	"0,34870,-45414,"	 CG8557 	3062	1304.1	788	168.8	-2.95	 \\ 	7.7275	0.1294	8.0258
429	chr2L	12081520	12081850	12081670	1449.3	Intergenic	http://genome.ucsc.edu/cgi-bin/hgTracks?position=chr2L:12076520-12086850	"prd,CG14947,CG5325,"	"1326,-4035,12100,"	 prd 	3708	1449.3	893	577.2	-1.33	 \\ 	2.5109	0.3983	41.2133
430	chr2L	15426790	15427110	15426940	1341.1	Intergenic	http://genome.ucsc.edu/cgi-bin/hgTracks?position=chr2L:15421790-15432110	"wor,CG4161,CG18482,"	"-1355,6421,-20713,"	 wor 	1355	1341.1	513.5	109.8	-3.61	 \\ 	12.2102	0.0819	9.8272
431	chr2R	20162860	20163340	20163050	1295.9	Promoter	http://genome.ucsc.edu/cgi-bin/hgTracks?position=chr2R:20157860-20168340	"nvy,CG13577,CG3376,"	"209,-6364,-10304,"	 nvy 	209	1295.9	2542.2	1803.7	0.48	 /\ 	0.7185	1.3918	519.6678
432	chr2R	20077030	20077420	20077240	1296.7	Intronic	http://genome.ucsc.edu/cgi-bin/hgTracks?position=chr2R:20072030-20082420	"CG3363,Nop60B,CG3362,"	"0,-3374,5824,"	 CG3363 	1361	1296.7	287.2	40.6	-4.99	 \- 	31.9247	0.0313	15.3168
433	chr2R	6470930	6471240	6471070	2018.4	Promoter	http://genome.ucsc.edu/cgi-bin/hgTracks?position=chr2R:6465930-6476240	"psq,CG11883,lola,"	"0,34098,-40303,"	 psq 	128	2018.4	2361.5	2721.9	0.43	 -- 	0.7415	1.3486	465.1829
434	chrX	10388610	10389210	10388830	1320.4	Intronic	http://genome.ucsc.edu/cgi-bin/hgTracks?position=chrX:10383610-10394210	"spri,CG32687,PPP4R2r,"	"0,-8170,-12853,"	 spri 	1061	1320.4	363	123.6	-3.42	 \- 	10.6856	0.0936	11.2178
435	chr3L	21138940	21139490	21139290	1287.8	Intronic	http://genome.ucsc.edu/cgi-bin/hgTracks?position=chr3L:21133940-21144490	"Ac78C,CG10565,CG10566,"	"0,-10149,-12878,"	 CG10565 	10149	1287.8	2769	2257.4	0.81	 /\ 	0.5705	1.7529	304.7255
436	chr2L	801210	801590	801370	1284.1	Intergenic	http://genome.ucsc.edu/cgi-bin/hgTracks?position=chr2L:796210-806590	"Nnf1b,KH1,Pkg21D,"	"9275,10261,-10575,"	 Nnf1b 	9275	1284.1	815.1	182.5	-2.81	 \\ 	7.0365	0.1421	8.607
437	chr3L	6061390	6061700	6061540	1476.7	Intronic	http://genome.ucsc.edu/cgi-bin/hgTracks?position=chr3L:6056390-6066700	"CG42269,CG6602,CG13295,"	"0,3703,5048,"	 CG42269 	1946	1476.7	932.7	624.7	-1.24	 \\ 	2.3639	0.423	44.8774
438	chr2L	8145210	8145530	8145380	1358.2	Intronic	http://genome.ucsc.edu/cgi-bin/hgTracks?position=chr2L:8140210-8150530	"CG8552,CG31606,CG31607,"	"0,2249,3569,"	 CG31606 	2249	1358.2	2064.2	2309.4	0.77	 /- 	0.5881	1.7004	69.9901
439	chr3R	675380	675710	675540	1285.6	Intergenic	http://genome.ucsc.edu/cgi-bin/hgTracks?position=chr3R:670380-680710	"opa,CG14659,CG14658,"	"2994,-18555,-19308,"	 opa 	2994	1285.6	1289.4	1082.9	-0.25	 -- 	1.1871	0.8424	55.5504
440	chr2L	1411630	1411940	1411780	1304.8	Intronic	http://genome.ucsc.edu/cgi-bin/hgTracks?position=chr2L:1406630-1416940	"lea,CG14346,NLaz,"	"0,-42733,-50048,"	 lea 	8669	1304.8	1352.4	1118.4	-0.22	 -- 	1.1667	0.8571	108.1867
441	chr2R	20688220	20688770	20688600	1270	Intergenic	http://genome.ucsc.edu/cgi-bin/hgTracks?position=chr2R:20683220-20693770	"CG3611,CG12849,Orc4,"	"-1515,-2464,-3673,"	 CG3611 	2280	1270	1314.3	1202.5	-0.08	 -- 	1.0561	0.9468	92.0901
442	chr2R	9457460	9457980	9457860	1269.3	Intergenic	http://genome.ucsc.edu/cgi-bin/hgTracks?position=chr2R:9452460-9462980	"CG13335,CG6191,CG13334,"	"1028,10210,-10250,"	 CG13335 	3874	1269.3	1421.3	2003.4	0.66	 -/ 	0.6336	1.5784	636.4787
443	chr3L	4709800	4710280	4710020	1267	Promoter	http://genome.ucsc.edu/cgi-bin/hgTracks?position=chr3L:4704800-4715280	"Gef64C,CG13712,CG13713,"	"0,-164,-12042,"	 CG13712 	164	1267	1243.8	1078.9	-0.23	 -- 	1.1744	0.8515	20.1811
444	chr3R	16014090	16014430	16014280	1261.1	Intergenic	http://genome.ucsc.edu/cgi-bin/hgTracks?position=chr3R:16009090-16019430	"CG5023,CG34139,CG17199,"	"-13683,16250,19642,"	 CG34139 	16250	1261.1	398.5	47.5	-4.73	 \\ 	26.56	0.0377	5.2347
445	chrX	20605510	20605820	20605660	1315.2	Intergenic	http://genome.ucsc.edu/cgi-bin/hgTracks?position=chrX:20600510-20610820	"CG1324,CG15452,shakB,"	"110,10437,36628,"	 CG1324 	1327	1315.2	1898.3	1956.5	0.57	 /- 	0.6722	1.4876	36.3353
446	chr2L	9146550	9146910	9146720	1258.9	Intronic	http://genome.ucsc.edu/cgi-bin/hgTracks?position=chr2L:9141550-9151910	"CG32982,CG13108,CG9586,"	"0,17514,18699,"	 CG32982 	4480	1258.9	1501.9	2252.8	0.84	 -/ 	0.5588	1.7895	109.5226
447	chr2R	19533440	19533810	19533620	1252.2	Intronic	http://genome.ucsc.edu/cgi-bin/hgTracks?position=chr2R:19528440-19538810	"retn,Pde8,CG4019,"	"0,11478,-31351,"	 Pde8 	11478	1252.2	2693.2	2639	1.08	 /- 	0.4745	2.1074	333.2374
448	chr3R	10310140	10310500	10310340	1251.5	Intergenic	http://genome.ucsc.edu/cgi-bin/hgTracks?position=chr3R:10305140-10315500	"cv-c,HtrA2,mRpL11,"	"-2930,25275,27249,"	 cv-c 	2930	1251.5	1808.2	1862.1	0.57	 /- 	0.6721	1.4879	48.2597
449	chr3R	25492950	25493270	25493090	1304.1	CDS	http://genome.ucsc.edu/cgi-bin/hgTracks?position=chr3R:25487950-25498270	"ppk20,ppk21,CG18110,"	"0,-585,1789,"	 ppk20 	1509	1304.1	1632.2	1328.3	0.03	 /\ 	0.9817	1.0186	56.6085
450	chr3L	3037230	3037570	3037400	1250.7	Intronic	http://genome.ucsc.edu/cgi-bin/hgTracks?position=chr3L:3032230-3042570	"CG2162,Jafrac2,scramb2,"	"0,4974,6704,"	 CG2162 	1008	1250.7	1648.7	1677.3	0.42	 /- 	0.7457	1.341	69.4806
451	chr2L	3833770	3834530	3834010	1250	Intergenic	http://genome.ucsc.edu/cgi-bin/hgTracks?position=chr2L:3828770-3839530	"slp2,slp1,CG3407,"	"2831,-6873,-20603,"	 slp2 	2831	1250	1728.7	1594.9	0.35	 /- 	0.7837	1.2759	45.7267
452	chrX	2332360	2332940	2332530	1249.3	Intergenic	http://genome.ucsc.edu/cgi-bin/hgTracks?position=chrX:2327360-2337940	"tko,boi,z,"	"3815,5666,9271,"	 tko 	5479	1249.3	790.7	522.9	-1.26	 \\ 	2.3892	0.4185	30.5556
453	chr2R	19303570	19303950	19303740	1242.6	CDS	http://genome.ucsc.edu/cgi-bin/hgTracks?position=chr2R:19298570-19308950	"CG9812,CG30411,CG9815,"	"0,0,5290,"	 CG30411 	273	1242.6	693.7	116.7	-3.41	 \\ 	10.6475	0.0939	12.9313
454	chr2L	3349190	3349520	3349370	1325.6	Intronic	http://genome.ucsc.edu/cgi-bin/hgTracks?position=chr2L:3344190-3354520	"E23,CG8838,CG34394,"	"0,8313,9269,"	 E23 	5630	1325.6	222.6	42.9	-4.95	 \- 	30.8955	0.0324	3.0823
455	chr3L	8776240	8776560	8776400	1470.1	Intronic	http://genome.ucsc.edu/cgi-bin/hgTracks?position=chr3L:8771240-8781560	"Fhos,CG5804,CG13310,"	"0,4841,15543,"	 CG5804 	5240	1470.1	850	298.6	-2.3	 \\ 	4.9229	0.2031	3.7555
456	chr3R	10856870	10857200	10857060	1241.1	Intergenic	http://genome.ucsc.edu/cgi-bin/hgTracks?position=chr3R:10851870-10862200	"RpL10Aa,CG14861,dpr9,"	"6027,-15301,25134,"	 RpL10Aa 	6027	1241.1	333.3	25.2	-5.62	 \\ 	49.307	0.0203	3.0349
457	chr3L	19076320	19076620	19076460	1307.8	Intronic	http://genome.ucsc.edu/cgi-bin/hgTracks?position=chr3L:19071320-19081620	"Mkp3,MESR6,CG11577,"	"0,9311,11528,"	 Mkp3 	3062	1307.8	2878.7	3553.7	1.44	 // 	0.368	2.7173	195.2179
458	chr3R	20998640	20998980	20998820	1290.8	Intronic	http://genome.ucsc.edu/cgi-bin/hgTracks?position=chr3R:20993640-21003980	"CG34110,CG13652,dan,"	"0,-11219,11914,"	 dan 	11914	1290.8	1877.6	2425.6	0.91	 // 	0.5321	1.8792	334.0089
459	chr2R	14766380	14766710	14766560	1340.4	Intronic	http://genome.ucsc.edu/cgi-bin/hgTracks?position=chr2R:14761380-14771710	"sano,DptB,Dpt,"	"0,-11158,-12291,"	 sano 	662	1340.4	1241.1	597.2	-1.17	 -\ 	2.2443	0.4456	24.2383
460	chr3L	19915280	19915610	19915450	1238.1	CDS	http://genome.ucsc.edu/cgi-bin/hgTracks?position=chr3L:19910280-19920610	"Su(z)12,CG7770,Grasp65,"	"0,1342,2710,"	 Su(z)12 	857	1238.1	1122.4	828.4	-0.58	 -\ 	1.4947	0.669	51.1967
461	chr2L	8809920	8810230	8810070	1313	Intergenic	http://genome.ucsc.edu/cgi-bin/hgTracks?position=chr2L:8804920-8815230	"SoxN,CG9468,CG9466,"	"15554,-28819,-33809,"	 SoxN 	15554	1313	3188.7	4334	1.72	 // 	0.3029	3.3009	232.3177
462	chr2L	21754790	21755110	21754960	1378.9	Intronic	http://genome.ucsc.edu/cgi-bin/hgTracks?position=chr2L:21749790-21760110	"step,CG1416,CG31612,"	"0,3041,7328,"	 step 	2501	1378.9	1305.3	1480.5	0.1	 -- 	0.9314	1.0737	16.9064
463	chr3L	16403600	16403970	16403780	1233	Intronic	http://genome.ucsc.edu/cgi-bin/hgTracks?position=chr3L:16398600-16408970	"fax,TMS1,CG4573,"	"0,2074,4610,"	 fax 	1159	1233	1725	1323.8	0.1	 /\ 	0.9314	1.0737	406.5948
464	chr3R	11756260	11756780	11756530	1231.5	Intronic	http://genome.ucsc.edu/cgi-bin/hgTracks?position=chr3R:11751260-11761780	"CG4221,CG5478,blp,"	"0,1891,3055,"	 CG5478 	2926	1231.5	320.6	68.6	-4.16	 \\ 	17.9389	0.0557	17.8292
465	chr2L	12435390	12435760	12435530	1230.7	Intronic	http://genome.ucsc.edu/cgi-bin/hgTracks?position=chr2L:12430390-12440760	"Elf,SC35,CG5435,"	"0,-865,-4637,"	 SC35 	865	1230.7	1199.8	911.9	-0.43	 -\ 	1.3497	0.7409	263.786
466	chr3R	24687200	24687530	24687340	1311.5	Intronic	http://genome.ucsc.edu/cgi-bin/hgTracks?position=chr3R:24682200-24692530	"CG31048,inx3,CG33203,"	"0,-2425,8989,"	 inx3 	2425	1311.5	3546.4	3798	1.53	 /- 	0.3453	2.8959	281.417
467	chr3R	6452350	6452690	6452510	1230	Intronic	http://genome.ucsc.edu/cgi-bin/hgTracks?position=chr3R:6447350-6457690	"hth,CG34304,CG6465,"	"0,29657,48770,"	 hth 	11876	1230	2879.7	4187	1.77	 // 	0.2938	3.4041	258.7903
468	chr3R	12887330	12887650	12887500	1327.8	Intronic	http://genome.ucsc.edu/cgi-bin/hgTracks?position=chr3R:12882330-12892650	"Dad,CG3983,mRpS11,"	"0,8744,10952,"	 Dad 	6882	1327.8	2472.7	2508	0.92	 /- 	0.5294	1.8888	202.2699
469	chr3L	9484410	9484720	9484570	1425.6	Intronic	http://genome.ucsc.edu/cgi-bin/hgTracks?position=chr3L:9479410-9489720	"CG32037,CG32036,path,"	"0,-2336,3063,"	 CG32037 	724	1425.6	1731.9	1684.7	0.24	 /- 	0.8462	1.1818	185.5566
470	chr3L	3978180	3978480	3978350	1384.1	Intergenic	http://genome.ucsc.edu/cgi-bin/hgTracks?position=chr3L:3973180-3983480	"scrt,CG12605,CG14985,"	"5565,-13579,25121,"	 scrt 	5565	1384.1	1548	1339.2	-0.05	 -- 	1.0335	0.9676	47.662
471	chrX	16304890	16305200	16305040	1329.3	CDS	http://genome.ucsc.edu/cgi-bin/hgTracks?position=chrX:16299890-16310200	"CG4301,Traf-like,Anxb11,"	"0,4061,6228,"	 CG4301 	1930	1329.3	558	108.7	-3.61	 \\ 	12.2297	0.0818	13.6102
472	chrX	2324950	2325300	2325130	1214.4	Intergenic	http://genome.ucsc.edu/cgi-bin/hgTracks?position=chrX:2319950-2330300	"gt,CG32797,tko,"	"-2134,-5392,11215,"	 gt 	2134	1214.4	994.2	607	-1	 -\ 	2.0008	0.4998	30.6952
473	chr2L	2577570	2578000	2577790	1215.9	Promoter	http://genome.ucsc.edu/cgi-bin/hgTracks?position=chr2L:2572570-2583000	"CG9883,insv,CG3214,"	"0,-784,1426,"	 CG9883 	120	1215.9	1749.4	1967.9	0.69	 /- 	0.6179	1.6185	363.1637
474	chr2L	21627720	21628030	21627880	1310	CDS	http://genome.ucsc.edu/cgi-bin/hgTracks?position=chr2L:21622720-21633030	"Df31,CG2201,Ac3,"	"0,-4281,4718,"	 Df31 	2048	1310	1206.2	684.2	-0.94	 -\ 	1.9147	0.5223	52.3173
475	chr3L	11409460	11410060	11409680	1209.2	Intergenic	http://genome.ucsc.edu/cgi-bin/hgTracks?position=chr3L:11404460-11415060	"CG7560,CG6149,CG11726,"	"8569,18176,-20934,"	 CG7560 	8569	1209.2	744.6	317.5	-1.93	 \\ 	3.8087	0.2626	8.8005
476	chr2R	9083670	9084000	9083820	1257.4	Intronic	http://genome.ucsc.edu/cgi-bin/hgTracks?position=chr2R:9078670-9089000	"CG33182,Aats-val,seq,"	"0,2535,-6241,"	 CG33182 	1961	1257.4	3389	4148.1	1.72	 // 	0.3031	3.2989	120.728
477	chr3R	9541440	9541820	9541650	1206.3	Intronic	http://genome.ucsc.edu/cgi-bin/hgTracks?position=chr3R:9536440-9546820	"CG34383,CG9602,CG34044,"	"0,1521,-1724,"	 CG34383 	706	1206.3	1482.8	1919.9	0.67	 // 	0.6283	1.5916	170.4262
478	chr3R	10101550	10101860	10101720	1390	Intronic	http://genome.ucsc.edu/cgi-bin/hgTracks?position=chr3R:10096550-10106860	"trx,CG14839,CG12207,"	"0,-12626,13073,"	 trx 	10903	1390	1030.2	503.4	-1.47	 \\ 	2.7612	0.3622	21.0478
479	chr2L	5877590	5877930	5877750	1282.6	Intronic	http://genome.ucsc.edu/cgi-bin/hgTracks?position=chr2L:5872590-5882930	"CG8965,CG9029,Acp26Ab,"	"0,8269,14547,"	 CG8965 	1731	1282.6	2195.1	2658.4	1.05	 // 	0.4825	2.0727	109.2289
480	chr3R	8856840	8857170	8857010	1208.5	Intronic	http://genome.ucsc.edu/cgi-bin/hgTracks?position=chr3R:8851840-8862170	"l(3)87Df,CG12360,ry,"	"0,-638,1248,"	 l(3)87Df 	347	1208.5	1207.2	529.2	-1.19	 -\ 	2.2838	0.4379	55.0998
481	chrX	17129230	17129540	17129380	1360.4	Intergenic	http://genome.ucsc.edu/cgi-bin/hgTracks?position=chrX:17124230-17134540	"CG10597,CG8915,CG10598,"	"-3618,5914,-8906,"	 CG10597 	3618	1360.4	761.5	332.9	-2.03	 \\ 	4.086	0.2447	9.6375
482	chr3R	137260	137610	137430	1189.2	CDS	http://genome.ucsc.edu/cgi-bin/hgTracks?position=chr3R:132260-142610	"CG9791,CG9779,MP1,"	"0,-763,-1871,"	 CG9791 	173	1189.2	881.8	871.3	-0.45	 \- 	1.365	0.7326	235.5441
483	chr3R	19126810	19127130	19126960	1189.2	Intronic	http://genome.ucsc.edu/cgi-bin/hgTracks?position=chr3R:19121810-19132130	"pnt,CG4434,CG17083,"	"0,-11049,-13187,"	 pnt 	6000	1189.2	1523.1	1899.8	0.68	 // 	0.626	1.5975	212.6519
484	chrX	8548360	8549030	8548590	1188.5	Intergenic	http://genome.ucsc.edu/cgi-bin/hgTracks?position=chrX:8543360-8554030	"CG12772,CG11284,Ppt1,"	"22505,27024,34065,"	 CG12772 	22505	1188.5	1625.4	1733.9	0.54	 /- 	0.6854	1.4589	100.2179
485	chr2L	9121040	9121340	9121190	1447.8	Intergenic	http://genome.ucsc.edu/cgi-bin/hgTracks?position=chr2L:9116040-9126340	"CG32982,Or30a,CG31609,"	"4560,-7905,-23014,"	 CG32982 	4560	1447.8	1758.4	2581.2	0.83	 // 	0.5609	1.7828	40.6444
486	chr3L	14166360	14166860	14166540	1184.8	Intergenic	http://genome.ucsc.edu/cgi-bin/hgTracks?position=chr3L:14161360-14171860	"D,nan,nuf,"	"2160,12803,17436,"	 D 	5180	1184.8	1537.4	1501.1	0.34	 /- 	0.7893	1.267	25.7375
487	chr3R	7702680	7703030	7702880	1180.4	Promoter	http://genome.ucsc.edu/cgi-bin/hgTracks?position=chr3R:7697680-7708030	"sad,CG6962,CG31368,"	"76,2541,5636,"	 sad 	76	1180.4	1602.6	1679	0.51	 /- 	0.703	1.4225	172.224
488	chr2L	11070790	11071100	11070960	1280.4	Promoter	http://genome.ucsc.edu/cgi-bin/hgTracks?position=chr2L:11065790-11076100	"CG14915,CG14914,Samuel,"	"95,-1452,-3963,"	 CG14915 	95	1280.4	1689.5	1700.2	0.41	 /- 	0.7531	1.3279	100.3686
489	chr3R	18825990	18826300	18826150	1220.4	UTR3	http://genome.ucsc.edu/cgi-bin/hgTracks?position=chr3R:18820990-18831300	"CG34375,Nha2,Or94b,"	"0,-6867,-9860,"	 Nha2 	6867	1220.4	289.9	31.5	-5.27	 \\ 	38.7862	0.0258	6.5824
490	chrX	2359660	2359990	2359840	1204.1	Intronic	http://genome.ucsc.edu/cgi-bin/hgTracks?position=chrX:2354660-2364990	"boi,trol,z,"	"0,5175,-15257,"	 boi 	4196	1204.1	1776.4	2501.1	1.05	 // 	0.4814	2.0772	176.0075
491	chr3R	3262800	3263110	3262940	1310	Intergenic	http://genome.ucsc.edu/cgi-bin/hgTracks?position=chr3R:3257800-3268110	"CG14598,wa-cup,CG34023,"	"2547,-14206,-16520,"	 CG14598 	2547	1310	514.1	149.9	-3.13	 \\ 	8.7403	0.1144	3.4324
492	chr2R	3849170	3849500	3849320	1253	Promoter	http://genome.ucsc.edu/cgi-bin/hgTracks?position=chr2R:3844170-3854500	"Sep5,nito,CG2915,"	"0,670,-1788,"	 Sep5 	58	1253	1802.9	2193.9	0.81	 // 	0.5711	1.751	383.6412
493	chr3L	18131360	18131670	18131500	1170	Intergenic	http://genome.ucsc.edu/cgi-bin/hgTracks?position=chr3L:18126360-18136670	"gk,Cyp312a1,CG7330,"	"1003,-6167,10524,"	 gk 	1003	1170	1559.1	1660.7	0.51	 /- 	0.7045	1.4194	35.8173
494	chr4	329450	329790	329600	1177.4	CDS	http://genome.ucsc.edu/cgi-bin/hgTracks?position=chr4:324450-334790	"Rad23,CG2177,Syt7,"	"0,1957,-2493,"	 Rad23 	868	1177.4	970.3	959.4	-0.3	 -- 	1.2273	0.8148	81.5347
495	chr3R	20123290	20123610	20123460	1175.9	Intronic	http://genome.ucsc.edu/cgi-bin/hgTracks?position=chr3R:20118290-20128610	"crb,CG5715,CG6364,"	"0,-2353,-4368,"	 crb 	2323	1175.9	2642.3	3274.5	1.48	 // 	0.3591	2.7847	207.9232
496	chr3R	23097790	23098150	23098000	1169.2	Promoter	http://genome.ucsc.edu/cgi-bin/hgTracks?position=chr3R:23092790-23103150	"l(3)mbt,CG5934,CG5938,"	"0,1425,2428,"	 l(3)mbt 	69	1169.2	1059.9	534.3	-1.13	 -\ 	2.1883	0.457	64.6478
497	chr3R	14687840	14688160	14687980	1215.2	Intergenic	http://genome.ucsc.edu/cgi-bin/hgTracks?position=chr3R:14682840-14693160	"CG31226,CG18208,CG14298,"	"-10454,-13034,13449,"	 CG31226 	10454	1215.2	415.5	56.1	-4.44	 \\ 	21.6753	0.0461	7.1648
498	chr2R	18578410	18578710	18578550	1830.2	Intergenic	http://genome.ucsc.edu/cgi-bin/hgTracks?position=chr2R:18573410-18583710	"robo,ppa,CG30259,"	"1478,-2072,10398,"	 ppa 	2072	1830.2	2502.4	2713.3	0.57	 /- 	0.6745	1.4825	323.0963
499	chr2L	8510400	8510740	8510570	1275.9	CDS	http://genome.ucsc.edu/cgi-bin/hgTracks?position=chr2L:8505400-8515740	"CG13096,CG13097,Dh31,"	"0,1598,-3725,"	 CG13096 	1274	1275.9	2473.3	3614.9	1.5	 // 	0.353	2.8331	300.4868
500	chr2R	4543460	4544030	4543630	1145.5	Intronic	http://genome.ucsc.edu/cgi-bin/hgTracks?position=chr2R:4538460-4549030	"ptc,l(2)44DEa,CG30354,"	"0,9729,21201,"	 ptc 	6491	1145.5	2496.1	2644.1	1.21	 /- 	0.4332	2.3082	131.0742
501	chr2R	7343280	7343590	7343430	1642.7	CDS	http://genome.ucsc.edu/cgi-bin/hgTracks?position=chr2R:7338280-7348590	"E(Pc),CG33472,CG7777,"	"0,-4311,-13702,"	 E(Pc) 	3139	1642.7	1632.2	1517.7	-0.11	 -- 	1.0824	0.9239	129.0819
502	chr2L	16353810	16354170	16354000	1187	UTR3	http://genome.ucsc.edu/cgi-bin/hgTracks?position=chr2L:16348810-16359170	"CG4455,CaBP1,chif,"	"0,938,-1400,"	 CG4455 	1065	1187	1360.4	1522.8	0.36	 -- 	0.7795	1.2829	110.3494
503	chr3R	5821460	5822090	5821630	1139.6	CDS	http://genome.ucsc.edu/cgi-bin/hgTracks?position=chr3R:5816460-5827090	"Gr85a,CG12807,CG5359,"	"0,1630,3860,"	 Gr85a 	881	1139.6	462.1	69.8	-4.03	 \\ 	16.3284	0.0612	20.3187
504	chr3L	9454760	9455130	9454960	1136.6	Intronic	http://genome.ucsc.edu/cgi-bin/hgTracks?position=chr3L:9449760-9460130	"CG32043,CG3434,CG3552,"	"0,-1086,-2485,"	 CG32043 	746	1136.6	2222.6	2332.9	1.04	 /- 	0.4872	2.0525	384.652
505	chr3L	8182270	8182850	8182430	1134.4	CDS	http://genome.ucsc.edu/cgi-bin/hgTracks?position=chr3L:8177270-8187850	"Atg18,MED24,CG7387,"	"0,1941,2191,"	 Atg18 	1934	1134.4	2422.4	2776.8	1.29	 // 	0.4085	2.4478	416.1092
506	chr3L	21474030	21474350	21474180	1207.8	Intergenic	http://genome.ucsc.edu/cgi-bin/hgTracks?position=chr3L:21469030-21479350	"croc,Neu2,CG7202,"	"-4524,7772,10367,"	 croc 	4524	1207.8	1254.4	1107.5	-0.12	 -- 	1.0905	0.917	21.7654
507	chr2L	13234690	13235020	13234840	1224.1	Promoter	http://genome.ucsc.edu/cgi-bin/hgTracks?position=chr2L:13229690-13240020	"CG15479,CG5867,Prosalpha6T,"	"-207,1652,-1781,"	 CG15479 	207	1224.1	1329.6	823.8	-0.57	 -\ 	1.4859	0.673	155.5447
508	chr3L	22921200	22921530	22921370	1259.6	Intergenic	http://genome.ucsc.edu/cgi-bin/hgTracks?position=chr3L:22916200-22926530	"CG12768,Mes2,CG11133,"	"-4738,17388,-22800,"	 Mes2 	17388	1259.6	1158.5	627	-1.01	 -\ 	2.009	0.4978	20.0524
509	chr2R	5472890	5473210	5473030	1129.2	CDS	http://genome.ucsc.edu/cgi-bin/hgTracks?position=chr2R:5467890-5478210	"Updo,CG12929,CG1868,"	"0,582,-980,"	 Updo 	682	1129.2	284.6	34.3	-5.04	 \\ 	32.8988	0.0304	28.845
510	chr3R	21973670	21973990	21973840	1187.8	Intergenic	http://genome.ucsc.edu/cgi-bin/hgTracks?position=chr3R:21968670-21978990	"CG6142,CG31324,CG14556,"	"-11160,-17440,-20246,"	 CG6142 	13124	1187.8	843.7	358.1	-1.73	 \\ 	3.3167	0.3015	5.0152
511	chr4	778520	778840	778670	1179.6	CDS	http://genome.ucsc.edu/cgi-bin/hgTracks?position=chr4:773520-783840	"bt,MED26,ey,"	"0,20409,-36883,"	 MED26 	29592	1179.6	239	53.8	-4.45	 \- 	21.9362	0.0456	7.298
512	chr2L	21165140	21165450	21165270	1162.6	CDS	http://genome.ucsc.edu/cgi-bin/hgTracks?position=chr2L:21160140-21170450	"CG9246,CG9243,CG9247,"	"0,778,-2183,"	 CG9246 	1660	1162.6	1198.7	575.5	-1.01	 -\ 	2.0201	0.495	26.6944
513	chr2R	5847380	5847980	5847790	1124	CDS	http://genome.ucsc.edu/cgi-bin/hgTracks?position=chr2R:5842380-5852980	"CG12130,CG15863,Mef2,"	"0,-610,-1477,"	 CG15863 	610	1124	1271.9	910.7	-0.3	 -\ 	1.2342	0.8102	225.5294
514	chr2L	11074850	11075580	11075220	1118.9	Intergenic	http://genome.ucsc.edu/cgi-bin/hgTracks?position=chr2L:11069850-11080580	"Ast-C,CG14915,CG14914,"	"931,-3684,-5712,"	 CG14915 	4165	1118.9	1727.6	2044.6	0.87	 // 	0.5472	1.8274	65.8931
515	chr2L	4823910	4824240	4824050	1165.5	Intronic	http://genome.ucsc.edu/cgi-bin/hgTracks?position=chr2L:4818910-4829240	"CG15628,CG2976,CG3225,"	"0,5380,-5840,"	 CG15628 	2275	1165.5	2061	2351.8	1.01	 // 	0.4956	2.0178	184.1512
516	chr3L	17549060	17549390	17549250	1116.6	Promoter	http://genome.ucsc.edu/cgi-bin/hgTracks?position=chr3L:17544060-17554390	"CycT,Eip74EF,CG7542,"	"0,4007,-5492,"	 CycT 	319	1116.6	1366.7	1553.7	0.48	 /- 	0.7187	1.3915	295.4999
517	chr3R	260060	260460	260200	1115.9	Intronic	http://genome.ucsc.edu/cgi-bin/hgTracks?position=chr3R:255060-265460	"CG1074,eIF3-S10,CG9804,"	"0,-548,1743,"	 CG1074 	486	1115.9	1118.2	1074.9	-0.05	 -- 	1.0381	0.9633	40.9734
518	chr3L	19037280	19037890	19037700	1113.7	UTR5	http://genome.ucsc.edu/cgi-bin/hgTracks?position=chr3L:19032280-19042890	"nkd,Acp76A,CG3797,"	"0,6190,15168,"	 nkd 	731	1113.7	2185	2449	1.14	 // 	0.4547	2.1991	233.1698
519	chr3R	172260	172580	172440	1141.8	Promoter	http://genome.ucsc.edu/cgi-bin/hgTracks?position=chr3R:167260-177580	"hkb,CG1103,CG9772,"	"-68,-6800,-7153,"	 hkb 	68	1141.8	2628.5	3354	1.55	 // 	0.3404	2.9374	349.1785
520	chr3R	16672450	16672800	16672600	1157.4	Promoter	http://genome.ucsc.edu/cgi-bin/hgTracks?position=chr3R:16667450-16677800	"CG15696,CG15695,RpS30,"	"232,-1891,3670,"	 CG15696 	232	1157.4	2747.8	4098.9	1.82	 // 	0.2824	3.5415	160.958
521	chr2L	12089440	12089780	12089580	1100.3	Intergenic	http://genome.ucsc.edu/cgi-bin/hgTracks?position=chr2L:12084440-12094780	"prd,CG5325,CG6712,"	"-3788,4190,5588,"	 prd 	3788	1100.3	768.4	587.5	-0.91	 \- 	1.8728	0.5339	28.7099
522	chrX	18272940	18273250	18273100	1194.4	CDS	http://genome.ucsc.edu/cgi-bin/hgTracks?position=chrX:18267940-18278250	"por,CG6179,betaCop,"	"0,1015,2479,"	 por 	784	1194.4	325.4	131	-3.19	 \- 	9.1175	0.1097	15.8275
523	chr3L	9034250	9034570	9034410	1214.4	Promoter	http://genome.ucsc.edu/cgi-bin/hgTracks?position=chr3L:9029250-9039570	"Doc1,CG5144,Argk,"	"66,6129,7551,"	 Doc1 	66	1214.4	3486.5	4527.9	1.9	 // 	0.2682	3.7284	343.4641
524	chr2R	12643890	12644220	12644060	1150.7	CDS	http://genome.ucsc.edu/cgi-bin/hgTracks?position=chr2R:12638890-12649220	"unc-104,CG5267,CG34189,"	"0,-732,-1680,"	 CG5267 	1455	1150.7	949.7	422.8	-1.44	 -\ 	2.7219	0.3674	14.3415
525	chr2R	14419810	14420130	14419950	1127	Promoter	http://genome.ucsc.edu/cgi-bin/hgTracks?position=chr2R:14414810-14425130	"CG10924,Pepck,CG5226,"	"0,4321,-7011,"	 CG10924 	38	1127	1194	1341.5	0.25	 -- 	0.8401	1.1903	52.5204
526	chr3R	17229830	17230170	17230010	1095.9	CDS	http://genome.ucsc.edu/cgi-bin/hgTracks?position=chr3R:17224830-17235170	"CG7907,CG6475,CheB93a,"	"0,-2471,3163,"	 CG7907 	544	1095.9	474.3	76.7	-3.84	 \\ 	14.2959	0.07	21.6989
527	chr3L	1772330	1772680	1772580	1409.3	UTR3	http://genome.ucsc.edu/cgi-bin/hgTracks?position=chr3L:1767330-1777680	"CG13933,Dhc62B,CG12018,"	"0,-930,3052,"	 Dhc62B 	930	1409.3	1227.9	818.1	-0.78	 -\ 	1.7227	0.5805	90.9394
528	chr3R	8472020	8472350	8472190	1267	Intergenic	http://genome.ucsc.edu/cgi-bin/hgTracks?position=chr3R:8467020-8477350	"CG6234,CG6753,CG11608,"	"1591,-3895,-6521,"	 CG6234 	1591	1267	1579.8	1185.9	-0.1	 /\ 	1.0684	0.936	100.325
529	chr2R	7681860	7682190	7682000	1091.4	Intronic	http://genome.ucsc.edu/cgi-bin/hgTracks?position=chr2R:7676860-7687190	"ths,Tango3,CG13193,"	"0,-5002,-24934,"	 ths 	4127	1091.4	1918.9	2594.3	1.25	 // 	0.4207	2.377	156.524
530	chr2L	2164900	2165200	2165050	1198.9	Intronic	http://genome.ucsc.edu/cgi-bin/hgTracks?position=chr2L:2159900-2170200	"aop,CG15382,CG7263,"	"0,-8259,-9660,"	 aop 	3528	1198.9	2995.3	4716.7	1.98	 // 	0.2542	3.9343	784.9112
531	chr3L	20236350	20236660	20236520	1277.4	CDS	http://genome.ucsc.edu/cgi-bin/hgTracks?position=chr3L:20231350-20241660	"CG6951,Clc,CG17233,"	"0,0,-1902,"	 Clc 	931	1277.4	701.1	394.2	-1.7	 \\ 	3.2409	0.3086	22.6333
532	chr3R	1472890	1473200	1473040	1181.8	UTR5	http://genome.ucsc.edu/cgi-bin/hgTracks?position=chr3R:1467890-1478200	"MTA1-like,sec23,CG2185,"	"0,1746,5514,"	 MTA1-like 	592	1181.8	666.1	205.9	-2.52	 \\ 	5.7386	0.1743	41.0645
533	chr2R	18362480	18362800	18362610	1081.1	CDS	http://genome.ucsc.edu/cgi-bin/hgTracks?position=chr2R:18357480-18367800	"CG3701,CG4752,CG10384,"	"0,3281,-3450,"	 CG3701 	2165	1081.1	275	36	-4.9	 \\ 	29.9959	0.0333	12.4582
534	chr3R	26284370	26284680	26284510	1107.7	CDS	http://genome.ucsc.edu/cgi-bin/hgTracks?position=chr3R:26279370-26289680	"CG2224,CDase,aralar1,"	"0,1000,-2921,"	 CG2224 	600	1107.7	1040.3	552.6	-1	 -\ 	2.0045	0.4989	103.3887
535	chr3R	2701110	2701470	2701300	1076.6	Intergenic	http://genome.ucsc.edu/cgi-bin/hgTracks?position=chr3R:2696110-2706470	"ftz,Antp,Scr,"	"-9350,20674,-25414,"	 ftz 	11255	1076.6	1747.2	2085.2	0.95	 // 	0.5163	1.9368	46.9871
536	chr3R	258900	259270	259080	1076.6	CDS	http://genome.ucsc.edu/cgi-bin/hgTracks?position=chr3R:253900-264270	"eIF3-S10,CG1074,CG9804,"	"0,634,2863,"	 eIF3-S10 	497	1076.6	679.9	296.9	-1.86	 \\ 	3.6261	0.2758	90.5929
537	chr2R	12361190	12361510	12361340	1122.6	Intergenic	http://genome.ucsc.edu/cgi-bin/hgTracks?position=chr2R:12356190-12366510	"CG33524,CG33550,CG15712,"	"-4901,-6313,11005,"	 CG33524 	5627	1122.6	432.4	140.2	-3	 \\ 	8.0093	0.1249	9.5424
538	chrX	6990570	6990910	6990730	1072.9	Intronic	http://genome.ucsc.edu/cgi-bin/hgTracks?position=chrX:6985570-6995910	"Sxl,CG4615,CG4617,"	"0,1875,5852,"	 Sxl 	364	1072.9	1305.3	1585.2	0.56	 // 	0.6768	1.4775	228.0409
539	chr2R	15866480	15866830	15866660	1125.5	Intergenic	http://genome.ucsc.edu/cgi-bin/hgTracks?position=chr2R:15861480-15871830	"CG8654,CG16898,CG10822,"	"1913,24463,-27204,"	 CG8654 	1913	1125.5	2011.2	2548	1.18	 // 	0.4417	2.2638	98.7923
540	chr3L	18132160	18132730	18132400	1074.4	Promoter	http://genome.ucsc.edu/cgi-bin/hgTracks?position=chr3L:18127160-18137730	"gk,Cyp312a1,CG7330,"	"103,-7067,9624,"	 gk 	103	1074.4	1249.1	1329.5	0.31	 -- 	0.8081	1.2374	152.1878
541	chr2R	15959790	15960110	15959980	1085.5	Intergenic	http://genome.ucsc.edu/cgi-bin/hgTracks?position=chr2R:15954790-15965110	"18w,CG16898,CG11041,"	"39035,-67488,73671,"	 18w 	39035	1085.5	2873.4	3219	1.57	 // 	0.3372	2.9655	144.2846
542	chr3L	5318850	5319160	5318990	1239.6	Intergenic	http://genome.ucsc.edu/cgi-bin/hgTracks?position=chr3L:5313850-5324160	"lama,Klp64D,CG4769,"	"17724,31330,34299,"	 lama 	25589	1239.6	629.6	246	-2.33	 \\ 	5.0393	0.1984	8.0064
543	chr3R	5074490	5074790	5074650	1211.5	CDS	http://genome.ucsc.edu/cgi-bin/hgTracks?position=chr3R:5069490-5079790	"CG8420,CG16733,CG9746,"	"0,2924,-3110,"	 CG8420 	1478	1211.5	1065.7	625.3	-0.95	 -\ 	1.9375	0.5161	32.4215
544	chr2L	18182170	18182490	18182350	1056.6	CDS	http://genome.ucsc.edu/cgi-bin/hgTracks?position=chr2L:18177170-18187490	"CG42400,CG7180,CG7200,"	"0,0,-23674,"	 CG7180 	2280	1056.6	716	168.8	-2.65	 \\ 	6.261	0.1597	10.6531
545	chr3R	7090	7390	7250	1158.9	Intronic	http://genome.ucsc.edu/cgi-bin/hgTracks?position=chr3R:2090-12390	"CG12581,Dsk,CG12582,"	"0,8137,15778,"	 CG12581 	6871	1158.9	1048.2	716.8	-0.69	 -\ 	1.6167	0.6185	46.9705
546	chr3R	1202980	1203460	1203160	1052.9	CDS	http://genome.ucsc.edu/cgi-bin/hgTracks?position=chr3R:1197980-1208460	"7B2,kkv,CG14667,"	"0,655,-977,"	 7B2 	685	1052.9	347.6	45.8	-4.52	 \\ 	23.0065	0.0435	23.9651
547	chr2R	18967140	18967500	18967320	1084	Intergenic	http://genome.ucsc.edu/cgi-bin/hgTracks?position=chr2R:18962140-18972500	"Art7,Gr59a,Gr59b,"	"-761,763,2405,"	 Art7 	761	1084	551.7	208.8	-2.38	 \\ 	5.1916	0.1926	15.0861
548	chr3R	17683530	17683890	17683720	1050.7	Intergenic	http://genome.ucsc.edu/cgi-bin/hgTracks?position=chr3R:17678530-17688890	"glec,CG6637,CG6569,"	"-1736,7201,8171,"	 glec 	1736	1050.7	953.9	985.1	-0.09	 -- 	1.0666	0.9376	21.5749
549	chrX	1780960	1781280	1781130	1124	CDS	http://genome.ucsc.edu/cgi-bin/hgTracks?position=chrX:1775960-1786280	"trr,mRpL16,arm,"	"0,3201,4303,"	 trr 	2678	1124	227.9	37.8	-4.89	 \- 	29.7707	0.0336	14.6477
550	chr2R	12183020	12183330	12183180	1448.6	CDS	http://genome.ucsc.edu/cgi-bin/hgTracks?position=chr2R:12178020-12188330	"Atg9,CG7747,CG30100,"	"0,-1549,-3420,"	 Atg9 	1274	1448.6	1101.2	554.9	-1.38	 \\ 	2.6105	0.3831	33.3866
551	chr3R	6048140	6048500	6048330	1072.2	Promoter	http://genome.ucsc.edu/cgi-bin/hgTracks?position=chr3R:6043140-6053500	"CG12420,Syn,CG12817,"	"104,-525,831,"	 CG12420 	104	1072.2	2107.1	2796.3	1.38	 // 	0.3834	2.608	238.7361
552	chr2R	4803100	4803440	4803270	1139.6	CDS	http://genome.ucsc.edu/cgi-bin/hgTracks?position=chr2R:4798100-4808440	"lin,Pgi,CG34219,"	"0,-1639,1949,"	 lin 	1238	1139.6	1760.5	1529.7	0.42	 /\ 	0.745	1.3423	114.3793
553	chr3L	14960970	14961340	14961210	1041.1	Intergenic	http://genome.ucsc.edu/cgi-bin/hgTracks?position=chr3L:14955970-14966340	"Tom,Brd,Ocho,"	"1236,4558,6737,"	 Tom 	1236	1041.1	1814.5	2255.7	1.12	 // 	0.4615	2.1667	636.3015
554	chrX	3046140	3046450	3046300	1176.6	Intronic	http://genome.ucsc.edu/cgi-bin/hgTracks?position=chrX:3041140-3051450	"N,kirre,CG18508,"	"0,-19464,20180,"	 N 	17396	1176.6	1226.8	1967.9	0.74	 -/ 	0.5979	1.6725	90.6079
555	chr2L	10841790	10842470	10842250	1040.3	UTR5	http://genome.ucsc.edu/cgi-bin/hgTracks?position=chr2L:10836790-10847470	"CG6700,CG17139,Porin2,"	"0,763,3532,"	 CG6700 	353	1040.3	870.2	712.8	-0.55	 -- 	1.4595	0.6852	100.6688
556	chr2R	16746790	16747120	16746980	1207.8	Intergenic	http://genome.ucsc.edu/cgi-bin/hgTracks?position=chr2R:16741790-16752120	"CG15227,CG9993,IM4,"	"6625,-7354,9360,"	 CG15227 	6625	1207.8	1160.1	937	-0.37	 -- 	1.2889	0.7759	64.1003
557	chr2L	8165970	8166280	8166110	1160.3	Intronic	http://genome.ucsc.edu/cgi-bin/hgTracks?position=chr2L:8160970-8171280	"CG8486,CG8498,Rbsn,"	"0,-3721,-4309,"	 CG8486 	2813	1160.3	2384.8	3275.1	1.5	 // 	0.3543	2.8225	89.7376
558	chrX	3527290	3527600	3527430	1224.8	Intronic	http://genome.ucsc.edu/cgi-bin/hgTracks?position=chrX:3522290-3532600	"AlstR,Ilp7,Parg,"	"0,34646,35323,"	 Ilp7 	34646	1224.8	1263.4	1100.1	-0.15	 -- 	1.1134	0.8982	6.517
559	chrUextra	19451980	19452340	19452200	1232.2	Intronic	http://genome.ucsc.edu/cgi-bin/hgTracks?position=chrUextra:19446980-19457340		","	  	NaN 	1232.2	240.6	37.2	-5.05	 \- 	33.138	0.0302	3.4646
560	chr3R	16386980	16387300	16387120	1080.3	CDS	http://genome.ucsc.edu/cgi-bin/hgTracks?position=chr3R:16381980-16392300	"CG5191,CG10877,CG15922,"	"0,1087,-1287,"	 CG5191 	539	1080.3	1639.7	1269.4	0.23	 /\ 	0.851	1.175	185.1289
561	chr2L	952980	953290	953120	1130	CDS	http://genome.ucsc.edu/cgi-bin/hgTracks?position=chr2L:947980-958290	"CG4341,GluRIIC,Lsp1beta,"	"0,-35315,-51800,"	 CG4341 	30326	1130	234.8	29.2	-5.27	 \- 	38.7299	0.0258	4.9988
562	chr2L	1158630	1158950	1158810	1144.8	Promoter	http://genome.ucsc.edu/cgi-bin/hgTracks?position=chr2L:1153630-1163950	"Tango14,capt,CG5080,"	"0,-546,1479,"	 Tango14 	132	1144.8	687.9	455.9	-1.33	 \\ 	2.5108	0.3983	158.0237
563	chr3R	6444260	6444590	6444400	1126.3	Intronic	http://genome.ucsc.edu/cgi-bin/hgTracks?position=chr3R:6439260-6449590	"hth,CG34304,CG6465,"	"0,37767,56880,"	 hth 	4427	1126.3	1141.5	1390.1	0.3	 -/ 	0.8102	1.2343	31.9311
564	chr2R	12726510	12727010	12726710	1030.7	Intergenic	http://genome.ucsc.edu/cgi-bin/hgTracks?position=chr2R:12721510-12732010	"Ugt37c1,CG5859,CG34460,"	"4224,11252,-11400,"	 Ugt37c1 	5682	1030.7	971.9	639.6	-0.69	 -\ 	1.6115	0.6205	16.049
565	chr3R	5705480	5706240	5705990	1029.2	Intronic	http://genome.ucsc.edu/cgi-bin/hgTracks?position=chr3R:5700480-5711240	"CG34360,CG12418,Teh1,"	"0,-4918,-12148,"	 CG12418 	5128	1029.2	1540.6	1869	0.86	 // 	0.5507	1.8159	191.338
566	chrX	18552070	18552410	18552230	1074.4	CDS	http://genome.ucsc.edu/cgi-bin/hgTracks?position=chrX:18547070-18557410	"fu,CG6659,CG6696,"	"0,-911,2291,"	 fu 	444	1074.4	646.5	107	-3.33	 \\ 	10.0432	0.0996	28.5838
567	chr3R	9961540	9961860	9961680	1154.4	Intergenic	http://genome.ucsc.edu/cgi-bin/hgTracks?position=chr3R:9956540-9966860	"CG14356,RpII140,140up,"	"-3889,-6132,-10428,"	 CG14356 	3889	1154.4	844.7	633.9	-0.86	 \- 	1.8213	0.5491	8.1197
568	chrX	6497950	6498440	6498190	1027	Intronic	http://genome.ucsc.edu/cgi-bin/hgTracks?position=chrX:6492950-6503440	"CG3973,APC7,Pat1,"	"0,-4457,-7523,"	 CG3973 	4093	1027	1036.6	1339.2	0.38	 -/ 	0.7668	1.304	28.8263
569	chr2L	21778110	21778420	21778280	1041.8	Intronic	http://genome.ucsc.edu/cgi-bin/hgTracks?position=chr2L:21773110-21783420	"CG31612,CG11630,CG1416,"	"0,3837,-17365,"	 CG11630 	5733	1041.8	1461.1	1049.2	0.01	 /\ 	0.993	1.0071	25.5926
570	chr2R	11100460	11100790	11100630	1024.7	CDS	http://genome.ucsc.edu/cgi-bin/hgTracks?position=chr2R:11095460-11105790	"CG8092,CG8093,CG11808,"	"0,1206,3083,"	 CG8092 	507	1024.7	625.9	188.8	-2.44	 \\ 	5.4282	0.1842	27.7489
571	chr2R	4937920	4938240	4938090	1071.4	CDS	http://genome.ucsc.edu/cgi-bin/hgTracks?position=chr2R:4932920-4943240	"CG13743,CG8193,Ance-4,"	"0,-5877,-8443,"	 CG8193 	5877	1071.4	1442	766	-0.48	 /\ 	1.3987	0.7149	14.3331
572	chr2L	5983430	5983920	5983750	1022.5	Intronic	http://genome.ucsc.edu/cgi-bin/hgTracks?position=chr2L:5978430-5988920	"eIF-4a,ifc,chic,"	"0,2573,-2725,"	 eIF-4a 	1227	1022.5	1381	1623.5	0.67	 // 	0.6298	1.5878	253.816
573	chr3L	21670180	21670790	21670620	1022.5	CDS	http://genome.ucsc.edu/cgi-bin/hgTracks?position=chr3L:21665180-21675790	"CG7158,CG11248,CG11249,"	"0,2565,-3002,"	 CG7158 	2211	1022.5	377.3	135.6	-2.91	 \\ 	7.5418	0.1326	16.3364
574	chr3L	20285630	20285960	20285830	1164.8	Intronic	http://genome.ucsc.edu/cgi-bin/hgTracks?position=chr3L:20280630-20290960	"gogo,CG6480,CG32226,"	"0,3067,4398,"	 gogo 	2401	1164.8	657.1	208.2	-2.48	 \\ 	5.5937	0.1788	17.4184
575	chr3L	17964520	17964830	17964690	1175.9	Promoter	http://genome.ucsc.edu/cgi-bin/hgTracks?position=chr3L:17959520-17969830	"Eip75B,CG32193,CG5290,"	"0,-5910,-59033,"	 Eip75B 	151	1175.9	640.2	354.7	-1.73	 \\ 	3.3154	0.3016	7.8007
576	chr3R	24205380	24205700	24205520	1123.3	Intergenic	http://genome.ucsc.edu/cgi-bin/hgTracks?position=chr3R:24200380-24210700	"Or98b,Moca-cyp,beat-VI,"	"-26296,-34629,38405,"	 Or98b 	27557	1123.3	1073.7	459.9	-1.29	 -\ 	2.4422	0.4095	9.4437
577	chr3L	14957940	14958250	14958100	1098.1	Intergenic	http://genome.ucsc.edu/cgi-bin/hgTracks?position=chr3L:14952940-14963250	"Tom,Brd,Ocho,"	"4346,7668,9847,"	 Tom 	4346	1098.1	2007.4	2303.7	1.07	 // 	0.4767	2.0979	84.8097
578	chr2R	20701260	20701580	20701400	1040.3	Intergenic	http://genome.ucsc.edu/cgi-bin/hgTracks?position=chr2R:20696260-20706580	"Dll,CG3611,CG12849,"	"952,-14315,-15264,"	 Dll 	952	1040.3	2027.6	2431.3	1.22	 // 	0.4279	2.3371	138.4495
579	chr2L	7048650	7049090	7048840	1013.6	Intronic	http://genome.ucsc.edu/cgi-bin/hgTracks?position=chr2L:7043650-7054090	"milt,CG31630,Mnn1,"	"0,-1573,7465,"	 milt 	1385	1013.6	815.6	1080.1	0.09	 -/ 	0.9385	1.0655	89.9627
580	chrX	6751750	6752070	6751890	1065.5	Intergenic	http://genome.ucsc.edu/cgi-bin/hgTracks?position=chrX:6746750-6757070	"CG14434,CG4558,Cht11,"	"-5219,-5973,-8370,"	 CG14434 	5219	1065.5	1518.8	1701.9	0.68	 /- 	0.6261	1.5973	44.3488
581	chr2R	5116070	5116390	5116240	1011.4	CDS	http://genome.ucsc.edu/cgi-bin/hgTracks?position=chr2R:5111070-5121390	"hig,Cyp4p2,Cyp4p1,"	"0,8794,11307,"	 Cyp4p2 	8794	1011.4	527.3	170.5	-2.57	 \\ 	5.9328	0.1686	14.3615
582	chr2R	2506340	2506660	2506510	1035.9	CDS	http://genome.ucsc.edu/cgi-bin/hgTracks?position=chr2R:2501340-2511660	"jing,CG33919,CG15234,"	"0,4826,-5992,"	 jing 	5217	1035.9	1236.4	619.6	-0.74	 -\ 	1.672	0.5981	29.5555
583	chr2R	11587310	11587620	11587460	1104.8	UTR3	http://genome.ucsc.edu/cgi-bin/hgTracks?position=chr2R:11582310-11592620	"CG30080,CG33462,CG33461,"	"0,-2041,-3477,"	 CG30080 	1739	1104.8	2652.4	3575.4	1.69	 // 	0.309	3.2364	231.327
584	chr3L	22449780	22450110	22449950	1084.8	Intergenic	http://genome.ucsc.edu/cgi-bin/hgTracks?position=chr3L:22444780-22455110	"CG11449,laza,CG11438,"	"-861,1965,9981,"	 CG11449 	2478	1084.8	571.3	125.9	-3.11	 \\ 	8.6192	0.116	16.6236
585	chrX	2375220	2375560	2375430	1005.5	Intronic	http://genome.ucsc.edu/cgi-bin/hgTracks?position=chrX:2370220-2380560	"trol,boi,z,"	"0,-11394,-30847,"	 boi 	11394	1005.5	451	50.9	-4.3	 \\ 	19.7486	0.0506	6.3827
586	chr3L	7902070	7902390	7902230	1001.8	Intronic	http://genome.ucsc.edu/cgi-bin/hgTracks?position=chr3L:7897070-7907390	"pbl,CG8281,CG8111,"	"0,3332,4529,"	 pbl 	208	1001.8	1193.4	932.5	-0.1	 -\ 	1.0743	0.9308	129.8482
587	chr3L	1746220	1746770	1746410	999.6	Promoter	http://genome.ucsc.edu/cgi-bin/hgTracks?position=chr3L:1741220-1751770	"CG13921,CG7995,Cht2,"	"499,-980,6135,"	 CG13921 	499	999.6	2048.8	2727.1	1.45	 // 	0.3665	2.7283	452.0469
588	chr2L	19323490	19323850	19323660	995.1	Intergenic	http://genome.ucsc.edu/cgi-bin/hgTracks?position=chr2L:19318490-19328850	"dnt,CG10750,CG17564,"	"15015,-22060,-23809,"	 CG10750 	23355	995.1	1549	1268.3	0.35	 /\ 	0.7846	1.2745	59.0784
589	chr2L	12670470	12670760	12670620	1082.5	Intronic	http://genome.ucsc.edu/cgi-bin/hgTracks?position=chr2L:12665470-12675760	"pdm2,CG15485,CG5525,"	"0,-906,19715,"	 CG15485 	906	1082.5	879.2	819.8	-0.4	 -- 	1.3205	0.7573	20.8217
590	chr2L	4031710	4032050	4031880	994.4	Intronic	http://genome.ucsc.edu/cgi-bin/hgTracks?position=chr2L:4026710-4037050	"ed,CG10039,CG15423,"	"0,-22881,-25313,"	 ed 	502	994.4	1735.1	2064	1.05	 // 	0.4818	2.0757	306.2102
591	chrX	10007430	10007740	10007610	1002.5	Intronic	http://genome.ucsc.edu/cgi-bin/hgTracks?position=chrX:10002430-10012740	"CG34104,CG2974,CG2972,"	"0,-27406,-28527,"	 CG34104 	27045	1002.5	993.7	890.7	-0.17	 -- 	1.1255	0.8885	51.7604
592	chr3L	11337570	11337900	11337690	993.6	Intergenic	http://genome.ucsc.edu/cgi-bin/hgTracks?position=chr3L:11332570-11342900	"CG6163,CG6168,CG7573,"	"17395,-22871,-31193,"	 CG6163 	20295	993.6	941.2	1104.7	0.15	 -- 	0.8995	1.1117	128.9501
593	chr2L	1995570	1995920	1995740	994.4	Intergenic	http://genome.ucsc.edu/cgi-bin/hgTracks?position=chr2L:1990570-2000920	"CG33543,Obp22a,NPC2,"	"2033,-3588,-6791,"	 Obp22a 	3588	994.4	631.7	191.1	-2.38	 \\ 	5.2042	0.1922	4.6192
594	chr3L	15840190	15840530	15840350	1016.6	Intergenic	http://genome.ucsc.edu/cgi-bin/hgTracks?position=chr3L:15835190-15845530	"CG32150,pHCl,CG12486,"	"-3192,4501,8431,"	 CG32150 	3192	1016.6	675.7	290.6	-1.81	 \\ 	3.4981	0.2859	35.1467
595	chr2R	9127780	9128100	9127930	1112.9	CDS	http://genome.ucsc.edu/cgi-bin/hgTracks?position=chr2R:9122780-9133100	"CG4688,CG4679,CG4676,"	"0,-958,-3504,"	 CG4688 	698	1112.9	1651.9	1377	0.31	 /\ 	0.8082	1.2373	38.8187
596	chr2L	9182360	9182660	9182520	1147.7	Intronic	http://genome.ucsc.edu/cgi-bin/hgTracks?position=chr2L:9177360-9187660	"tai,CG9586,CG13108,"	"0,-16075,-17095,"	 tai 	15719	1147.7	604.1	310.1	-1.89	 \\ 	3.7017	0.2701	9.5889
597	chr2L	5870970	5871290	5871130	1036.6	Intronic	http://genome.ucsc.edu/cgi-bin/hgTracks?position=chr2L:5865970-5876290	"CG8965,CG34381,CG9029,"	"0,-14373,14889,"	 CG8965 	8351	1036.6	2611.1	3093.2	1.58	 // 	0.3351	2.984	206.06
598	chr2R	6469050	6469380	6469220	986.2	Intronic	http://genome.ucsc.edu/cgi-bin/hgTracks?position=chr2R:6464050-6474380	"psq,CG11883,lola,"	"0,35948,-38453,"	 psq 	1978	986.2	2132	2931.9	1.57	 // 	0.3364	2.9728	345.237
599	chr3L	20687600	20687930	20687790	986.2	Intronic	http://genome.ucsc.edu/cgi-bin/hgTracks?position=chr3L:20682600-20692930	"kni,CG34260,CG13253,"	"0,14714,18143,"	 kni 	673	986.2	895.1	849	-0.22	 -- 	1.1617	0.8608	89.4671
600	chr2RHet	1922770	1923070	1922910	984.7	Intergenic	http://genome.ucsc.edu/cgi-bin/hgTracks?position=chr2RHet:1917770-1928070	"CG41595,CG40409,CG41123,"	"5858,46088,-48547,"	 CG41595 	7253	984.7	965.6	252.9	-1.96	 -\ 	3.8945	0.2568	4.2246
601	chr3R	11897880	11898190	11898030	1100.3	Intronic	http://genome.ucsc.edu/cgi-bin/hgTracks?position=chr3R:11892880-11903190	"Mhcl,CG10185,CG32855,"	"0,-4796,6818,"	 Mhcl 	3856	1100.3	3287.3	4797.9	2.12	 // 	0.2293	4.3605	922.579
602	chr2L	9496310	9496620	9496480	1064.8	Intergenic	http://genome.ucsc.edu/cgi-bin/hgTracks?position=chr2L:9491310-9501620	"Gdi,CG33298,Oatp30B,"	"-1553,7311,24734,"	 Gdi 	1553	1064.8	1239.6	1304.9	0.29	 -- 	0.816	1.2255	50.9051
603	chr3L	8520270	8520590	8520410	1092.2	Intronic	http://genome.ucsc.edu/cgi-bin/hgTracks?position=chr3L:8515270-8525590	"foi,CG6662,CG6673,"	"0,-2449,-3810,"	 foi 	2067	1092.2	2305.8	3178.4	1.54	 // 	0.3436	2.9102	144.7861
604	chr2R	14368720	14369040	14368870	999.6	Intronic	http://genome.ucsc.edu/cgi-bin/hgTracks?position=chr2R:14363720-14374040	"CG30116,CG5224,CG17669,"	"0,22244,-26900,"	 CG30116 	16626	999.6	271.3	66.4	-3.91	 \\ 	15.0626	0.0664	3.7105
605	chr3R	21077230	21077620	21077420	982.5	CDS	http://genome.ucsc.edu/cgi-bin/hgTracks?position=chr3R:21072230-21082620	"Nup358,CG11875,RpS27,"	"0,-2592,-4198,"	 Nup358 	2105	982.5	860.6	365.6	-1.43	 -\ 	2.6878	0.3721	19.8103
606	chr3L	4146240	4146550	4146410	1158.1	Intergenic	http://genome.ucsc.edu/cgi-bin/hgTracks?position=chr3L:4141240-4151550	"CG32260,CG1299,Akh,"	"-558,2286,-4517,"	 CG1299 	2286	1158.1	1475.4	1945	0.75	 // 	0.5954	1.6795	22.3018
607	chr3L	6746190	6746500	6746340	1042.5	Intronic	http://genome.ucsc.edu/cgi-bin/hgTracks?position=chr3L:6741190-6751500	"CG8549,CG10103,CG10107,"	"0,775,-954,"	 CG8549 	328	1042.5	1400.7	1021.7	-0.03	 /\ 	1.0204	0.98	75.3707
608	chr3L	2774600	2774890	2774750	1138.1	CDS	http://genome.ucsc.edu/cgi-bin/hgTracks?position=chr3L:2769600-2779890	"Atg2,CG12093,CG9977,"	"0,-749,-2427,"	 Atg2 	372	1138.1	1453.1	1334.1	0.23	 /- 	0.8531	1.1722	95.1201
609	chr2R	15160090	15160750	15160610	981	Intergenic	http://genome.ucsc.edu/cgi-bin/hgTracks?position=chr2R:15155090-15165750	"rib,CG11906,CG7229,"	"2620,8312,-10866,"	 rib 	2620	981	1045.1	657.3	-0.58	 -\ 	1.4925	0.67	36.2529
610	chr3RHet	1694620	1694960	1694780	980.3	Intronic	http://genome.ucsc.edu/cgi-bin/hgTracks?position=chr3RHet:1689620-1699960	"CG41099,CG41329,CG17429,"	"0,-14583,-19276,"	 CG41099 	11220	980.3	401.7	74.4	-3.72	 \\ 	13.1815	0.0759	7.4421
611	chrX	11738410	11738730	11738580	1035.9	CDS	http://genome.ucsc.edu/cgi-bin/hgTracks?position=chrX:11733410-11743730	"CG15740,Cyp28c1,CG15741,"	"0,-3189,-6537,"	 CG15740 	1618	1035.9	256.5	41.8	-4.63	 \\ 	24.8045	0.0403	17.1357
612	chr3L	15255010	15255450	15255270	978.1	Intergenic	http://genome.ucsc.edu/cgi-bin/hgTracks?position=chr3L:15250010-15260450	"Tollo,Best4,Best3,"	"-19338,36818,38785,"	 Tollo 	26530	978.1	2008.5	2754.5	1.49	 // 	0.3551	2.8163	119.8185
613	chr3R	1926680	1926990	1926850	1012.9	Promoter	http://genome.ucsc.edu/cgi-bin/hgTracks?position=chr3R:1921680-1931990	"Gasp,Obp83cd,Obp83ef,"	"-241,7005,8551,"	 Gasp 	241	1012.9	958.7	800.9	-0.34	 -- 	1.2647	0.7907	43.5064
614	chr2L	671460	671790	671620	1070.7	Intronic	http://genome.ucsc.edu/cgi-bin/hgTracks?position=chr2L:666460-676790	"ds,CG2839,lectin-21Ca,"	"0,-43477,-46167,"	 ds 	43348	1070.7	1201.4	1089.8	0.03	 -- 	0.9825	1.0178	22.8249
615	chr3R	7954350	7954670	7954520	1014.4	Intergenic	http://genome.ucsc.edu/cgi-bin/hgTracks?position=chr3R:7949350-7959670	"CG4702,dpr15,dpr17,"	"-601,10034,-17376,"	 CG4702 	601	1014.4	2102.3	1869.5	0.88	 /\ 	0.5426	1.843	294.9103
616	chr2L	14489150	14489530	14489300	973.6	Intergenic	http://genome.ucsc.edu/cgi-bin/hgTracks?position=chr2L:14484150-14494530	"noc,CG33648,CG15283,"	"1561,35625,-38484,"	 noc 	1561	973.6	1964	2490.2	1.35	 // 	0.391	2.5577	74.2768
617	chr3L	20689620	20689950	20689780	1147.7	Intergenic	http://genome.ucsc.edu/cgi-bin/hgTracks?position=chr3L:20684620-20694950	"kni,CG34260,CG13253,"	"-1317,12724,16153,"	 kni 	1317	1147.7	587.2	386.7	-1.57	 \- 	2.9679	0.3369	15.6989
618	chr2R	11580960	11581270	11581090	1023.3	CDS	http://genome.ucsc.edu/cgi-bin/hgTracks?position=chr2R:11575960-11586270	"CG30087,CG33460,CG30088,"	"0,527,-1322,"	 CG33460 	527	1023.3	666.1	226	-2.18	 \\ 	4.5284	0.2208	13.9836
619	chr2R	2415360	2415700	2415530	969.2	UTR3	http://genome.ucsc.edu/cgi-bin/hgTracks?position=chr2R:2410360-2420700	"jing,CG15233,CG15234,"	"0,71879,78964,"	 jing 	25767	969.2	1579.2	1360.4	0.49	 /\ 	0.7124	1.4036	126.0701
620	chr3L	3301070	3301430	3301210	969.2	Promoter	http://genome.ucsc.edu/cgi-bin/hgTracks?position=chr3L:3296070-3306430	"CG14968,CG12009,ZnT63C,"	"0,-2247,2511,"	 CG14968 	72	969.2	274.5	84.7	-3.52	 \- 	11.447	0.0874	11.3048
621	chr2L	4282090	4282420	4282270	976.6	Intergenic	http://genome.ucsc.edu/cgi-bin/hgTracks?position=chr2L:4277090-4287420	"tutl,Art2,CG15425,"	"880,-2980,-23944,"	 tutl 	880	976.6	2151.6	2368.9	1.28	 // 	0.4122	2.4257	80.5746
622	chr3R	671830	672310	672120	967	Intergenic	http://genome.ucsc.edu/cgi-bin/hgTracks?position=chr3R:666830-677310	"opa,CG14659,CG14658,"	"6414,-15135,-15888,"	 opa 	6414	967	976.2	1163	0.27	 -- 	0.8314	1.2028	90.175
623	chr2L	15013390	15013700	15013550	1068.5	Intergenic	http://genome.ucsc.edu/cgi-bin/hgTracks?position=chr2L:15008390-15018700	"l(2)35Bd,GABA-B-R1,CG4103,"	"-1778,3603,-3953,"	 GABA-B-R1 	3603	1068.5	2622.2	2605.8	1.29	 /- 	0.41	2.4388	236.5665
624	chr3L	21598750	21599050	21598900	1092.9	Intronic	http://genome.ucsc.edu/cgi-bin/hgTracks?position=chr3L:21593750-21604050	"AP-2,S1P,CG11307,"	"0,7992,11869,"	 AP-2 	2322	1092.9	1346.6	950.2	-0.2	 /\ 	1.1502	0.8694	26.0622
625	chr2L	6389770	6390070	6389920	1044.8	Intronic	http://genome.ucsc.edu/cgi-bin/hgTracks?position=chr2L:6384770-6395070	"CG42370,CG42369,CG9507,"	"0,5932,-6499,"	 CG42370 	4408	1044.8	386.9	145.3	-2.85	 \\ 	7.1901	0.1391	2.9537
626	chr3L	8646720	8647040	8646870	963.2	Intergenic	http://genome.ucsc.edu/cgi-bin/hgTracks?position=chr3L:8641720-8652040	"CG6486,Arr2,CG13305,"	"-2759,-4834,-6952,"	 CG6486 	4300	963.2	1701.1	1376.4	0.51	 /\ 	0.6998	1.4289	125.5906
627	chrX	12968460	12968780	12968630	1100.3	CDS	http://genome.ucsc.edu/cgi-bin/hgTracks?position=chrX:12963460-12973780	"CG18646,hep,lic,"	"0,4609,16525,"	 CG18646 	6671	1100.3	314.3	98.4	-3.48	 \- 	11.1827	0.0894	8.8675
628	chr3L	9797300	9797610	9797440	1004.7	Promoter	http://genome.ucsc.edu/cgi-bin/hgTracks?position=chr3L:9792300-9802610	"Ilp4,CG32052,Ilp3,"	"-62,119,-2220,"	 Ilp4 	62	1004.7	1478	1403.9	0.48	 /- 	0.7157	1.3972	61.6696
629	chr3R	16777100	16777660	16777500	959.5	Intronic	http://genome.ucsc.edu/cgi-bin/hgTracks?position=chr3R:16772100-16782660	"Atpalpha,CG31191,CG5630,"	"0,-6248,-22565,"	 Atpalpha 	3065	959.5	1219.4	1183.6	0.3	 /- 	0.8107	1.2335	57.1331
630	chr3R	27431220	27431550	27431390	958.8	Intronic	http://genome.ucsc.edu/cgi-bin/hgTracks?position=chr3R:27426220-27436550	"CycG,Med,RpL6,"	"0,5379,-9423,"	 CycG 	4193	958.8	1013.8	1030.9	0.1	 -- 	0.9301	1.0752	13.9925
631	chr3L	189500	189860	189700	969.9	CDS	http://genome.ucsc.edu/cgi-bin/hgTracks?position=chr3L:184500-194860	"rno,Mtch,CG34140,"	"0,-3383,-5278,"	 Mtch 	5066	969.9	780.6	321.5	-1.59	 -\ 	3.0168	0.3315	24.0049
632	chr3R	16792630	16792970	16792810	956.6	Intronic	http://genome.ucsc.edu/cgi-bin/hgTracks?position=chr3R:16787630-16797970	"Atpalpha,Calx,CG31191,"	"0,11187,-21558,"	 Atpalpha 	9328	956.6	545.8	210.5	-2.18	 \\ 	4.5439	0.2201	9.3443
633	chr3L	4643330	4643910	4643730	955.8	Intronic	http://genome.ucsc.edu/cgi-bin/hgTracks?position=chr3L:4638330-4648910	"CG32234,axo,CG32238,"	"0,1704,4545,"	 CG32234 	466	955.8	1152.6	528.6	-0.85	 /\ 	1.8083	0.553	29.9277
634	chrUextra	28747480	28747870	28747610	1218.1	Intronic	http://genome.ucsc.edu/cgi-bin/hgTracks?position=chrUextra:28742480-28752870		","	  	NaN 	1218.1	134.6	16	-6.24	 \- 	76.0485	0.0131	0
635	chr3R	137710	138180	137950	1000.3	CDS	http://genome.ucsc.edu/cgi-bin/hgTracks?position=chr3R:132710-143180	"CG9791,CG9779,MP1,"	"0,-1283,-2391,"	 CG9791 	693	1000.3	510.9	183.6	-2.44	 \\ 	5.4472	0.1836	41.6929
636	chr3R	118450	118760	118590	950.7	CDS	http://genome.ucsc.edu/cgi-bin/hgTracks?position=chr3R:113450-123760	"cpx,CG9780,MP1,"	"0,0,15039,"	 cpx 	921	950.7	232.1	57.8	-4.04	 \- 	16.4533	0.0608	10.2685
637	chr3L	14445570	14445910	14445740	949.2	Intronic	http://genome.ucsc.edu/cgi-bin/hgTracks?position=chr3L:14440570-14450910	"bbg,CG3919,stwl,"	"0,-39904,-42717,"	 bbg 	4067	949.2	1785.9	2368.9	1.32	 // 	0.4007	2.4958	206.8664
638	chr2R	9458070	9458400	9458230	1081.1	Intergenic	http://genome.ucsc.edu/cgi-bin/hgTracks?position=chr2R:9453070-9463400	"CG13335,CG6191,CG13334,"	"658,9840,-10620,"	 CG13335 	3504	1081.1	1703.3	2363.8	1.13	 // 	0.4573	2.1865	443.8481
639	chr2R	4545170	4545490	4545350	1027	Intronic	http://genome.ucsc.edu/cgi-bin/hgTracks?position=chr2R:4540170-4550490	"ptc,l(2)44DEa,CG30354,"	"0,8009,19481,"	 l(2)44DEa 	8009	1027	1652.4	1959.3	0.93	 // 	0.5241	1.9079	184.4919
640	chr2R	7620520	7620840	7620710	981.8	Intergenic	http://genome.ucsc.edu/cgi-bin/hgTracks?position=chr2R:7615520-7625840	"pyr,CG13195,CG13193,"	"-6860,-30756,35247,"	 pyr 	20944	981.8	1891.9	2855.2	1.54	 // 	0.3439	2.9082	80.3655
641	chr2L	4152470	4152800	4152650	953.6	Intergenic	http://genome.ucsc.edu/cgi-bin/hgTracks?position=chr2L:4147470-4157800	"CG2955,Or24a,Sr-CI,"	"-1447,12038,-28648,"	 CG2955 	3372	953.6	307.4	81.2	-3.55	 \\ 	11.7392	0.0852	2.481
642	chr3L	19629690	19629990	19629830	1060.3	Intergenic	http://genome.ucsc.edu/cgi-bin/hgTracks?position=chr3L:19624690-19634990	"CG8786,wnd,Oat,"	"1034,-1134,10545,"	 wnd 	1134	1060.3	1526.3	1839.8	0.79	 // 	0.5763	1.7351	121.1802
643	chr3L	6947100	6947400	6947260	1041.8	Promoter	http://genome.ucsc.edu/cgi-bin/hgTracks?position=chr3L:6942100-6952400	"CG10077,CG9948,CG10075,"	"0,1999,2785,"	 CG10077 	90	1041.8	587.2	195.1	-2.42	 \\ 	5.3404	0.1873	25.3677
644	chrX	6931170	6931480	6931320	964.7	Intergenic	http://genome.ucsc.edu/cgi-bin/hgTracks?position=chrX:6926170-6936480	"CG12541,CG14427,nullo,"	"-1282,3320,12190,"	 CG12541 	1282	964.7	1825.7	2075.5	1.11	 // 	0.4648	2.1513	132.2675
645	chr2R	18689810	18690150	18690000	942.5	Intergenic	http://genome.ucsc.edu/cgi-bin/hgTracks?position=chr2R:18684810-18695150	"blw,CycB,CG42260,"	"-309,1026,-5386,"	 blw 	3442	942.5	957.6	676.8	-0.48	 -\ 	1.3927	0.718	125.3408
646	chr3R	10393770	10394110	10393980	937.3	UTR3	http://genome.ucsc.edu/cgi-bin/hgTracks?position=chr3R:10388770-10399110	"CG8066,Cys,CG31313,"	"0,772,-832,"	 CG8066 	552	937.3	1061	1140.7	0.28	 -- 	0.8217	1.217	55.3191
647	chr2L	1076500	1076810	1076650	1021	Intronic	http://genome.ucsc.edu/cgi-bin/hgTracks?position=chr2L:1071500-1081810	"S,ast,Atg4,"	"0,1329,4262,"	 S 	1161	1021	1471.7	2102.9	1.04	 // 	0.4855	2.0596	198.5936
648	chr3R	13220080	13220520	13220290	932.9	Promoter	http://genome.ucsc.edu/cgi-bin/hgTracks?position=chr3R:13215080-13225520	"CREG,Sur-8,sds22,"	"0,632,-1546,"	 CREG 	15	932.9	1656.6	2179	1.22	 // 	0.4281	2.3358	315.1825
649	chr2L	2980170	2980630	2980340	932.1	CDS	http://genome.ucsc.edu/cgi-bin/hgTracks?position=chr2L:2975170-2985630	"Chd1,CG9643,CG3165,"	"0,-930,-1839,"	 CG9643 	930	932.1	214.6	30.9	-4.91	 \- 	30.1741	0.0331	13.6782
650	chr2R	19887380	19887710	19887570	931.4	CDS	http://genome.ucsc.edu/cgi-bin/hgTracks?position=chr2R:19882380-19892710	"Unc-89,CG3860,CG3105,"	"0,-4997,-7997,"	 CG3860 	4997	931.4	108.6	22.3	-5.38	 \- 	41.7463	0.024	7.3441
651	chr3R	915980	916290	916120	1047.7	Intergenic	http://genome.ucsc.edu/cgi-bin/hgTracks?position=chr3R:910980-921290	"corto,CG12007,CG12589,"	"-3712,37689,46788,"	 corto 	3712	1047.7	2921.1	2536	1.28	 /\ 	0.4131	2.4205	134.5072
652	chr3L	22125850	22126150	22126000	1039.6	Intergenic	http://genome.ucsc.edu/cgi-bin/hgTracks?position=chr3L:22120850-22131150	"olf413,CG15374,msopa,"	"3215,32526,-49716,"	 olf413 	3215	1039.6	2730.8	3838	1.88	 // 	0.2709	3.6919	124.6837
653	chr2L	4378400	4378720	4378560	962.5	Promoter	http://genome.ucsc.edu/cgi-bin/hgTracks?position=chr2L:4373400-4383720	"Traf4,CG17612,CG3338,"	"0,1947,4359,"	 Traf4 	21	962.5	1315.9	1551.5	0.69	 // 	0.6204	1.6119	157.7293
654	chr3R	10412850	10413200	10413000	926.2	Intronic	http://genome.ucsc.edu/cgi-bin/hgTracks?position=chr3R:10407850-10418200	"stumps,CG7987,Cys,"	"0,-11430,-17637,"	 stumps 	5184	926.2	1356.1	1774.6	0.94	 // 	0.5219	1.916	86.3799
655	chrX	14879370	14879740	14879520	926.2	Intronic	http://genome.ucsc.edu/cgi-bin/hgTracks?position=chrX:14874370-14884740	"eag,hiw,CG9030,"	"0,25195,-30387,"	 eag 	14232	926.2	1164.8	795.2	-0.22	 /\ 	1.1648	0.8585	61.9183
656	chr3R	4102160	4102780	4102570	927.7	Intergenic	http://genome.ucsc.edu/cgi-bin/hgTracks?position=chr3R:4097160-4107780	"ato,CG9630,Mcm2,"	"943,-6966,-8917,"	 ato 	943	927.7	907.8	680.2	-0.45	 -\ 	1.3639	0.7332	37.0824
657	chr3L	8822590	8822920	8822790	956.6	Intronic	http://genome.ucsc.edu/cgi-bin/hgTracks?position=chr3L:8817590-8827920	"dally,CG32026,CG13309,"	"0,6771,-18422,"	 dally 	2185	956.6	2522.6	3523.4	1.88	 // 	0.2715	3.6833	211.6261
658	chr3R	881730	882100	881900	915.8	Intergenic	http://genome.ucsc.edu/cgi-bin/hgTracks?position=chr3R:876730-887100	"corto,CG2022,CG12007,"	"27442,-45147,71909,"	 corto 	30508	915.8	2762.1	3200.7	1.81	 // 	0.2861	3.4949	86.9389
659	chr2R	6373990	6374320	6374140	915.1	Intronic	http://genome.ucsc.edu/cgi-bin/hgTracks?position=chr2R:6368990-6379320	"lola,CG17765,trsn,"	"0,-4742,-6528,"	 CG17765 	6476	915.1	3061	3719	2.02	 // 	0.2461	4.0641	580.543
660	chrX	5411340	5411880	5411670	915.1	CDS	http://genome.ucsc.edu/cgi-bin/hgTracks?position=chrX:5406340-5416880	"CG12730,CG33980,CG4151,"	"0,11289,-15062,"	 CG12730 	377	915.1	1877.6	2012	1.14	 /- 	0.4548	2.1987	180.7271
661	chrX	18974410	18974740	18974610	912.1	Intergenic	http://genome.ucsc.edu/cgi-bin/hgTracks?position=chrX:18969410-18979740	"CG14191,CG7406,CG7423,"	"1089,-1983,2227,"	 CG14191 	1089	912.1	226.8	31.5	-4.85	 \\ 	28.9896	0.0345	3.4212
662	chr3L	21473320	21473790	21473570	932.9	Intergenic	http://genome.ucsc.edu/cgi-bin/hgTracks?position=chr3L:21468320-21478790	"croc,Neu2,CG7202,"	"-3914,8382,10977,"	 croc 	3914	932.9	756.8	853.5	-0.13	 -- 	1.093	0.9149	50.2283
663	chr3R	864550	865200	865020	910.6	Intergenic	http://genome.ucsc.edu/cgi-bin/hgTracks?position=chr3R:859550-870200	"CG2022,corto,CG14662,"	"-28267,44322,-55066,"	 CG2022 	28267	910.6	3795.5	3963.9	2.12	 /- 	0.2297	4.3528	286.1452
664	chr3R	6474960	6475300	6475130	909.9	Intergenic	http://genome.ucsc.edu/cgi-bin/hgTracks?position=chr3R:6469960-6480300	"CG34304,hth,CG6465,"	"7037,-10744,26150,"	 CG34304 	7037	909.9	206.2	28.6	-4.99	 \- 	31.8108	0.0314	6.0144
665	chr3R	460200	460530	460360	955.8	Intergenic	http://genome.ucsc.edu/cgi-bin/hgTracks?position=chr3R:455200-465530	"5-HT2,CG9775,MED31,"	"-1334,3365,7335,"	 CG9775 	6397	955.8	1426.6	1143.6	0.26	 /\ 	0.8358	1.1964	14.5219
666	chrX	1793230	1793520	1793370	1041.8	Intronic	http://genome.ucsc.edu/cgi-bin/hgTracks?position=chrX:1788230-1798520	"arm,CG32803,CG32801,"	"0,1350,2814,"	 arm 	273	1041.8	1712.8	1985.7	0.93	 // 	0.5247	1.906	407.7403
667	chr3L	4398220	4398550	4398390	1010.7	Intronic	http://genome.ucsc.edu/cgi-bin/hgTracks?position=chr3L:4393220-4403550	"CG7447,Syx17,CG15019,"	"0,5109,6736,"	 Syx17 	5109	1010.7	577.6	57.8	-4.13	 \\ 	17.492	0.0572	6.841
668	chr3L	17377190	17377560	17377330	993.6	CDS	http://genome.ucsc.edu/cgi-bin/hgTracks?position=chr3L:17372190-17382560	"CG13731,CG13728,Cad74A,"	"0,-1545,-4701,"	 CG13728 	1545	993.6	126.7	13.2	-6.23	 \- 	75.5175	0.0132	6.7025
669	chr2R	3306030	3306330	3306190	1047.7	Promoter	http://genome.ucsc.edu/cgi-bin/hgTracks?position=chr2R:3301030-3311330	"so,CG11145,CG1701,"	"346,9218,-9325,"	 so 	346	1047.7	1362	1257.4	0.26	 /- 	0.8332	1.2001	135.0496
670	chr2L	15731970	15732300	15732140	912.9	Promoter	http://genome.ucsc.edu/cgi-bin/hgTracks?position=chr2L:15726970-15737300	"CycE,l(2)35Di,l(2)35Df,"	"0,17468,20112,"	 CycE 	360	912.9	2125.6	2876.4	1.66	 // 	0.3174	3.1509	271.1426
671	chr3R	27635210	27635550	27635390	905.5	CDS	http://genome.ucsc.edu/cgi-bin/hgTracks?position=chr3R:27630210-27640550	"CG11576,ferrochelatase,CG1971,"	"0,785,-2923,"	 CG11576 	517	905.5	551.7	133.3	-2.76	 \\ 	6.793	0.1472	13.0412
672	chr2R	11753660	11754010	11753790	904.7	Intronic	http://genome.ucsc.edu/cgi-bin/hgTracks?position=chr2R:11748660-11759010	"CG30085,Gpo-1,CG33464,"	"0,-3539,5133,"	 CG30085 	2860	904.7	1834.2	1795.2	0.99	 /- 	0.504	1.9842	209.1222
673	chr3R	18101860	18102190	18102040	907.7	Intronic	http://genome.ucsc.edu/cgi-bin/hgTracks?position=chr3R:18096860-18107190	"CG31163,CG7084,CG34377,"	"0,22497,35624,"	 CG7084 	22497	907.7	97.5	14.9	-5.92	 \- 	61.0252	0.0164	3.059
674	chr3R	26442350	26442640	26442480	1421.2	Intergenic	http://genome.ucsc.edu/cgi-bin/hgTracks?position=chr3R:26437350-26447640	"CG31016,CG2267,PH4alphaNE3,"	"-8608,10481,-10614,"	 CG31016 	10564	1421.2	1086.9	347.8	-2.03	 \\ 	4.0859	0.2447	15.5652
675	chrX	9585110	9585560	9585270	901.7	Intergenic	http://genome.ucsc.edu/cgi-bin/hgTracks?position=chrX:9580110-9590560	"btd,CG15321,nej,"	"2950,-7565,-8361,"	 btd 	2950	901.7	555.4	312.9	-1.53	 \\ 	2.8817	0.347	12.0389
676	chr2L	441760	442070	441930	1035.1	Intronic	http://genome.ucsc.edu/cgi-bin/hgTracks?position=chr2L:436760-447070	"ex,crq,CG4164,"	"0,6323,11180,"	 ex 	10678	1035.1	1627.5	2478.8	1.26	 // 	0.4176	2.3947	65.4446
677	chr2R	1622520	1622850	1622670	950.7	Intergenic	http://genome.ucsc.edu/cgi-bin/hgTracks?position=chr2R:1617520-1627850	"ap,l(2)09851,CG34200,"	"-8335,19362,22527,"	 ap 	8335	950.7	427.1	113.3	-3.07	 \\ 	8.3928	0.1191	4.263
678	chr3R	6249560	6249900	6249740	890.6	Intergenic	http://genome.ucsc.edu/cgi-bin/hgTracks?position=chr3R:6244560-6254900	"CG6345,Rrp46,Cyp12e1,"	"-7974,-9772,10781,"	 CG6345 	7974	890.6	275	68.1	-3.71	 \\ 	13.0829	0.0764	9.4835
679	chr2R	12274180	12274480	12274330	1052.9	Intronic	http://genome.ucsc.edu/cgi-bin/hgTracks?position=chr2R:12269180-12279480	"CG33960,CG15711,CG6262,"	"0,-22518,-23301,"	 CG33960 	278	1052.9	1549	1643	0.64	 /- 	0.6409	1.5604	42.2263
680	chr2L	13214180	13214510	13214380	889.2	CDS	http://genome.ucsc.edu/cgi-bin/hgTracks?position=chr2L:13209180-13219510	"kek4,CG9426,CG15482,"	"0,1909,-2566,"	 kek4 	772	889.2	785.9	603.5	-0.56	 -\ 	1.4732	0.6788	78.5008
681	chr2R	2401940	2402390	2402180	886.9	Intronic	http://genome.ucsc.edu/cgi-bin/hgTracks?position=chr2R:2396940-2407390	"jing,CG15233,CG15234,"	"0,85229,92314,"	 jing 	12417	886.9	2674.1	3938.1	2.15	 // 	0.2252	4.4402	173.0764
682	chr3R	12276530	12276830	12276670	892.1	Intronic	http://genome.ucsc.edu/cgi-bin/hgTracks?position=chr3R:12271530-12281830	"Pak3,CG10405,CG14883,"	"0,3616,5105,"	 Pak3 	2880	892.1	1075.8	1318.6	0.56	 // 	0.6766	1.4781	96.6347
683	chr2R	11019830	11020190	11020010	884	Intronic	http://genome.ucsc.edu/cgi-bin/hgTracks?position=chr2R:11014830-11025190	"chn,CG34186,CG8089,"	"0,12462,13319,"	 chn 	3590	884	708.5	542.3	-0.7	 -- 	1.63	0.6135	155.4542
684	chr2L	10217360	10217680	10217520	931.4	CDS	http://genome.ucsc.edu/cgi-bin/hgTracks?position=chr2L:10212360-10222680	"NPC1,CG4901,Pros35,"	"0,-3797,3832,"	 NPC1 	3384	931.4	1129.3	967.4	0.05	 /- 	0.9628	1.0386	27.4181
685	chr3R	6565400	6565740	6565570	955.1	Intronic	http://genome.ucsc.edu/cgi-bin/hgTracks?position=chr3R:6560400-6570740	"Takr86C,tomboy20,CG14691,"	"0,-3891,13481,"	 tomboy20 	3891	955.1	704.3	493.1	-0.95	 \\ 	1.9368	0.5163	12.7294
686	chr2R	18615830	18616170	18615970	1049.9	Intronic	http://genome.ucsc.edu/cgi-bin/hgTracks?position=chr2R:18610830-18621170	"jbug,CG30268,CG42260,"	"0,-11218,15406,"	 jbug 	801	1049.9	1838.9	1596.1	0.6	 /\ 	0.6578	1.5202	96.5419
687	chr3L	1539150	1539600	1539400	881.7	CDS	http://genome.ucsc.edu/cgi-bin/hgTracks?position=chr3L:1534150-1544600	"CG7852,CG12091,CG12090,"	"0,-2569,-5366,"	 CG7852 	1975	881.7	1186	666.5	-0.4	 /\ 	1.323	0.7558	111.1408
688	chr2L	20682820	20683130	20682990	1010.7	CDS	http://genome.ucsc.edu/cgi-bin/hgTracks?position=chr2L:20677820-20688130	"CG2617,Hr38,CG1962,"	"0,469,-1146,"	 CG2617 	621	1010.7	1205.6	892.4	-0.18	 -\ 	1.1325	0.883	60.2787
689	chr2R	5293970	5294290	5294150	921.8	Intronic	http://genome.ucsc.edu/cgi-bin/hgTracks?position=chr2R:5288970-5299290	"wun,CG33774,l(2)k10201,"	"0,-6341,-6746,"	 wun 	2831	921.8	1276.1	1682.5	0.87	 // 	0.5479	1.8253	97.2471
690	chrX	2189600	2189930	2189770	878	Intergenic	http://genome.ucsc.edu/cgi-bin/hgTracks?position=chrX:2184600-2194930	"CG2865,CG34333,CG2918,"	"-2991,-18027,-20659,"	 CG2865 	2991	878	1549.6	1973.1	1.17	 // 	0.445	2.2471	45.3756
691	chr3R	6654330	6654650	6654490	906.9	Intergenic	http://genome.ucsc.edu/cgi-bin/hgTracks?position=chr3R:6649330-6659650	"CG4655,CG4089,CG14693,"	"8624,-11276,-13721,"	 CG4655 	8624	906.9	1454.7	1231.1	0.44	 /\ 	0.7367	1.3574	69.5894
692	chrX	18340970	18341290	18341130	903.2	Intergenic	http://genome.ucsc.edu/cgi-bin/hgTracks?position=chrX:18335970-18346290	"CG32548,CG32551,CG6290,"	"-6516,-7833,-8861,"	 CG32548 	6516	903.2	307.9	27.5	-5.03	 \\ 	32.8934	0.0304	6.5511
693	chr2R	20221940	20222260	20222080	986.2	Promoter	http://genome.ucsc.edu/cgi-bin/hgTracks?position=chr2R:20216940-20227260	"slbo,bs,betaTub60D,"	"-251,9155,-21454,"	 slbo 	251	986.2	504.5	311.2	-1.66	 \- 	3.169	0.3156	8.1859
694	chr2R	8793710	8794060	8793850	883.2	Intergenic	http://genome.ucsc.edu/cgi-bin/hgTracks?position=chr2R:8788710-8799060	"vg,NAT1,CG13319,"	"-6950,9651,17558,"	 NAT1 	9651	883.2	770	326.7	-1.43	 -\ 	2.7039	0.3698	26.6428
695	chrX	3316100	3316660	3316270	872.1	Intergenic	http://genome.ucsc.edu/cgi-bin/hgTracks?position=chrX:3311100-3321660	"CG14269,CG12535,dm,"	"12850,-28823,-36221,"	 CG14269 	13530	872.1	840.5	1097.8	0.33	 -/ 	0.7944	1.2588	26.1922
696	chr2L	6229340	6229810	6229600	871.4	Intergenic	http://genome.ucsc.edu/cgi-bin/hgTracks?position=chr2L:6224340-6234810	"Ugt37b1,CG34380,CG9486,"	"-2758,-20107,26275,"	 Ugt37b1 	4551	871.4	1229	1447.9	0.73	 // 	0.6018	1.6616	43.7453
697	chr2L	4028780	4029170	4029000	870.6	Intergenic	http://genome.ucsc.edu/cgi-bin/hgTracks?position=chr2L:4023780-4034170	"ed,CG10039,CG15423,"	"2378,-20001,-22433,"	 ed 	2378	870.6	1403.3	1316.9	0.6	 /- 	0.6611	1.5126	189.2112
698	chrX	16839000	16839320	16839150	903.2	Intergenic	http://genome.ucsc.edu/cgi-bin/hgTracks?position=chrX:16834000-16844320	"CG13001,CG13000,RhoGAP15B,"	"-2255,2990,3744,"	 CG13001 	2255	903.2	1132.5	1009.7	0.16	 /- 	0.8946	1.1179	31.5894
699	chr3R	13651300	13651620	13651480	995.9	Intronic	http://genome.ucsc.edu/cgi-bin/hgTracks?position=chr3R:13646300-13656620	"CG31246,CG18012,CG7357,"	"0,-14626,-16534,"	 CG31246 	14215	995.9	1093.8	994.3	0	 -- 	1.0016	0.9984	32.4637
700	chr3LHet	2195570	2195890	2195730	864.7	Intergenic	http://genome.ucsc.edu/cgi-bin/hgTracks?position=chr3LHet:2190570-2200890	"CG41511,CG40228,CG41049,"	"2799,-5020,-41821,"	 CG41511 	3294	864.7	1351.9	939.9	0.12	 /\ 	0.92	1.087	142.549
701	chr2R	10342570	10342880	10342700	884	Intergenic	http://genome.ucsc.edu/cgi-bin/hgTracks?position=chr2R:10337570-10347880	"Oaz,CG17389,CG17388,"	"3540,-5139,-12164,"	 Oaz 	3540	884	1099.1	509.1	-0.8	 /\ 	1.7362	0.576	13.1897
702	chr2R	16944250	16944550	16944400	958.8	UTR5	http://genome.ucsc.edu/cgi-bin/hgTracks?position=chr2R:16939250-16949550	"shg,cpa,CG15653,"	"0,895,3003,"	 shg 	264	958.8	1814.5	2065.7	1.11	 // 	0.4641	2.1545	290.2789
703	chrX	14380210	14380540	14380370	863.2	Intergenic	http://genome.ucsc.edu/cgi-bin/hgTracks?position=chrX:14375210-14385540	"CG9411,CG12540,dpr8,"	"-6258,9799,-23966,"	 CG9411 	6258	863.2	427.1	176.8	-2.29	 \\ 	4.8833	0.2048	3.6109
704	chrX	14890020	14890350	14890180	862.5	CDS	http://genome.ucsc.edu/cgi-bin/hgTracks?position=chrX:14885020-14895350	"eag,hiw,CG32594,"	"0,14535,28286,"	 eag 	24892	862.5	446.7	90.4	-3.25	 \\ 	9.5421	0.1048	4.9264
705	chr2R	2087250	2087590	2087440	938.1	Intergenic	http://genome.ucsc.edu/cgi-bin/hgTracks?position=chr2R:2082250-2092590	"CG8335,CG30432,CG30431,"	"859,-1593,2807,"	 CG8335 	859	938.1	1958.7	1740.2	0.89	 /\ 	0.539	1.8551	61.1664
706	chr3L	8474210	8474520	8474360	906.9	Promoter	http://genome.ucsc.edu/cgi-bin/hgTracks?position=chr3L:8469210-8479520	"CG6915,Gug,CG6902,"	"-198,-8591,9853,"	 CG6915 	198	906.9	1152.1	888.4	-0.03	 /\ 	1.0208	0.9796	28.3915
707	chr2R	6372780	6373100	6372920	921	Intronic	http://genome.ucsc.edu/cgi-bin/hgTracks?position=chr2R:6367780-6378100	"lola,CG17765,trsn,"	"0,-3522,-5308,"	 CG17765 	5256	921	2708	3013.1	1.71	 // 	0.3057	3.2715	778.1509
708	chr2R	14902610	14903150	14902970	858.8	Intergenic	http://genome.ucsc.edu/cgi-bin/hgTracks?position=chr2R:14897610-14908150	"CG15105,5-HT1B,CG30126,"	"-6501,6859,13569,"	 5-HT1B 	13512	858.8	437.2	122.4	-2.81	 \\ 	7.0148	0.1426	5.9887
709	chr2L	19873440	19873780	19873630	862.5	Intronic	http://genome.ucsc.edu/cgi-bin/hgTracks?position=chr2L:19868440-19878780	"sick,CG10481,TotF,"	"0,16616,38232,"	 sick 	7174	862.5	345	40	-4.43	 \\ 	21.5378	0.0464	4.4005
710	chr2L	8478430	8478730	8478590	984	Intergenic	http://genome.ucsc.edu/cgi-bin/hgTracks?position=chr2L:8473430-8483730	"CheA29a,CG13087,d,"	"-502,-1523,3893,"	 CheA29a 	1242	984	1732.4	2506.2	1.35	 // 	0.3926	2.547	268.4993
711	chrX	10477620	10477950	10477780	872.1	Intronic	http://genome.ucsc.edu/cgi-bin/hgTracks?position=chrX:10472620-10482950	"spri,Rab9D,Hmr,"	"0,5434,7171,"	 spri 	1276	872.1	819.3	428.5	-1.03	 -\ 	2.0354	0.4913	28.2788
712	chr2L	9570250	9570600	9570410	890.6	Promoter	http://genome.ucsc.edu/cgi-bin/hgTracks?position=chr2L:9565250-9575600	"CG3838,CG4389,jp,"	"0,3152,-3660,"	 CG3838 	94	890.6	1508.8	1442.2	0.7	 /- 	0.6176	1.6193	132.1661
713	chr3R	17120860	17121200	17121010	853.6	Intergenic	http://genome.ucsc.edu/cgi-bin/hgTracks?position=chr3R:17115860-17126200	"SIFR,CG17298,CG3301,"	"-1290,-11233,-19037,"	 SIFR 	1290	853.6	966.1	1320.3	0.63	 -/ 	0.6465	1.5468	133.653
714	chr2R	16191500	16191810	16191640	988.4	Intergenic	http://genome.ucsc.edu/cgi-bin/hgTracks?position=chr2R:16186500-16196810	"CG11200,CG8920,CG13868,"	"379,2155,4576,"	 CG8920 	2155	988.4	492.9	207.1	-2.25	 \\ 	4.773	0.2095	7.9784
715	chr3R	9705120	9705890	9705350	852.8	Intergenic	http://genome.ucsc.edu/cgi-bin/hgTracks?position=chr3R:9700120-9710890	"E5,ems,CG14362,"	"-5449,22230,-24179,"	 E5 	5449	852.8	1058.8	980	0.2	 /- 	0.8703	1.149	20.6792
716	chr2L	9496960	9497270	9497120	964	Intergenic	http://genome.ucsc.edu/cgi-bin/hgTracks?position=chr2L:9491960-9502270	"Gdi,CG33298,Oatp30B,"	"-2193,6671,24094,"	 Gdi 	2193	964	1091.7	827.8	-0.22	 -\ 	1.1645	0.8587	15.9691
717	chr2L	19358490	19358820	19358630	849.9	Intronic	http://genome.ucsc.edu/cgi-bin/hgTracks?position=chr2L:19353490-19363820	"dnt,CG13086,CG17349,"	"0,5763,11847,"	 dnt 	4594	849.9	378.9	95.5	-3.15	 \\ 	8.896	0.1124	13.9385
718	chr2R	11563350	11563680	11563540	849.1	Promoter	http://genome.ucsc.edu/cgi-bin/hgTracks?position=chr2R:11558350-11568680	"fus,CG8207,Vha14,"	"0,1180,3387,"	 fus 	82	849.1	1820.9	2208.8	1.38	 // 	0.3844	2.6012	575.1777
719	chr2R	9428380	9428690	9428540	866.9	Promoter	http://genome.ucsc.edu/cgi-bin/hgTracks?position=chr2R:9423380-9433690	"CG6145,CG33156,Vmat,"	"0,6109,-8046,"	 CG6145 	304	866.9	1477.5	1537.2	0.83	 /- 	0.564	1.7731	55.0955
720	chr2R	9449480	9449850	9449700	1026.2	Intergenic	http://genome.ucsc.edu/cgi-bin/hgTracks?position=chr2R:9444480-9454850	"CG13334,CG13333,Roe1,"	"-2090,-4853,-6589,"	 CG13334 	3651	1026.2	674.6	751.7	-0.45	 \- 	1.3652	0.7325	458.0914
721	chr3L	19921160	19921650	19921490	846.2	Promoter	http://genome.ucsc.edu/cgi-bin/hgTracks?position=chr3L:19916160-19926650	"CG8004,RhoGDI,Grasp65,"	"0,416,-1511,"	 CG8004 	96	846.2	533.1	272.3	-1.64	 \\ 	3.1075	0.3218	38.3684
722	chrU	1045250	1045560	1045390	866.9	Intergenic	http://genome.ucsc.edu/cgi-bin/hgTracks?position=chrU:1040250-1050560	"CG40195,CG40339,CG40196,"	"1880,16857,46527,"	 CG40195 	2362	866.9	455.8	115.6	-2.91	 \\ 	7.5021	0.1333	6.0718
723	chr2L	2502040	2502380	2502240	859.5	Intergenic	http://genome.ucsc.edu/cgi-bin/hgTracks?position=chr2L:2497040-2507380	"oaf,Slh,CG15393,"	"-3394,-9574,-12121,"	 oaf 	9286	859.5	189.7	42.3	-4.34	 \- 	20.3036	0.0493	8.7829
724	chr3L	1461960	1462510	1462150	841.7	Intergenic	http://genome.ucsc.edu/cgi-bin/hgTracks?position=chr3L:1456960-1467510	"rho,CG32319,stet,"	"1641,9117,13278,"	 rho 	1641	841.7	1222.1	992	0.24	 /\ 	0.8485	1.1785	121.3754
725	chr3R	2917080	2917410	2917250	889.2	Intergenic	http://genome.ucsc.edu/cgi-bin/hgTracks?position=chr3R:2912080-2922410	"CG14612,alphaTub84B,Alh,"	"2595,-2668,3071,"	 CG14612 	2595	889.2	769.5	364.4	-1.29	 -\ 	2.44	0.4098	16.0003
726	chr3R	9638280	9638780	9638470	840.3	Intergenic	http://genome.ucsc.edu/cgi-bin/hgTracks?position=chr3R:9633280-9643780	"Mst87F,Nsf2,CG31495,"	"14396,21724,25489,"	 Mst87F 	14962	840.3	2118.2	2870.6	1.77	 // 	0.2927	3.4164	165.5387
727	chr2L	21103480	21103810	21103630	838.8	CDS	http://genome.ucsc.edu/cgi-bin/hgTracks?position=chr2L:21098480-21108810	"CG9257,Nhe2,CG12050,"	"0,968,-1238,"	 CG9257 	892	838.8	384.7	130.4	-2.68	 \\ 	6.4307	0.1555	19.4619
728	chrX	360200	360540	360350	901.7	Intronic	http://genome.ucsc.edu/cgi-bin/hgTracks?position=chrX:355200-365540	"CG32816,Cyp4g1,ase,"	"0,739,-3141,"	 Cyp4g1 	3016	901.7	1144.2	1272.9	0.5	 /- 	0.7084	1.4115	32.6248
729	chrX	19401630	19401930	19401780	929.9	CDS	http://genome.ucsc.edu/cgi-bin/hgTracks?position=chrX:19396630-19406930	"Pfrx,CG14200,l(1)G0156,"	"0,2198,11367,"	 Pfrx 	1819	929.9	1060.4	641.9	-0.53	 -\ 	1.4488	0.6902	228.5792
730	chr3R	19705590	19706250	19705950	838	Intronic	http://genome.ucsc.edu/cgi-bin/hgTracks?position=chr3R:19700590-19711250	"Pli,TfIIA-S,CG13597,"	"0,10158,11455,"	 Pli 	9333	838	430.8	254	-1.72	 \\ 	3.2993	0.3031	28.4223
731	chr3L	22061030	22061350	22061180	908.4	CDS	http://genome.ucsc.edu/cgi-bin/hgTracks?position=chr3L:22056030-22066350	"CG7139,CG14561,TyrR,"	"0,-1113,-2799,"	 CG14561 	2139	908.4	1048.2	626.4	-0.54	 -\ 	1.4502	0.6896	65.9504
732	chr2R	16848890	16849230	16849040	836.5	Intergenic	http://genome.ucsc.edu/cgi-bin/hgTracks?position=chr2R:16843890-16854230	"hbn,CG33704,CG15649,"	"-626,-10452,11684,"	 hbn 	626	836.5	1232.7	1809.5	1.11	 // 	0.4623	2.163	115.5334
733	chr3L	15225880	15226250	15226100	835.1	Intergenic	http://genome.ucsc.edu/cgi-bin/hgTracks?position=chr3L:15220880-15231250	"Tollo,CG6888,Best4,"	"2640,-24408,65988,"	 Tollo 	2640	835.1	2182.3	2972.5	1.83	 // 	0.2809	3.5596	258.7385
734	chrX	8547870	8548210	8548040	866.9	Intergenic	http://genome.ucsc.edu/cgi-bin/hgTracks?position=chrX:8542870-8553210	"CG12772,CG11284,Ppt1,"	"23055,27574,34615,"	 CG12772 	23055	866.9	1579.2	1503.4	0.79	 /- 	0.5766	1.7342	80.817
735	chr3R	3359180	3359720	3359550	833.6	Intergenic	http://genome.ucsc.edu/cgi-bin/hgTracks?position=chr3R:3354180-3364720	"alpha-Est5,alphaTub84D,alpha-Est4,"	"397,-677,2841,"	 alpha-Est5 	2697	833.6	853.2	710.5	-0.23	 -- 	1.1732	0.8524	61.901
736	chrX	6941200	6941510	6941340	930.6	Intergenic	http://genome.ucsc.edu/cgi-bin/hgTracks?position=chrX:6936200-6946510	"nullo,CG14427,CG12541,"	"2170,-5538,-11302,"	 nullo 	2170	930.6	823.5	675.6	-0.46	 -- 	1.3775	0.726	6.2024
737	chr2R	16176790	16177100	16176950	870.6	Promoter	http://genome.ucsc.edu/cgi-bin/hgTracks?position=chr2R:16171790-16182100	"Cpr56F,CkIIbeta2,CG34199,"	"0,181,-1099,"	 CkIIbeta2 	181	870.6	110.2	24.6	-5.14	 \- 	35.3929	0.0283	15.0642
738	chr2L	15480530	15481360	15481180	830.6	Intergenic	http://genome.ucsc.edu/cgi-bin/hgTracks?position=chr2L:15475530-15486360	"sna,Tim17b2,lace,"	"-2911,3587,17929,"	 sna 	2911	830.6	187.1	115	-2.85	 \- 	7.2236	0.1384	15.6924
739	chr2L	4687190	4687520	4687370	827.7	Promoter	http://genome.ucsc.edu/cgi-bin/hgTracks?position=chr2L:4682190-4692520	"CG11929,CG15634,CG3251,"	"-135,142,1689,"	 CG15634 	142	827.7	1057.2	613.3	-0.43	 /\ 	1.3496	0.741	8.1936
740	chr3L	11336990	11337320	11337120	846.9	Intergenic	http://genome.ucsc.edu/cgi-bin/hgTracks?position=chr3L:11331990-11342320	"CG6163,CG6168,CG7573,"	"17965,-22301,-30623,"	 CG6163 	20865	846.9	532.6	455.4	-0.9	 \- 	1.8599	0.5377	70.4674
741	chr3R	6297930	6298230	6298080	866.9	Intergenic	http://genome.ucsc.edu/cgi-bin/hgTracks?position=chr3R:6292930-6303230	"Cyp12e1,hth,CG6345,"	"-35695,37481,-56314,"	 Cyp12e1 	37559	866.9	676.2	151.6	-2.51	 \\ 	5.7186	0.1749	8.2381
742	chr2L	21630410	21630750	21630560	820.2	Intergenic	http://genome.ucsc.edu/cgi-bin/hgTracks?position=chr2L:21625410-21635750	"Df31,Ac3,CG2201,"	"-632,2038,-6961,"	 Df31 	632	820.2	1359.9	1653.3	1.01	 // 	0.4961	2.0156	159.9692
743	chrX	6990110	6990430	6990280	1012.2	Intronic	http://genome.ucsc.edu/cgi-bin/hgTracks?position=chrX:6985110-6995430	"Sxl,CG4615,CG4617,"	"0,2325,6302,"	 Sxl 	814	1012.2	1666.7	1899.3	0.91	 // 	0.5329	1.8765	114.7794
744	chr2R	14042860	14043210	14043070	818	Intronic	http://genome.ucsc.edu/cgi-bin/hgTracks?position=chr2R:14037860-14048210	"lolal,adp,CG10914,"	"0,-1505,2701,"	 lolal 	827	818	1279.3	1300.3	0.67	 /- 	0.6291	1.5896	48.0532
745	chr3L	1572490	1572820	1572690	818	CDS	http://genome.ucsc.edu/cgi-bin/hgTracks?position=chr3L:1567490-1577820	"CG12004,CG7879,CG12003,"	"0,-4082,-4888,"	 CG12004 	790	818	1263.9	565.8	-0.53	 /\ 	1.4458	0.6916	37.43
746	chrX	8188100	8188420	8188280	1054.4	Intronic	http://genome.ucsc.edu/cgi-bin/hgTracks?position=chrX:8183100-8193420	"nAcRalpha-7E,CG1636,CG15343,"	"0,-18827,-21040,"	 CG1636 	20831	1054.4	798.6	766.6	-0.46	 \- 	1.3755	0.727	14.6829
747	chr2R	19093510	19093820	19093690	852.1	Intergenic	http://genome.ucsc.edu/cgi-bin/hgTracks?position=chr2R:19088510-19098820	"CG34371,CG3162,CG13539,"	"-2196,3957,-20879,"	 CG34371 	2196	852.1	1139.9	1021.1	0.26	 /- 	0.8345	1.1984	63.0755
748	chr3L	8207600	8207910	8207760	915.1	Intergenic	http://genome.ucsc.edu/cgi-bin/hgTracks?position=chr3L:8202600-8212910	"CG8012,CG8006,CG13674,"	"770,-1031,3778,"	 CG8012 	770	915.1	402.8	103	-3.15	 \\ 	8.8867	0.1125	5.8596
749	chr3R	1092940	1093240	1093080	827.7	CDS	http://genome.ucsc.edu/cgi-bin/hgTracks?position=chr3R:1087940-1098240	"Hph,l(3)82Fd,Tim17a2,"	"0,5584,-8213,"	 Hph 	2415	827.7	371	112.7	-2.88	 \\ 	7.344	0.1362	9.1107
750	chr3R	8467320	8467640	8467460	883.2	Intronic	http://genome.ucsc.edu/cgi-bin/hgTracks?position=chr3R:8462320-8472640	"CG6753,CG11608,CG11600,"	"0,-1791,-3858,"	 CG6753 	835	883.2	488.6	159.6	-2.47	 \\ 	5.5337	0.1807	12.684
751	chr3R	27421640	27421940	27421790	893.6	CDS	http://genome.ucsc.edu/cgi-bin/hgTracks?position=chr3R:27416640-27426940	"RpL6,CG1774,CycG,"	"0,-1341,2381,"	 RpL6 	177	893.6	207.2	60.1	-3.89	 \- 	14.8766	0.0672	98.5943
752	chrX	700900	701200	701050	812.1	CDS	http://genome.ucsc.edu/cgi-bin/hgTracks?position=chrX:695900-706200	"CG7359,CG42248,CG13358,"	"0,1199,-2096,"	 CG7359 	946	812.1	499.2	203.1	-2	 \\ 	3.9988	0.2501	33.7895
753	chr3R	12452640	12452940	12452800	909.2	Intronic	http://genome.ucsc.edu/cgi-bin/hgTracks?position=chr3R:12447640-12457940	"Fas1,CG14905,CG14893,"	"0,-2458,-4373,"	 Fas1 	1853	909.2	844.2	557.2	-0.71	 -\ 	1.6317	0.6129	18.5835
754	chr3L	21836520	21836830	21836670	906.9	Intergenic	http://genome.ucsc.edu/cgi-bin/hgTracks?position=chr3L:21831520-21841830	"CG14563,CG7145,Nopp140,"	"-1215,-2206,-6883,"	 CG14563 	1215	906.9	2134.1	2677.3	1.56	 // 	0.3388	2.952	126.9005
755	chr3L	1861140	1861440	1861300	981	UTR5	http://genome.ucsc.edu/cgi-bin/hgTracks?position=chr3L:1856140-1866440	"R,HBS1,CG12024,"	"0,1582,-2251,"	 R 	934	981	1990.5	3172.1	1.69	 // 	0.3093	3.2335	176.0895
756	chr2L	18111120	18111690	18111280	806.9	Intergenic	http://genome.ucsc.edu/cgi-bin/hgTracks?position=chr2L:18106120-18116690	"CG15152,CG5758,CG31785,"	"3266,8746,12847,"	 CG15152 	3266	806.9	578.7	286	-1.5	 \\ 	2.821	0.3545	16.1209
757	chr3L	14856280	14856610	14856470	806.9	Intronic	http://genome.ucsc.edu/cgi-bin/hgTracks?position=chr3L:14851280-14861610	"CG17839,CG34245,CG42247,"	"0,26599,40866,"	 CG34245 	35140	806.9	207.2	23.5	-5.1	 \\ 	34.4026	0.0291	5.3656
758	chr2R	11359000	11359480	11359150	806.2	Intergenic	http://genome.ucsc.edu/cgi-bin/hgTracks?position=chr2R:11354000-11364480	"CG8179,CG34318,CG8180,"	"-537,-537,819,"	 CG34318 	7137	806.2	731.3	652.7	-0.3	 -- 	1.2351	0.8097	23.6914
759	chr3R	27237360	27237700	27237560	805.4	Intronic	http://genome.ucsc.edu/cgi-bin/hgTracks?position=chr3R:27232360-27242700	"Gprk2,CG11337,Gcn2,"	"0,-6386,-9825,"	 CG11337 	6386	805.4	712.3	228.8	-1.82	 -\ 	3.5198	0.2841	9.8307
760	chr3L	6169150	6169490	6169310	803.2	CDS	http://genome.ucsc.edu/cgi-bin/hgTracks?position=chr3L:6164150-6174490	"CG7376,CG10289,CG10274,"	"0,-2344,2468,"	 CG7376 	1963	803.2	1070.5	579.5	-0.47	 /\ 	1.386	0.7215	23.9605
761	chr2L	2454540	2454860	2454680	802.5	Promoter	http://genome.ucsc.edu/cgi-bin/hgTracks?position=chr2L:2449540-2459860	"dpp,CG9886,CG34447,"	"0,-31765,-34670,"	 dpp 	58	802.5	1619	1768.3	1.14	 /- 	0.4538	2.2036	483.6323
762	chrX	20606890	20607490	20607310	801	Promoter	http://genome.ucsc.edu/cgi-bin/hgTracks?position=chrX:20601890-20612490	"CG1324,CG15452,shakB,"	"-323,8787,34978,"	 CG1324 	323	801	606.3	331.8	-1.27	 \\ 	2.414	0.4142	3.7296
763	chr2L	5341850	5342140	5341990	951.4	CDS	http://genome.ucsc.edu/cgi-bin/hgTracks?position=chr2L:5336850-5347140	"CG12512,CG14021,nompC,"	"0,-3937,4246,"	 CG12512 	359	951.4	719.7	363.3	-1.39	 \\ 	2.619	0.3818	12.0301
764	chr3L	17538460	17538780	17538590	838	Intronic	http://genome.ucsc.edu/cgi-bin/hgTracks?position=chr3L:17533460-17543780	"Nedd4,Jon74E,CG7542,"	"0,1377,4335,"	 Jon74E 	3553	838	434	178.5	-2.23	 \\ 	4.6952	0.213	17.9109
765	chr3L	23223470	23224200	23223920	798	Intronic	http://genome.ucsc.edu/cgi-bin/hgTracks?position=chr3L:23218470-23229200	"nAcRalpha-80B,CG34031,CG32350,"	"0,-45129,-80331,"	 nAcRalpha-80B 	19904	798	672	459.9	-0.79	 -\ 	1.735	0.5764	27.4864
766	chr3R	16602330	16602640	16602490	858.8	Intronic	http://genome.ucsc.edu/cgi-bin/hgTracks?position=chr3R:16597330-16607640	"CG17838,Takl1,CG31195,"	"0,-4167,-14403,"	 CG17838 	3163	858.8	974	1178.5	0.46	 -/ 	0.7287	1.3723	43.6056
767	chr2L	14861910	14862230	14862090	846.9	Intergenic	http://genome.ucsc.edu/cgi-bin/hgTracks?position=chr2L:14856910-14867230	"CG4480,CG15279,CG15278,"	"9088,-10341,13021,"	 CG4480 	9932	846.9	427.7	175.6	-2.27	 \\ 	4.8223	0.2074	10.3772
768	chr3R	24845440	24845830	24845650	795.1	Intronic	http://genome.ucsc.edu/cgi-bin/hgTracks?position=chr3R:24840440-24850830	"CG1443,CG14518,eIF4E-6,"	"0,5043,6510,"	 CG1443 	478	795.1	1370.4	774	-0.04	 /\ 	1.0272	0.9735	13.6394
769	chrX	2324630	2324940	2324790	1089.2	Intergenic	http://genome.ucsc.edu/cgi-bin/hgTracks?position=chrX:2319630-2329940	"gt,CG32797,tko,"	"-1794,-5052,11555,"	 gt 	1794	1089.2	1094.3	1012	-0.11	 -- 	1.0763	0.9291	27.8901
770	chr2R	9450440	9450740	9450600	1213	Intergenic	http://genome.ucsc.edu/cgi-bin/hgTracks?position=chr2R:9445440-9455740	"CG13334,CG13333,Roe1,"	"-2990,-5753,-7489,"	 CG13334 	4551	1213	360.4	197.4	-2.62	 \- 	6.1458	0.1627	464.1687
771	chr2R	16056230	16056560	16056400	877.3	Intergenic	http://genome.ucsc.edu/cgi-bin/hgTracks?position=chr2R:16051230-16061560	"CG11041,CG16894,18w,"	"-21666,42708,-51963,"	 CG11041 	22749	877.3	2908.9	3755.1	2.1	 // 	0.2336	4.2803	129.5514
772	chr2L	283820	284220	284040	792.1	CDS	http://genome.ucsc.edu/cgi-bin/hgTracks?position=chr2L:278820-289220	"CG3625,CG11601,smo,"	"0,-759,-1873,"	 CG11601 	759	792.1	935.9	500.6	-0.66	 -\ 	1.5824	0.632	106.4457
773	chr3R	488430	489020	488860	790.6	Intronic	http://genome.ucsc.edu/cgi-bin/hgTracks?position=chr3R:483430-494020	"CG31531,CG12001,Karybeta3,"	"0,-5153,-8500,"	 CG31531 	3538	790.6	1515.1	2128.7	1.43	 // 	0.3714	2.6925	120.2705
774	chr3L	12123140	12123450	12123280	812.8	CDS	http://genome.ucsc.edu/cgi-bin/hgTracks?position=chr3L:12118140-12128450	"Lsp2,CG11538,CG34241,"	"0,0,-1721,"	 Lsp2 	788	812.8	208.8	38.3	-4.4	 \\ 	21.207	0.0472	27.0995
775	chr3L	22451100	22451900	22451650	787.6	Intergenic	http://genome.ucsc.edu/cgi-bin/hgTracks?position=chr3L:22446100-22456900	"laza,CG11449,CG11438,"	"265,-2561,8281,"	 laza 	2633	787.6	621.1	494.8	-0.67	 \- 	1.5917	0.6283	9.6616
776	chr3R	25619540	25620330	25619950	787.6	Promoter	http://genome.ucsc.edu/cgi-bin/hgTracks?position=chr3R:25614540-25625330	"kay,CG12068,CG7837,"	"-112,407,1468,"	 CG12068 	407	787.6	983.6	1786	1.18	 // 	0.441	2.2675	151.335
777	chr2L	14866580	14866910	14866720	824.7	Intergenic	http://genome.ucsc.edu/cgi-bin/hgTracks?position=chr2L:14861580-14871910	"CG4480,CG15278,Mst35Ba,"	"4458,8391,12324,"	 CG4480 	5302	824.7	165.9	24.6	-5.06	 \- 	33.5254	0.0298	3.4003
778	chr3L	7903230	7903570	7903410	786.9	Intronic	http://genome.ucsc.edu/cgi-bin/hgTracks?position=chr3L:7898230-7908570	"pbl,CG8281,CG8111,"	"0,2152,3349,"	 pbl 	972	786.9	1743.5	1938.2	1.3	 // 	0.406	2.463	578.8063
779	chr3R	296990	297370	297180	784.7	Promoter	http://genome.ucsc.edu/cgi-bin/hgTracks?position=chr3R:291990-302370	"CG31523,CG14651,CG1078,"	"0,9353,13582,"	 CG31523 	141	784.7	470.6	131	-2.58	 \\ 	5.9897	0.167	18.5375
780	chr2R	18690610	18690930	18690760	789.9	Intergenic	http://genome.ucsc.edu/cgi-bin/hgTracks?position=chr2R:18685610-18695930	"CycB,blw,stl,"	"266,-1069,5523,"	 CycB 	3048	789.9	1293.6	1363.2	0.79	 /- 	0.5794	1.7259	690.252
781	chr3R	4634020	4634340	4634190	786.2	Intergenic	http://genome.ucsc.edu/cgi-bin/hgTracks?position=chr3R:4629020-4639340	"CG9837,CG8359,Tcp-1eta,"	"479,-887,-2232,"	 CG9837 	1343	786.2	1641.3	2475.9	1.65	 // 	0.3175	3.1494	199.0585
782	chr3R	9335610	9335930	9335810	809.9	Intergenic	http://genome.ucsc.edu/cgi-bin/hgTracks?position=chr3R:9330610-9340930	"CG12538,CG31337,CG17025,"	"12862,33883,-43982,"	 CG12538 	13447	809.9	347.1	145.9	-2.47	 \\ 	5.5517	0.1801	10.225
783	chr3L	13401570	13401900	13401750	775	Intergenic	http://genome.ucsc.edu/cgi-bin/hgTracks?position=chr3L:13396570-13406900	"CG10222,CG10724,sens,"	"2878,4179,-7525,"	 CG10222 	3803	775	1612.1	2460.5	1.67	 // 	0.315	3.1746	236.0151
784	chr3R	26442930	26443270	26443110	790.6	Intergenic	http://genome.ucsc.edu/cgi-bin/hgTracks?position=chr3R:26437930-26448270	"CG31016,CG2267,PH4alphaNE3,"	"-9238,9851,-11244,"	 CG31016 	11194	790.6	270.3	76.7	-3.36	 \\ 	10.3135	0.097	7.8316
785	chr3L	16102650	16103010	16102800	771.3	CDS	http://genome.ucsc.edu/cgi-bin/hgTracks?position=chr3L:16097650-16108010	"Zn72D,Taf4,CG5222,"	"0,3563,-4089,"	 Zn72D 	2688	771.3	1377.9	896.4	0.22	 /\ 	0.8605	1.1622	30.4157
786	chr2L	8144040	8144360	8144180	792.8	Intronic	http://genome.ucsc.edu/cgi-bin/hgTracks?position=chr2L:8139040-8149360	"CG8552,CG31606,CG31607,"	"0,3449,4769,"	 CG31606 	3449	792.8	1097	1249.4	0.66	 /- 	0.6346	1.5759	39.9358
787	chr2L	11119830	11120130	11119980	832.1	CDS	http://genome.ucsc.edu/cgi-bin/hgTracks?position=chr2L:11114830-11125130	"CG6230,CG14921,Csl4,"	"0,660,2583,"	 CG6230 	334	832.1	606.3	246.6	-1.75	 \\ 	3.3748	0.2963	34.3487
788	chr3R	2636290	2636630	2636480	770.6	Intergenic	http://genome.ucsc.edu/cgi-bin/hgTracks?position=chr3R:2631290-2641630	"Dfd,Scr,Ama,"	"-8327,12361,-45497,"	 Dfd 	18923	770.6	972.5	810.6	0.07	 /\ 	0.9506	1.0519	116.2145
789	chr2L	16722170	16722500	16722300	774.3	CDS	http://genome.ucsc.edu/cgi-bin/hgTracks?position=chr2L:16717170-16727500	"CG31782,Cyt-c-p,VhaSFD,"	"0,0,837,"	 Cyt-c-p 	2427	774.3	542.7	462.8	-0.74	 \- 	1.6731	0.5977	42.2512
790	chr2R	12555800	12556110	12555950	769.1	Intergenic	http://genome.ucsc.edu/cgi-bin/hgTracks?position=chr2R:12550800-12561110	"Picot,CG34457,CG34458,"	"-767,1880,3606,"	 Picot 	767	769.1	843.1	373	-1.04	 -\ 	2.062	0.485	13.5805
791	chr3R	10478100	10478410	10478250	844.7	Intronic	http://genome.ucsc.edu/cgi-bin/hgTracks?position=chr3R:10473100-10483410	"l(3)L1231,CG3505,CG3508,"	"0,4942,6912,"	 l(3)L1231 	3173	844.7	3338.7	4745.9	2.49	 // 	0.178	5.6185	414.4318
792	chr2L	4570890	4571210	4571040	789.1	CDS	http://genome.ucsc.edu/cgi-bin/hgTracks?position=chr2L:4565890-4576210	"dp,Umbrea,BG642163,"	"0,6742,70255,"	 Umbrea 	7063	789.1	1140.5	1006.3	0.35	 /- 	0.7842	1.2752	25.8675
793	chr2L	17739310	17739920	17739490	767.6	Promoter	http://genome.ucsc.edu/cgi-bin/hgTracks?position=chr2L:17734310-17744920	"CadN,CadN2,CG15147,"	"0,48814,-113145,"	 CadN 	31	767.6	643.9	224.3	-1.77	 -\ 	3.4231	0.2921	10.6483
794	chr2R	20995170	20995470	20995310	851.4	Intronic	http://genome.ucsc.edu/cgi-bin/hgTracks?position=chr2R:20990170-21000470	"Tkr,CG30430,gol,"	"0,21644,-23467,"	 Tkr 	8622	851.4	946.5	1066.3	0.32	 -- 	0.7984	1.2525	15.2226
795	chr2L	9421320	9421610	9421460	803.9	Intronic	http://genome.ucsc.edu/cgi-bin/hgTracks?position=chr2L:9416320-9426610	"CG3759,Fbp2,FucTB,"	"0,5399,7369,"	 CG3759 	4868	803.9	2243.3	2531.4	1.65	 // 	0.3176	3.1487	42.8539
796	chr2L	3538630	3539190	3539020	763.9	Promoter	http://genome.ucsc.edu/cgi-bin/hgTracks?position=chr2L:3533630-3544190	"drm,CG8853,Spindly,"	"230,-6494,-8734,"	 drm 	230	763.9	1193.4	1600.7	1.07	 // 	0.4773	2.0953	42.0956
797	chr3L	16010800	16011410	16011210	763.9	Intergenic	http://genome.ucsc.edu/cgi-bin/hgTracks?position=chr3L:16005800-16016410	"Notum,mib1,mRpS31,"	"5369,-6298,-11509,"	 Notum 	5369	763.9	1642.8	1622.4	1.09	 /- 	0.4709	2.1237	140.0721
798	chr3R	11855270	11855590	11855420	763.9	Intronic	http://genome.ucsc.edu/cgi-bin/hgTracks?position=chr3R:11850270-11860590	"pnr,CG17631,GATAe,"	"0,-5411,-10565,"	 pnr 	3602	763.9	2303.7	2800.9	1.87	 // 	0.2727	3.6664	160.4545
799	chr3R	11994160	11994470	11994300	830.6	CDS	http://genome.ucsc.edu/cgi-bin/hgTracks?position=chr3R:11989160-11999470	"CG6006,CG8925,CG8927,"	"0,3430,12441,"	 CG8925 	3430	830.6	873.4	258	-1.69	 -\ 	3.2194	0.3106	5.9664
800	chr2R	5864680	5864980	5864830	1078.1	Intergenic	http://genome.ucsc.edu/cgi-bin/hgTracks?position=chr2R:5859680-5869980	"eve,CG12134,Adam,"	"1915,-4535,-6420,"	 eve 	1915	1078.1	1472.7	1417.6	0.39	 /- 	0.7605	1.3149	229.6908
801	chr3R	3759360	3759680	3759520	785.4	Intronic	http://genome.ucsc.edu/cgi-bin/hgTracks?position=chr3R:3754360-3764680	"dsx,lds,CG10445,"	"0,-9309,-13744,"	 lds 	13365	785.4	1157.9	997.7	0.35	 /\ 	0.7872	1.2703	19.972
802	chr2R	15531220	15531570	15531430	760.2	Intergenic	http://genome.ucsc.edu/cgi-bin/hgTracks?position=chr2R:15526220-15536570	"CG15124,CG15905,CG18367,"	"-312,2826,-6627,"	 CG15124 	888	760.2	470.6	119.6	-2.67	 \\ 	6.3584	0.1573	8.6652
803	chr3R	4866650	4866970	4866810	818	CDS	http://genome.ucsc.edu/cgi-bin/hgTracks?position=chr3R:4861650-4871970	"hyx,Nmdmc,neur,"	"0,1415,-1621,"	 hyx 	1321	818	328.6	79.5	-3.36	 \\ 	10.2873	0.0972	21.7016
804	chr3L	10992830	10993180	10992970	758.7	Intronic	http://genome.ucsc.edu/cgi-bin/hgTracks?position=chr3L:10987830-10998180	"klu,Fad2,CG32079,"	"0,23664,25690,"	 klu 	8954	758.7	233.7	45.2	-4.07	 \\ 	16.7888	0.0596	8.6796
805	chr3L	18202920	18203240	18203100	760.2	Intergenic	http://genome.ucsc.edu/cgi-bin/hgTracks?position=chr3L:18197920-18208240	"CG7320,W,CheA75a,"	"-6434,-24363,42087,"	 CG7320 	8365	760.2	328	150.5	-2.34	 \\ 	5.0529	0.1979	9.3753
806	chr3R	4863620	4864160	4863840	755	Promoter	http://genome.ucsc.edu/cgi-bin/hgTracks?position=chr3R:4858620-4869160	"neur,hyx,Nmdmc,"	"0,160,4385,"	 hyx 	160	755	1189.7	1110.4	0.56	 /- 	0.68	1.4706	126.861
807	chr2L	19875250	19875550	19875410	857.3	Intronic	http://genome.ucsc.edu/cgi-bin/hgTracks?position=chr2L:19870250-19880550	"sick,CG10481,TotF,"	"0,14836,36452,"	 sick 	8954	857.3	596.2	345.5	-1.31	 \\ 	2.4811	0.403	20.0753
808	chr2L	19341340	19341700	19341500	754.3	Intronic	http://genome.ucsc.edu/cgi-bin/hgTracks?position=chr2L:19336340-19346700	"dnt,CG13086,CG17349,"	"0,22893,28977,"	 dnt 	21724	754.3	1365.1	1136.7	0.59	 /\ 	0.6636	1.507	124.6281
809	chr3L	16219850	16220190	16220010	754.3	CDS	http://genome.ucsc.edu/cgi-bin/hgTracks?position=chr3L:16214850-16225190	"CG5018,CG5027,PDCD-5,"	"0,2195,4167,"	 CG5018 	1779	754.3	459.5	121.9	-2.63	 \\ 	6.1903	0.1615	8.1557
810	chr3R	22413160	22413640	22413310	754.3	Intronic	http://genome.ucsc.edu/cgi-bin/hgTracks?position=chr3R:22408160-22418640	"scrib,CG31082,CG5467,"	"0,-787,10083,"	 CG31082 	3229	754.3	276.1	19.5	-5.27	 \\ 	38.7807	0.0258	5.2997
811	chr2R	19094250	19094720	19094510	757.3	Intergenic	http://genome.ucsc.edu/cgi-bin/hgTracks?position=chr2R:19089250-19099720	"CG34371,CG3162,CG13539,"	"-3016,3137,-21699,"	 CG34371 	3016	757.3	969.3	1165.3	0.62	 // 	0.6498	1.5388	112.7463
812	chr3L	15912950	15913270	15913100	886.2	Intergenic	http://genome.ucsc.edu/cgi-bin/hgTracks?position=chr3L:15907950-15918270	"Pka-C3,CG6114,pHCl,"	"5803,-8540,-21080,"	 CG6114 	8540	886.2	292	46.3	-4.25	 \\ 	19.1246	0.0523	12.5714
813	chr2R	17313470	17313990	17313800	753.6	Intronic	http://genome.ucsc.edu/cgi-bin/hgTracks?position=chr2R:17308470-17318990	"Sdc,Acox57D-d,Acox57D-p,"	"0,-33855,-37012,"	 Acox57D-d 	36906	753.6	428.7	256.3	-1.56	 \\ 	2.9403	0.3401	27.526
814	chrX	11630760	11631080	11630900	823.9	Intergenic	http://genome.ucsc.edu/cgi-bin/hgTracks?position=chrX:11625760-11636080	"CG15221,inaF,Tango10,"	"-250,-2972,-13013,"	 inaF 	2972	823.9	602	219.1	-1.91	 \\ 	3.7606	0.2659	28.4827
815	chr3R	23509300	23509610	23509470	798	Intergenic	http://genome.ucsc.edu/cgi-bin/hgTracks?position=chr3R:23504300-23514610	"Sce,CG31055,CG12880,"	"-1724,1881,2213,"	 Sce 	1724	798	396.4	129.9	-2.62	 \\ 	6.1452	0.1627	11.8804
816	chrX	363810	364100	363950	892.1	Intronic	http://genome.ucsc.edu/cgi-bin/hgTracks?position=chrX:358810-369100	"CG32816,Cyp4g1,Exp6,"	"0,-584,1134,"	 Cyp4g1 	584	892.1	1411.3	1788.3	1	 // 	0.4989	2.0045	37.0837
817	chr3L	22019850	22020170	22020030	806.9	CDS	http://genome.ucsc.edu/cgi-bin/hgTracks?position=chr3L:22014850-22025170	"CG7140,TyrR,CG14561,"	"0,8425,39011,"	 CG7140 	1395	806.9	471.7	168.8	-2.26	 \\ 	4.7814	0.2091	7.1951
818	chr3R	25844470	25844780	25844640	838	CDS	http://genome.ucsc.edu/cgi-bin/hgTracks?position=chr3R:25839470-25849780	"Mgat2,RpS28a,CG7920,"	"0,3485,-3554,"	 Mgat2 	3340	838	393.8	78.4	-3.42	 \\ 	10.6927	0.0935	22.7886
819	chr2R	15864950	15865280	15865130	749.9	Intergenic	http://genome.ucsc.edu/cgi-bin/hgTracks?position=chr2R:15859950-15870280	"CG8654,CG10822,CG16898,"	"3443,-25674,25993,"	 CG8654 	3443	749.9	793.9	756.8	0.01	 -- 	0.9908	1.0093	15.8791
820	chr3R	935600	935960	935780	749.1	Intergenic	http://genome.ucsc.edu/cgi-bin/hgTracks?position=chr3R:930600-940960	"CG12007,corto,CG12589,"	"18029,-23372,27128,"	 CG12007 	18029	749.1	2468	3037.7	2.02	 // 	0.2466	4.0551	160.0023
821	chr3R	5704860	5705170	5705040	750.6	Intronic	http://genome.ucsc.edu/cgi-bin/hgTracks?position=chr3R:5699860-5710170	"CG34360,CG12418,Teh1,"	"0,-3968,-11198,"	 CG12418 	4178	750.6	973	1171	0.64	 // 	0.641	1.5601	21.5814
822	chrU	2833390	2833710	2833540	745.4	Intergenic	http://genome.ucsc.edu/cgi-bin/hgTracks?position=chrU:2828390-2838710	"CG40758,CG41522,CG41524,"	"11821,21159,39034,"	 CG40758 	11821	745.4	88	10.9	-6.09	 \- 	68.579	0.0146	2.8304
823	chr3R	6425660	6426210	6426030	743.9	Intronic	http://genome.ucsc.edu/cgi-bin/hgTracks?position=chr3R:6420660-6431210	"hth,CG34304,CG6465,"	"0,56137,75250,"	 hth 	5362	743.9	1803.4	2036	1.45	 // 	0.3654	2.7368	195.2161
824	chr3R	2638320	2638760	2638520	743.2	Intergenic	http://genome.ucsc.edu/cgi-bin/hgTracks?position=chr3R:2633320-2643760	"Scr,Dfd,Ama,"	"10321,-10367,-47537,"	 Dfd 	20963	743.2	1336	1474.8	0.99	 /- 	0.5039	1.9844	70.6993
825	chr3L	19236260	19236560	19236410	837.3	Intergenic	http://genome.ucsc.edu/cgi-bin/hgTracks?position=chr3L:19231260-19241560	"CG33647,fz2,mRpL21,"	"-6253,-8219,10923,"	 CG33647 	6951	837.3	849.5	426.8	-0.97	 -\ 	1.9619	0.5097	12.3992
826	chr2L	7138440	7138730	7138590	810.6	Intronic	http://genome.ucsc.edu/cgi-bin/hgTracks?position=chr2L:7133440-7143730	"Pvf3,CG4495,CG4496,"	"0,43645,46870,"	 Pvf3 	4907	810.6	1493.9	2249.9	1.47	 // 	0.3603	2.7756	121.1929
827	chr3L	9795890	9796190	9796040	818	Intergenic	http://genome.ucsc.edu/cgi-bin/hgTracks?position=chr3L:9790890-9801190	"Ilp4,Ilp3,CG32052,"	"450,-820,1519,"	 Ilp3 	820	818	445.7	205.4	-1.99	 \\ 	3.9831	0.2511	9.6479
828	chr2R	13691560	13691880	13691740	742.4	Intronic	http://genome.ucsc.edu/cgi-bin/hgTracks?position=chr2R:13686560-13696880	"grh,CG5036,CG5033,"	"0,-6090,-11778,"	 grh 	1447	742.4	2389.5	2925	1.98	 // 	0.2538	3.9397	585.2582
829	chr3R	18128460	18128850	18128600	735.8	CDS	http://genome.ucsc.edu/cgi-bin/hgTracks?position=chr3R:18123460-18133850	"CG7084,CG31163,CG34377,"	"0,-7543,9064,"	 CG7084 	2894	735.8	164.3	20.6	-5.15	 \- 	35.7268	0.028	8.193
830	chr2L	12730730	12731040	12730880	823.2	CDS	http://genome.ucsc.edu/cgi-bin/hgTracks?position=chr2L:12725730-12736040	"MRP,CG5792,CG5787,"	"0,-8923,-18412,"	 MRP 	8604	823.2	922.1	686.5	-0.26	 -\ 	1.1992	0.8339	43.659
831	chr2R	2419530	2419860	2419720	733.6	Intronic	http://genome.ucsc.edu/cgi-bin/hgTracks?position=chr2R:2414530-2424860	"jing,CG15233,CG15234,"	"0,67689,74774,"	 jing 	29957	733.6	537.9	552.6	-0.41	 \- 	1.3274	0.7533	18.0751
832	chr2R	11016700	11017030	11016880	733.6	Intronic	http://genome.ucsc.edu/cgi-bin/hgTracks?position=chr2R:11011700-11022030	"chn,CG34186,CG8089,"	"0,15592,16449,"	 chn 	460	733.6	437.2	459.9	-0.67	 \- 	1.5949	0.627	29.4472
833	chr3L	14143010	14143330	14143190	733.6	Intergenic	http://genome.ucsc.edu/cgi-bin/hgTracks?position=chr3L:14138010-14148330	"Sox21b,D,nan,"	"-18766,25510,36153,"	 Sox21b 	18766	733.6	1731.9	2484.5	1.76	 // 	0.2953	3.3869	180.1695
834	chr2L	1409290	1409610	1409490	732.8	Intronic	http://genome.ucsc.edu/cgi-bin/hgTracks?position=chr2L:1404290-1414610	"lea,CG14346,NLaz,"	"0,-40443,-47758,"	 lea 	10959	732.8	1283.5	910.2	0.31	 /\ 	0.8051	1.242	66.5234
835	chrUextra	593230	593540	593380	840.3	Intronic	http://genome.ucsc.edu/cgi-bin/hgTracks?position=chrUextra:588230-598540		","	  	NaN 	840.3	2948.6	2939.9	1.81	 /- 	0.2858	3.4988	84.0337
836	chr2L	19342340	19342640	19342480	742.4	Intronic	http://genome.ucsc.edu/cgi-bin/hgTracks?position=chr2L:19337340-19347640	"dnt,CG13086,CG17349,"	"0,21913,27997,"	 dnt 	20744	742.4	511.9	180.2	-2.04	 \\ 	4.1201	0.2427	14.1962
837	chr2L	15973830	15974150	15973970	729.1	Intergenic	http://genome.ucsc.edu/cgi-bin/hgTracks?position=chr2L:15968830-15979150	"CG31736,CG10839,beat-Ib,"	"-4852,5564,-11538,"	 CG31736 	5553	729.1	324.3	100.1	-2.86	 \\ 	7.2829	0.1373	3.1509
838	chrX	22238400	22238690	22238550	820.2	Intronic	http://genome.ucsc.edu/cgi-bin/hgTracks?position=chrX:22233400-22243690	"fog,CG12446,CG42346,"	"0,-24779,30008,"	 fog 	18429	820.2	2023.3	2614.4	1.67	 // 	0.3137	3.1873	197.5229
839	chr3R	5990760	5991050	5990900	771.3	CDS	http://genome.ucsc.edu/cgi-bin/hgTracks?position=chr3R:5985760-5996050	"Best1,CG6254,CG12814,"	"0,-3850,5976,"	 CG6254 	3850	771.3	1647.1	1863.2	1.27	 // 	0.414	2.4156	277.6927
840	chr2R	20985980	20986300	20986100	766.9	Promoter	http://genome.ucsc.edu/cgi-bin/hgTracks?position=chr2R:20980980-20991300	"Tkr,gol,CG30430,"	"0,-14257,30854,"	 Tkr 	353	766.9	1526.8	2028.6	1.4	 // 	0.378	2.6452	167.8327
841	chrX	10589850	10590160	10590030	726.1	Intronic	http://genome.ucsc.edu/cgi-bin/hgTracks?position=chrX:10584850-10595160	"X11Lbeta,CG32676,CG12637,"	"0,17120,-22629,"	 CG12637 	22629	726.1	615.3	85.2	-3.09	 -\ 	8.519	0.1174	3.5436
842	chr2R	16007220	16007530	16007370	744.7	Intergenic	http://genome.ucsc.edu/cgi-bin/hgTracks?position=chr2R:16002220-16012530	"18w,CG11041,CG16894,"	"-2933,26281,91738,"	 18w 	8355	744.7	1947	2497.7	1.75	 // 	0.2981	3.3541	103.371
843	chr2L	18877000	18877490	18877330	721	Intronic	http://genome.ucsc.edu/cgi-bin/hgTracks?position=chr2L:18872000-18882490	"tup,CG10602,mRpL13,"	"0,-18118,-18140,"	 tup 	3926	721	373.1	80.1	-3.17	 \\ 	9.0018	0.1111	12.0405
844	chr3L	22020730	22021060	22020900	723.2	CDS	http://genome.ucsc.edu/cgi-bin/hgTracks?position=chr3L:22015730-22026060	"CG7140,TyrR,CG14561,"	"0,7555,38141,"	 CG7140 	525	723.2	541.6	141.9	-2.35	 \\ 	5.0974	0.1962	5.9248
845	chr3L	15663760	15664070	15663930	799.5	Intergenic	http://genome.ucsc.edu/cgi-bin/hgTracks?position=chr3L:15658760-15669070	"CG7304,Eig71Ek,Eig71Ej,"	"7402,-9027,-9815,"	 CG7304 	7402	799.5	896.7	940.5	0.23	 -- 	0.8501	1.1763	13.2894
846	chr2L	7006710	7007050	7006860	719.5	Intronic	http://genome.ucsc.edu/cgi-bin/hgTracks?position=chr2L:7001710-7012050	"SP1070,CG13776,ade3,"	"0,5466,8000,"	 SP1070 	3028	719.5	1139.4	970.8	0.43	 /\ 	0.7411	1.3493	27.9363
847	chr2R	5714400	5715030	5714590	718.7	Promoter	http://genome.ucsc.edu/cgi-bin/hgTracks?position=chr2R:5709400-5720030	"CG1625,CG1623,CG30001,"	"0,1015,-4051,"	 CG1625 	40	718.7	219.9	48.1	-3.9	 \\ 	14.9568	0.0669	11.5933
848	chr3L	13922510	13922830	13922660	741.7	Intronic	http://genome.ucsc.edu/cgi-bin/hgTracks?position=chr3L:13917510-13927830	"Gl,CG8833,Rgl,"	"0,-563,-4312,"	 Gl 	172	741.7	1092.8	911.9	0.3	 /\ 	0.8134	1.2294	186.9901
849	chr3R	9940870	9941480	9941300	715	Promoter	http://genome.ucsc.edu/cgi-bin/hgTracks?position=chr3R:9935870-9946480	"Kif19A,CG14357,Abi,"	"-351,-3412,3681,"	 Kif19A 	351	715	150.5	16.6	-5.42	 \- 	43.0999	0.0232	10.0996
850	chr2R	16534260	16534610	16534420	713.5	Intergenic	http://genome.ucsc.edu/cgi-bin/hgTracks?position=chr2R:16529260-16539610	"DMAP1,CG33785,CG33786,"	"-1044,-3135,-3135,"	 DMAP1 	2878	713.5	1155.8	1569.2	1.14	 // 	0.4547	2.1991	165.1475
851	chrX	12745290	12745630	12745490	797.3	Intergenic	http://genome.ucsc.edu/cgi-bin/hgTracks?position=chrX:12740290-12750630	"CG4661,Pde9,CG33651,"	"4300,-19821,40039,"	 CG4661 	6265	797.3	236.4	36.6	-4.44	 \\ 	21.776	0.0459	0.9766
852	chr2L	4591910	4592210	4592070	787.6	Promoter	http://genome.ucsc.edu/cgi-bin/hgTracks?position=chr2L:4586910-4597210	"dp,Umbrea,BG642163,"	"-107,-13967,49225,"	 dp 	107	787.6	1343.4	1300.3	0.72	 /- 	0.6057	1.6509	33.3709
853	chr2R	18205560	18205860	18205710	792.1	Intronic	http://genome.ucsc.edu/cgi-bin/hgTracks?position=chr2R:18200560-18210860	"Gp150,wdp,CG34207,"	"0,-6285,11209,"	 Gp150 	527	792.1	2383.7	2983.9	1.91	 // 	0.2655	3.7672	521.9619
854	chrX	17723510	17723800	17723650	757.3	Intergenic	http://genome.ucsc.edu/cgi-bin/hgTracks?position=chrX:17718510-17728800	"CG6398,Socs16D,CG12986,"	"1222,-2262,-10002,"	 CG6398 	1222	757.3	1716.5	2205.3	1.54	 // 	0.3434	2.9122	289.1853
855	chr3L	3037790	3038100	3037960	756.5	CDS	http://genome.ucsc.edu/cgi-bin/hgTracks?position=chr3L:3032790-3043100	"CG2162,Jafrac2,scramb2,"	"0,4414,6144,"	 CG2162 	1568	756.5	1875	1933.6	1.35	 /- 	0.3913	2.5559	423.104
856	chr2R	2993890	2994190	2994030	726.9	Promoter	http://genome.ucsc.edu/cgi-bin/hgTracks?position=chr2R:2988890-2999190	"esn,CG12835,Cyp9b1,"	"0,416,21312,"	 CG12835 	416	726.9	1379.5	1464.5	1.01	 /- 	0.4963	2.0148	195.0623
857	chr3R	19653290	19653610	19653450	738	Intronic	http://genome.ucsc.edu/cgi-bin/hgTracks?position=chr3R:19648290-19658610	"CG34355,CG33111,ofs,"	"0,-8496,-9086,"	 CG34355 	6199	738	844.7	1264.8	0.78	 -/ 	0.5835	1.7139	98.5738
858	chr3L	14251180	14251600	14251390	709.8	Intergenic	http://genome.ucsc.edu/cgi-bin/hgTracks?position=chr3L:14246180-14256600	"fz,CG7906,CG34244,"	"16056,-20018,-22570,"	 fz 	16056	709.8	200.9	61.8	-3.52	 \- 	11.4892	0.087	8.4179
859	chr2R	3972700	3973000	3972840	714.3	CDS	http://genome.ucsc.edu/cgi-bin/hgTracks?position=chr2R:3967700-3978000	"sut1,sut2,slv,"	"0,2080,-2965,"	 sut2 	2080	714.3	272.9	118.4	-2.59	 \\ 	6.0319	0.1658	17.8391
860	chr3L	21432780	21433090	21432910	720.2	CDS	http://genome.ucsc.edu/cgi-bin/hgTracks?position=chr3L:21427780-21438090	"CG5664,Aef1,CG5656,"	"0,-1937,2412,"	 CG5664 	1513	720.2	739.8	421.6	-0.77	 -\ 	1.7082	0.5854	26.548
861	chr3R	1450930	1451210	1450930	1699.8	Intronic	http://genome.ucsc.edu/cgi-bin/hgTracks?position=chr3R:1445930-1456210	"RpL13A,Spec2,CG2911,"	"0,-1086,-1120,"	 RpL13A 	745	1699.8	1290.4	870.1	-0.97	 \\ 	1.9535	0.5119	109.4177
862	chr2L	12699920	12700240	12700090	706.1	CDS	http://genome.ucsc.edu/cgi-bin/hgTracks?position=chr2L:12694920-12705240	"CG17036,PICK1,CG5776,"	"0,-1173,1335,"	 CG17036 	656	706.1	560.7	164.2	-2.1	 \\ 	4.3009	0.2325	26.0598
863	chr2R	5059920	5060250	5060080	704.7	CDS	http://genome.ucsc.edu/cgi-bin/hgTracks?position=chr2R:5054920-5065250	"Rme-8,CG42382,ltd,"	"0,-5057,5288,"	 Rme-8 	4605	704.7	320.1	115.6	-2.61	 \\ 	6.0978	0.164	23.7477
864	chr3L	13618880	13619200	13619010	704.7	Intronic	http://genome.ucsc.edu/cgi-bin/hgTracks?position=chr3L:13613880-13624200	"bru-3,CG10710,CG10743,"	"0,-106309,-109634,"	 bru-3 	40839	704.7	437.2	68.1	-3.37	 \\ 	10.351	0.0966	5.7184
865	chr3L	16409980	16410300	16410120	749.1	Promoter	http://genome.ucsc.edu/cgi-bin/hgTracks?position=chr3L:16404980-16415300	"CG4573,Aats-tyr,TMS1,"	"0,326,-1632,"	 CG4573 	145	749.1	295.7	62.9	-3.57	 \\ 	11.9043	0.084	23.2451
866	chr3L	788790	789090	788950	798.8	Intergenic	http://genome.ucsc.edu/cgi-bin/hgTracks?position=chr3L:783790-794090	"CG13898,emc,CG13900,"	"14476,-35445,37759,"	 CG13898 	15101	798.8	861.7	583.5	-0.45	 -\ 	1.3689	0.7305	7.2972
867	chr2R	17530560	17531040	17530820	702.4	Intergenic	http://genome.ucsc.edu/cgi-bin/hgTracks?position=chr2R:17525560-17536040	"CG10082,CG10321,CG30284,"	"2862,-4914,7509,"	 CG10082 	2862	702.4	761	537.2	-0.39	 -\ 	1.3076	0.7647	25.7888
868	chr3R	25496540	25496850	25496720	702.4	Intergenic	http://genome.ucsc.edu/cgi-bin/hgTracks?position=chr3R:25491540-25501850	"CG18110,Obp99a,ppk19,"	"-126,661,1457,"	 Obp99a 	661	702.4	874.9	965.1	0.46	 /- 	0.7278	1.3739	79.6183
869	chrX	18198790	18199230	18198930	705.4	Intergenic	http://genome.ucsc.edu/cgi-bin/hgTracks?position=chrX:18193790-18204230	"os,CG6023,CG6123,"	"446,9225,19341,"	 os 	2928	705.4	328	191.6	-1.88	 \- 	3.6808	0.2717	9.0694
870	chr2R	11243270	11243570	11243430	700.2	Intronic	http://genome.ucsc.edu/cgi-bin/hgTracks?position=chr2R:11238270-11248570	"unc-5,Pms2,Hr51,"	"0,12146,-16605,"	 unc-5 	5772	700.2	403.8	209.4	-1.74	 \\ 	3.3442	0.299	19.5467
871	chr3R	12647840	12648150	12647970	778.8	Intronic	http://genome.ucsc.edu/cgi-bin/hgTracks?position=chr3R:12642840-12653150	"abd-A,Glut3,CG10349,"	"0,-32225,57479,"	 abd-A 	5768	778.8	1051.4	1195.6	0.62	 /- 	0.6513	1.5353	78.7793
872	chr3R	26671170	26671480	26671340	766.2	Intergenic	http://genome.ucsc.edu/cgi-bin/hgTracks?position=chr3R:26666170-26676480	"CG15544,tll,CG31012,"	"-3584,6696,-18798,"	 tll 	6696	766.2	818.2	958.8	0.32	 -- 	0.7991	1.2514	28.9469
873	chr2L	12665020	12665330	12665180	733.6	Intronic	http://genome.ucsc.edu/cgi-bin/hgTracks?position=chr2L:12660020-12670330	"pdm2,CG15485,CG5525,"	"0,2062,25155,"	 CG15485 	4534	733.6	274	160.2	-2.19	 \- 	4.5796	0.2184	8.2647
874	chr2L	7797450	7797780	7797600	787.6	CDS	http://genome.ucsc.edu/cgi-bin/hgTracks?position=chr2L:7792450-7802780	"Herp,CG7144,r2d2,"	"0,-1642,2588,"	 Herp 	1497	787.6	263.9	81.2	-3.28	 \\ 	9.696	0.1031	11.7416
875	chrX	8503690	8503980	8503840	833.6	Intergenic	http://genome.ucsc.edu/cgi-bin/hgTracks?position=chrX:8498690-8508980	"Caf1-180,Crag,CG12659,"	"-3505,-8591,-17417,"	 Caf1-180 	3505	833.6	925.8	1037.7	0.32	 -- 	0.8033	1.2449	24.8173
876	chr2R	11239980	11240290	11240130	694.3	Intronic	http://genome.ucsc.edu/cgi-bin/hgTracks?position=chr2R:11234980-11245290	"unc-5,Hr51,Pms2,"	"0,-13305,15446,"	 unc-5 	2472	694.3	1340.2	1623.5	1.23	 // 	0.4276	2.3384	113.0723
877	chr2R	11935250	11935560	11935400	763.2	CDS	http://genome.ucsc.edu/cgi-bin/hgTracks?position=chr2R:11930250-11940560	"CG8405,SP2353,CG8401,"	"0,-1958,-17804,"	 CG8405 	224	763.2	487.6	264.3	-1.53	 \\ 	2.8876	0.3463	20.6178
878	chr3R	7204460	7204770	7204600	695.8	Intronic	http://genome.ucsc.edu/cgi-bin/hgTracks?position=chr3R:7199460-7209770	"pros,KP78a,mRpL40,"	"0,-28233,29044,"	 pros 	6892	695.8	1169.6	1683.6	1.27	 // 	0.4133	2.4198	287.8803
879	chr2L	17743640	17744330	17744070	693.5	Intergenic	http://genome.ucsc.edu/cgi-bin/hgTracks?position=chr2L:17738640-17749330	"CadN,CadN2,CG15147,"	"-4549,44234,-117725,"	 CadN 	4549	693.5	1384.8	1744.8	1.33	 // 	0.3975	2.5158	89.8158
880	chr3L	19915670	19916010	19915830	799.5	CDS	http://genome.ucsc.edu/cgi-bin/hgTracks?position=chr3L:19910670-19921010	"Su(z)12,CG7770,Grasp65,"	"0,962,2330,"	 Su(z)12 	477	799.5	1343.4	1602.4	1	 // 	0.4989	2.0042	153.2188
881	chr3R	48720	49020	48880	792.8	CDS	http://genome.ucsc.edu/cgi-bin/hgTracks?position=chr3R:43720-54020	"aux,CG31516,CG18143,"	"0,-3028,4225,"	 aux 	2162	792.8	720.2	290	-1.45	 -\ 	2.7335	0.3658	14.2832
882	chrX	830630	830940	830780	692.1	CDS	http://genome.ucsc.edu/cgi-bin/hgTracks?position=chrX:825630-835940	"TRAM,CG32815,CG3704,"	"0,-1988,2421,"	 TRAM 	890	692.1	174.9	30.9	-4.48	 \\ 	22.4027	0.0446	11.9132
883	chr2R	18620410	18620700	18620560	769.1	CDS	http://genome.ucsc.edu/cgi-bin/hgTracks?position=chr2R:18615410-18625700	"jbug,CG42260,CG30268,"	"0,10816,-15808,"	 jbug 	3786	769.1	207.2	61.2	-3.65	 \- 	12.5649	0.0796	16.1062
884	chr3R	6687980	6688400	6688140	689.8	CDS	http://genome.ucsc.edu/cgi-bin/hgTracks?position=chr3R:6682980-6693400	"CG6574,SelR,CG14694,"	"0,930,-2605,"	 CG6574 	570	689.8	584	423.9	-0.7	 -\ 	1.6273	0.6145	28.0797
885	chrX	16702760	16703060	16702920	762.4	Intergenic	http://genome.ucsc.edu/cgi-bin/hgTracks?position=chrX:16697760-16708060	"ppk28,CG4829,CG13005,"	"-502,2812,-3607,"	 ppk28 	2581	762.4	734	778	0.03	 -- 	0.98	1.0204	28.9275
886	chr2R	11684950	11685240	11685090	749.1	Intronic	http://genome.ucsc.edu/cgi-bin/hgTracks?position=chr2R:11679950-11690240	"Zasp,CG30321,CG33465,"	"0,-3995,21642,"	 CG30321 	4262	749.1	1151.6	1180.8	0.66	 /- 	0.6344	1.5762	23.8898
887	chr3R	2693890	2694470	2694050	687.6	Intergenic	http://genome.ucsc.edu/cgi-bin/hgTracks?position=chr3R:2688890-2699470	"ftz,Scr,Antp,"	"-2100,-18164,27924,"	 ftz 	4005	687.6	1545.9	1074.3	0.64	 /\ 	0.64	1.5624	56.1188
888	chrX	18804240	18804860	18804410	687.6	Intergenic	http://genome.ucsc.edu/cgi-bin/hgTracks?position=chrX:18799240-18809860	"CG7378,CG7349,CG7358,"	"-1080,-13794,-16744,"	 CG7378 	9968	687.6	904.1	794.6	0.21	 /- 	0.8654	1.1556	43.1486
889	chr3L	21029190	21029500	21029350	773.6	Intronic	http://genome.ucsc.edu/cgi-bin/hgTracks?position=chr3L:21024190-21034500	"siz,CG10581,Sin,"	"0,-2047,-2697,"	 siz 	1712	773.6	1187.6	899.9	0.22	 /\ 	0.8596	1.1633	36.4606
890	chr2R	19431520	19431840	19431680	735	Promoter	http://genome.ucsc.edu/cgi-bin/hgTracks?position=chr2R:19426520-19436840	"CG30185,Gr59f,wmd,"	"0,-272,661,"	 CG30185 	117	735	306.3	108.1	-2.76	 \\ 	6.7982	0.1471	62.2175
891	chrX	17724540	17724860	17724720	685.4	Promoter	http://genome.ucsc.edu/cgi-bin/hgTracks?position=chrX:17719540-17729860	"CG6398,Socs16D,CG12986,"	"152,-3332,-11072,"	 CG6398 	152	685.4	1766.3	2384.4	1.8	 // 	0.2874	3.4789	451.1802
892	chr2R	6579110	6579400	6579250	755	Intergenic	http://genome.ucsc.edu/cgi-bin/hgTracks?position=chr2R:6574110-6584400	"stan,Rab3,CG12309,"	"14160,29582,33524,"	 stan 	14160	755	619.5	274.6	-1.46	 -\ 	2.7497	0.3637	6.9318
893	chr3L	22272340	22272660	22272480	694.3	CDS	http://genome.ucsc.edu/cgi-bin/hgTracks?position=chr3L:22267340-22277660	"CG11489,Hem,Csp,"	"0,4973,-5634,"	 CG11489 	2017	694.3	765.8	382.7	-0.86	 -\ 	1.8141	0.5512	36.3165
894	chr2L	21374110	21374420	21374280	760.2	CDS	http://genome.ucsc.edu/cgi-bin/hgTracks?position=chr2L:21369110-21379420	"CG8665,Gr39b,nrv3,"	"0,-4574,5719,"	 CG8665 	3049	760.2	230	68.6	-3.47	 \\ 	11.0742	0.0903	9.1625
895	chr2L	6569800	6570120	6569950	715.8	Intronic	http://genome.ucsc.edu/cgi-bin/hgTracks?position=chr2L:6564800-6575120	"CG11319,CG13766,Ent2,"	"0,-3363,-5554,"	 CG13766 	3363	715.8	597.3	419.9	-0.77	 -\ 	1.7046	0.5866	10.7659
896	chrX	19114830	19115110	19114980	682.4	UTR5	http://genome.ucsc.edu/cgi-bin/hgTracks?position=chrX:19109830-19120110	"CG7884,CG7876,CG7874,"	"0,-4357,-6009,"	 CG7884 	324	682.4	1406.5	1987.9	1.54	 // 	0.3433	2.9131	219.3251
897	chr3L	9303560	9303850	9303710	806.9	Intergenic	http://genome.ucsc.edu/cgi-bin/hgTracks?position=chr3L:9298560-9308850	"PGRP-LA,Glu-RIB,PGRP-LC,"	"23721,-25149,28199,"	 PGRP-LA 	23721	806.9	448.3	115.6	-2.8	 \\ 	6.9827	0.1432	3.1461
898	chr3R	20923890	20924260	20924100	681.7	CDS	http://genome.ucsc.edu/cgi-bin/hgTracks?position=chr3R:20918890-20929260	"CG33096,CG33095,fd96Cb,"	"0,509,-2445,"	 CG33095 	509	681.7	325.4	105.3	-2.69	 \\ 	6.4761	0.1544	32.9855
899	chr3R	4673810	4674110	4673970	769.1	Intronic	http://genome.ucsc.edu/cgi-bin/hgTracks?position=chr3R:4668810-4679110	"pyd,CG9731,CG8379,"	"0,13745,-20963,"	 pyd 	1960	769.1	1879.2	2577.7	1.74	 // 	0.2984	3.3516	153.0066
900	chr2R	19232600	19232900	19232760	741	CDS	http://genome.ucsc.edu/cgi-bin/hgTracks?position=chr2R:19227600-19237900	"CG3502,CG9863,CG34210,"	"0,1397,6346,"	 CG9863 	1397	741	449.9	188.8	-1.97	 \\ 	3.9249	0.2548	11.0053
901	chr2L	18997610	18997930	18997800	738.7	Promoter	http://genome.ucsc.edu/cgi-bin/hgTracks?position=chr2L:18992610-19002930	"CG31792,CG10650,CG31793,"	"194,-1870,5609,"	 CG31792 	194	738.7	472.7	374.7	-0.98	 \- 	1.9715	0.5072	6.8338
902	chr2L	8833630	8833930	8833780	720.2	Intergenic	http://genome.ucsc.edu/cgi-bin/hgTracks?position=chr2L:8828630-8838930	"SoxN,CG32986,CG32987,"	"-4110,29026,30061,"	 SoxN 	8156	720.2	199.8	69.2	-3.38	 \- 	10.4047	0.0961	16.6666
903	chr3R	21612620	21612970	21612810	675	Promoter	http://genome.ucsc.edu/cgi-bin/hgTracks?position=chr3R:21607620-21617970	"CG4960,CG31380,CG31093,"	"0,1022,2730,"	 CG4960 	134	675	340.2	81.2	-3.05	 \\ 	8.3095	0.1203	5.7535
904	chr3L	1501910	1502230	1502100	698.7	Intronic	http://genome.ucsc.edu/cgi-bin/hgTracks?position=chr3L:1496910-1507230	"pUf68,Psa,cue,"	"0,742,1112,"	 pUf68 	498	698.7	805.5	822.6	0.24	 -- 	0.8494	1.1773	188.3581
905	chr2L	1886520	1886850	1886700	703.9	Intronic	http://genome.ucsc.edu/cgi-bin/hgTracks?position=chr2L:1881520-1891850	"CG7337,CG15358,CG31663,"	"0,-2644,-6056,"	 CG7337 	1717	703.9	1502.4	2352.3	1.74	 // 	0.2992	3.3418	102.3814
906	chr3L	13785870	13786170	13786020	706.1	Intergenic	http://genome.ucsc.edu/cgi-bin/hgTracks?position=chr3L:13780870-13791170	"CG34243,CG8757,CG8750,"	"-6024,48353,49667,"	 CG34243 	6024	706.1	113.4	34.3	-4.36	 \- 	20.5726	0.0486	5.2971
907	chr2R	8868080	8868390	8868260	722.4	UTR5	http://genome.ucsc.edu/cgi-bin/hgTracks?position=chr2R:8863080-8873390	"Psc,CG33798,Su(z)2,"	"0,13141,15769,"	 Psc 	234	722.4	2808.7	3587.4	2.31	 // 	0.2014	4.9658	466.2393
908	chr2R	15584790	15585100	15584940	732.8	Promoter	http://genome.ucsc.edu/cgi-bin/hgTracks?position=chr2R:15579790-15590100	"Obp56a,Obp56b,Obp56c,"	"287,1406,2737,"	 Obp56a 	287	732.8	815.1	596.1	-0.3	 -\ 	1.2293	0.8134	7.8493
909	chr2L	13912990	13913290	13913140	715	Intergenic	http://genome.ucsc.edu/cgi-bin/hgTracks?position=chr2L:13907990-13918290	"Acyp,Ance-2,Ance-3,"	"-577,-1500,1584,"	 Acyp 	940	715	594.1	370.1	-0.95	 -\ 	1.9318	0.5176	14.6074
910	chr2R	10341440	10341750	10341600	672.8	Intergenic	http://genome.ucsc.edu/cgi-bin/hgTracks?position=chr2R:10336440-10346750	"CG17389,Oaz,CG17388,"	"-4039,4640,-11064,"	 Oaz 	4640	672.8	958.7	606.4	-0.15	 /\ 	1.1095	0.9013	27.2703
911	chrU	5769460	5769770	5769600	736.5	Intergenic	http://genome.ucsc.edu/cgi-bin/hgTracks?position=chrU:5764460-5774770	"CG40600,CG41564,CG41566,"	"3954,-33694,40999,"	 CG40600 	5408	736.5	234.8	105.3	-2.81	 \- 	6.9971	0.1429	6.2274
912	chr2R	2556470	2556800	2556640	678	Promoter	http://genome.ucsc.edu/cgi-bin/hgTracks?position=chr2R:2551470-2561800	"CG9410,CG15908,Adf1,"	"0,-395,-1048,"	 CG9410 	24	678	237.9	102.4	-2.73	 \- 	6.6209	0.151	72.538
913	chr2R	14928560	14928860	14928700	759.5	Intergenic	http://genome.ucsc.edu/cgi-bin/hgTracks?position=chr2R:14923560-14933860	"CG15115,CG30126,5-HT1B,"	"-4808,-11939,-12218,"	 CG15115 	4808	759.5	332.8	64.1	-3.57	 \\ 	11.8537	0.0844	4.8943
914	chr3L	43990	44290	44130	753.6	Intergenic	http://genome.ucsc.edu/cgi-bin/hgTracks?position=chr3L:38990-49290	"mthl8,Lsp1gamma,CG13405,"	"-17814,22308,30339,"	 mthl8 	21184	753.6	519.4	240.3	-1.65	 \\ 	3.1363	0.3188	7.4741
915	chr2R	9448180	9448510	9448360	667.6	Intergenic	http://genome.ucsc.edu/cgi-bin/hgTracks?position=chr2R:9443180-9453510	"CG13334,CG13333,Roe1,"	"-750,-3513,-5249,"	 CG13334 	2311	667.6	973.5	1105.2	0.73	 /- 	0.604	1.6555	278.7987
916	chrX	10701960	10702280	10702120	667.6	Intronic	http://genome.ucsc.edu/cgi-bin/hgTracks?position=chrX:10696960-10707280	"Imp,sesB,Ant2,"	"0,-21142,-21207,"	 Imp 	1235	667.6	993.1	1034.3	0.63	 /- 	0.6455	1.5493	70.1124
917	chr2R	5964470	5964800	5964630	664.6	Intergenic	http://genome.ucsc.edu/cgi-bin/hgTracks?position=chr2R:5959470-5969800	"egr,CG1371,CG12920,"	"1239,-1483,-6047,"	 egr 	1239	664.6	1621.1	1752.8	1.4	 /- 	0.3792	2.6372	133.8769
918	chrX	15502220	15502540	15502370	672.8	Intronic	http://genome.ucsc.edu/cgi-bin/hgTracks?position=chrX:15497220-15507540	"sog,CG9220,CG8105,"	"0,-17409,-18971,"	 CG9220 	17409	672.8	1250.2	1715.6	1.35	 // 	0.3922	2.55	154.2817
919	chr2L	7218120	7218430	7218310	666.9	Intronic	http://genome.ucsc.edu/cgi-bin/hgTracks?position=chr2L:7213120-7223430	"CG13784,CG4567,Ndae1,"	"0,1961,6540,"	 CG13784 	1719	666.9	994.2	1425.6	1.1	 // 	0.4678	2.1378	125.8051
920	chr3R	2230850	2231160	2230990	725.4	Intronic	http://genome.ucsc.edu/cgi-bin/hgTracks?position=chr3R:2225850-2236160	"CG1021,gpp,CG10277,"	"0,1607,-16964,"	 CG1021 	623	725.4	1947.6	2567.4	1.82	 // 	0.2825	3.5393	224.6952
921	chr2R	21113800	21114100	21113960	693.5	Promoter	http://genome.ucsc.edu/cgi-bin/hgTracks?position=chr2R:21108800-21119100	"Kr,CG30429,CG33680,"	"177,20029,22568,"	 Kr 	177	693.5	1505.1	1889.5	1.45	 // 	0.367	2.7245	223.9027
922	chr2R	5472360	5472660	5472520	752.8	CDS	http://genome.ucsc.edu/cgi-bin/hgTracks?position=chr2R:5467360-5477660	"Updo,CG1868,CG12929,"	"0,-470,1092,"	 Updo 	172	752.8	346.1	133.9	-2.49	 \\ 	5.6237	0.1778	55.1933
923	chr3R	25520940	25521240	25521080	752.1	Intronic	http://genome.ucsc.edu/cgi-bin/hgTracks?position=chr3R:25515940-25526240	"dmrt99B,Obp99c,Gycalpha99B,"	"0,-8576,-9578,"	 dmrt99B 	2552	752.1	1077.9	1583.5	1.07	 // 	0.4749	2.1055	33.8623
924	chr3R	27596330	27596650	27596500	658.7	CDS	http://genome.ucsc.edu/cgi-bin/hgTracks?position=chr3R:27591330-27601650	"CG2135,sip3,CG2126,"	"0,1437,4266,"	 CG2135 	1075	658.7	208.8	33.8	-4.28	 \\ 	19.5163	0.0512	19.2574
925	chr3R	1200820	1201130	1201010	657.2	CDS	http://genome.ucsc.edu/cgi-bin/hgTracks?position=chr3R:1195820-1206130	"CG14667,hd,7B2,"	"0,-657,1465,"	 CG14667 	219	657.2	258.1	115.6	-2.51	 \\ 	5.6875	0.1758	55.522
926	chr3R	912660	912970	912820	707.6	Promoter	http://genome.ucsc.edu/cgi-bin/hgTracks?position=chr3R:907660-917970	"corto,CG12007,CG12589,"	"-412,40989,50088,"	 corto 	412	707.6	2453.1	2561.7	1.86	 /- 	0.2762	3.6202	563.3641
927	chr3L	18586790	18587120	18586950	655.8	Promoter	http://genome.ucsc.edu/cgi-bin/hgTracks?position=chr3L:18581790-18592120	"term,CG7271,CG13380,"	"-85,-3685,6297,"	 term 	85	655.8	1136.2	1326.6	1.02	 // 	0.4943	2.0231	62.0536
928	chr3R	2065300	2065590	2065450	725.4	Intergenic	http://genome.ucsc.edu/cgi-bin/hgTracks?position=chr3R:2060300-2070590	"Osi6,Osi7,Osi5,"	"-2847,9263,-10989,"	 Osi6 	5020	725.4	236.4	37.2	-4.28	 \\ 	19.5082	0.0513	3.1484
929	chr2R	15146050	15146350	15146190	699.5	Intergenic	http://genome.ucsc.edu/cgi-bin/hgTracks?position=chr2R:15141050-15151350	"CG7229,CG33453,CG33454,"	"1228,-5500,-7019,"	 CG7229 	1228	699.5	1327.5	1331.8	0.93	 /- 	0.5252	1.904	59.605
930	chrX	13785710	13786030	13785890	679.5	Intronic	http://genome.ucsc.edu/cgi-bin/hgTracks?position=chrX:13780710-13791030	"mamo,CG32606,CG11071,"	"0,22833,-34733,"	 CG32606 	23247	679.5	421.3	147	-2.21	 \\ 	4.6215	0.2164	5.3007
931	chr2L	21164590	21164940	21164760	689.1	Intronic	http://genome.ucsc.edu/cgi-bin/hgTracks?position=chr2L:21159590-21169940	"CG9246,CG9243,CG9247,"	"0,1288,-1673,"	 CG9246 	1150	689.1	1028.6	687.6	0	 /\ 	1.0021	0.9979	39.6989
932	chrX	14989060	14989370	14989210	743.2	CDS	http://genome.ucsc.edu/cgi-bin/hgTracks?position=chrX:14984060-14994370	"rab3-GEF,CG9072,CG5599,"	"0,311,-6545,"	 CG9072 	856	743.2	373.1	326.7	-1.19	 \- 	2.2752	0.4395	5.7435
933	chr3L	22275600	22276110	22275830	654.3	CDS	http://genome.ucsc.edu/cgi-bin/hgTracks?position=chr3L:22270600-22281110	"CG11489,Hem,Aats-ile,"	"0,1623,5931,"	 CG11489 	5367	654.3	222.6	133.9	-2.29	 \- 	4.8876	0.2046	19.973
934	chr3L	2882160	2882740	2882350	653.5	Intergenic	http://genome.ucsc.edu/cgi-bin/hgTracks?position=chr3L:2877160-2887740	"CG9972,CG9973,Shab,"	"1287,-10640,12863,"	 CG9972 	9814	653.5	1699.5	2718.5	2.06	 // 	0.2404	4.1597	186.5652
935	chr3R	27047300	27047880	27047470	652.8	Intronic	http://genome.ucsc.edu/cgi-bin/hgTracks?position=chr3R:27042300-27052880	"CG12054,CG1746,CG15561,"	"0,-2113,-5842,"	 CG12054 	1045	652.8	2332.3	2698.5	2.05	 // 	0.2419	4.1337	481.6403
936	chrX	20551000	20551310	20551160	652.8	Intergenic	http://genome.ucsc.edu/cgi-bin/hgTracks?position=chrX:20546000-20556310	"hydra,CG1835,run,"	"-3209,-9293,14307,"	 hydra 	3209	652.8	1072.6	1056	0.69	 /- 	0.6181	1.6177	28.1242
937	chr2R	14523910	14524270	14524050	652	CDS	http://genome.ucsc.edu/cgi-bin/hgTracks?position=chr2R:14518910-14529270	"CG30122,CG33724,SP2637,"	"0,3648,4477,"	 CG30122 	2723	652	527.8	196.8	-1.73	 -\ 	3.3134	0.3018	24.787
938	chr2L	9992520	9992820	9992670	723.2	Intronic	http://genome.ucsc.edu/cgi-bin/hgTracks?position=chr2L:9987520-9997820	"bib,CG31875,CG31755,"	"0,2890,4261,"	 CG31875 	3902	723.2	1672.5	1450.2	1	 /\ 	0.4987	2.0053	97.1891
939	chr3L	8665260	8665730	8665450	652	Intergenic	http://genome.ucsc.edu/cgi-bin/hgTracks?position=chr3L:8660260-8670730	"h,CG6486,Arr2,"	"3408,-21339,-23414,"	 h 	3408	652	312.1	93.2	-2.8	 \\ 	6.9927	0.143	5.315
940	chr2L	11224470	11224770	11224620	679.5	Intronic	http://genome.ucsc.edu/cgi-bin/hgTracks?position=chr2L:11219470-11229770	"ab,CG32830,cmet,"	"0,29953,36202,"	 ab 	13940	679.5	1067.3	1475.4	1.12	 // 	0.4605	2.1714	26.2015
941	chr3R	18492630	18492940	18492790	723.9	Intergenic	http://genome.ucsc.edu/cgi-bin/hgTracks?position=chr3R:18487630-18497940	"CG17623,CG6954,CG17622,"	"-1681,7100,-7824,"	 CG17623 	2320	723.9	1743	2282	1.66	 // 	0.3172	3.1523	185.14
942	chr2L	17742870	17743270	17743140	671.3	Intergenic	http://genome.ucsc.edu/cgi-bin/hgTracks?position=chr2L:17737870-17748270	"CadN,CadN2,CG15147,"	"-3619,45164,-116795,"	 CadN 	3619	671.3	1673.1	2513.1	1.9	 // 	0.2671	3.7436	39.2281
943	chrX	15455280	15455600	15455440	648.3	Intergenic	http://genome.ucsc.edu/cgi-bin/hgTracks?position=chrX:15450280-15460600	"CG42300,CG7860,CG15643,"	"-5396,7585,8969,"	 CG42300 	5396	648.3	368.3	104.1	-2.64	 \\ 	6.2271	0.1606	4.3629
944	chr2L	4838160	4838470	4838320	736.5	Promoter	http://genome.ucsc.edu/cgi-bin/hgTracks?position=chr2L:4833160-4843470	"CG15626,CG12194,CG15627,"	"-324,982,-3020,"	 CG15626 	324	736.5	980.9	1183.6	0.68	 // 	0.6223	1.607	220.9959
945	chr2L	3913020	3913330	3913170	666.9	CDS	http://genome.ucsc.edu/cgi-bin/hgTracks?position=chr2L:3908020-3918330	"fred,CG31773,capu,"	"0,0,-10310,"	 CG31773 	1118	666.9	208.3	27.5	-4.6	 \\ 	24.2856	0.0412	4.2147
946	chr3L	19035780	19036080	19035920	704.7	Intronic	http://genome.ucsc.edu/cgi-bin/hgTracks?position=chr3L:19030780-19041080	"nkd,Acp76A,CG3797,"	"0,7970,16948,"	 nkd 	2511	704.7	1971.4	2359.2	1.74	 // 	0.2987	3.348	116.469
947	chr3L	10959800	10960130	10959950	646.1	Intergenic	http://genome.ucsc.edu/cgi-bin/hgTracks?position=chr3L:10954800-10965130	"CG14147,klu,CG34050,"	"5803,14875,-21750,"	 CG14147 	5803	646.1	837.3	553.2	-0.22	 /\ 	1.168	0.8562	67.5924
948	chr3R	2574810	2575150	2575010	646.1	Intergenic	http://genome.ucsc.edu/cgi-bin/hgTracks?position=chr3R:2569810-2580150	"CG34297,zen,CG1162,"	"-1325,3575,5002,"	 CG34297 	1325	646.1	341.3	173.3	-1.9	 \\ 	3.7275	0.2683	13.6749
949	chr2L	15482770	15483060	15482920	722.4	Intergenic	http://genome.ucsc.edu/cgi-bin/hgTracks?position=chr2L:15477770-15488060	"Tim17b2,sna,lace,"	"1847,-4651,16189,"	 Tim17b2 	1847	722.4	606.8	553.8	-0.38	 -- 	1.3046	0.7665	13.5882
950	chr2R	20864670	20865280	20864890	643.2	CDS	http://genome.ucsc.edu/cgi-bin/hgTracks?position=chr2R:20859670-20870280	"emp,CG2736,Phk-3,"	"0,-1996,-5525,"	 CG2736 	1996	643.2	600.4	408.5	-0.65	 -\ 	1.5746	0.6351	23.1835
951	chrX	8549110	8549460	8549290	698	Intergenic	http://genome.ucsc.edu/cgi-bin/hgTracks?position=chrX:8544110-8554460	"CG12772,CG11284,Ppt1,"	"21805,26324,33365,"	 CG12772 	21805	698	879.7	626.4	-0.16	 /\ 	1.1143	0.8975	28.0874
952	chr3R	697690	698200	698040	641.7	Intergenic	http://genome.ucsc.edu/cgi-bin/hgTracks?position=chr3R:692690-703200	"opa,laf,Gnf1,"	"-2331,3686,34307,"	 laf 	6215	641.7	207.7	84.7	-2.92	 \- 	7.5788	0.1319	11.8835
953	chr2L	18221270	18221560	18221410	741	Intergenic	http://genome.ucsc.edu/cgi-bin/hgTracks?position=chr2L:18216270-18226560	"CG31786,CG31802,CG42400,"	"-5557,-12173,-16526,"	 CG31786 	5557	741	254.9	94.4	-2.97	 \\ 	7.8499	0.1274	2.7172
954	chr2L	1353110	1353580	1353320	640.9	Promoter	http://genome.ucsc.edu/cgi-bin/hgTracks?position=chr2L:1348110-1358580	"CG5561,CG5556,CG31924,"	"0,-451,777,"	 CG5556 	451	640.9	188.1	33.2	-4.27	 \\ 	19.3168	0.0518	8.8689
955	chrX	18785810	18786130	18785970	640.2	Intronic	http://genome.ucsc.edu/cgi-bin/hgTracks?position=chrX:18780810-18791130	"CG7358,CG7349,CG7332,"	"0,2569,-4315,"	 CG7358 	1696	640.2	1114.5	1076.6	0.75	 /- 	0.5946	1.6817	137.0217
956	chr3R	23830170	23830450	23830300	710.6	Intergenic	http://genome.ucsc.edu/cgi-bin/hgTracks?position=chr3R:23825170-23835450	"CG4815,betaTub97EF,CG34362,"	"-14015,-16211,22034,"	 CG4815 	14015	710.6	676.2	198.5	-1.84	 -\ 	3.5796	0.2794	11.7061
957	chr3R	730	1060	890	678.7	UTR5	http://genome.ucsc.edu/cgi-bin/hgTracks?position=chr3R:-4270-6060	"CG12581,Dsk,CG12582,"	"0,14497,22138,"	 CG12581 	511	678.7	1101.2	1116.1	0.72	 /- 	0.6081	1.6444	386.3831
958	chr3L	17643190	17644030	17643370	639.4	CDS	http://genome.ucsc.edu/cgi-bin/hgTracks?position=chr3L:17638190-17649030	"CG32177,Krn,CG7484,"	"0,0,4360,"	 CG32177 	4006	639.4	1790.2	1795.2	1.49	 /- 	0.3562	2.8073	123.4186
959	chr3R	9737170	9737560	9737360	638	Intergenic	http://genome.ucsc.edu/cgi-bin/hgTracks?position=chr3R:9732170-9742560	"ems,Art9,Art6,"	"-7014,29912,33060,"	 ems 	9780	638	605.2	614.4	-0.05	 -- 	1.0384	0.9631	49.5371
960	chr2R	15160800	15161120	15160960	806.9	Intergenic	http://genome.ucsc.edu/cgi-bin/hgTracks?position=chr2R:15155800-15166120	"rib,CG11906,CG10476,"	"2270,7962,11095,"	 rib 	2270	806.9	1042.9	1010.3	0.32	 /- 	0.7987	1.252	33.2435
961	chr2R	1701900	1702200	1702050	742.4	Intergenic	http://genome.ucsc.edu/cgi-bin/hgTracks?position=chr2R:1696900-1707200	"Or42b,Tsp42A,Or42a,"	"-16033,-18359,-21582,"	 Or42b 	16033	742.4	671.4	565.8	-0.39	 -- 	1.3123	0.762	14.7481
962	chr2L	16780570	16780870	16780700	648.3	CDS	http://genome.ucsc.edu/cgi-bin/hgTracks?position=chr2L:16775570-16785870	"Mhc,Cyt-b5-r,CG17928,"	"0,8156,10352,"	 Cyt-b5-r 	10018	648.3	133.5	34.9	-4.21	 \- 	18.5791	0.0538	14.8753
963	chrX	2576510	2576800	2576660	673.5	CDS	http://genome.ucsc.edu/cgi-bin/hgTracks?position=chrX:2571510-2581800	"CG2652,HLH3B,per,"	"0,-904,2952,"	 CG2652 	305	673.5	348.2	91.5	-2.88	 \\ 	7.3585	0.1359	14.5042
964	chr3R	15967460	15967750	15967600	679.5	Intergenic	http://genome.ucsc.edu/cgi-bin/hgTracks?position=chr3R:15962460-15972750	"Gr92a,CG10887,CG5023,"	"-19601,-24795,27557,"	 Gr92a 	20819	679.5	707	266.6	-1.35	 -\ 	2.5488	0.3923	2.9773
965	chr3R	17978760	17979340	17978930	634.3	Intronic	http://genome.ucsc.edu/cgi-bin/hgTracks?position=chr3R:17973760-17984340	"CG31163,CG42390,CG31423,"	"0,-19841,-33023,"	 CG31163 	19351	634.3	1701.1	2123.5	1.74	 // 	0.2987	3.348	140.3517
966	chr2L	19326890	19327340	19327150	633.5	Intergenic	http://genome.ucsc.edu/cgi-bin/hgTracks?position=chr2L:19321890-19332340	"dnt,CG10750,CG17564,"	"11525,-25550,-27299,"	 CG10750 	26845	633.5	1233.2	1465.6	1.21	 // 	0.4322	2.3135	99.8242
967	chr2R	6423530	6423850	6423670	632.8	Intronic	http://genome.ucsc.edu/cgi-bin/hgTracks?position=chr2R:6418530-6428850	"lola,psq,CG17765,"	"0,21738,-54272,"	 lola 	1087	632.8	1942.8	2013.7	1.67	 /- 	0.3142	3.1823	272.3714
968	chr2R	19264290	19264600	19264450	672.8	Promoter	http://genome.ucsc.edu/cgi-bin/hgTracks?position=chr2R:19259290-19269600	"CG3493,CG13551,yellow-d,"	"0,932,1605,"	 CG3493 	85	672.8	489.1	410.7	-0.71	 \- 	1.638	0.6105	123.1829
969	chr3L	21484540	21484850	21484710	638.7	CDS	http://genome.ucsc.edu/cgi-bin/hgTracks?position=chr3L:21479540-21489850	"CG7202,CG7519,Neu2,"	"0,1478,-1609,"	 CG7202 	1163	638.7	376.3	136.7	-2.22	 \\ 	4.6715	0.2141	19.0304
970	chr3L	4281740	4282240	4282080	631.3	CDS	http://genome.ucsc.edu/cgi-bin/hgTracks?position=chr3L:4276740-4287240	"CG11583,CG1311,CG11582,"	"0,-462,987,"	 CG11583 	718	631.3	1005.8	597.8	-0.08	 /\ 	1.056	0.947	40.996
971	chr3R	3829880	3830180	3830010	631.3	CDS	http://genome.ucsc.edu/cgi-bin/hgTracks?position=chr3R:3824880-3835180	"CG2698,CG2767,CG14463,"	"0,1635,-3370,"	 CG2698 	2705	631.3	212	84.7	-2.9	 \\ 	7.4563	0.1341	10.7537
972	chr2L	8625080	8625370	8625220	761.7	Intronic	http://genome.ucsc.edu/cgi-bin/hgTracks?position=chr2L:8620080-8630370	"Sema-1a,Glt,CG9287,"	"0,46822,51627,"	 Glt 	46822	761.7	194.5	54.3	-3.81	 \- 	14.0157	0.0713	21.9151
973	chr2R	8331530	8331830	8331670	663.9	Intronic	http://genome.ucsc.edu/cgi-bin/hgTracks?position=chr2R:8326530-8336830	"Dyb,CG30334,CG30051,"	"0,-2892,-7172,"	 CG30334 	2892	663.9	1058.3	906.2	0.45	 /\ 	0.7327	1.3649	30.0113
974	chrX	4571520	4571820	4571680	713.5	Promoter	http://genome.ucsc.edu/cgi-bin/hgTracks?position=chrX:4566520-4576820	"rap,Pp2C1,ctp,"	"0,2752,10153,"	 rap 	116	713.5	1486	1589.2	1.16	 /- 	0.449	2.2272	53.429
975	chr2R	15558770	15559090	15558920	669.1	CDS	http://genome.ucsc.edu/cgi-bin/hgTracks?position=chr2R:15553770-15564090	"isopeptidase-T-3,hrg,CG11018,"	"0,-1594,-7677,"	 isopeptidase-T-3 	253	669.1	275	88.7	-2.91	 \\ 	7.5458	0.1325	16.3063
976	chrX	10519530	10519830	10519700	667.6	CDS	http://genome.ucsc.edu/cgi-bin/hgTracks?position=chrX:10514530-10524830	"CG9806,Rab9Db,X11Lbeta,"	"0,-2498,3647,"	 CG9806 	1443	667.6	183.9	17.2	-5.27	 \\ 	38.9001	0.0257	4.1592
977	chr3L	13877720	13878040	13877840	626.1	CDS	http://genome.ucsc.edu/cgi-bin/hgTracks?position=chr3L:13872720-13883040	"CG34400,CG13737,CG32132,"	"0,-1704,-12108,"	 CG13737 	2965	626.1	271.3	172.2	-1.86	 \- 	3.6361	0.275	30.5035
978	chr2L	5201770	5202060	5201910	686.9	CDS	http://genome.ucsc.edu/cgi-bin/hgTracks?position=chr2L:5196770-5207060	"Msp-300,Cyp28d2,Cyp28d1,"	"0,5397,8568,"	 Cyp28d2 	5397	686.9	448.3	53.2	-3.69	 \\ 	12.9105	0.0775	17.5954
979	chr3R	16852810	16853100	16852950	704.7	CDS	http://genome.ucsc.edu/cgi-bin/hgTracks?position=chr3R:16847810-16858100	"Dhc93AB,CG17278,Rlip,"	"0,-3065,-6475,"	 CG17278 	3065	704.7	175.9	42.3	-4.05	 \- 	16.6455	0.0601	15.9432
980	chr3L	5044380	5044700	5044530	625.4	Intergenic	http://genome.ucsc.edu/cgi-bin/hgTracks?position=chr3L:5039380-5049700	"CG12027,CG32232,CG34047,"	"-32416,-47653,54437,"	 CG12027 	32416	625.4	160	27.5	-4.5	 \\ 	22.7745	0.0439	5.3388
981	chr3L	9021980	9022300	9022150	768.4	Intergenic	http://genome.ucsc.edu/cgi-bin/hgTracks?position=chr3L:9016980-9027300	"Doc2,Doc1,CG5144,"	"-8641,12326,18389,"	 Doc2 	8641	768.4	1161.6	1264.8	0.72	 /- 	0.6075	1.6461	39.2674
982	chrX	2036290	2036620	2036470	623.9	Promoter	http://genome.ucsc.edu/cgi-bin/hgTracks?position=chrX:2031290-2041620	"CG3835,Pgd,ph-p,"	"0,2698,-5892,"	 CG3835 	294	623.9	1175.4	1516.6	1.28	 // 	0.4114	2.4308	84.3562
983	chr2R	13567950	13568260	13568090	637.2	Intronic	http://genome.ucsc.edu/cgi-bin/hgTracks?position=chr2R:13562950-13573260	"Sema-1b,CG4966,CG14481,"	"0,3011,4298,"	 Sema-1b 	2330	637.2	1206.7	1024	0.68	 /\ 	0.6223	1.607	61.5379
984	chrX	3998520	3998840	3998700	628.3	CDS	http://genome.ucsc.edu/cgi-bin/hgTracks?position=chrX:3993520-4003840	"brn,Xpac,cib,"	"0,-470,1447,"	 brn 	324	628.3	391.6	205.9	-1.61	 \\ 	3.051	0.3278	57.7366
985	chr2R	19967700	19968070	19967850	622.4	Promoter	http://genome.ucsc.edu/cgi-bin/hgTracks?position=chr2R:19962700-19973070	"CG10339,CG13564,CG16786,"	"0,597,1404,"	 CG10339 	149	622.4	487	115.6	-2.43	 \\ 	5.3861	0.1857	18.2433
986	chr2L	21375750	21376110	21375930	621.7	CDS	http://genome.ucsc.edu/cgi-bin/hgTracks?position=chr2L:21370750-21381110	"CG8665,nrv3,Gr39b,"	"0,4069,-6224,"	 nrv3 	4069	621.7	162.7	26.9	-4.53	 \\ 	23.1212	0.0433	6.4484
987	chr3R	12597510	12597840	12597700	635.7	Intergenic	http://genome.ucsc.edu/cgi-bin/hgTracks?position=chr3R:12592510-12602840	"Glut3,CG31275,abd-A,"	"16332,-20589,35648,"	 Glut3 	16332	635.7	1561.8	1592.6	1.32	 /- 	0.3992	2.5052	63.9918
988	chr3R	4313370	4313690	4313550	627.6	Intergenic	http://genome.ucsc.edu/cgi-bin/hgTracks?position=chr3R:4308370-4318690	"PQBP-1,Or85b,Or85c,"	"-10235,22248,23905,"	 PQBP-1 	10235	627.6	104.4	27.5	-4.51	 \- 	22.8554	0.0438	4.1516
989	chr3L	4167180	4167920	4167600	618.7	Promoter	http://genome.ucsc.edu/cgi-bin/hgTracks?position=chr3L:4162180-4172920	"mas,Ero1L,CG18675,"	"-139,2665,6252,"	 mas 	139	618.7	1339.7	1311.8	1.08	 /- 	0.4717	2.1202	84.1888
990	chr2R	9458470	9458760	9458600	846.9	Intergenic	http://genome.ucsc.edu/cgi-bin/hgTracks?position=chr2R:9453470-9463760	"CG13335,CG6191,CG13334,"	"288,9470,-10990,"	 CG13335 	3134	846.9	1640.2	2234.5	1.4	 // 	0.379	2.6384	372.322
991	chrX	9981550	9981850	9981710	786.9	Intronic	http://genome.ucsc.edu/cgi-bin/hgTracks?position=chrX:9976550-9986850	"CG34104,CG2974,CG2972,"	"0,-1506,-2627,"	 CG34104 	1145	786.9	516.7	599	-0.39	 \- 	1.3138	0.7612	15.2182
992	chr2R	15728420	15728730	15728560	672.1	Intergenic	http://genome.ucsc.edu/cgi-bin/hgTracks?position=chr2R:15723420-15733730	"Toll-7,Obp56h,Obp56i,"	"-9810,-25016,27060,"	 Toll-7 	14151	672.1	1072.1	1504.5	1.16	 // 	0.4467	2.2387	44.5825
993	chr3R	19739390	19739710	19739570	649.1	CDS	http://genome.ucsc.edu/cgi-bin/hgTracks?position=chr3R:19734390-19744710	"sba,CG31141,CG5857,"	"0,9522,10554,"	 sba 	9125	649.1	520.4	231.1	-1.49	 -\ 	2.8085	0.3561	14.6246
994	chr3L	21059670	21059990	21059840	630.6	Intronic	http://genome.ucsc.edu/cgi-bin/hgTracks?position=chr3L:21054670-21064990	"siz,ko,CG33285,"	"0,8826,21522,"	 siz 	1147	630.6	1668.8	2435.9	1.95	 // 	0.2589	3.863	265.9293
995	chr3R	17492750	17493360	17492920	615.7	CDS	http://genome.ucsc.edu/cgi-bin/hgTracks?position=chr3R:17487750-17498360	"DNApol-alpha180,CG15497,CG6353,"	"0,-672,-4240,"	 CG15497 	1621	615.7	1006.9	936.5	0.6	 /- 	0.6575	1.5209	169.4452
996	chr3L	13897710	13898030	13897830	621.7	Intergenic	http://genome.ucsc.edu/cgi-bin/hgTracks?position=chr3L:13892710-13903030	"Rgl,CG34400,CG8833,"	"2160,-2669,21154,"	 CG34400 	2669	621.7	695.8	738	0.25	 -- 	0.8424	1.1871	50.6366
997	chr3R	3569170	3569480	3569330	614.3	Intergenic	http://genome.ucsc.edu/cgi-bin/hgTracks?position=chr3R:3564170-3574480	"pyd3,CG10919,Sp7,"	"4304,14562,16177,"	 pyd3 	6468	614.3	208.3	46.3	-3.73	 \\ 	13.2561	0.0754	5.3687
998	chr3R	24411770	24412380	24412190	614.3	Intergenic	http://genome.ucsc.edu/cgi-bin/hgTracks?position=chr3R:24406770-24417380	"fkh,Noa36,Hrb98DE,"	"-1356,11589,13338,"	 fkh 	1356	614.3	989.9	1145.9	0.9	 // 	0.5361	1.8654	81.3148
999	chr4	777690	777980	777840	695	Intronic	http://genome.ucsc.edu/cgi-bin/hgTracks?position=chr4:772690-782980	"bt,MED26,ey,"	"0,21239,-36053,"	 MED26 	30422	695	302.1	121.9	-2.51	 \\ 	5.7039	0.1753	10.0653
1000	chr2L	21846140	21846440	21846270	611.3	Intergenic	http://genome.ucsc.edu/cgi-bin/hgTracks?position=chr2L:21841140-21851440	"tsh,CG11629,CG31612,"	"-9257,50599,-50825,"	 tsh 	14189	611.3	569.2	300.3	-1.03	 -\ 	2.0354	0.4913	10.8039
1001	chr2L	21617330	21617620	21617470	666.9	Intronic	http://genome.ucsc.edu/cgi-bin/hgTracks?position=chr2L:21612330-21622620	"CG2201,Df31,Ac3,"	"0,9119,15128,"	 CG2201 	1277	666.9	416.5	318.6	-1.07	 \- 	2.0928	0.4778	21.9869
1002	chr2L	27010	27320	27180	608.3	CDS	http://genome.ucsc.edu/cgi-bin/hgTracks?position=chr2L:22010-32320	"CG31973,CG2657,l(2)gl,"	"0,-2029,-5808,"	 CG2657 	2029	608.3	1314.8	1346.7	1.15	 /- 	0.4517	2.2137	263.6533
1003	chr3R	960990	961300	961160	686.1	Intergenic	http://genome.ucsc.edu/cgi-bin/hgTracks?position=chr3R:955990-966300	"CG12589,CG12007,dpr16,"	"1748,-5495,15469,"	 CG12589 	2039	686.1	166.4	73.2	-3.23	 \- 	9.3702	0.1067	9.6858
1004	chr2L	17316020	17316330	17316190	663.9	Intergenic	http://genome.ucsc.edu/cgi-bin/hgTracks?position=chr2L:17311020-17321330	"CG34170,CG6380,CG15140,"	"-4370,-23983,-28731,"	 CG34170 	4370	663.9	516.2	197.4	-1.75	 \\ 	3.3638	0.2973	2.7394
1005	chr2L	21190870	21191190	21191030	624.6	Intronic	http://genome.ucsc.edu/cgi-bin/hgTracks?position=chr2L:21185870-21196190	"Ret,Mcm10,CG31624,"	"0,-8237,8276,"	 Ret 	4472	624.6	631.2	769.4	0.3	 -/ 	0.8118	1.2318	21.6714
1006	chr3L	21549960	21550280	21550130	619.4	CDS	http://genome.ucsc.edu/cgi-bin/hgTracks?position=chr3L:21544960-21555280	"CG7173,capaR,CG7177,"	"0,1943,-2136,"	 CG7173 	1191	619.4	81.6	28.6	-4.43	 \- 	21.6562	0.0462	27.4485
1007	chr2R	1923840	1924130	1923990	655	Intergenic	http://genome.ucsc.edu/cgi-bin/hgTracks?position=chr2R:1918840-1929130	"CG14591,SCAP,CG7861,"	"72,-979,6169,"	 SCAP 	979	655	728.2	611	-0.1	 -- 	1.0721	0.9328	127.9053
1008	chr3R	7518180	7518490	7518340	603.9	Intergenic	http://genome.ucsc.edu/cgi-bin/hgTracks?position=chr3R:7513180-7523490	"Fer3,CG18765,CG6908,"	"791,-819,-2595,"	 CG18765 	819	603.9	324.3	137.3	-2.14	 \\ 	4.3984	0.2274	11.7258
1009	chrX	8294460	8294790	8294600	603.9	CDS	http://genome.ucsc.edu/cgi-bin/hgTracks?position=chrX:8289460-8299790	"CG10555,CG15345,CG11190,"	"0,-2306,3969,"	 CG10555 	1173	603.9	1066.3	629.8	0.06	 /\ 	0.9588	1.043	43.8525
1010	chr3L	17113970	17114260	17114120	695.8	Intronic	http://genome.ucsc.edu/cgi-bin/hgTracks?position=chr3L:17108970-17119260	"CG32169,CG7724,rogdi,"	"0,-62487,-65564,"	 CG32169 	26934	695.8	718.6	503.4	-0.47	 -\ 	1.3821	0.7236	22.5759
1011	chr2L	22529030	22529330	22529170	631.3	Intronic	http://genome.ucsc.edu/cgi-bin/hgTracks?position=chr2L:22524030-22534330	"CG40006,CG17494,CG17493,"	"0,-50319,-84769,"	 CG17494 	56689	631.3	520.9	214	-1.56	 -\ 	2.9506	0.3389	8.7662
1012	chr3R	16774820	16775140	16774990	620.2	Intronic	http://genome.ucsc.edu/cgi-bin/hgTracks?position=chr3R:16769820-16780140	"Atpalpha,CG31191,CG5630,"	"0,-3738,-20055,"	 Atpalpha 	555	620.2	705.9	865	0.48	 -/ 	0.717	1.3947	33.0196
1013	chr2R	11102580	11102910	11102740	602.4	CDS	http://genome.ucsc.edu/cgi-bin/hgTracks?position=chr2R:11097580-11107910	"CG8093,CG11808,CG8092,"	"0,973,-1603,"	 CG8093 	365	602.4	215.7	60.1	-3.32	 \\ 	10.0288	0.0997	24.8146
1014	chr3R	4850690	4851000	4850830	623.1	Intronic	http://genome.ucsc.edu/cgi-bin/hgTracks?position=chr3R:4845690-4856000	"neur,tgo,CG11986,"	"0,-5091,-8286,"	 tgo 	5091	623.1	1324.9	1629.3	1.39	 // 	0.3825	2.6146	161.1083
1015	chr2L	326100	326390	326240	680.2	Intronic	http://genome.ucsc.edu/cgi-bin/hgTracks?position=chr2L:321100-331390	"Plc21C,CG31920,CG33992,"	"0,0,1188,"	 CG33992 	2278	680.2	246.4	98.4	-2.79	 \\ 	6.9129	0.1447	2.7224
1016	chr3L	14980230	14980530	14980390	677.2	Promoter	http://genome.ucsc.edu/cgi-bin/hgTracks?position=chr3L:14975230-14985530	"mnd,CG5114,CG3349,"	"0,-2798,-4947,"	 mnd 	121	677.2	1246.4	1046.3	0.63	 /\ 	0.6473	1.545	20.4132
1017	chr2L	9432720	9433040	9432900	646.9	CDS	http://genome.ucsc.edu/cgi-bin/hgTracks?position=chr2L:9427720-9438040	"scat,FucTB,CG3769,"	"0,-1871,2609,"	 scat 	1494	646.9	1344.5	1227.1	0.92	 /- 	0.5271	1.897	63.3423
1018	chr2R	2070770	2071090	2070920	631.3	CDS	http://genome.ucsc.edu/cgi-bin/hgTracks?position=chr2R:2065770-2076090	"Ptr,CG11211,CG8343,"	"0,-1789,-3045,"	 CG11211 	1789	631.3	364.1	93.2	-2.76	 \\ 	6.7702	0.1477	22.5606
1019	chr3R	24769630	24769950	24769790	598	Intronic	http://genome.ucsc.edu/cgi-bin/hgTracks?position=chr3R:24764630-24774950	"CG14521,CG11828,Doa,"	"0,-18949,-21290,"	 CG11828 	20996	598	371.5	186.5	-1.68	 \\ 	3.2063	0.3119	16.2554
1020	chr3L	18289560	18290000	18289840	596.5	Intergenic	http://genome.ucsc.edu/cgi-bin/hgTracks?position=chr3L:18284560-18295000	"CG13700,CG5103,grim,"	"2000,-2362,5978,"	 CG5103 	2362	596.5	725.5	927.9	0.64	 // 	0.6428	1.5556	74.238
1021	chr2R	9359750	9360050	9359890	680.2	Intronic	http://genome.ucsc.edu/cgi-bin/hgTracks?position=chr2R:9354750-9365050	"arr,CG5970,cid,"	"0,11124,13215,"	 arr 	10833	680.2	1207.8	1584.1	1.22	 // 	0.4294	2.3288	161.9902
1022	chr2R	16848540	16848860	16848710	773.6	Promoter	http://genome.ucsc.edu/cgi-bin/hgTracks?position=chr2R:16843540-16853860	"hbn,CG33704,CG15649,"	"-296,-10122,12014,"	 hbn 	296	773.6	1472.7	2084	1.43	 // 	0.3712	2.6941	188.8438
1023	chr3L	2438760	2439140	2438930	595	Intronic	http://genome.ucsc.edu/cgi-bin/hgTracks?position=chr3L:2433760-2444140	"CG32306,CG33231,CG33232,"	"0,26107,27972,"	 CG32306 	9628	595	2375.2	3600.6	2.6	 // 	0.1652	6.0515	908.1277
1024	chr3L	4486430	4486980	4486820	595	CDS	http://genome.ucsc.edu/cgi-bin/hgTracks?position=chr3L:4481430-4491980	"CG13722,CG11350,CG7465,"	"0,-2541,-5333,"	 CG13722 	1193	595	43.5	12	-5.62	 \- 	49.5271	0.0202	7.114
1025	chr2L	13905040	13905330	13905180	699.5	Promoter	http://genome.ucsc.edu/cgi-bin/hgTracks?position=chr2L:13900040-13910330	"Ance,Smg5,Ance-2,"	"464,-521,4459,"	 Ance 	464	699.5	1015.9	879.3	0.33	 /- 	0.7955	1.2571	46.6303
1026	chr2R	19721780	19722090	19721910	606.1	CDS	http://genome.ucsc.edu/cgi-bin/hgTracks?position=chr2R:19716780-19727090	"CG5549,shu,usnp,"	"0,7069,9093,"	 CG5549 	4392	606.1	131.4	21.7	-4.79	 \- 	27.8815	0.0359	16.1143
1027	chr2R	20696100	20696390	20696250	612	Intergenic	http://genome.ucsc.edu/cgi-bin/hgTracks?position=chr2R:20691100-20701390	"Dll,CG3611,CG12849,"	"6102,-9165,-10114,"	 Dll 	6102	612	511.9	457.7	-0.42	 -- 	1.3373	0.7478	35.2408
1028	chr3L	11911570	11911880	11911710	644.6	Intergenic	http://genome.ucsc.edu/cgi-bin/hgTracks?position=chr3L:11906570-11916880	"CG11588,CG5718,byn,"	"2955,3992,12770,"	 CG11588 	2955	644.6	635.4	506.3	-0.35	 -\ 	1.2733	0.7854	50.9392
1029	chr2R	18776660	18776940	18776800	592.8	CDS	http://genome.ucsc.edu/cgi-bin/hgTracks?position=chr2R:18771660-18781940	"MED23,Gmer,asrij,"	"0,-426,-1695,"	 MED23 	294	592.8	220.5	107	-2.47	 \- 	5.5411	0.1805	33.1504
1030	chr3L	22156430	22156760	22156600	592.8	Intronic	http://genome.ucsc.edu/cgi-bin/hgTracks?position=chr3L:22151430-22161760	"olf413,CG15374,msopa,"	"0,1926,-80316,"	 CG15374 	1926	592.8	1736.1	2803.1	2.24	 // 	0.2115	4.7289	149.5721
1031	chr3R	7257990	7258280	7258130	651.3	CDS	http://genome.ucsc.edu/cgi-bin/hgTracks?position=chr3R:7252990-7263280	"CG5276,CG6764,CG6744,"	"0,-733,1079,"	 CG5276 	671	651.3	88.5	44.6	-3.86	 \- 	14.5962	0.0685	25.3066
1032	chr2L	20074590	20074880	20074730	658.7	Intronic	http://genome.ucsc.edu/cgi-bin/hgTracks?position=chr2L:20069590-20079880	"pr,bwa,neb,"	"0,-1005,1025,"	 pr 	492	658.7	216.7	114.4	-2.52	 \- 	5.7573	0.1737	16.2243
1033	chr3L	3295120	3295550	3295300	592	Intronic	http://genome.ucsc.edu/cgi-bin/hgTracks?position=chr3L:3290120-3300550	"CG12009,CG14968,CG12017,"	"0,4035,-4407,"	 CG12009 	549	592	269.7	68.6	-3.11	 \\ 	8.6241	0.116	5.6478
1034	chr2L	15042190	15042500	15042330	612	CDS	http://genome.ucsc.edu/cgi-bin/hgTracks?position=chr2L:15037190-15047500	"Su(H),ck,l(2)35Bg,"	"0,2630,-3473,"	 Su(H) 	2835	612	1480.7	1813.5	1.57	 // 	0.3375	2.963	89.2101
1035	chr2L	9319600	9319930	9319750	589.1	Intergenic	http://genome.ucsc.edu/cgi-bin/hgTracks?position=chr2L:9314600-9324930	"CG17005,Cks30A,Eaat1,"	"7993,11016,13817,"	 CG17005 	7993	589.1	100.2	22.9	-4.68	 \- 	25.7427	0.0388	4.5161
1036	chr3R	694460	694780	694590	589.1	CDS	http://genome.ucsc.edu/cgi-bin/hgTracks?position=chr3R:689460-699780	"opa,laf,CG14659,"	"0,7136,-37605,"	 laf 	9665	589.1	362.5	161.9	-1.86	 \\ 	3.6385	0.2748	21.4957
1037	chr2R	10704560	10704880	10704710	618.7	Intergenic	http://genome.ucsc.edu/cgi-bin/hgTracks?position=chr2R:10699560-10709880	"CG10202,CG10200,kn,"	"654,-7272,-10144,"	 CG10202 	2782	618.7	781.1	874.7	0.5	 /- 	0.7073	1.4138	31.6406
1038	chr3L	15967230	15967550	15967400	607.6	CDS	http://genome.ucsc.edu/cgi-bin/hgTracks?position=chr3L:15962230-15972550	"brm,CG17026,CG17029,"	"0,1157,2734,"	 CG17026 	1157	607.6	136.7	41.2	-3.88	 \- 	14.7512	0.0678	16.239
1039	chrX	19706210	19706500	19706360	715	Promoter	http://genome.ucsc.edu/cgi-bin/hgTracks?position=chrX:19701210-19711500	"skpD,skpC,skpE,"	"401,3810,11168,"	 skpD 	401	715	632.2	606.4	-0.24	 -- 	1.1791	0.8481	14.9045
1040	chr3L	14961390	14961690	14961550	797.3	Intergenic	http://genome.ucsc.edu/cgi-bin/hgTracks?position=chr3L:14956390-14966690	"Tom,Brd,Ocho,"	"896,4218,6397,"	 Tom 	896	797.3	1350.3	1654.4	1.05	 // 	0.4819	2.0751	498.7102
1041	chrX	20293260	20293820	20293530	586.1	CDS	http://genome.ucsc.edu/cgi-bin/hgTracks?position=chrX:20288260-20298820	"Pp4-19C,cactin,Pbprp2,"	"0,1476,-1521,"	 cactin 	1476	586.1	289.4	38.3	-3.93	 \\ 	15.2914	0.0654	14.3634
1042	chr3R	27264510	27264810	27264650	662.4	Intronic	http://genome.ucsc.edu/cgi-bin/hgTracks?position=chr3R:27259510-27269810	"Gprk2,lox,CG11334,"	"0,19655,20895,"	 lox 	20799	662.4	188.1	26.3	-4.65	 \\ 	25.1725	0.0397	4.8786
1043	chr3R	11881230	11881570	11881400	584.6	CDS	http://genome.ucsc.edu/cgi-bin/hgTracks?position=chr3R:11876230-11886570	"msps,CG5013,CG10185,"	"0,-4983,5008,"	 msps 	4856	584.6	430.3	235.1	-1.31	 \\ 	2.4865	0.4022	11.4823
1044	chr3R	16147270	16147600	16147470	583.9	CDS	http://genome.ucsc.edu/cgi-bin/hgTracks?position=chr3R:16142270-16152600	"CG5077,CG4360,Sirt2,"	"0,2523,6721,"	 CG5077 	546	583.9	151.6	35.5	-4.04	 \- 	16.462	0.0607	9.3642
1045	chrX	5843320	5843620	5843470	625.4	CDS	http://genome.ucsc.edu/cgi-bin/hgTracks?position=chrX:5838320-5848620	"CG6041,CG32755,CG32756,"	"0,813,-1579,"	 CG32755 	813	625.4	341.3	128.1	-2.29	 \\ 	4.8802	0.2049	9.8204
1046	chrX	17734760	17735070	17734930	626.1	CDS	http://genome.ucsc.edu/cgi-bin/hgTracks?position=chrX:17729760-17740070	"CG6398,e(y)1,CG8142,"	"0,1277,2445,"	 e(y)1 	1277	626.1	363	91.5	-2.77	 \\ 	6.8404	0.1462	23.3147
1047	chr3L	1753110	1753730	1753540	581.7	CDS	http://genome.ucsc.edu/cgi-bin/hgTracks?position=chr3L:1748110-1758730	"Cht2,CG13921,CG8001,"	"0,-1145,2618,"	 Cht2 	2123	581.7	581.9	263.2	-1.14	 -\ 	2.2103	0.4524	22.0209
1048	chr3R	23181340	23181640	23181510	650.6	Intergenic	http://genome.ucsc.edu/cgi-bin/hgTracks?position=chr3R:23176340-23186640	"CG6599,CG13980,CG14264,"	"3601,13356,-14516,"	 CG6599 	3601	650.6	269.2	69.8	-3.22	 \\ 	9.3214	0.1073	2.9719
1049	chrX	17131100	17131480	17131330	580.9	Intergenic	http://genome.ucsc.edu/cgi-bin/hgTracks?position=chrX:17126100-17136480	"CG8915,CG10597,CG10598,"	"3964,-5568,-10856,"	 CG10597 	5568	580.9	156.3	34.3	-4.08	 \\ 	16.9243	0.0591	10.3847
1050	chrX	19915010	19915320	19915160	635	Intronic	http://genome.ucsc.edu/cgi-bin/hgTracks?position=chrX:19910010-19920320	"D2R,CG17003,CG9570,"	"0,-19031,30166,"	 D2R 	7029	635	243.2	28	-4.5	 \\ 	22.6533	0.0441	1.5543
1051	chrX	527810	528100	527960	622.4	CDS	http://genome.ucsc.edu/cgi-bin/hgTracks?position=chrX:522810-533100	"Dredd,l(1)1Bi,su(s),"	"0,-294,1959,"	 Dredd 	1800	622.4	276.1	73.8	-3.07	 \\ 	8.4341	0.1186	7.9084
1052	chr3L	6489470	6489790	6489610	580.2	Intronic	http://genome.ucsc.edu/cgi-bin/hgTracks?position=chr3L:6484470-6494790	"sfl,CG10144,CG8270,"	"0,-1138,-5557,"	 sfl 	781	580.2	975.6	1183.6	1.03	 // 	0.4902	2.0401	193.8768
1053	chr3R	24374120	24374440	24374260	600.2	Intergenic	http://genome.ucsc.edu/cgi-bin/hgTracks?position=chr3R:24369120-24379440	"CG12413,Ppn,CG31051,"	"-3736,-8207,-28023,"	 CG12413 	3736	600.2	1132.5	1141.3	0.93	 /- 	0.5259	1.9016	81.9608
1054	chr3R	477740	478060	477890	579.4	CDS	http://genome.ucsc.edu/cgi-bin/hgTracks?position=chr3R:472740-483060	"Karybeta3,CG12001,rpk,"	"0,2659,-3276,"	 CG12001 	2659	579.4	235.3	39.5	-3.87	 \\ 	14.6793	0.0681	22.3987
1055	chrX	19934330	19934630	19934490	662.4	Intergenic	http://genome.ucsc.edu/cgi-bin/hgTracks?position=chrX:19929330-19939630	"CG9570,D2R,CG17003,"	"10836,-12264,-38361,"	 CG9570 	10836	662.4	245.4	80.1	-3.05	 \\ 	8.271	0.1209	4.9795
1056	chrUextra	375940	376280	376080	612	Intronic	http://genome.ucsc.edu/cgi-bin/hgTracks?position=chrUextra:370940-381280		","	  	NaN 	612	156.9	17.7	-5.1	 \\ 	34.5116	0.029	0.4498
1057	chr3L	22243100	22243430	22243290	600.2	Intergenic	http://genome.ucsc.edu/cgi-bin/hgTracks?position=chr3L:22238100-22248430	"olf413,CG9063,Ddx1,"	"-7383,7556,13178,"	 CG9063 	12705	600.2	130.9	20	-4.9	 \- 	29.9753	0.0334	9.649
1058	chr2L	11452550	11452880	11452750	576.5	Intergenic	http://genome.ucsc.edu/cgi-bin/hgTracks?position=chr2L:11447550-11457880	"salm,sala,CG6488,"	"-7147,33438,44043,"	 salm 	7147	576.5	1375.7	1598.9	1.47	 // 	0.3605	2.7737	76.9388
1059	chr2R	16023280	16023610	16023440	603.1	Intergenic	http://genome.ucsc.edu/cgi-bin/hgTracks?position=chr2R:16018280-16028610	"CG11041,18w,CG16894,"	"10211,-19003,75668,"	 CG11041 	10211	603.1	164.8	94.4	-2.67	 \- 	6.3898	0.1565	7.2176
1060	chr2L	356170	356510	356370	575.7	CDS	http://genome.ucsc.edu/cgi-bin/hgTracks?position=chr2L:351170-361510	"Ent1,Plc21C,al,"	"0,-9821,21745,"	 Ent1 	1498	575.7	1646	2385.5	2.05	 // 	0.2413	4.1435	268.9377
1061	chr2L	15325870	15326210	15326050	575.7	Intergenic	http://genome.ucsc.edu/cgi-bin/hgTracks?position=chr2L:15320870-15331210	"nht,esg,CG15262,"	"-7149,7813,-26787,"	 nht 	7149	575.7	1056.7	1446.8	1.33	 // 	0.3979	2.5129	45.9527
1062	chr3R	23757190	23757480	23757340	599.4	CDS	http://genome.ucsc.edu/cgi-bin/hgTracks?position=chr3R:23752190-23762480	"CG5508,Mes-4,CG31053,"	"0,1363,-3444,"	 CG5508 	1994	599.4	1392.2	2161.3	1.85	 // 	0.2774	3.6055	563.5647
1063	chr2R	17016490	17016780	17016630	623.1	CDS	http://genome.ucsc.edu/cgi-bin/hgTracks?position=chr2R:17011490-17021780	"mago,Magi,CG4050,"	"0,337,-635,"	 mago 	547	623.1	584	332.4	-0.91	 -\ 	1.8749	0.5334	62.6534
1064	chr3R	17244980	17245550	17245330	575	Intronic	http://genome.ucsc.edu/cgi-bin/hgTracks?position=chr3R:17239980-17250550	"lbl,CheB93b,CheB93a,"	"0,-9748,-11425,"	 CheB93b 	10482	575	613.2	262	-1.13	 -\ 	2.1945	0.4557	18.5851
1065	chr3R	21020550	21021040	21020760	575	Intergenic	http://genome.ucsc.edu/cgi-bin/hgTracks?position=chr3R:21015550-21026040	"CG13653,CG34110,dan,"	"521,-1262,-2232,"	 CG13653 	521	575	1342.9	1602.9	1.48	 // 	0.3587	2.7878	128.1869
1066	chrX	3758290	3758610	3758460	575	CDS	http://genome.ucsc.edu/cgi-bin/hgTracks?position=chrX:3753290-3763610	"yin,CG34336,ec,"	"0,4559,-6802,"	 yin 	2290	575	406.5	149.3	-1.94	 \\ 	3.851	0.2597	14.3424
1067	chr3R	15157270	15157590	15157440	626.1	Intergenic	http://genome.ucsc.edu/cgi-bin/hgTracks?position=chr3R:15152270-15162590	"Dl,Ino80,CG3581,"	"-5505,37276,42038,"	 Dl 	5505	626.1	1096.5	1418.7	1.18	 // 	0.4413	2.2659	66.1728
1068	chr3R	15756740	15757130	15756930	574.2	Intronic	http://genome.ucsc.edu/cgi-bin/hgTracks?position=chr3R:15751740-15762130	"Hs6st,mira,CG4459,"	"0,590,-2613,"	 CG4459 	2613	574.2	1092.8	1468.5	1.35	 // 	0.391	2.5573	282.0001
1069	chr3L	9014010	9014340	9014170	581.7	Intergenic	http://genome.ucsc.edu/cgi-bin/hgTracks?position=chr3L:9009010-9019340	"Doc2,CG5194,Doc3,"	"-661,-11219,-13819,"	 Doc2 	661	581.7	969.3	1328.3	1.19	 // 	0.4379	2.2837	95.0675
1070	chr2R	10642990	10643530	10643360	572.8	UTR5	http://genome.ucsc.edu/cgi-bin/hgTracks?position=chr2R:10637990-10648530	"CG10151,CG12859,CG10153,"	"0,665,1205,"	 CG10151 	343	572.8	752.5	572.6	0	 /\ 	1.0002	0.9998	32.5213
1071	chr3R	25853170	25853510	25853350	572.8	Intronic	http://genome.ucsc.edu/cgi-bin/hgTracks?position=chr3R:25848170-25858510	"Axn,RpS28a,Mgat2,"	"0,-5030,-5370,"	 Axn 	268	572.8	698.5	424.5	-0.43	 /\ 	1.3493	0.7411	39.074
1072	chr2L	16258150	16258460	16258280	603.1	CDS	http://genome.ucsc.edu/cgi-bin/hgTracks?position=chr2L:16253150-16263460	"CG4930,PRL-1,twe,"	"0,-677,1135,"	 CG4930 	288	603.1	443	273.4	-1.14	 \\ 	2.2057	0.4534	25.7749
1073	chrX	5592870	5593160	5593020	667.6	Promoter	http://genome.ucsc.edu/cgi-bin/hgTracks?position=chrX:5587870-5598160	"CG4096,CG3149,cv,"	"199,-3781,-5903,"	 CG4096 	199	667.6	538.4	525.2	-0.35	 -- 	1.2712	0.7866	17.4488
1074	chr3L	1447790	1448080	1447940	626.1	Intergenic	http://genome.ucsc.edu/cgi-bin/hgTracks?position=chr3L:1442790-1453080	"SA-2,rho,Ptp61F,"	"-10297,15851,-22961,"	 SA-2 	10297	626.1	672.5	802.6	0.36	 -/ 	0.7801	1.2819	25.5792
1075	chr2R	8372850	8373500	8373310	571.3	CDS	http://genome.ucsc.edu/cgi-bin/hgTracks?position=chr2R:8367850-8378500	"CG12370,CG34234,fdl,"	"0,1130,1942,"	 CG34234 	1538	571.3	346.1	95	-2.59	 \\ 	6.0158	0.1662	12.975
1076	chr3L	10395090	10395720	10395260	571.3	Intergenic	http://genome.ucsc.edu/cgi-bin/hgTracks?position=chr3L:10390090-10400720	"CG12362,CG32060,CG12303,"	"10655,20581,27528,"	 CG12362 	10655	571.3	219.4	36	-3.98	 \\ 	15.8511	0.0631	6.2891
1077	chr3L	6276100	6276410	6276240	643.9	Intergenic	http://genome.ucsc.edu/cgi-bin/hgTracks?position=chr3L:6271100-6281410	"ImpL3,CG10163,Best2,"	"-20447,-24380,-26474,"	 ImpL3 	20447	643.9	640.7	293.5	-1.13	 -\ 	2.1941	0.4558	12.9533
1078	chr3LHet	2196630	2197110	2196800	572	Intergenic	http://genome.ucsc.edu/cgi-bin/hgTracks?position=chr3LHet:2191630-2202110	"CG41511,CG40228,CG41049,"	"1729,-6090,-42891,"	 CG41511 	2224	572	612.6	358.7	-0.67	 -\ 	1.5948	0.6271	17.6499
1079	chr3R	2712060	2712380	2712210	570.5	Intergenic	http://genome.ucsc.edu/cgi-bin/hgTracks?position=chr3R:2707060-2717380	"Antp,ftz,Scr,"	"9764,-20260,-36324,"	 ftz 	22165	570.5	888.2	919.3	0.69	 /- 	0.6206	1.6113	23.0956
1080	chrU	1048010	1048340	1048230	570.5	Promoter	http://genome.ucsc.edu/cgi-bin/hgTracks?position=chrU:1043010-1053340	"CG40195,CG40339,CG40196,"	"-478,14017,43687,"	 CG40195 	478	570.5	230.5	74.4	-2.94	 \\ 	7.6717	0.1303	7.6495
1081	chr3L	4894910	4895300	4895120	569.8	CDS	http://genome.ucsc.edu/cgi-bin/hgTracks?position=chr3L:4889910-4900300	"CG17150,CG13705,CG13704,"	"0,1737,3779,"	 CG13705 	1737	569.8	179.7	48.6	-3.55	 \\ 	11.718	0.0853	7.991
1082	chr2R	12527680	12527980	12527840	648.3	Intergenic	http://genome.ucsc.edu/cgi-bin/hgTracks?position=chr2R:12522680-12532980	"gprs,Alk,Amyrel,"	"904,-2561,10756,"	 gprs 	904	648.3	1511.4	1525.1	1.23	 /- 	0.4251	2.3524	178.2674
1083	chr3R	4488700	4489000	4488860	609.1	CDS	http://genome.ucsc.edu/cgi-bin/hgTracks?position=chr3R:4483700-4494000	"p,CG8032,bel,"	"0,1224,-2377,"	 p 	747	609.1	1229	1264.3	1.05	 /- 	0.4818	2.0757	140.7206
1084	chr3R	11206550	11206860	11206720	567.6	Promoter	http://genome.ucsc.edu/cgi-bin/hgTracks?position=chr3R:11201550-11211860	"CG14867,CG6130,CG31302,"	"186,408,1999,"	 CG14867 	186	567.6	240.6	41.2	-3.78	 \\ 	13.7798	0.0726	11.072
1085	chr3R	4634470	4634760	4634610	728.4	Intergenic	http://genome.ucsc.edu/cgi-bin/hgTracks?position=chr3R:4629470-4639760	"CG9837,CG8359,Tcp-1eta,"	"59,-1307,-2652,"	 CG9837 	923	728.4	1515.7	2124.1	1.54	 // 	0.3429	2.9162	281.0141
1086	chr3R	26014510	26014840	26014640	565.4	Intronic	http://genome.ucsc.edu/cgi-bin/hgTracks?position=chr3R:26009510-26019840	"CG9747,CG15531,CG9743,"	"0,5286,7446,"	 CG9747 	2159	565.4	133.5	24	-4.55	 \- 	23.53	0.0425	9.5846
1087	chr2L	19974410	19974750	19974570	563.1	Intergenic	http://genome.ucsc.edu/cgi-bin/hgTracks?position=chr2L:19969410-19979750	"CG13966,CG12508,Hf,"	"-2754,-4606,-6903,"	 CG13966 	2754	563.1	339.2	136.2	-2.05	 \\ 	4.136	0.2418	6.4026
1088	chr3L	697480	697930	697700	562.4	Intronic	http://genome.ucsc.edu/cgi-bin/hgTracks?position=chr3L:692480-702930	"CG13894,CG3279,RabX6,"	"0,-4785,-5747,"	 CG13894 	1443	562.4	901.4	1202.5	1.1	 // 	0.4677	2.1382	167.4498
1089	chrUextra	19603810	19604170	19603940	664.6	Intronic	http://genome.ucsc.edu/cgi-bin/hgTracks?position=chrUextra:19598810-19609170		","	  	NaN 	664.6	46.1	74.9	-3.15	 \- 	8.8689	0.1128	2.3785
1090	chr3L	13374170	13374490	13374300	560.9	Promoter	http://genome.ucsc.edu/cgi-bin/hgTracks?position=chr3L:13369170-13379490	"CG14107,CG14111,ImpL1,"	"0,-820,1566,"	 CG14107 	143	560.9	450.5	249.4	-1.17	 -\ 	2.2488	0.4447	18.654
1091	chr3R	17650620	17651010	17650790	560.9	Intergenic	http://genome.ucsc.edu/cgi-bin/hgTracks?position=chr3R:17645620-17656010	"Caki,Gr93a,Gr93b,"	"-2426,7434,17452,"	 Caki 	2426	560.9	403.8	197.4	-1.51	 \\ 	2.842	0.3519	31.1268
1092	chr2R	7069170	7069570	7069460	576.5	Intronic	http://genome.ucsc.edu/cgi-bin/hgTracks?position=chr2R:7064170-7074570	"shn,CG13230,CG12391,"	"0,-26729,-31899,"	 shn 	1268	576.5	710.7	562.9	-0.03	 /\ 	1.0241	0.9765	11.0572
1093	chr2R	16488340	16488630	16488490	621.7	Intronic	http://genome.ucsc.edu/cgi-bin/hgTracks?position=chr2R:16483340-16493630	"bl,Hil,Nnf1a,"	"0,5895,-13778,"	 bl 	2001	621.7	2274.5	2933.6	2.24	 // 	0.2119	4.7189	335.8623
1094	chr3R	24935530	24935830	24935690	634.3	CDS	http://genome.ucsc.edu/cgi-bin/hgTracks?position=chr3R:24930530-24940830	"CG11874,CG11876,CG11873,"	"0,3102,-3266,"	 CG11874 	2836	634.3	257.6	112.7	-2.49	 \\ 	5.628	0.1777	27.8865
1095	chr2R	5872060	5872670	5872330	554.2	Intergenic	http://genome.ucsc.edu/cgi-bin/hgTracks?position=chr2R:5867060-5877670	"eve,TER94,Pka-R2,"	"-4046,4335,10978,"	 TER94 	4335	554.2	364.6	229.4	-1.27	 \\ 	2.416	0.4139	22.462
1096	chr3R	632560	632910	632730	552	Intergenic	http://genome.ucsc.edu/cgi-bin/hgTracks?position=chr3R:627560-637910	"Hus1-like,CG14656,CG1129,"	"1353,-5285,6327,"	 Hus1-like 	5053	552	972.5	1244.8	1.17	 // 	0.4434	2.255	265.9352
1097	chrX	18205380	18205680	18205530	609.1	Intergenic	http://genome.ucsc.edu/cgi-bin/hgTracks?position=chrX:18200380-18210680	"os,CG6023,CG6123,"	"-2509,2625,12741,"	 os 	2509	609.1	1338.1	1816.3	1.58	 // 	0.3353	2.9821	297.1617
1098	chrX	567320	567630	567470	550.5	Intergenic	http://genome.ucsc.edu/cgi-bin/hgTracks?position=chrX:562320-572630	"sdk,skpA,Suv4-20,"	"13402,-15533,-17395,"	 sdk 	13402	550.5	675.7	148.7	-1.89	 /\ 	3.7014	0.2702	9.7603
1099	chrX	15626910	15627240	15627050	550.5	CDS	http://genome.ucsc.edu/cgi-bin/hgTracks?position=chrX:15621910-15632240	"CG8191,CG12379,l(1)G0136,"	"0,197,1262,"	 CG8191 	836	550.5	322.7	81.2	-2.76	 \\ 	6.7772	0.1476	23.8045
1100	chr3L	24074340	24074640	24074480	611.3	Intronic	http://genome.ucsc.edu/cgi-bin/hgTracks?position=chr3L:24069340-24079640	"Snap25,CG40045,CG40053,"	"0,-45520,-70017,"	 Snap25 	7152	611.3	481.7	260.9	-1.23	 \\ 	2.3433	0.4267	23.1127
1101	chr3L	16563770	16564090	16563940	585.4	Intronic	http://genome.ucsc.edu/cgi-bin/hgTracks?position=chr3L:16558770-16569090	"Mipp1,mbf1,nxf2,"	"0,3855,6018,"	 Mipp1 	1557	585.4	1346.6	1996	1.77	 // 	0.2933	3.4098	158.6491
1102	chr3L	3811800	3812110	3811970	609.1	CDS	http://genome.ucsc.edu/cgi-bin/hgTracks?position=chr3L:3806800-3817110	"CG12006,CG32263,CG32262,"	"0,-1000,-1789,"	 CG12006 	702	609.1	570.2	516	-0.24	 -- 	1.1804	0.8472	148.9
1103	chr2R	10319030	10319350	10319210	898	Intronic	http://genome.ucsc.edu/cgi-bin/hgTracks?position=chr2R:10314030-10324350	"phyl,CG17386,CG17388,"	"0,-8058,10533,"	 phyl 	630	898	542.1	359.8	-1.32	 \\ 	2.4957	0.4007	16.92
1104	chr2R	17254670	17255220	17255040	549.1	Intronic	http://genome.ucsc.edu/cgi-bin/hgTracks?position=chr2R:17249670-17260220	"cv-2,CG10795,CG17974,"	"0,15691,-16691,"	 cv-2 	11927	549.1	1651.3	2286.6	2.06	 // 	0.2401	4.1646	181.6543
1105	chr3R	19582050	19582340	19582190	610.6	CDS	http://genome.ucsc.edu/cgi-bin/hgTracks?position=chr3R:19577050-19587340	"CG10221,Tbp-1,Plip,"	"0,-1842,1872,"	 CG10221 	1670	610.6	325.4	197.4	-1.63	 \\ 	3.0935	0.3233	15.9709
1106	chr3L	5754180	5754510	5754330	548.3	CDS	http://genome.ucsc.edu/cgi-bin/hgTracks?position=chr3L:5749180-5759510	"Ubp64E,CG10576,Txl,"	"0,739,4616,"	 CG10576 	4301	548.3	506.1	258	-1.09	 -\ 	2.1252	0.4705	41.8736
1107	chr2L	21875840	21876390	21876200	549.1	Intergenic	http://genome.ucsc.edu/cgi-bin/hgTracks?position=chr2L:21870840-21881390	"CG11629,CG1421,CG1428,"	"20669,26861,30088,"	 CG11629 	22061	549.1	461.1	149.9	-1.87	 -\ 	3.6632	0.273	10.2758
1108	chrX	11345260	11345550	11345410	643.9	Intronic	http://genome.ucsc.edu/cgi-bin/hgTracks?position=chrX:11340260-11350550	"CG11727,CG1745,Sk1,"	"0,3413,-5365,"	 CG11727 	2925	643.9	306.8	189.4	-1.77	 \- 	3.4005	0.2941	7.0458
1109	chr2R	2460600	2460900	2460770	815.8	Intronic	http://genome.ucsc.edu/cgi-bin/hgTracks?position=chr2R:2455600-2465900	"jing,CG15233,CG15234,"	"0,26639,33724,"	 CG15233 	27713	815.8	2302.6	3076	1.91	 // 	0.2652	3.7706	247.8679
1110	chrX	14408970	14409290	14409120	549.8	Intergenic	http://genome.ucsc.edu/cgi-bin/hgTracks?position=chrX:14403970-14414290	"CG12540,CG9411,dpr8,"	"-17845,-35008,-52716,"	 CG12540 	18951	549.8	276.1	81.2	-2.76	 \\ 	6.768	0.1478	2.7569
1111	chr3L	2384530	2384830	2384690	577.9	Intergenic	http://genome.ucsc.edu/cgi-bin/hgTracks?position=chr3L:2379530-2389830	"CG13800,CG32298,CG32299,"	"3701,4891,4909,"	 CG13800 	3701	577.9	399.1	238	-1.28	 \\ 	2.4286	0.4118	17.4886
1112	chr2L	16858000	16858300	16858140	670.6	Intronic	http://genome.ucsc.edu/cgi-bin/hgTracks?position=chr2L:16853000-16863300	"CG31809,CG6012,CG31810,"	"0,1932,-5774,"	 CG31809 	313	670.6	890.8	1332.9	0.99	 // 	0.5031	1.9877	21.7036
1113	chr2R	20563950	20564260	20564120	595	CDS	http://genome.ucsc.edu/cgi-bin/hgTracks?position=chr2R:20558950-20569260	"Mmp1,Pof,CG33228,"	"0,-5079,-7055,"	 CG33228 	7055	595	232.1	37.8	-3.97	 \\ 	15.7586	0.0635	12.6825
1114	chr3L	4459680	4459960	4459830	544.6	CDS	http://genome.ucsc.edu/cgi-bin/hgTracks?position=chr3L:4454680-4464960	"CG15022,CG15023,CG11345,"	"0,790,-1639,"	 CG15022 	483	544.6	56.7	10.9	-5.63	 \- 	50.1049	0.02	5.2051
1115	chr3R	17246120	17246560	17246260	544.6	Intronic	http://genome.ucsc.edu/cgi-bin/hgTracks?position=chr3R:17241120-17251560	"lbl,CheB93b,CheB93a,"	"0,-10678,-12355,"	 CheB93b 	11412	544.6	396.4	125.3	-2.12	 \\ 	4.347	0.23	15.2234
1116	chrX	19248290	19248590	19248430	629.1	Intronic	http://genome.ucsc.edu/cgi-bin/hgTracks?position=chrX:19243290-19253590	"kek5,gfA,out,"	"0,-5953,-32332,"	 kek5 	1200	629.1	1048.2	1463.9	1.22	 // 	0.4297	2.3271	23.0834
1117	chr3R	12952180	12952480	12952330	561.6	CDS	http://genome.ucsc.edu/cgi-bin/hgTracks?position=chr3R:12947180-12957480	"CG17477,CG31269,CG31265,"	"0,517,1615,"	 CG17477 	330	561.6	196.1	24.6	-4.51	 \\ 	22.8322	0.0438	8.7973
1118	chr3R	678220	678540	678370	540.2	Promoter	http://genome.ucsc.edu/cgi-bin/hgTracks?position=chr3R:673220-683540	"opa,CG14659,CG14658,"	"164,-21385,-22138,"	 opa 	164	540.2	460	250	-1.11	 -\ 	2.1607	0.4628	632.7779
1119	chr3R	16575130	16575430	16575290	571.3	Promoter	http://genome.ucsc.edu/cgi-bin/hgTracks?position=chr3R:16570130-16580430	"CG42322,Pros28.1A,CG31200,"	"0,-494,-4230,"	 Pros28.1A 	494	571.3	491.3	158.5	-1.85	 -\ 	3.6051	0.2774	27.3669
1120	chr2R	18950470	18950770	18950620	592.8	Promoter	http://genome.ucsc.edu/cgi-bin/hgTracks?position=chr2R:18945470-18955770	"CG9890,l(2)06496,CG30194,"	"0,-495,-1546,"	 l(2)06496 	495	592.8	240.6	73.2	-3.02	 \\ 	8.0952	0.1235	19.1256
1121	chr2R	8387830	8388130	8387970	564.6	CDS	http://genome.ucsc.edu/cgi-bin/hgTracks?position=chr2R:8382830-8393130	"fdl,CG30044,vis,"	"0,0,7425,"	 CG30044 	4941	564.6	274	61.8	-3.19	 \\ 	9.1386	0.1094	15.1792
1122	chr2L	3611830	3612220	3612000	540.9	Intergenic	http://genome.ucsc.edu/cgi-bin/hgTracks?position=chr2L:3606830-3617220	"odd,Dot,CG15418,"	"-5252,7190,9089,"	 odd 	5252	540.9	743	628.1	0.22	 /\ 	0.8611	1.1613	11.5777
1123	chr3L	14170620	14170920	14170790	616.5	UTR5	http://genome.ucsc.edu/cgi-bin/hgTracks?position=chr3L:14165620-14175920	"D,nan,nuf,"	"0,8553,13186,"	 D 	930	616.5	2086.4	2403.3	1.96	 // 	0.2565	3.8984	278.6533
1124	chr2L	18369510	18370040	18369670	538.7	Intronic	http://genome.ucsc.edu/cgi-bin/hgTracks?position=chr2L:18364510-18375040	"Fas3,CG34171,Acp36DE,"	"0,8955,-10644,"	 CG34171 	8955	538.7	573.4	699.1	0.38	 -/ 	0.7706	1.2977	26.9818
1125	chr2L	5978110	5978420	5978280	557.9	Intronic	http://genome.ucsc.edu/cgi-bin/hgTracks?position=chr2L:5973110-5983420	"chic,eIF-4a,Ucp4B,"	"0,3478,-7296,"	 chic 	1818	557.9	1055.7	1127.5	1.01	 /- 	0.4948	2.0209	89.2231
1126	chr3L	21269940	21270240	21270080	537.2	Intronic	http://genome.ucsc.edu/cgi-bin/hgTracks?position=chr3L:21264940-21275240	"AcCoAS,ppl,CG12974,"	"0,3507,5033,"	 AcCoAS 	635	537.2	539	407.9	-0.4	 -\ 	1.317	0.7593	68.2434
1127	chr2L	12666040	12666350	12666190	568.3	Intronic	http://genome.ucsc.edu/cgi-bin/hgTracks?position=chr2L:12661040-12671350	"pdm2,CG15485,CG5525,"	"0,1052,24145,"	 CG15485 	3524	568.3	853.7	998.3	0.81	 // 	0.5693	1.7565	160.3193
1128	chr2L	21099140	21099450	21099270	540.9	CDS	http://genome.ucsc.edu/cgi-bin/hgTracks?position=chr2L:21094140-21104450	"CG12050,CG34136,CG9257,"	"0,-338,3468,"	 CG34136 	2349	540.9	697.4	628.7	0.22	 /- 	0.8603	1.1623	27.8993
1129	chr2RHet	2844040	2844320	2844170	543.1	Intronic	http://genome.ucsc.edu/cgi-bin/hgTracks?position=chr2RHet:2839040-2849320	"CG40103,CG17514,eIF-4B,"	"0,-22962,57581,"	 CG40103 	3028	543.1	112.3	37.2	-3.86	 \- 	14.6062	0.0685	1.4371
1130	chr2L	3609250	3609570	3609390	536.5	Intergenic	http://genome.ucsc.edu/cgi-bin/hgTracks?position=chr2L:3604250-3614570	"odd,Dot,CG15418,"	"-2642,9800,11699,"	 odd 	2642	536.5	567	428.5	-0.32	 -\ 	1.252	0.7987	25.9056
1131	chr2R	6293810	6294120	6293970	553.5	Intergenic	http://genome.ucsc.edu/cgi-bin/hgTracks?position=chr2R:6288810-6299120	"CG12898,CG33477,CG33476,"	"509,2689,3519,"	 CG12898 	980	553.5	223.1	24	-4.52	 \\ 	23.0366	0.0434	2.5629
1132	chr3L	18544410	18544710	18544550	592	Intergenic	http://genome.ucsc.edu/cgi-bin/hgTracks?position=chr3L:18539410-18549710	"star1,CG32198,CG7271,"	"8807,-24050,37312,"	 star1 	8807	592	247	70.9	-3.06	 \\ 	8.3459	0.1198	19.119
1133	chr2R	17531730	17532130	17531970	615	Intergenic	http://genome.ucsc.edu/cgi-bin/hgTracks?position=chr2R:17526730-17537130	"CG10082,CG10321,CG30284,"	"1712,-6064,6359,"	 CG10082 	1712	615	357.7	88.7	-2.79	 \\ 	6.9357	0.1442	16.5288
1134	chr2L	20523540	20523990	20523730	535	Intergenic	http://genome.ucsc.edu/cgi-bin/hgTracks?position=chr2L:20518540-20528990	"CG15477,CG34007,CG2493,"	"20910,-28282,-60281,"	 CG15477 	20910	535	208.3	75.5	-2.82	 \\ 	7.0845	0.1412	4.0576
1135	chr2L	12434410	12434700	12434560	609.1	Promoter	http://genome.ucsc.edu/cgi-bin/hgTracks?position=chr2L:12429410-12439700	"SC35,Elf,CG5435,"	"0,0,-3667,"	 SC35 	105	609.1	685.8	705.4	0.21	 -- 	0.8635	1.1581	489.6321
1136	chr2L	8872290	8872620	8872450	578.7	Intergenic	http://genome.ucsc.edu/cgi-bin/hgTracks?position=chr2L:8867290-8877620	"CG9483,CG32983,CG32988,"	"-4763,-5791,-6779,"	 CG9483 	5684	578.7	971.4	1452.5	1.33	 // 	0.3984	2.5099	71.971
1137	chr3R	24899830	24900450	24900270	533.5	Intronic	http://genome.ucsc.edu/cgi-bin/hgTracks?position=chr3R:24894830-24905450	"CG11873,cul-5,Sirt7,"	"0,-11389,-15344,"	 CG11873 	10206	533.5	1335.5	1787.7	1.74	 // 	0.2984	3.351	331.5035
1138	chrU	30720	31000	30870	666.1	Intronic	http://genome.ucsc.edu/cgi-bin/hgTracks?position=chrU:25720-36000	"CG40189,CG40378,CG40091,"	"0,41393,94377,"	 CG40189 	12737	666.1	336	156.2	-2.09	 \\ 	4.2652	0.2345	1.1199
1139	chr2R	20173140	20173430	20173280	552	Intronic	http://genome.ucsc.edu/cgi-bin/hgTracks?position=chr2R:20168140-20178430	"nvy,CG3394,CG13577,"	"0,8340,-16594,"	 CG3394 	8340	552	385.8	100.1	-2.46	 \\ 	5.514	0.1814	2.1103
1140	chr2L	13772590	13773430	13772740	532.8	CDS	http://genome.ucsc.edu/cgi-bin/hgTracks?position=chr2L:13767590-13778430	"CG7364,CG9008,CG31845,"	"0,1599,4454,"	 CG7364 	1654	532.8	322.2	199.7	-1.42	 \\ 	2.6684	0.3748	12.8176
1141	chr3R	2714620	2714950	2714750	532.8	Intergenic	http://genome.ucsc.edu/cgi-bin/hgTracks?position=chr3R:2709620-2719950	"Antp,ftz,Scr,"	"7224,-22800,-38864,"	 ftz 	24705	532.8	1761	2156.1	2.02	 // 	0.2471	4.0472	87.1038
1142	chr2L	20798960	20799290	20799160	532	Intronic	http://genome.ucsc.edu/cgi-bin/hgTracks?position=chr2L:20793960-20804290	"CG9328,vari,Pomp,"	"0,-2120,-10060,"	 CG9328 	1430	532	889.3	1073.8	1.01	 // 	0.4955	2.0183	46.4377
1143	chr3L	2270150	2270490	2270310	532	CDS	http://genome.ucsc.edu/cgi-bin/hgTracks?position=chr3L:2265150-2275490	"yellow-g,CG32302,obst-I,"	"0,-473,-1781,"	 CG32302 	1484	532	77.4	20	-4.72	 \- 	26.5707	0.0376	9.0979
1144	chr3R	6764380	6764780	6764550	532	Intergenic	http://genome.ucsc.edu/cgi-bin/hgTracks?position=chr3R:6759380-6769780	"CG4683,CG4674,CG6621,"	"11490,-42405,-45298,"	 CG4683 	11490	532	77.9	8	-6.04	 \- 	66.4268	0.0151	3.984
1145	chr3L	13402020	13402340	13402190	601.7	Intergenic	http://genome.ucsc.edu/cgi-bin/hgTracks?position=chr3L:13397020-13407340	"CG10222,CG10724,sens,"	"2438,3739,-7965,"	 CG10222 	3363	601.7	1519.9	1567.5	1.38	 /- 	0.3838	2.6052	46.0898
1146	chr2R	471270	471610	471470	530.5	Intergenic	http://genome.ucsc.edu/cgi-bin/hgTracks?position=chr2R:466270-476610	"p120ctn,Stlk,CG17486,"	"11327,-18684,35063,"	 p120ctn 	11327	530.5	384.7	101.3	-2.39	 \\ 	5.2395	0.1909	8.1093
1147	chr2R	19414360	19414660	19414500	530.5	Intronic	http://genome.ucsc.edu/cgi-bin/hgTracks?position=chr2R:19409360-19419660	"CG5360,bw,chrw,"	"0,827,-3404,"	 CG5360 	3120	530.5	1699	2272.8	2.1	 // 	0.2334	4.2841	439.2357
1148	chr2R	18125850	18126160	18126030	577.2	Intergenic	http://genome.ucsc.edu/cgi-bin/hgTracks?position=chr2R:18120850-18131160	"dve,Oatp58Dc,Oatp58Db,"	"5437,-9957,-14935,"	 dve 	5437	577.2	634.9	552	-0.06	 -- 	1.0456	0.9564	42.6707
1149	chr2R	14616170	14616470	14616320	586.1	Intronic	http://genome.ucsc.edu/cgi-bin/hgTracks?position=chr2R:14611170-14621470	"Hs3st-A,CG15088,CG33998,"	"0,0,9676,"	 CG15088 	1443	586.1	123.5	13.7	-5.41	 \- 	42.6886	0.0234	6.0359
1150	chr3L	21026100	21026390	21026230	589.8	CDS	http://genome.ucsc.edu/cgi-bin/hgTracks?position=chr3L:21021100-21031390	"Sin,CG10581,siz,"	"0,419,1408,"	 CG10581 	1073	589.8	338.1	139	-2.08	 \\ 	4.2428	0.2357	19.1751
1151	chr2R	20263970	20264550	20264360	528.3	Intergenic	http://genome.ucsc.edu/cgi-bin/hgTracks?position=chr2R:20258970-20269550	"bs,CG13578,mAcR-60C,"	"-362,993,1798,"	 CG13578 	993	528.3	110.2	129.9	-2.02	 \- 	4.0683	0.2458	7.5229
1152	chr3R	26099450	26099790	26099640	528.3	Intergenic	http://genome.ucsc.edu/cgi-bin/hgTracks?position=chr3R:26094450-26104790	"hdc,CG18404,CG9682,"	"4015,-19820,-21083,"	 hdc 	4015	528.3	1208.8	1739.1	1.72	 // 	0.3038	3.2918	51.1574
1153	chrX	936770	937080	936950	580.2	Intergenic	http://genome.ucsc.edu/cgi-bin/hgTracks?position=chrX:931770-942080	"su(w[a]),CG14629,CG14630,"	"3306,8619,-9798,"	 su(w[a]) 	3306	580.2	229.5	50.3	-3.52	 \\ 	11.5246	0.0868	10.8225
1154	chr2R	13435790	13436110	13435960	543.1	Promoter	http://genome.ucsc.edu/cgi-bin/hgTracks?position=chr2R:13430790-13441110	"MESR4,RpL18A,cyp33,"	"0,-961,-2054,"	 MESR4 	354	543.1	2111.8	2525.1	2.22	 // 	0.2151	4.6492	656.9194
1155	chr3L	744380	744710	744530	527.6	Intergenic	http://genome.ucsc.edu/cgi-bin/hgTracks?position=chr3L:739380-749710	"emc,CG13897,CG13896,"	"4875,-5410,-32680,"	 emc 	4875	527.6	2043.5	2584	2.29	 // 	0.2042	4.8981	285.1447
1156	chrX	9983610	9983890	9983760	602.4	Intronic	http://genome.ucsc.edu/cgi-bin/hgTracks?position=chrX:9978610-9988890	"CG34104,CG2974,CG2972,"	"0,-3556,-4677,"	 CG34104 	3195	602.4	931.1	974.2	0.69	 /- 	0.6183	1.6173	21.5631
1157	chr2L	22555490	22555810	22555690	526.8	Intronic	http://genome.ucsc.edu/cgi-bin/hgTracks?position=chr2L:22550490-22560810	"CG40006,CG17494,CG17493,"	"0,-76839,-111289,"	 CG17494 	83209	526.8	64.1	10.3	-5.66	 \- 	51.1616	0.0195	3.3427
1158	chr2R	10987570	10987910	10987730	526.8	Intergenic	http://genome.ucsc.edu/cgi-bin/hgTracks?position=chr2R:10982570-10992910	"chn,CG33467,CG34186,"	"15031,-43984,44742,"	 chn 	15031	526.8	750.9	1073.2	1.03	 // 	0.4909	2.0371	94.6304
1159	chr3R	17097930	17098230	17098070	580.9	CDS	http://genome.ucsc.edu/cgi-bin/hgTracks?position=chr3R:17092930-17103230	"CG3308,CG5919,CG3301,"	"0,-941,1894,"	 CG3308 	1465	580.9	262.9	82.4	-2.82	 \\ 	7.0518	0.1418	23.1078
1160	chr2R	16942140	16942510	16942340	525.3	Intronic	http://genome.ucsc.edu/cgi-bin/hgTracks?position=chr2R:16937140-16947510	"shg,cpa,CG15653,"	"0,2955,5063,"	 shg 	2324	525.3	245.9	193.9	-1.44	 \- 	2.7089	0.3692	17.8367
1161	chr3R	18955650	18955930	18955780	525.3	Intronic	http://genome.ucsc.edu/cgi-bin/hgTracks?position=chr3R:18950650-18960930	"hh,CG31457,CG31365,"	"0,-2074,-3641,"	 CG31457 	2074	525.3	1054.1	1175.6	1.16	 // 	0.4469	2.2378	38.4494
1162	chr2L	7543960	7544310	7544170	526.8	UTR5	http://genome.ucsc.edu/cgi-bin/hgTracks?position=chr2L:7538960-7549310	"Rapgap1,CG13791,Spn7,"	"0,34062,37761,"	 Rapgap1 	253	526.8	1153.7	2011.4	1.93	 // 	0.2619	3.818	154.7681
1163	chr2L	19071610	19071930	19071730	524.6	Intronic	http://genome.ucsc.edu/cgi-bin/hgTracks?position=chr2L:19066610-19076930	"CG17572,CG10702,CG10700,"	"0,-1880,5645,"	 CG10702 	1880	524.6	290.4	85.8	-2.61	 \\ 	6.1135	0.1636	11.139
1164	chr2L	3071670	3071970	3071830	612.8	Intronic	http://genome.ucsc.edu/cgi-bin/hgTracks?position=chr2L:3066670-3076970	"toc,CG3523,v(2)k05816,"	"0,-3646,-16229,"	 toc 	478	612.8	893.5	1262	1.04	 // 	0.4856	2.0595	176.9284
1165	chrX	2879390	2879690	2879540	581.7	Intergenic	http://genome.ucsc.edu/cgi-bin/hgTracks?position=chrX:2874390-2884690	"rst,CG3603,CG17959,"	"-11675,-36557,-37956,"	 rst 	11675	581.7	587.2	927.3	0.67	 -/ 	0.6272	1.5943	95.9644
1166	chr2L	16746190	16746660	16746350	523.9	CDS	http://genome.ucsc.edu/cgi-bin/hgTracks?position=chr2L:16741190-16751660	"CG17912,CG13277,ChLD3,"	"0,-3261,-3736,"	 CG17912 	2947	523.9	1190.3	653.3	0.32	 /\ 	0.8019	1.2471	126.0203
1167	chr2L	5871420	5871730	5871570	615.7	Intronic	http://genome.ucsc.edu/cgi-bin/hgTracks?position=chr2L:5866420-5876730	"CG8965,CG9029,CG34381,"	"0,14449,-14813,"	 CG8965 	7911	615.7	793.3	778.6	0.34	 /- 	0.7908	1.2645	50.3312
1168	chr2R	17227960	17228240	17228090	523.9	CDS	http://genome.ucsc.edu/cgi-bin/hgTracks?position=chr2R:17222960-17233240	"dom,CG15666,CG9822,"	"0,1399,6289,"	 CG15666 	1399	523.9	799.2	615.5	0.23	 /\ 	0.851	1.175	51.8568
1169	chr3L	3782700	3783010	3782880	540.2	Intronic	http://genome.ucsc.edu/cgi-bin/hgTracks?position=chr3L:3777700-3788010	"CG32264,CG32266,CG10855,"	"0,7923,20953,"	 CG32264 	5080	540.2	719.7	987.4	0.87	 // 	0.5471	1.828	20.9207
1170	chr3R	14970280	14970620	14970430	522.4	Intronic	http://genome.ucsc.edu/cgi-bin/hgTracks?position=chr3R:14965280-14975620	"CG5629,CG11779,CG5835,"	"0,3920,3923,"	 CG5629 	3199	522.4	122.4	15.4	-5.07	 \\ 	33.8199	0.0296	10.3808
1171	chrX	4946670	4946970	4946820	531.3	Intronic	http://genome.ucsc.edu/cgi-bin/hgTracks?position=chrX:4941670-4951970	"ovo,CG32767,rg,"	"0,21846,33045,"	 ovo 	4491	531.3	1171.7	1847.2	1.8	 // 	0.2876	3.477	154.3039
1172	chr2R	3487100	3487400	3487230	560.2	Intronic	http://genome.ucsc.edu/cgi-bin/hgTracks?position=chr2R:3482100-3492400	"CG1358,scra,CG1360,"	"0,-4471,-9619,"	 scra 	9607	560.2	673	823.8	0.56	 // 	0.68	1.4706	21.8619
1173	chr2R	2694520	2694800	2694660	521.6	Promoter	http://genome.ucsc.edu/cgi-bin/hgTracks?position=chr2R:2689520-2699800	"SdhB,CG15237,ubl,"	"455,1920,2854,"	 SdhB 	455	521.6	582.9	431.9	-0.27	 -\ 	1.2077	0.828	15.1643
1174	chr2L	18075320	18075610	18075460	604.6	Intergenic	http://genome.ucsc.edu/cgi-bin/hgTracks?position=chr2L:18070320-18080610	"Arr1,rdo,ninaD,"	"2805,-5211,6169,"	 Arr1 	2805	604.6	384.2	120.1	-2.33	 \\ 	5.0329	0.1987	7.7336
1175	chr3L	9763470	9763770	9763610	568.3	Intronic	http://genome.ucsc.edu/cgi-bin/hgTracks?position=chr3L:9758470-9768770	"CG8177,CG42268,CG14168,"	"0,-10115,18065,"	 CG8177 	228	568.3	278.2	120.1	-2.24	 \\ 	4.7307	0.2114	5.9738
1176	chr3L	16405840	16406130	16405990	610.6	Promoter	http://genome.ucsc.edu/cgi-bin/hgTracks?position=chr3L:16400840-16411130	"TMS1,fax,CG4573,"	"0,-1051,2400,"	 TMS1 	136	610.6	486.5	254	-1.26	 \\ 	2.4038	0.416	26.1126
1177	chr2L	8276410	8276760	8276570	520.9	Intronic	http://genome.ucsc.edu/cgi-bin/hgTracks?position=chr2L:8271410-8281760	"Btk29A,CG8086,CG7870,"	"0,-19068,24774,"	 Btk29A 	1128	520.9	1086.9	1894.7	1.86	 // 	0.2749	3.6374	121.2472
1178	chr3R	18381250	18381800	18381400	520.9	CDS	http://genome.ucsc.edu/cgi-bin/hgTracks?position=chr3R:18376250-18386800	"CG6921,CG5278,CG5315,"	"0,3182,-7833,"	 CG6921 	1142	520.9	196.6	28.6	-4.18	 \\ 	18.2109	0.0549	15.7433
1179	chr3L	16466230	16466530	16466370	567.6	Intronic	http://genome.ucsc.edu/cgi-bin/hgTracks?position=chr3L:16461230-16471530	"CG33158,argos,CG32158,"	"0,0,18566,"	 argos 	10431	567.6	401.2	537.7	-0.08	 \/ 	1.0555	0.9474	53.7075
1180	chr3L	5627150	5627440	5627300	573.5	Intronic	http://genome.ucsc.edu/cgi-bin/hgTracks?position=chr3L:5622150-5632440	"Blimp-1,lin-28,Sse,"	"0,20482,25493,"	 Blimp-1 	3218	573.5	685.8	891.3	0.64	 -/ 	0.6435	1.5541	184.9281
1181	chr2L	18084430	18084740	18084590	518.7	CDS	http://genome.ucsc.edu/cgi-bin/hgTracks?position=chr2L:18079430-18089740	"CG31741,ninaD,Arr1,"	"0,-982,-4167,"	 CG31741 	323	518.7	119.8	11.4	-5.49	 \\ 	45.333	0.0221	4.4132
1182	chr2R	5874500	5874830	5874660	526.1	Intergenic	http://genome.ucsc.edu/cgi-bin/hgTracks?position=chr2R:5869500-5879830	"TER94,eve,Pka-R2,"	"2005,-6376,8648,"	 TER94 	2005	526.1	558.6	345	-0.61	 -\ 	1.5251	0.6557	18.3698
1183	chr3L	21957810	21958160	21957950	518.7	CDS	http://genome.ucsc.edu/cgi-bin/hgTracks?position=chr3L:21952810-21963160	"CS-2,CG7458,CG7470,"	"0,-6809,7150,"	 CS-2 	2420	518.7	85.3	22.3	-4.53	 \- 	23.2477	0.043	8.2506
1184	chr3R	9230860	9231200	9231020	517.2	Promoter	http://genome.ucsc.edu/cgi-bin/hgTracks?position=chr3R:9225860-9236200	"yellow-e2,yellow-e3,CG33977,"	"8,-430,-2249,"	 yellow-e3 	430	517.2	891.4	1418.2	1.46	 // 	0.3647	2.742	148.2715
1185	chr2L	8521860	8522150	8522010	592.8	Promoter	http://genome.ucsc.edu/cgi-bin/hgTracks?position=chr2L:8516860-8527150	"Acer,CG13091,CG13090,"	"0,-277,-2830,"	 Acer 	112	592.8	1806.6	2560	2.11	 // 	0.2315	4.3187	550.7552
1186	chrX	668380	668680	668540	583.1	Intronic	http://genome.ucsc.edu/cgi-bin/hgTracks?position=chrX:663380-673680	"fz3,RpL22,tw,"	"0,-9368,10283,"	 fz3 	3289	583.1	1009.6	1099.5	0.91	 /- 	0.5304	1.8855	70.5443
1187	chr2L	28600	28950	28770	516.5	CDS	http://genome.ucsc.edu/cgi-bin/hgTracks?position=chr2L:23600-33950	"CG31973,CG2657,l(2)gl,"	"0,-3619,-7398,"	 CG2657 	3619	516.5	1051.9	1239.7	1.26	 // 	0.4166	2.4004	65.6116
1188	chr2R	11019280	11019700	11019430	546.1	Intronic	http://genome.ucsc.edu/cgi-bin/hgTracks?position=chr2R:11014280-11024700	"chn,CG34186,CG8089,"	"0,13042,13899,"	 chn 	3010	546.1	536.3	468.5	-0.22	 -- 	1.1655	0.858	32.765
1189	chr3R	4007290	4007590	4007450	515.7	Promoter	http://genome.ucsc.edu/cgi-bin/hgTracks?position=chr3R:4002290-4012590	"grn,CG33779,CG7800,"	"-286,22497,36249,"	 grn 	286	515.7	1764.7	2743.1	2.41	 // 	0.188	5.319	699.9365
1190	chr3R	17273500	17273820	17273680	521.6	Intergenic	http://genome.ucsc.edu/cgi-bin/hgTracks?position=chr3R:17268500-17278820	"lbe,lbl,CG7922,"	"-1638,-13835,34366,"	 lbe 	1638	521.6	703.2	692.8	0.41	 /- 	0.753	1.3281	58.3595
1191	chr3R	29040	29390	29190	522.4	Intronic	http://genome.ucsc.edu/cgi-bin/hgTracks?position=chr3R:24040-34390	"CG12582,CG14636,aux,"	"0,1016,8314,"	 CG12582 	6161	522.4	248	89.8	-2.54	 \\ 	5.8162	0.1719	6.3768
1192	chr3L	10660470	10660770	10660610	606.8	Intronic	http://genome.ucsc.edu/cgi-bin/hgTracks?position=chr3L:10655470-10665770	"simj,CG32068,CG8003,"	"0,-3076,-4533,"	 simj 	2768	606.8	685.8	757.4	0.32	 -- 	0.8012	1.2481	30.5461
1193	chr3R	24859100	24859410	24859250	514.2	CDS	http://genome.ucsc.edu/cgi-bin/hgTracks?position=chr3R:24854100-24864410	"beta4GalNAcTB,Ssl2,CG1957,"	"0,-995,1074,"	 beta4GalNAcTB 	480	514.2	676.7	189.9	-1.44	 /\ 	2.7075	0.3693	28.3811
1194	chr3L	13903480	13903770	13903630	593.5	CDS	http://genome.ucsc.edu/cgi-bin/hgTracks?position=chr3L:13898480-13908770	"Rgl,CG34400,CG8833,"	"0,-8469,15354,"	 CG34400 	8469	593.5	175.9	110.4	-2.43	 \- 	5.3755	0.186	10.9994
1195	chr2L	21621340	21621670	21621520	513.5	Intronic	http://genome.ucsc.edu/cgi-bin/hgTracks?position=chr2L:21616340-21626670	"CG2201,Df31,Ac3,"	"0,5069,11078,"	 CG2201 	2079	513.5	621.1	505.7	-0.02	 /\ 	1.0154	0.9849	59.3499
1196	chr3R	9796530	9796870	9796670	513.5	Intronic	http://genome.ucsc.edu/cgi-bin/hgTracks?position=chr3R:9791530-9801870	"rdx,Orc2,CG9925,"	"0,-3867,-6779,"	 rdx 	850	513.5	1239	1191.6	1.21	 /- 	0.4309	2.3206	195.5324
1197	chr2L	4554270	4554590	4554410	535	CDS	http://genome.ucsc.edu/cgi-bin/hgTracks?position=chr2L:4549270-4559590	"dp,Umbrea,ine,"	"0,23372,-77386,"	 Umbrea 	23693	535	155.3	15.4	-5.11	 \\ 	34.6354	0.0289	12.0268
1198	chr2L	9146240	9146520	9146390	789.9	Intronic	http://genome.ucsc.edu/cgi-bin/hgTracks?position=chr2L:9141240-9151520	"CG32982,CG13108,CG9586,"	"0,17844,19029,"	 CG32982 	4810	789.9	1067.3	1809.5	1.2	 // 	0.4365	2.2908	189.6295
1199	chr2R	6878630	6879050	6878830	512.7	Intronic	http://genome.ucsc.edu/cgi-bin/hgTracks?position=chr2R:6873630-6884050	"luna,CG7722,Obp47a,"	"0,-49659,-80840,"	 CG7722 	49659	512.7	230.5	108.7	-2.24	 \\ 	4.7174	0.212	6.0551
1200	chr2R	11266030	11266340	11266190	546.8	Intronic	http://genome.ucsc.edu/cgi-bin/hgTracks?position=chr2R:11261030-11271340	"dup,SRPK,Pms2,"	"0,2032,-7169,"	 SRPK 	2032	546.8	1522	2484.5	2.18	 // 	0.2201	4.5435	380.0191
1201	chr3R	1193440	1193750	1193610	538.7	Intronic	http://genome.ucsc.edu/cgi-bin/hgTracks?position=chr3R:1188440-1198750	"CG16708,CG31542,CG34277,"	"0,1651,2531,"	 CG16708 	417	538.7	529.4	442.8	-0.28	 -- 	1.2166	0.822	269.8113
1202	chr2R	18363210	18363500	18363350	584.6	CDS	http://genome.ucsc.edu/cgi-bin/hgTracks?position=chr2R:18358210-18368500	"CG3701,CG4752,CG10384,"	"0,2541,-4190,"	 CG3701 	1425	584.6	373.1	175.1	-1.74	 \\ 	3.3397	0.2994	13.3828
1203	chr2R	2404100	2404390	2404240	553.5	Intronic	http://genome.ucsc.edu/cgi-bin/hgTracks?position=chr2R:2399100-2409390	"jing,CG15233,CG15234,"	"0,83169,90254,"	 jing 	14477	553.5	1136.2	957.6	0.79	 /\ 	0.578	1.7302	104.6613
1204	chr3R	11854470	11854790	11854630	512	Intronic	http://genome.ucsc.edu/cgi-bin/hgTracks?position=chr3R:11849470-11859790	"pnr,CG17631,GATAe,"	"0,-4621,-9775,"	 pnr 	2812	512	1339.7	1193.9	1.22	 /\ 	0.4288	2.3318	197.9078
1205	chr2R	4943160	4943470	4943310	557.2	Intronic	http://genome.ucsc.edu/cgi-bin/hgTracks?position=chr2R:4938160-4948470	"CG13743,CG8197,CG8193,"	"0,4817,-11097,"	 CG13743 	4101	557.2	488.6	299.8	-0.89	 -\ 	1.8588	0.538	9.1941
1206	chr2L	6737800	6738150	6737940	507.6	CDS	http://genome.ucsc.edu/cgi-bin/hgTracks?position=chr2L:6732800-6743150	"CG11323,CG11201,CG11221,"	"0,-1891,4567,"	 CG11323 	2236	507.6	867.5	764.3	0.59	 /\ 	0.6641	1.5058	124.0613
1207	chr3R	13809180	13809510	13809350	507.6	Intronic	http://genome.ucsc.edu/cgi-bin/hgTracks?position=chr3R:13804180-13814510	"cpo,DNaseII,CG7785,"	"0,35748,37976,"	 cpo 	17168	507.6	118.2	40.6	-3.64	 \- 	12.4962	0.08	3.8801
1208	chr3R	5378000	5378290	5378130	578.7	CDS	http://genome.ucsc.edu/cgi-bin/hgTracks?position=chr3R:5373000-5383290	"RnpS1,mura,CG9386,"	"0,-602,1280,"	 RnpS1 	366	578.7	1295.2	1663	1.52	 // 	0.348	2.8737	269.6562
1209	chr2L	21630080	21630390	21630230	717.3	Promoter	http://genome.ucsc.edu/cgi-bin/hgTracks?position=chr2L:21625080-21635390	"Df31,Ac3,CG2201,"	"-302,2368,-6631,"	 Df31 	302	717.3	684.7	695.1	-0.05	 -- 	1.0319	0.9691	89.6858
1210	chrX	691470	692290	692130	506.8	CDS	http://genome.ucsc.edu/cgi-bin/hgTracks?position=chrX:686470-697290	"Rbf,CG16989,CG13359,"	"0,-1726,3570,"	 Rbf 	3360	506.8	327	71.5	-2.82	 \\ 	7.0875	0.1411	11.6254
1211	chr3L	22460820	22461120	22460970	710.6	CDS	http://genome.ucsc.edu/cgi-bin/hgTracks?position=chr3L:22455820-22466120	"CG11438,CG11437,CG11426,"	"0,993,2687,"	 CG11437 	993	710.6	285.1	112.7	-2.66	 \\ 	6.3052	0.1586	7.3362
1212	chr2R	2346360	2346710	2346470	560.9	Intergenic	http://genome.ucsc.edu/cgi-bin/hgTracks?position=chr2R:2341360-2351710	"jing,CG15233,CG15234,"	"43293,140939,148024,"	 jing 	43293	560.9	88.5	5.7	-6.59	 \- 	98.0489	0.0102	1.4377
1213	chr2L	3079770	3080070	3079910	568.3	Intronic	http://genome.ucsc.edu/cgi-bin/hgTracks?position=chr2L:3074770-3085070	"toc,CG3523,v(2)k05816,"	"0,-11726,-24309,"	 toc 	7602	568.3	947	961.1	0.76	 /- 	0.5913	1.6911	20.0334
1214	chr2L	6337000	6337330	6337170	504.6	CDS	http://genome.ucsc.edu/cgi-bin/hgTracks?position=chr2L:6332000-6342330	"Pez,Cpr,Gef26,"	"0,1601,-5618,"	 Pez 	1323	504.6	356.1	99	-2.35	 \\ 	5.0986	0.1961	27.9438
1215	chr3R	24888090	24888470	24888310	504.6	CDS	http://genome.ucsc.edu/cgi-bin/hgTracks?position=chr3R:24883090-24893470	"cul-5,CG11873,Sirt7,"	"0,1754,-3384,"	 cul-5 	571	504.6	197.7	64.6	-2.96	 \\ 	7.8058	0.1281	41.5619
1216	chr3R	27502960	27503280	27503110	503.9	CDS	http://genome.ucsc.edu/cgi-bin/hgTracks?position=chr3R:27497960-27508280	"CG1815,CG11550,kek6,"	"0,838,-15779,"	 CG11550 	2492	503.9	487.6	252.3	-1	 -\ 	1.9972	0.5007	31.6501
1217	chr3R	11859900	11860190	11860020	526.1	Promoter	http://genome.ucsc.edu/cgi-bin/hgTracks?position=chr3R:11854900-11865190	"pnr,CG10264,CG17631,"	"0,9318,-10011,"	 pnr 	91	526.1	1808.7	2222.5	2.08	 // 	0.2367	4.2246	383.1396
1218	chr3L	7401150	7401450	7401310	610.6	Intergenic	http://genome.ucsc.edu/cgi-bin/hgTracks?position=chr3L:7396150-7406450	"CG8560,CG18417,CG8562,"	"-4029,-6536,-8298,"	 CG8560 	4029	610.6	418.1	225.4	-1.44	 \\ 	2.7088	0.3692	12.3809
1219	chr2R	11898570	11898880	11898730	524.6	Promoter	http://genome.ucsc.edu/cgi-bin/hgTracks?position=chr2R:11893570-11903880	"CG8389,CG8388,l(2)05070,"	"0,0,2578,"	 CG8388 	120	524.6	422.9	359.3	-0.55	 -- 	1.4602	0.6848	50.4191
1220	chr3R	6704090	6704400	6704230	500.9	CDS	http://genome.ucsc.edu/cgi-bin/hgTracks?position=chr3R:6699090-6709400	"CG14695,Sodh-2,CG6608,"	"0,-242,1056,"	 CG14695 	765	500.9	116.6	61.2	-3.03	 \- 	8.1829	0.1222	13.0608
1221	chr3L	16624360	16624660	16624510	537.9	CDS	http://genome.ucsc.edu/cgi-bin/hgTracks?position=chr3L:16619360-16629660	"Abl,Mo25,Baldspot,"	"0,-15938,17409,"	 Mo25 	15938	537.9	1285.1	1831.8	1.77	 // 	0.2937	3.4052	47.4329
1222	chr2R	11896840	11897150	11897000	512	CDS	http://genome.ucsc.edu/cgi-bin/hgTracks?position=chr2R:11891840-11902150	"CG8389,CG8388,CG8386,"	"0,0,-1840,"	 CG8389 	1124	512	771.1	504	-0.02	 /\ 	1.0159	0.9844	18.9806
1223	chr2R	15742350	15742650	15742510	557.2	Intergenic	http://genome.ucsc.edu/cgi-bin/hgTracks?position=chr2R:15737350-15747650	"Obp56i,Toll-7,CG13872,"	"13110,-23760,23822,"	 Obp56i 	13110	557.2	109.2	23.5	-4.56	 \- 	23.7564	0.0421	11.6446
1224	chr3LHet	2270520	2271160	2270980	498.7	Intronic	http://genome.ucsc.edu/cgi-bin/hgTracks?position=chr3LHet:2265520-2276160	"CG41262,CG40225,Rad21,"	"0,5054,-5617,"	 CG40225 	5768	498.7	250.1	73.2	-2.77	 \\ 	6.8101	0.1468	8.4066
1225	chr2R	18997880	18998170	18998030	551.3	Intergenic	http://genome.ucsc.edu/cgi-bin/hgTracks?position=chr2R:18992880-19003170	"Gr59d,Gr59c,RpL37b,"	"-5338,-6774,-10134,"	 Gr59d 	5338	551.3	813.5	613.3	0.15	 /\ 	0.8989	1.1124	14.515
1226	chr3R	5700120	5700430	5700260	566.8	Promoter	http://genome.ucsc.edu/cgi-bin/hgTracks?position=chr3R:5695120-5705430	"CG34360,CG12418,Teh1,"	"142,602,-6418,"	 CG34360 	142	566.8	1997.9	2605.8	2.2	 // 	0.2175	4.5971	242.2417
1227	chr3L	8801670	8802010	8801890	497.9	CDS	http://genome.ucsc.edu/cgi-bin/hgTracks?position=chr3L:8796670-8807010	"CG13308,CG32024,CG13312,"	"0,-382,-1592,"	 CG13308 	247	497.9	299.4	67.5	-2.88	 \\ 	7.3762	0.1356	10.9762
1228	chr3L	14327950	14328260	14328120	561.6	Intronic	http://genome.ucsc.edu/cgi-bin/hgTracks?position=chr3L:14322950-14333260	"fz,CG13482,CG13481,"	"0,-5275,33968,"	 CG13482 	5584	561.6	784.3	854.7	0.61	 /- 	0.6572	1.5217	22.7437
1229	chr2R	16381120	16381410	16381270	566.1	Intergenic	http://genome.ucsc.edu/cgi-bin/hgTracks?position=chr2R:16376120-16386410	"Obp57c,Obp57b,Obp57a,"	"9790,10484,11401,"	 Obp57c 	9790	566.1	208.8	76.7	-2.88	 \\ 	7.3847	0.1354	4.6688
1230	chr2L	5000310	5000610	5000470	810.6	Promoter	http://genome.ucsc.edu/cgi-bin/hgTracks?position=chr2L:4995310-5005610	"Rtnl1,CG34126,CG31917,"	"0,-8034,9463,"	 Rtnl1 	128	810.6	1969.8	2676.7	1.72	 // 	0.3028	3.3021	432.714
1231	chr3R	21855350	21855670	21855520	545.3	Promoter	http://genome.ucsc.edu/cgi-bin/hgTracks?position=chr3R:21850350-21860670	"HLHm5,m6,m4,"	"-63,3112,-5305,"	 HLHm5 	63	545.3	1617.9	2382.1	2.13	 // 	0.2289	4.368	172.9101
1232	chr3R	12657520	12657830	12657680	507.6	Intergenic	http://genome.ucsc.edu/cgi-bin/hgTracks?position=chr3R:12652520-12662830	"abd-A,Glut3,CG10349,"	"-1911,-41935,47769,"	 abd-A 	1911	507.6	473.8	247.7	-1.03	 -\ 	2.049	0.488	5.271
1233	chr3L	15033460	15033800	15033620	494.2	Intronic	http://genome.ucsc.edu/cgi-bin/hgTracks?position=chr3L:15028460-15038800	"CG42333,CG11552,ind,"	"0,1105,2273,"	 CG11552 	2050	494.2	1513	2716.8	2.46	 // 	0.1819	5.497	165.0702
1234	chr3R	6678890	6679200	6679050	499.4	CDS	http://genome.ucsc.edu/cgi-bin/hgTracks?position=chr3R:6673890-6684200	"CG6567,CG4565,CG4511,"	"0,0,1174,"	 CG4565 	605	499.4	1047.7	830.1	0.73	 /\ 	0.6016	1.6621	36.6826
1235	chr2L	4034450	4034770	4034630	494.2	Intronic	http://genome.ucsc.edu/cgi-bin/hgTracks?position=chr2L:4029450-4039770	"ed,CG10039,CG15423,"	"0,-25631,-28063,"	 ed 	3252	494.2	1253.9	1948.5	1.98	 // 	0.2536	3.9425	216.3545
1236	chr2L	18894790	18895090	18894940	601.7	Intergenic	http://genome.ucsc.edu/cgi-bin/hgTracks?position=chr2L:18889790-18900090	"tup,ssp3,CG10602,"	"-13684,21584,-35728,"	 tup 	13684	601.7	807.1	751.1	0.32	 /- 	0.801	1.2484	95.6048
1237	chr3R	23215290	23215600	23215450	492.7	CDS	http://genome.ucsc.edu/cgi-bin/hgTracks?position=chr3R:23210290-23220600	"side,CG13980,CG6599,"	"0,-18748,-25398,"	 CG13980 	20584	492.7	206.2	26.3	-4.22	 \\ 	18.7245	0.0534	7.005
1238	chr2R	8236220	8236520	8236370	583.9	CDS	http://genome.ucsc.edu/cgi-bin/hgTracks?position=chr2R:8231220-8241520	"ana3,CG30047,CG8839,"	"0,2975,-4252,"	 CG30047 	2975	583.9	1827.8	2342.6	2	 // 	0.2492	4.0122	82.5561
1239	chr3R	19975420	19975730	19975550	492	CDS	http://genome.ucsc.edu/cgi-bin/hgTracks?position=chr3R:19970420-19980730	"p38c,Mpk2,CG31133,"	"0,582,-905,"	 p38c 	354	492	416	351.3	-0.49	 -- 	1.4007	0.7139	56.468
1240	chr3L	4409840	4410160	4410000	495	Intronic	http://genome.ucsc.edu/cgi-bin/hgTracks?position=chr3L:4404840-4415160	"CG11347,CG15019,Syx17,"	"0,-3941,-4831,"	 CG11347 	2856	495	669.9	884.4	0.84	 // 	0.5596	1.7868	47.1479
1241	chr3L	2123230	2123530	2123400	533.5	CDS	http://genome.ucsc.edu/cgi-bin/hgTracks?position=chr3L:2118230-2128530	"zormin,sls,CG15822,"	"0,-7783,29800,"	 sls 	7783	533.5	361.4	140.2	-1.93	 \\ 	3.8064	0.2627	5.6062
1242	chrX	8167570	8167890	8167730	495.7	CDS	http://genome.ucsc.edu/cgi-bin/hgTracks?position=chrX:8162570-8172890	"CG1636,CG15343,CG1632,"	"0,-490,-1228,"	 CG1636 	281	495.7	190.3	58.4	-3.08	 \\ 	8.4952	0.1177	31.9994
1243	chr2L	3824670	3824970	3824810	561.6	Intergenic	http://genome.ucsc.edu/cgi-bin/hgTracks?position=chr2L:3819670-3829970	"slp1,CG3407,slp2,"	"869,-11403,12031,"	 slp1 	869	561.6	331.2	226.5	-1.31	 \- 	2.4793	0.4033	16.0389
1244	chr2R	9190110	9190430	9190290	512	Intergenic	http://genome.ucsc.edu/cgi-bin/hgTracks?position=chr2R:9185110-9195430	"CG17047,CG4734,CG32843,"	"-1245,-4318,-6861,"	 CG17047 	3184	512	446.2	113.8	-2.17	 -\ 	4.4975	0.2223	4.529
1245	chr2R	18931420	18931710	18931560	539.4	Intergenic	http://genome.ucsc.edu/cgi-bin/hgTracks?position=chr2R:18926420-18936710	"twi,CG34209,CG30194,"	"2070,-2417,11458,"	 twi 	2070	539.4	257.6	91.5	-2.56	 \\ 	5.8933	0.1697	5.9279
1246	chr3L	14146990	14147310	14147150	537.9	Intergenic	http://genome.ucsc.edu/cgi-bin/hgTracks?position=chr3L:14141990-14152310	"D,Sox21b,nan,"	"21550,-22726,32193,"	 Sox21b 	22726	537.9	1586.1	1999.4	1.89	 // 	0.2691	3.7168	82.8965
1247	chr2L	4838720	4839020	4838860	562.4	Promoter	http://genome.ucsc.edu/cgi-bin/hgTracks?position=chr2L:4833720-4844020	"CG12194,CG15626,CG2950,"	"442,-864,3234,"	 CG12194 	442	562.4	714.4	712.2	0.34	 /- 	0.7896	1.2664	129.075
1248	chr3R	2673690	2673990	2673840	551.3	UTR5	http://genome.ucsc.edu/cgi-bin/hgTracks?position=chr3R:2668690-2678990	"Scr,ftz,Dfd,"	"0,16205,-45687,"	 Scr 	457	551.3	947.5	1105.8	1	 // 	0.4985	2.0059	32.0574
1249	chr3R	21471800	21472250	21472070	489	Intronic	http://genome.ucsc.edu/cgi-bin/hgTracks?position=chr3R:21466800-21477250	"jigr1,tankyrase,CG5053,"	"0,6736,15451,"	 jigr1 	916	489	912.6	1002.3	1.04	 /- 	0.4879	2.0495	97.5981
1250	chr2R	19941140	19941430	19941290	572.8	Intronic	http://genome.ucsc.edu/cgi-bin/hgTracks?position=chr2R:19936140-19946430	"CG13568,sei,CG13563,"	"0,-728,1538,"	 CG13563 	1538	572.8	181.8	88.7	-2.69	 \- 	6.4594	0.1548	17.6801
1251	chr3R	25129770	25130260	25129980	486.8	Intergenic	http://genome.ucsc.edu/cgi-bin/hgTracks?position=chr3R:25124770-25135260	"CG14506,Cnx99A,stg,"	"-7029,10984,-48478,"	 CG14506 	7029	486.8	425.5	511.4	0.07	 -- 	0.9519	1.0506	158.6358
1252	chr2R	18670260	18670540	18670410	490.5	Intronic	http://genome.ucsc.edu/cgi-bin/hgTracks?position=chr2R:18665260-18675540	"CG42260,CG30270,blw,"	"0,1398,16148,"	 CG30270 	1398	490.5	67.8	24	-4.35	 \- 	20.4153	0.049	5.0922
1253	chr3R	5430280	5430570	5430410	532	Intronic	http://genome.ucsc.edu/cgi-bin/hgTracks?position=chr3R:5425280-5435570	"CG8312,bocksbeutel,P58IPK,"	"0,-13701,-15108,"	 CG8312 	13378	532	1207.2	1737.9	1.71	 // 	0.3061	3.2668	104.5299
1254	chr2L	7592860	7593190	7593030	499.4	Intergenic	http://genome.ucsc.edu/cgi-bin/hgTracks?position=chr2L:7587860-7598190	"Spn7,Cyp4d21,CG13791,"	"-9696,12569,-14471,"	 Spn7 	11099	499.4	816.7	1268.8	1.35	 // 	0.3936	2.5407	74.2912
1255	chr3R	20998120	20998420	20998260	610.6	Intronic	http://genome.ucsc.edu/cgi-bin/hgTracks?position=chr3R:20993120-21003420	"CG34110,CG13652,dan,"	"0,-10659,12474,"	 CG13652 	11634	610.6	1411.3	2287.1	1.91	 // 	0.267	3.746	167.4897
1256	chr2R	4940510	4940850	4940710	485.3	Intronic	http://genome.ucsc.edu/cgi-bin/hgTracks?position=chr2R:4935510-4945850	"CG13743,CG8197,CG8193,"	"0,7417,-8497,"	 CG13743 	6701	485.3	312.1	93.8	-2.37	 \\ 	5.173	0.1933	6.9445
1257	chrUextra	9696820	9697200	9696960	649.1	Intronic	http://genome.ucsc.edu/cgi-bin/hgTracks?position=chrUextra:9691820-9702200		","	  	NaN 	649.1	503.5	461.7	-0.49	 \- 	1.406	0.7113	2.1348
1258	chr2R	3174170	3174470	3174320	557.9	Intergenic	http://genome.ucsc.edu/cgi-bin/hgTracks?position=chr2R:3169170-3179470	"Incenp,pwn,CG1845,"	"-5254,8492,-8740,"	 Incenp 	8349	557.9	128.2	48.1	-3.53	 \- 	11.6108	0.0861	5.1743
1259	chr3R	25982930	25983240	25983100	551.3	Promoter	http://genome.ucsc.edu/cgi-bin/hgTracks?position=chr3R:25977930-25988240	"CG11498,CG15529,CG31030,"	"-369,-4103,7313,"	 CG11498 	369	551.3	472.2	413	-0.42	 -- 	1.3347	0.7492	36.7971
1260	chr2L	19781790	19782080	19781940	541.6	CDS	http://genome.ucsc.edu/cgi-bin/hgTracks?position=chr2L:19776790-19787080	"CdGAPr,CG10466,fs(2)ltoPP43,"	"0,10249,10961,"	 CdGAPr 	9960	541.6	87.4	29.2	-4.21	 \- 	18.565	0.0539	13.7647
1261	chr3R	26676710	26677030	26676870	495	Intergenic	http://genome.ucsc.edu/cgi-bin/hgTracks?position=chr3R:26671710-26682030	"tll,CG15544,Cpr100A,"	"1166,-9114,16374,"	 tll 	1166	495	151	125.3	-1.98	 \- 	3.9507	0.2531	24.6457
1262	chr2L	11609110	11609400	11609240	523.9	Intergenic	http://genome.ucsc.edu/cgi-bin/hgTracks?position=chr2L:11604110-11614400	"giac,kek2,CG6555,"	"1424,12578,-17562,"	 giac 	2424	523.9	152.6	41.2	-3.67	 \\ 	12.7184	0.0786	5.693
1263	chr2R	5962610	5962910	5962760	519.4	CDS	http://genome.ucsc.edu/cgi-bin/hgTracks?position=chr2R:5957610-5967910	"CG1371,egr,CG12920,"	"0,3109,-4177,"	 CG1371 	387	519.4	258.1	129.3	-2.01	 \\ 	4.0175	0.2489	36.4353
1264	chr2L	15618090	15618540	15618280	480.1	Intergenic	http://genome.ucsc.edu/cgi-bin/hgTracks?position=chr2L:15613090-15623540	"CG11865,CG15253,CG15254,"	"-486,-1947,-3456,"	 CG11865 	1279	480.1	240.1	141.9	-1.76	 \\ 	3.3843	0.2955	6.8699
1265	chr2L	20062510	20062840	20062690	478.7	Intronic	http://genome.ucsc.edu/cgi-bin/hgTracks?position=chr2L:20057510-20067840	"lok,vls,barr,"	"0,1564,-1715,"	 lok 	1214	478.7	913.6	882.1	0.88	 /- 	0.5426	1.8429	121.5757
1266	chr3L	13042980	13043310	13043120	478.7	Intergenic	http://genome.ucsc.edu/cgi-bin/hgTracks?position=chr3L:13037980-13048310	"CG11279,Syx13,RpS4,"	"-2497,-3119,-6108,"	 CG11279 	2997	478.7	1726	2643	2.46	 // 	0.1811	5.5216	90.9467
1267	chr3R	11746460	11746770	11746630	478.7	Promoter	http://genome.ucsc.edu/cgi-bin/hgTracks?position=chr3R:11741460-11751770	"CG4221,CG31291,CG34276,"	"4,-3104,5196,"	 CG4221 	4	478.7	1074.7	1100.7	1.2	 /- 	0.4349	2.2995	431.4829
1268	chr2R	5848460	5848780	5848600	497.9	Intronic	http://genome.ucsc.edu/cgi-bin/hgTracks?position=chr2R:5843460-5853780	"CG12130,CG15863,Mef2,"	"0,-1420,-2287,"	 CG15863 	1420	497.9	311.1	185.4	-1.43	 \\ 	2.6864	0.3722	26.7793
1269	chr3R	20580210	20580520	20580370	511.3	CDS	http://genome.ucsc.edu/cgi-bin/hgTracks?position=chr3R:20575210-20585520	"asp,tld,tok,"	"0,-1136,-5515,"	 asp 	746	511.3	712.8	1013.1	0.99	 // 	0.5046	1.9816	107.7515
1270	chr2R	17251930	17252280	17252060	476.4	Intronic	http://genome.ucsc.edu/cgi-bin/hgTracks?position=chr2R:17246930-17257280	"cv-2,CG17974,CG9822,"	"0,-13711,-16704,"	 CG17974 	13711	476.4	1495	1803.7	1.92	 // 	0.2641	3.7859	201.899
1271	chr3L	19289770	19290070	19289930	520.2	Intronic	http://genome.ucsc.edu/cgi-bin/hgTracks?position=chr3L:19284770-19295070	"fal,pip,CG9619,"	"0,1699,-8261,"	 fal 	2062	520.2	111.3	49.8	-3.38	 \- 	10.4512	0.0957	15.6003
1272	chrX	4862240	4862530	4862370	529	Intergenic	http://genome.ucsc.edu/cgi-bin/hgTracks?position=chrX:4857240-4867530	"SIP3,Ptp4E,CG12680,"	"-7337,-12912,29201,"	 SIP3 	7337	529	599.9	649.9	0.3	 -- 	0.8141	1.2284	8.6615
1273	chr2L	20495130	20495440	20495310	475	CDS	http://genome.ucsc.edu/cgi-bin/hgTracks?position=chr2L:20490130-20500440	"CG34007,CG2493,cdc23,"	"0,-31861,-33581,"	 CG34007 	205	475	560.7	411.3	-0.21	 -\ 	1.1547	0.866	32.8768
1274	chr3R	12094230	12094550	12094410	500.1	CDS	http://genome.ucsc.edu/cgi-bin/hgTracks?position=chr3R:12089230-12099550	"CG12785,Mst89B,Mat89Bb,"	"0,-255,-1778,"	 Mst89B 	1677	500.1	850.6	1028.6	1.04	 // 	0.4863	2.0565	37.239
1275	chrX	8109270	8109550	8109430	475	Intronic	http://genome.ucsc.edu/cgi-bin/hgTracks?position=chrX:8104270-8114550	"sdt,CG2147,sni,"	"0,25286,26100,"	 sdt 	731	475	1068.4	1409.6	1.57	 // 	0.3369	2.9678	298.6502
1276	chr2R	12404680	12404980	12404830	500.9	CDS	http://genome.ucsc.edu/cgi-bin/hgTracks?position=chr2R:12399680-12409980	"Sema-2a,loopin-1,CG7813,"	"0,17624,-17896,"	 Sema-2a 	271	500.9	1201.9	1478.8	1.56	 // 	0.3387	2.9523	56.0633
1277	chr2R	12190050	12190350	12190210	563.1	Intergenic	http://genome.ucsc.edu/cgi-bin/hgTracks?position=chr2R:12185050-12195350	"Atg9,Nox,CG7747,"	"-5470,6861,-8579,"	 Nox 	6861	563.1	683.6	491.4	-0.2	 /\ 	1.146	0.8726	20.7309
1278	chrX	11900950	11901240	11901100	519.4	Promoter	http://genome.ucsc.edu/cgi-bin/hgTracks?position=chrX:11895950-11906240	"CG1806,CG1492,fw,"	"110,2641,-3157,"	 CG1806 	110	519.4	1527.3	1804.9	1.8	 // 	0.2878	3.4748	289.325
1279	chr2R	11186380	11186670	11186530	534.2	Intergenic	http://genome.ucsc.edu/cgi-bin/hgTracks?position=chr2R:11181380-11191670	"CG8102,CG34187,CG34123,"	"-696,-3937,-6144,"	 CG8102 	696	534.2	254.9	159.6	-1.74	 \- 	3.3472	0.2988	10.424
1280	chr2L	3555330	3555640	3555470	477.2	Intergenic	http://genome.ucsc.edu/cgi-bin/hgTracks?position=chr2L:3550330-3560640	"drm,sob,CG8853,"	"-7384,22539,-22944,"	 drm 	15736	477.2	345.5	143	-1.74	 \\ 	3.3365	0.2997	12.9644
1281	chrX	6987570	6987870	6987720	589.8	Intronic	http://genome.ucsc.edu/cgi-bin/hgTracks?position=chrX:6982570-6992870	"Sxl,CG4615,CG4617,"	"0,4885,8862,"	 Sxl 	810	589.8	461.1	284.9	-1.05	 \\ 	2.0703	0.483	5.9331
1282	chr2L	5237960	5238250	5238110	529.8	Intronic	http://genome.ucsc.edu/cgi-bin/hgTracks?position=chr2L:5232960-5243250	"tkv,CG14033,TpnC25D,"	"0,4596,-19051,"	 tkv 	752	529.8	1325.9	1873.5	1.82	 // 	0.2828	3.5364	27.9122
1283	chr3LHet	796500	796810	796660	489.8	Intergenic	http://genome.ucsc.edu/cgi-bin/hgTracks?position=chr3LHet:791500-801810	"CG40467,CG40359,CG42228,"	"-7224,21954,23901,"	 CG40467 	7224	489.8	564.9	417.6	-0.23	 -\ 	1.1728	0.8527	15.1016
1284	chr2L	22046080	22046390	22046210	515.7	Intergenic	http://genome.ucsc.edu/cgi-bin/hgTracks?position=chr2L:22041080-22051390	"CG31601,CG41434,CG34173,"	"-3176,-7240,7672,"	 CG31601 	3176	515.7	784.9	648.2	0.33	 /\ 	0.7957	1.2568	24.6125
1285	chr2R	7826850	7827160	7826990	505.3	Promoter	http://genome.ucsc.edu/cgi-bin/hgTracks?position=chr2R:7821850-7832160	"CG13188,CG13183,CG8979,"	"0,-26710,27850,"	 CG13188 	2	505.3	112.9	54.3	-3.21	 \- 	9.2984	0.1075	10.3199
1286	chr2L	17575460	17575770	17575610	472	Intergenic	http://genome.ucsc.edu/cgi-bin/hgTracks?position=chr2L:17570460-17580770	"Oli,CG6870,CG5559,"	"13896,15836,17253,"	 Oli 	13896	472	225.8	52.6	-3.16	 \\ 	8.9681	0.1115	9.6347
1287	chr2R	19432130	19432440	19432290	528.3	CDS	http://genome.ucsc.edu/cgi-bin/hgTracks?position=chr2R:19427130-19437440	"CG30185,wmd,Gr59f,"	"0,51,-882,"	 CG30185 	727	528.3	189.7	87	-2.6	 \- 	6.0757	0.1646	27.1902
1288	chr2R	14893130	14893420	14893290	586.8	Intronic	http://genome.ucsc.edu/cgi-bin/hgTracks?position=chr2R:14888130-14898420	"CG15105,5-HT1B,CG30126,"	"0,16539,23249,"	 CG15105 	14751	586.8	214.6	24.6	-4.57	 \\ 	23.8563	0.0419	2.1018
1289	chrU	9958310	9958640	9958500	596.5	Intergenic	http://genome.ucsc.edu/cgi-bin/hgTracks?position=chrU:9953310-9963640	"CG40719,CG40862,CG40955,"	"12167,19702,30849,"	 CG40719 	12665	596.5	102.8	14.3	-5.37	 \- 	41.7064	0.024	1.0697
1290	chrX	2190190	2190500	2190350	519.4	Intergenic	http://genome.ucsc.edu/cgi-bin/hgTracks?position=chrX:2185190-2195500	"CG2865,CG34333,CG2918,"	"-3571,-18607,-21239,"	 CG2865 	3571	519.4	357.2	189.9	-1.45	 \\ 	2.7348	0.3657	15.4561
1291	chr3L	13067270	13067590	13067430	480.9	Intergenic	http://genome.ucsc.edu/cgi-bin/hgTracks?position=chr3L:13062270-13072590	"CG34429,CG34428,CG17300,"	"-10401,-11643,12056,"	 CG34429 	11285	480.9	1208.3	1919.3	2	 // 	0.2506	3.9912	135.9585
1292	chr3L	2393590	2393920	2393720	469	Intronic	http://genome.ucsc.edu/cgi-bin/hgTracks?position=chr3L:2388590-2398920	"CG13800,CG32298,CG32299,"	"0,-2731,-3486,"	 CG32298 	2731	469	894.6	1147	1.29	 // 	0.4089	2.4455	24.3682
1293	chr2R	14419300	14419600	14419440	566.8	Promoter	http://genome.ucsc.edu/cgi-bin/hgTracks?position=chr2R:14414300-14424600	"CG10924,Pepck,CG5226,"	"0,4831,-6501,"	 CG10924 	472	566.8	1301	1553.2	1.45	 // 	0.365	2.7401	96.4096
1294	chrX	19986540	19986830	19986690	498.7	Promoter	http://genome.ucsc.edu/cgi-bin/hgTracks?position=chrX:19981540-19991830	"CG9571,Or19b,CG34331,"	"-272,1740,29748,"	 CG9571 	272	498.7	338.6	234	-1.09	 \\ 	2.1313	0.4692	11.854
1295	chr2L	19338360	19338710	19338530	467.5	Intergenic	http://genome.ucsc.edu/cgi-bin/hgTracks?position=chr2L:19333360-19343710	"dnt,CG13086,CG17349,"	"145,25863,31947,"	 dnt 	24694	467.5	1279.8	1521.1	1.7	 // 	0.3074	3.2534	271.6864
1296	chr2L	3769530	3769820	3769680	529	Intergenic	http://genome.ucsc.edu/cgi-bin/hgTracks?position=chr2L:3764530-3774820	"CG31772,bowl,CG31959,"	"-1489,2025,-10468,"	 bowl 	2025	529	791.7	789.5	0.58	 /- 	0.6701	1.4922	21.8146
1297	chr2R	17145160	17145730	17145330	479.4	Intronic	http://genome.ucsc.edu/cgi-bin/hgTracks?position=chr2R:17140160-17150730	"Rgk3,CG18375,CG30391,"	"0,-6872,7009,"	 Rgk3 	1586	479.4	182.3	59.5	-3.01	 \\ 	8.0578	0.1241	8.1336
1298	chrX	11040670	11041020	11040820	482.4	Promoter	http://genome.ucsc.edu/cgi-bin/hgTracks?position=chrX:11035670-11046020	"ran,CG15201,CG1908,"	"0,-1975,2661,"	 ran 	209	482.4	1980.4	2454.7	2.35	 // 	0.1965	5.089	751.1086
1299	chr3L	11317510	11317800	11317660	559.4	Intergenic	http://genome.ucsc.edu/cgi-bin/hgTracks?position=chr3L:11312510-11322800	"CG6168,CG7573,CG6175,"	"-2841,-11163,-29773,"	 CG6168 	2841	559.4	532.6	504	-0.15	 -- 	1.11	0.9009	49.2989
1300	chr3R	9539520	9539840	9539670	509	Intronic	http://genome.ucsc.edu/cgi-bin/hgTracks?position=chr3R:9534520-9544840	"CG34044,CG34383,primo-2,"	"0,1274,-2113,"	 CG34044 	256	509	467.4	236.8	-1.1	 -\ 	2.1493	0.4653	43.3155
1301	chr3L	9798940	9799250	9799070	464.6	CDS	http://genome.ucsc.edu/cgi-bin/hgTracks?position=chr3L:9793940-9804250	"CG32052,Ilp4,Ilp3,"	"0,-1692,-3850,"	 CG32052 	1511	464.6	584	244.3	-0.93	 /\ 	1.9019	0.5258	16.6224
1302	chr2R	20925280	20925560	20925430	475.7	CDS	http://genome.ucsc.edu/cgi-bin/hgTracks?position=chr2R:20920280-20930560	"Nplp1,gsb-n,uzip,"	"0,2474,-7821,"	 Nplp1 	5528	475.7	171.7	89.8	-2.4	 \- 	5.2964	0.1888	10.3269
1303	chr3R	10598650	10598980	10598840	469.8	Intronic	http://genome.ucsc.edu/cgi-bin/hgTracks?position=chr3R:10593650-10603980	"CG3563,CG7362,CG33330,"	"0,-10082,21257,"	 CG7362 	10082	469.8	680.5	709.4	0.59	 /- 	0.6622	1.51	13.3627
1304	chr2R	19532880	19533420	19533320	640.2	Intronic	http://genome.ucsc.edu/cgi-bin/hgTracks?position=chr2R:19527880-19538420	"retn,Pde8,CG4019,"	"0,11778,-31051,"	 Pde8 	11778	640.2	1297.3	1549.2	1.27	 // 	0.4132	2.4198	349.1944
1305	chr2L	13680400	13680840	13680640	463.8	Intronic	http://genome.ucsc.edu/cgi-bin/hgTracks?position=chr2L:13675400-13685840	"CG31814,CG18507,CG7311,"	"0,-9786,27574,"	 CG18507 	15113	463.8	204	47.5	-3.29	 \\ 	9.7688	0.1024	4.9417
1306	chr3L	146550	146870	146710	463.8	Intronic	http://genome.ucsc.edu/cgi-bin/hgTracks?position=chr3L:141550-151870	"CG6845,Pk61C,CG7051,"	"0,-1405,2964,"	 CG6845 	258	463.8	179.1	60.6	-2.93	 \\ 	7.6492	0.1307	23.6073
1307	chr3R	4107580	4108160	4107990	463.8	Intergenic	http://genome.ucsc.edu/cgi-bin/hgTracks?position=chr3R:4102580-4113160	"ato,CG11671,CG11672,"	"-2994,5670,7137,"	 ato 	4477	463.8	438.3	310.6	-0.58	 -\ 	1.4932	0.6697	21.4111
1308	chr3L	321520	321820	321670	463.1	Intronic	http://genome.ucsc.edu/cgi-bin/hgTracks?position=chr3L:316520-326820	"CG32344,fwd,CG32343,"	"0,-1790,3311,"	 fwd 	1790	463.1	1234.3	1392.4	1.59	 // 	0.3326	3.0067	119.016
1309	chr3L	4460870	4461370	4460990	463.1	CDS	http://genome.ucsc.edu/cgi-bin/hgTracks?position=chr3L:4455870-4466370	"CG15023,CG15022,CG15024,"	"0,-677,2057,"	 CG15023 	349	463.1	76.8	11.4	-5.33	 \- 	40.4759	0.0247	6.1644
1310	chr2R	4350850	4351140	4350980	511.3	CDS	http://genome.ucsc.edu/cgi-bin/hgTracks?position=chr2R:4345850-4356140	"CG30359,CG8693,LvpL,"	"0,-2578,-5590,"	 CG30359 	703	511.3	503.5	402.7	-0.34	 -- 	1.2695	0.7877	8.9253
1311	chrX	3526610	3526960	3526800	486.8	Intronic	http://genome.ucsc.edu/cgi-bin/hgTracks?position=chrX:3521610-3531960	"AlstR,Ilp7,Parg,"	"0,35276,35953,"	 Ilp7 	35276	486.8	165.3	37.2	-3.71	 \\ 	13.0918	0.0764	3.2428
1312	chr2L	5997030	5997320	5997190	486.8	Promoter	http://genome.ucsc.edu/cgi-bin/hgTracks?position=chr2L:5992030-6002320	"lid,Tsp26A,Gal,"	"0,3040,6383,"	 lid 	405	486.8	1367.3	1798.6	1.89	 // 	0.2707	3.6946	234.0578
1313	chr2L	518450	518790	518620	462.4	Intergenic	http://genome.ucsc.edu/cgi-bin/hgTracks?position=chr2L:513450-523790	"ush,lwr,Spp,"	"4846,22614,24155,"	 ush 	4846	462.4	1651.9	2377.5	2.36	 // 	0.1945	5.1421	337.7227
1314	chr3R	2742570	2742890	2742700	462.4	Intronic	http://genome.ucsc.edu/cgi-bin/hgTracks?position=chr3R:2737570-2747890	"Antp,ftz,Scr,"	"0,-50750,-66814,"	 Antp 	15862	462.4	854.3	453.7	-0.03	 /\ 	1.0192	0.9812	52.3417
1315	chr2R	11735480	11735770	11735630	565.4	Promoter	http://genome.ucsc.edu/cgi-bin/hgTracks?position=chr2R:11730480-11740770	"tun,CG8249,CG12970,"	"480,-765,7835,"	 tun 	480	565.4	723.9	1084.1	0.94	 // 	0.5215	1.9175	73.5159
1316	chr3L	1647670	1647980	1647820	485.3	Promoter	http://genome.ucsc.edu/cgi-bin/hgTracks?position=chr3L:1642670-1652980	"Bro,CG17249,CG13920,"	"48,-356,1122,"	 Bro 	48	485.3	309	136.7	-1.83	 \\ 	3.5497	0.2817	7.1026
1317	chr3R	9890200	9890500	9890340	507.6	Intronic	http://genome.ucsc.edu/cgi-bin/hgTracks?position=chr3R:9885200-9895500	"foxo,CG3153,CG14358,"	"0,24904,27874,"	 foxo 	7647	507.6	934.8	1416.4	1.48	 // 	0.3583	2.7907	15.6438
1318	chr3L	17446260	17446560	17446400	481.6	CDS	http://genome.ucsc.edu/cgi-bin/hgTracks?position=chr3L:17441260-17451560	"CG18265,CG7603,CG32176,"	"0,12648,-15329,"	 CG7603 	12648	481.6	164.8	36.6	-3.71	 \\ 	13.1547	0.076	12.1711
1319	chr3R	20892890	20893270	20893090	461.6	Intronic	http://genome.ucsc.edu/cgi-bin/hgTracks?position=chr3R:20887890-20898270	"OstStt3,CG11820,veli,"	"0,-650,-1773,"	 CG11820 	1565	461.6	607.3	689.3	0.58	 /- 	0.6696	1.4933	159.778
1320	chr3L	6460720	6461030	6460870	479.4	Intergenic	http://genome.ucsc.edu/cgi-bin/hgTracks?position=chr3L:6455720-6466030	"CG14910,CG14911,CG10147,"	"-5601,16282,19164,"	 CG14910 	6105	479.4	660.3	346.1	-0.47	 /\ 	1.3851	0.7219	10.2112
1321	chr3R	8209970	8210280	8210120	485.3	Promoter	http://genome.ucsc.edu/cgi-bin/hgTracks?position=chr3R:8204970-8215280	"CG17639,CG10035,CG34402,"	"0,-1708,1850,"	 CG17639 	52	485.3	836.3	610.4	0.33	 /\ 	0.7951	1.2577	36.3074
1322	chr3R	27148140	27148440	27148280	499.4	Intronic	http://genome.ucsc.edu/cgi-bin/hgTracks?position=chr3R:27143140-27153440	"CG34347,CG11340,gskt,"	"0,-17476,49868,"	 CG34347 	11385	499.4	121.9	21.2	-4.55	 \\ 	23.5942	0.0424	6.6481
1323	chr2L	14046680	14046980	14046830	535	Intergenic	http://genome.ucsc.edu/cgi-bin/hgTracks?position=chr2L:14041680-14051980	"nimC4,CG31771,nAcRalpha-34E,"	"753,-3666,14490,"	 nimC4 	753	535	752.5	913	0.77	 // 	0.5859	1.7067	19.8386
1324	chr2L	7401800	7402120	7401970	459.4	Intronic	http://genome.ucsc.edu/cgi-bin/hgTracks?position=chr2L:7396800-7407120	"CG5171,CG5177,CG5160,"	"0,3274,-3567,"	 CG5171 	884	459.4	109.2	29.2	-3.97	 \- 	15.7459	0.0635	3.922
1325	chr2R	9111770	9112110	9111940	459.4	Intronic	http://genome.ucsc.edu/cgi-bin/hgTracks?position=chr2R:9106770-9117110	"Dp,CG4643,CG17059,"	"0,-1976,-3417,"	 Dp 	888	459.4	723.9	518.9	0.18	 /\ 	0.8854	1.1295	111.6991
1326	chr3L	2476510	2476970	2476800	459.4	CDS	http://genome.ucsc.edu/cgi-bin/hgTracks?position=chr3L:2471510-2481970	"CG33232,Cyp4d20,CG16762,"	"0,0,-1206,"	 CG16762 	1206	459.4	162.7	35.5	-3.69	 \\ 	12.9523	0.0772	31.9346
1327	chr3L	14617910	14618210	14618050	477.9	Intronic	http://genome.ucsc.edu/cgi-bin/hgTracks?position=chr3L:14612910-14623210	"CG9628,shd,RecQ5,"	"0,-3105,3218,"	 CG9628 	2139	477.9	670.4	922.7	0.95	 // 	0.5179	1.9308	42.7994
1328	chr3L	7129040	7129320	7129180	458.7	Intronic	http://genome.ucsc.edu/cgi-bin/hgTracks?position=chr3L:7124040-7134320	"melt,Dbi,CG8628,"	"0,-2613,-4587,"	 melt 	1563	458.7	211.4	91	-2.33	 \\ 	5.0424	0.1983	7.1847
1329	chr2L	12085760	12086060	12085920	506.1	Promoter	http://genome.ucsc.edu/cgi-bin/hgTracks?position=chr2L:12080760-12091060	"prd,CG5325,CG14947,"	"-128,7850,-8285,"	 prd 	128	506.1	2458.4	3212.2	2.67	 // 	0.1575	6.3472	256.4557
1330	chr2L	2037840	2038160	2038020	462.4	Promoter	http://genome.ucsc.edu/cgi-bin/hgTracks?position=chr2L:2032840-2043160	"Su(dx),CG42296,CG4238,"	"0,-773,-7483,"	 Su(dx) 	1	462.4	729.2	844.9	0.87	 // 	0.5472	1.8275	183.0809
1331	chrX	4160740	4161050	4160900	493.5	Intergenic	http://genome.ucsc.edu/cgi-bin/hgTracks?position=chrX:4155740-4166050	"CG12691,CG15572,CG15577,"	"-255,1833,9739,"	 CG12691 	708	493.5	376.8	184.2	-1.42	 \\ 	2.679	0.3733	6.9052
1332	chr3R	17230320	17230660	17230520	499.4	CDS	http://genome.ucsc.edu/cgi-bin/hgTracks?position=chr3R:17225320-17235660	"CG7907,CheB93a,CG6475,"	"0,2653,-2981,"	 CG7907 	1054	499.4	180.7	19.5	-4.68	 \\ 	25.676	0.0389	23.6063
1333	chr2L	19098490	19098800	19098640	472.7	Intronic	http://genome.ucsc.edu/cgi-bin/hgTracks?position=chr2L:19093490-19103800	"Lim3,CG17344,amd,"	"0,3403,11518,"	 CG17344 	3403	472.7	499.7	559.5	0.24	 -- 	0.8449	1.1835	33.2736
1334	chr2R	8087720	8088060	8087880	552.8	Intronic	http://genome.ucsc.edu/cgi-bin/hgTracks?position=chr2R:8082720-8093060	"RpS11,CG8858,Cyp6t3,"	"0,-1537,-8122,"	 RpS11 	453	552.8	203	69.2	-3	 \\ 	7.9855	0.1252	53.5156
1335	chr2R	11787310	11787610	11787450	491.3	Intronic	http://genome.ucsc.edu/cgi-bin/hgTracks?position=chr2R:11782310-11792610	"sli,CG33463,CG8291,"	"0,-3518,23094,"	 CG33463 	3518	491.3	932.2	619.6	0.33	 /\ 	0.7929	1.2612	47.3011
1336	chr3L	6454330	6454890	6454550	456.4	Promoter	http://genome.ucsc.edu/cgi-bin/hgTracks?position=chr3L:6449330-6459890	"CG14910,CG14911,CG10147,"	"215,22602,25484,"	 CG14910 	215	456.4	568.1	409.6	-0.16	 /\ 	1.1143	0.8974	12.4928
1337	chr3R	8635510	8635840	8635670	456.4	Intergenic	http://genome.ucsc.edu/cgi-bin/hgTracks?position=chr3R:8630510-8640840	"CG31345,beat-Va,CG10126,"	"1396,32269,45589,"	 CG31345 	7081	456.4	225.2	49.8	-3.19	 \\ 	9.1708	0.109	8.315
1338	chr3L	11331570	11331860	11331700	513.5	Intergenic	http://genome.ucsc.edu/cgi-bin/hgTracks?position=chr3L:11326570-11336860	"CG6168,CG6163,CG7573,"	"-16881,23385,-25203,"	 CG6168 	16881	513.5	439.9	283.7	-0.86	 -\ 	1.8097	0.5526	5.2895
1339	chr2R	11549650	11550000	11549800	455.7	CDS	http://genome.ucsc.edu/cgi-bin/hgTracks?position=chr2R:11544650-11555000	"fus,CG8207,Vha14,"	"0,14920,17127,"	 fus 	2773	455.7	675.2	361.5	-0.33	 /\ 	1.2604	0.7934	19.2962
1340	chr3R	9540940	9541250	9541090	532	Promoter	http://genome.ucsc.edu/cgi-bin/hgTracks?position=chr3R:9535940-9546250	"CG34383,CG34044,CG9602,"	"0,-1164,2081,"	 CG34383 	146	532	1151.6	1481.7	1.48	 // 	0.3591	2.785	231.7474
1341	chr2R	5059410	5059750	5059590	484.6	CDS	http://genome.ucsc.edu/cgi-bin/hgTracks?position=chr2R:5054410-5064750	"Rme-8,CG42382,Rad51C,"	"0,-4567,-5219,"	 CG42382 	4567	484.6	139.9	24.6	-4.29	 \\ 	19.6995	0.0508	12.2543
1342	chrX	824240	824570	824420	454.2	UTR5	http://genome.ucsc.edu/cgi-bin/hgTracks?position=chrX:819240-829570	"CG3708,CG3706,MED22,"	"0,543,-1527,"	 CG3708 	466	454.2	260.2	58.4	-2.96	 \\ 	7.7841	0.1285	8.1387
1343	chrX	13667330	13667640	13667490	481.6	CDS	http://genome.ucsc.edu/cgi-bin/hgTracks?position=chrX:13662330-13672640	"rdgB,CG10992,CG11103,"	"0,6560,9055,"	 rdgB 	5794	481.6	284.6	107.5	-2.16	 \\ 	4.4782	0.2233	13.9309
1344	chrX	11997810	11998110	11997960	496.4	Promoter	http://genome.ucsc.edu/cgi-bin/hgTracks?position=chrX:11992810-12003110	"CG11356,CG2750,CG15734,"	"-117,3272,-16902,"	 CG11356 	117	496.4	531.5	372.4	-0.41	 -\ 	1.333	0.7502	9.0615
1345	chr3RHet	1831410	1831720	1831570	492.7	Intronic	http://genome.ucsc.edu/cgi-bin/hgTracks?position=chr3RHet:1826410-1836720	"Parp,CG41336,CG41337,"	"0,0,-1987,"	 CG41336 	1644	492.7	772.1	327.2	-0.59	 /\ 	1.5058	0.6641	14.5315
1346	chrX	9023400	9023870	9023540	453.5	Intronic	http://genome.ucsc.edu/cgi-bin/hgTracks?position=chrX:9018400-9028870	"ld14,AP-1gamma,CG7065,"	"0,-11767,13044,"	 ld14 	5511	453.5	1230.5	1758	1.95	 // 	0.258	3.8767	121.2432
1347	chr2L	5602390	5602710	5602580	477.2	Intergenic	http://genome.ucsc.edu/cgi-bin/hgTracks?position=chr2L:5597390-5607710	"CG14010,CG18266,CG7251,"	"249,-3944,-14166,"	 CG18266 	5748	477.2	855.9	744.3	0.64	 /\ 	0.6411	1.5597	18.512
1348	chrX	5304850	5305150	5304990	504.6	Promoter	http://genome.ucsc.edu/cgi-bin/hgTracks?position=chrX:5299850-5310150	"CG3252,yu,SK,"	"-112,2849,-9834,"	 CG3252 	112	504.6	100.2	54.3	-3.21	 \- 	9.2848	0.1077	3.5851
1349	chr2R	10675080	10675410	10675290	452.7	Intronic	http://genome.ucsc.edu/cgi-bin/hgTracks?position=chr2R:10670080-10680410	"kn,CG12856,BEAF-32,"	"0,10493,-15147,"	 CG12856 	10493	452.7	160.6	72.7	-2.64	 \- 	6.2314	0.1605	6.2782
1350	chr3L	21065100	21065410	21065260	469	CDS	http://genome.ucsc.edu/cgi-bin/hgTracks?position=chr3L:21060100-21070410	"siz,ko,CG33285,"	"0,3406,16102,"	 siz 	4273	469	838.9	423.9	-0.15	 /\ 	1.1065	0.9038	26.2529
1351	chr2R	8916600	8916900	8916760	508.3	Intergenic	http://genome.ucsc.edu/cgi-bin/hgTracks?position=chr2R:8911600-8921900	"CG13323,CG13324,Su(z)2,"	"17477,19886,-21453,"	 CG13323 	18033	508.3	327.5	299.8	-0.76	 \- 	1.6957	0.5897	17.5524
1352	chr3R	12276970	12277280	12277140	545.3	CDS	http://genome.ucsc.edu/cgi-bin/hgTracks?position=chr3R:12271970-12282280	"Pak3,CG10405,CG14883,"	"0,3146,4635,"	 Pak3 	2410	545.3	226.3	102.4	-2.41	 \\ 	5.3256	0.1878	31.761
1353	chr3R	13218410	13218690	13218540	468.3	CDS	http://genome.ucsc.edu/cgi-bin/hgTracks?position=chr3R:13213410-13223690	"sds22,CREG,Brf,"	"0,449,-1486,"	 sds22 	1153	468.3	361.4	159.6	-1.55	 \\ 	2.934	0.3408	15.385
1354	chr3L	21442350	21442650	21442510	472	Intergenic	http://genome.ucsc.edu/cgi-bin/hgTracks?position=chr3L:21437350-21447650	"Syx7,CG5656,CG5664,"	"-1275,-4596,-8087,"	 Syx7 	3589	472	818.8	780.3	0.73	 /- 	0.6049	1.6532	89.5572
1355	chr2R	288950	289270	289110	621.7	Intronic	http://genome.ucsc.edu/cgi-bin/hgTracks?position=chr2R:283950-294270	"Gprk1,RpL38,Stlk,"	"0,114391,145098,"	 Gprk1 	69388	621.7	510.3	171.6	-1.86	 -\ 	3.6223	0.2761	6.8842
1356	chr3L	13553300	13553600	13553470	483.1	Intronic	http://genome.ucsc.edu/cgi-bin/hgTracks?position=chr3L:13548300-13558600	"bru-3,CG10710,CG10743,"	"0,-40769,-44094,"	 CG10710 	40769	483.1	251.7	97.8	-2.3	 \\ 	4.9385	0.2025	4.6906
1357	chr3R	14292780	14293080	14292920	513.5	Intronic	http://genome.ucsc.edu/cgi-bin/hgTracks?position=chr3R:14287780-14298080	"fru,CG33541,CG31122,"	"0,29637,-54331,"	 fru 	13205	513.5	196.6	53.8	-3.25	 \\ 	9.5489	0.1047	3.6954
1358	chr2R	1345390	1345700	1345550	450.5	Intergenic	http://genome.ucsc.edu/cgi-bin/hgTracks?position=chr2R:1340390-1350700	"CG42345,CG30440,CG30438,"	"-3032,10268,38633,"	 CG30440 	37791	450.5	188.7	109.3	-2.04	 \- 	4.123	0.2425	2.9447
1359	chr3R	2861490	2861810	2861630	450.5	Intergenic	http://genome.ucsc.edu/cgi-bin/hgTracks?position=chr3R:2856490-2866810	"Sodh-1,CG1979,dj,"	"16426,18677,23406,"	 Sodh-1 	16426	450.5	1358.3	1589.8	1.82	 // 	0.2834	3.5289	28.1137
1360	chr3R	27048880	27049210	27049020	450.5	Intronic	http://genome.ucsc.edu/cgi-bin/hgTracks?position=chr3R:27043880-27054210	"CG12054,CG1746,CG15561,"	"0,-3663,-7392,"	 CG12054 	1618	450.5	793.3	954.2	1.08	 // 	0.4721	2.1181	208.3523
1361	chr2R	9453970	9454280	9454140	483.1	Intergenic	http://genome.ucsc.edu/cgi-bin/hgTracks?position=chr2R:9448970-9459280	"CG13335,CG13334,CG13333,"	"4748,-6530,-9293,"	 CG13335 	7594	483.1	1277.2	1736.2	1.85	 // 	0.2783	3.5939	396.2692
1362	chr3L	4144980	4145540	4145130	449.8	CDS	http://genome.ucsc.edu/cgi-bin/hgTracks?position=chr3L:4139980-4150540	"CG32260,Akh,CG1299,"	"0,-3237,3566,"	 CG32260 	2039	449.8	133	32	-3.81	 \\ 	14.0394	0.0712	16.9769
1363	chr3R	1129670	1129950	1129820	457.2	Intronic	http://genome.ucsc.edu/cgi-bin/hgTracks?position=chr3R:1124670-1134950	"l(3)82Fd,Tim17b1,CG31538,"	"0,-2909,-26263,"	 Tim17b1 	3954	457.2	750.4	413.6	-0.14	 /\ 	1.1053	0.9047	28.6667
1364	chr3R	11171130	11171440	11171300	469.8	Intronic	http://genome.ucsc.edu/cgi-bin/hgTracks?position=chr3R:11166130-11176440	"Surf4,CG31301,CG6218,"	"0,652,-2322,"	 Surf4 	586	469.8	1291.5	1935.3	2.04	 // 	0.2427	4.1197	234.9153
1365	chr3R	7690150	7690480	7690320	449	Intronic	http://genome.ucsc.edu/cgi-bin/hgTracks?position=chr3R:7685150-7695480	"CG6959,sad,CG6962,"	"0,12636,15101,"	 CG6959 	4863	449	109.7	38.9	-3.53	 \- 	11.5428	0.0866	1.0589
1366	chr3R	11494720	11495290	11495120	449	Intronic	http://genome.ucsc.edu/cgi-bin/hgTracks?position=chr3R:11489720-11500290	"pxb,CG31446,CG5399,"	"0,23690,25871,"	 pxb 	3213	449	1086.4	1276.9	1.51	 // 	0.3517	2.8436	75.3367
1367	chrX	16322600	16322940	16322790	449	Intronic	http://genome.ucsc.edu/cgi-bin/hgTracks?position=chrX:16317600-16327940	"hang,Anxb11,CG9947,"	"0,-6541,10389,"	 hang 	5914	449	158.5	100.7	-2.16	 \- 	4.4597	0.2242	39.5076
1368	chr3R	9538480	9538800	9538650	459.4	Intergenic	http://genome.ucsc.edu/cgi-bin/hgTracks?position=chr3R:9533480-9543800	"CG34044,primo-2,CG34383,"	"126,-1093,2294,"	 primo-2 	1093	459.4	659.8	279.2	-0.72	 /\ 	1.6456	0.6077	21.6102
1369	chr2L	1609730	1610320	1610110	448.3	CDS	http://genome.ucsc.edu/cgi-bin/hgTracks?position=chr2L:1604730-1615320	"CG31935,CG14352,CG14351,"	"0,1310,-2493,"	 CG31935 	1015	448.3	70.5	25.7	-4.12	 \- 	17.4136	0.0574	16.1885
1370	chr2L	4902380	4902670	4902520	509.8	CDS	http://genome.ucsc.edu/cgi-bin/hgTracks?position=chr2L:4897380-4907670	"CG3036,CG2837,hoe1,"	"0,1547,6224,"	 CG2837 	4196	509.8	694.8	905.6	0.83	 // 	0.5629	1.7764	64.5666
1371	chr2R	1152440	1152730	1152580	515	Intronic	http://genome.ucsc.edu/cgi-bin/hgTracks?position=chr2R:1147440-1157730	"d4,Nipped-A,Ogt,"	"0,-14027,42175,"	 d4 	5097	515	801.3	632.7	0.3	 /\ 	0.8139	1.2286	37.2097
1372	chr3R	8857950	8858250	8858110	523.9	Promoter	http://genome.ucsc.edu/cgi-bin/hgTracks?position=chr3R:8852950-8863250	"ry,l(3)87Df,CG12360,"	"148,-793,-1738,"	 ry 	148	523.9	1372	1568.6	1.58	 // 	0.334	2.9943	172.135
1373	chr3L	9456640	9456960	9456820	451.2	CDS	http://genome.ucsc.edu/cgi-bin/hgTracks?position=chr3L:9451640-9461960	"CG32043,CG3434,CG3552,"	"0,-2946,-4345,"	 CG32043 	1114	451.2	1439.9	1645.3	1.87	 // 	0.2743	3.6461	217.3402
1374	chr2R	20937150	20937440	20937300	507.6	Intronic	http://genome.ucsc.edu/cgi-bin/hgTracks?position=chr2R:20932150-20942440	"gsb-n,Nplp1,gsb,"	"0,-9780,12202,"	 gsb-n 	2550	507.6	357.2	265.4	-0.93	 \- 	1.9121	0.523	9.6667
1375	chr2L	20012330	20012630	20012470	475	Intergenic	http://genome.ucsc.edu/cgi-bin/hgTracks?position=chr2L:20007330-20017630	"CG10659,sNPF,CG13966,"	"12642,15444,-40654,"	 CG10659 	13311	475	119.8	29.2	-4.02	 \- 	16.2793	0.0614	3.6168
1376	chr2R	7914250	7914560	7914410	446.8	CDS	http://genome.ucsc.edu/cgi-bin/hgTracks?position=chr2R:7909250-7919560	"CG8889,pds5,CG8964,"	"0,1086,-1635,"	 CG8889 	680	446.8	1005.8	1193.9	1.42	 // 	0.3742	2.6721	177.5569
1377	chr2R	15745320	15745620	15745460	500.9	Intergenic	http://genome.ucsc.edu/cgi-bin/hgTracks?position=chr2R:15740320-15750620	"Obp56i,CG13872,Toll-7,"	"10160,20872,-26710,"	 Obp56i 	10160	500.9	968.2	1648.1	1.72	 // 	0.3039	3.2904	55.0292
1378	chr3L	15228320	15228610	15228470	492	Promoter	http://genome.ucsc.edu/cgi-bin/hgTracks?position=chr3L:15223320-15233610	"Tollo,CG6888,Best4,"	"270,-26778,63618,"	 Tollo 	270	492	1810.3	2823.2	2.52	 // 	0.1743	5.7382	288.8081
1379	chr3R	24457280	24457580	24457420	481.6	Intronic	http://genome.ucsc.edu/cgi-bin/hgTracks?position=chr3R:24452280-24462580	"CG10011,CG9988,CG14062,"	"0,4713,9885,"	 CG10011 	3365	481.6	902.5	1250	1.38	 // 	0.3853	2.5953	147.4268
1380	chr2L	21170140	21170490	21170330	446.1	CDS	http://genome.ucsc.edu/cgi-bin/hgTracks?position=chr2L:21165140-21175490	"Acon,CG9243,CG31627,"	"0,-1986,2936,"	 Acon 	1354	446.1	553.3	248.3	-0.85	 /\ 	1.7966	0.5566	35.2271
1381	chr2L	282910	283240	283060	484.6	CDS	http://genome.ucsc.edu/cgi-bin/hgTracks?position=chr2L:277910-288240	"CG11601,CG3625,smo,"	"0,324,-893,"	 CG11601 	221	484.6	257.6	103.5	-2.23	 \\ 	4.68	0.2137	42.0644
1382	chr3R	25815380	25815670	25815520	526.1	CDS	http://genome.ucsc.edu/cgi-bin/hgTracks?position=chr3R:25810380-25820670	"CG7896,Acph-1,CG7903,"	"0,1340,3675,"	 Acph-1 	3478	526.1	163.8	65.8	-3	 \- 	7.9966	0.1251	19.7296
1383	chr2L	7247390	7247720	7247560	445.3	Intergenic	http://genome.ucsc.edu/cgi-bin/hgTracks?position=chr2L:7242390-7252720	"CG13786,Ndae1,Wnt4,"	"3158,-7060,7899,"	 CG13786 	5212	445.3	774.3	762.6	0.78	 /- 	0.584	1.7124	50.2919
1384	chr2R	15208050	15208380	15208230	445.3	Intronic	http://genome.ucsc.edu/cgi-bin/hgTracks?position=chr2R:15203050-15213380	"Rgk1,CG30127,endoB,"	"0,5147,-10033,"	 Rgk1 	4764	445.3	233.7	42.3	-3.39	 \\ 	10.5194	0.0951	2.4308
1385	chr3LHet	2267320	2267880	2267690	445.3	Intronic	http://genome.ucsc.edu/cgi-bin/hgTracks?position=chr3LHet:2262320-2272880	"CG41262,Rad21,CG40225,"	"0,-2327,8344,"	 CG40225 	9058	445.3	143.6	46.9	-3.24	 \\ 	9.4931	0.1053	6.308
1386	chr3R	298400	298730	298570	445.3	Intronic	http://genome.ucsc.edu/cgi-bin/hgTracks?position=chr3R:293400-303730	"CG31523,CG14651,CG1078,"	"0,7963,12192,"	 CG31523 	1249	445.3	1002.1	1182.5	1.41	 // 	0.3766	2.6553	75.0537
1387	chr3L	8566140	8566460	8566320	446.8	CDS	http://genome.ucsc.edu/cgi-bin/hgTracks?position=chr3L:8561140-8571460	"rhea,CG6638,CG32352,"	"0,955,5521,"	 CG6638 	2853	446.8	142	50.9	-3.13	 \\ 	8.7755	0.114	12.1858
1388	chrUextra	57130	57420	57270	589.1	Intronic	http://genome.ucsc.edu/cgi-bin/hgTracks?position=chrUextra:52130-62420		","	  	NaN 	589.1	206.2	33.2	-4.15	 \\ 	17.7536	0.0563	2.9114
1389	chr3R	1317560	1317920	1317710	444.6	CDS	http://genome.ucsc.edu/cgi-bin/hgTracks?position=chr3R:1312560-1322920	"CG31547,CG31550,Hcs,"	"0,-2499,-6595,"	 CG31550 	4718	444.6	105.5	17.2	-4.69	 \- 	25.9046	0.0386	13.6366
1390	chr2R	17247070	17247350	17247200	503.1	Intronic	http://genome.ucsc.edu/cgi-bin/hgTracks?position=chr2R:17242070-17252350	"cv-2,CG17974,CG9822,"	"0,-8851,-11844,"	 CG17974 	8851	503.1	1192.9	1265.4	1.33	 /- 	0.3976	2.5152	34.3592
1391	chrX	20046110	20046410	20046250	494.2	Intronic	http://genome.ucsc.edu/cgi-bin/hgTracks?position=chrX:20041110-20051410	"CG9572,Rab35,CG9576,"	"0,4257,8135,"	 CG9572 	4087	494.2	351.4	158.5	-1.64	 \\ 	3.1188	0.3206	8.0074
1392	chr2R	10593780	10594090	10593950	469	Intronic	http://genome.ucsc.edu/cgi-bin/hgTracks?position=chr2R:10588780-10599090	"mspo,CG30480,CG30479,"	"0,-28312,-31392,"	 mspo 	7176	469	199.3	38.3	-3.61	 \\ 	12.237	0.0817	6.4086
1393	chr3L	11350010	11350350	11350180	443.8	Intergenic	http://genome.ucsc.edu/cgi-bin/hgTracks?position=chr3L:11345010-11355350	"CG6163,CG6168,CG11726,"	"4905,-35361,37690,"	 CG6163 	7805	443.8	1310.6	2299.7	2.37	 // 	0.193	5.1815	177.7689
1394	chr2L	1876370	1876670	1876520	475	CDS	http://genome.ucsc.edu/cgi-bin/hgTracks?position=chr2L:1871370-1881670	"CG31663,CG7295,CG15358,"	"0,-5564,5894,"	 CG31663 	4124	475	161.6	44.6	-3.41	 \\ 	10.6441	0.0939	6.3436
1395	chrU	6939850	6940240	6939990	559.4	Intergenic	http://genome.ucsc.edu/cgi-bin/hgTracks?position=chrU:6934850-6945240	"CG41579,CG41580,CG40820,"	"3741,-55767,103550,"	 CG41579 	3741	559.4	82.7	16	-5.12	 \- 	34.9249	0.0286	1.4924
1396	chr2R	20077530	20077830	20077680	652	CDS	http://genome.ucsc.edu/cgi-bin/hgTracks?position=chr2R:20072530-20082830	"CG3363,Nop60B,CG3362,"	"0,-3814,5384,"	 CG3363 	1801	652	201.4	32.6	-4.32	 \\ 	19.9965	0.05	14.1219
1397	chr2R	14892260	14892580	14892450	444.6	Intronic	http://genome.ucsc.edu/cgi-bin/hgTracks?position=chr2R:14887260-14897580	"CG15105,5-HT1B,CG30126,"	"0,17379,24089,"	 CG15105 	13911	444.6	102.3	15.4	-4.84	 \- 	28.7829	0.0347	4.5102
1398	chr3R	19653900	19654240	19654070	455	Intronic	http://genome.ucsc.edu/cgi-bin/hgTracks?position=chr3R:19648900-19659240	"CG34355,CG33111,ofs,"	"0,-9116,-9706,"	 CG34355 	6819	455	222	122.4	-1.89	 \\ 	3.7162	0.2691	96.1006
1399	chr2L	5526150	5526460	5526300	441.6	CDS	http://genome.ucsc.edu/cgi-bin/hgTracks?position=chr2L:5521150-5531460	"Cap-D3,CG6907,CG31648,"	"0,-491,662,"	 Cap-D3 	396	441.6	227.3	103.5	-2.09	 \\ 	4.265	0.2345	47.7854
1400	chr2L	8135620	8135920	8135770	505.3	CDS	http://genome.ucsc.edu/cgi-bin/hgTracks?position=chr2L:8130620-8140920	"CG8552,CG8668,CG12375,"	"0,-1780,-8911,"	 CG8668 	8747	505.3	584	315.8	-0.68	 -\ 	1.6003	0.6249	14.6314
1401	chr2R	18702770	18703090	18702910	441.6	CDS	http://genome.ucsc.edu/cgi-bin/hgTracks?position=chr2R:18697770-18708090	"stl,CG30271,CG42284,"	"0,2046,7320,"	 CG30271 	2046	441.6	102.3	12	-5.19	 \\ 	36.7599	0.0272	8.9862
1402	chr3R	8895800	8896440	8895950	441.6	Intronic	http://genome.ucsc.edu/cgi-bin/hgTracks?position=chr3R:8890800-8901440	"sim,DDB1,timeout,"	"0,-13496,18422,"	 sim 	2173	441.6	1097.5	1144.1	1.37	 /- 	0.386	2.5908	104.5196
1403	chr2L	17261720	17262000	17261870	458.7	Intergenic	http://genome.ucsc.edu/cgi-bin/hgTracks?position=chr2L:17256720-17267000	"beat-IIIc,CG15140,CG6380,"	"-1138,24542,29299,"	 beat-IIIc 	1138	458.7	867	871.3	0.93	 /- 	0.5264	1.8996	70.3678
1404	chr3L	11036430	11036760	11036610	468.3	Intronic	http://genome.ucsc.edu/cgi-bin/hgTracks?position=chr3L:11031430-11041760	"CG6327,CG34239,CG7888,"	"0,-2541,10580,"	 CG34239 	2541	468.3	497.1	468	0	 -- 	1.0007	0.9993	11.2114
1405	chr2L	8706400	8706700	8706560	498.7	Intronic	http://genome.ucsc.edu/cgi-bin/hgTracks?position=chr2L:8701400-8711700	"Hnf4,CG9314,raw,"	"0,0,3309,"	 CG9314 	989	498.7	175.9	38.3	-3.7	 \\ 	13.0103	0.0769	13.4147
1406	chr2R	7194540	7194880	7194730	440.9	Intronic	http://genome.ucsc.edu/cgi-bin/hgTracks?position=chr2R:7189540-7199880	"Fpps,CG7745,CG7741,"	"0,658,-1618,"	 Fpps 	340	440.9	835.7	867.8	0.98	 /- 	0.508	1.9684	210.3531
1407	chr3L	19675950	19676240	19676090	511.3	Intergenic	http://genome.ucsc.edu/cgi-bin/hgTracks?position=chr3L:19670950-19681240	"CG8765,Gbeta76C,LCBP1,"	"947,4637,7515,"	 CG8765 	4360	511.3	961.3	1289.4	1.33	 // 	0.3965	2.5221	42.3686
1408	chr2R	3247030	3247460	3247270	440.1	CDS	http://genome.ucsc.edu/cgi-bin/hgTracks?position=chr2R:3242030-3252460	"Dscam,cos,CG11107,"	"0,22398,27448,"	 Dscam 	22104	440.1	237.9	135.6	-1.7	 \\ 	3.2463	0.308	20.9743
1409	chr4	845310	845640	845470	439.4	Intronic	http://genome.ucsc.edu/cgi-bin/hgTracks?position=chr4:840310-850640	"Sox102F,CG11152,CG33797,"	"0,12139,18702,"	 Sox102F 	9169	439.4	415.5	473.7	0.11	 -- 	0.9276	1.078	13.5334
1410	chr2R	20897640	20897950	20897810	508.3	Intronic	http://genome.ucsc.edu/cgi-bin/hgTracks?position=chr2R:20892640-20902950	"zip,uzip,CG3829,"	"0,1762,-19801,"	 zip 	1186	508.3	1044	1493.1	1.55	 // 	0.3404	2.9374	114.3028
1411	chr3R	14825990	14826290	14826160	487.6	Intronic	http://genome.ucsc.edu/cgi-bin/hgTracks?position=chr3R:14820990-14831290	"gukh,snRNP-U1,dnk,"	"0,-16790,-17660,"	 gukh 	16414	487.6	1246.4	1959.9	2.01	 // 	0.2488	4.0199	124.3858
1412	chr3R	22751930	22752250	22752120	489.8	Intronic	http://genome.ucsc.edu/cgi-bin/hgTracks?position=chr3R:22746930-22757250	"sda,Ets97D,T48,"	"0,-13512,-15401,"	 sda 	10666	489.8	362.5	152.7	-1.68	 \\ 	3.2065	0.3119	6.2706
1413	chr3L	10709110	10709410	10709270	503.9	Intergenic	http://genome.ucsc.edu/cgi-bin/hgTracks?position=chr3L:10704110-10714410	"NijA,CG6463,CG33493,"	"-19296,-22064,-23035,"	 NijA 	19296	503.9	252.3	65.2	-2.95	 \\ 	7.7259	0.1294	6.3544
1414	chr3L	1890180	1890510	1890340	437.9	CDS	http://genome.ucsc.edu/cgi-bin/hgTracks?position=chr3L:1885180-1895510	"CG12026,Aprt,CG13937,"	"0,-5455,-7303,"	 CG12026 	851	437.9	325.9	141.3	-1.63	 \\ 	3.0991	0.3227	32.1939
1415	chrX	20062750	20063030	20062880	456.4	CDS	http://genome.ucsc.edu/cgi-bin/hgTracks?position=chrX:20057750-20068030	"CG9581,CG9577,CG9578,"	"0,-761,1394,"	 CG9581 	1133	456.4	407.5	108.7	-2.07	 -\ 	4.1993	0.2381	17.2325
1416	chr2L	4354800	4355110	4354970	455.7	Intergenic	http://genome.ucsc.edu/cgi-bin/hgTracks?position=chr2L:4349800-4360110	"CG15429,Traf4,Atet,"	"-940,7578,-9200,"	 CG15429 	1996	455.7	678.9	624.7	0.46	 /- 	0.7295	1.3709	27.2587
1417	chr3R	13900960	13901240	13901100	475.7	Intergenic	http://genome.ucsc.edu/cgi-bin/hgTracks?position=chr3R:13895960-13906240	"CG14317,sr,htl,"	"5742,15424,-22394,"	 CG14317 	5742	475.7	993.7	1017.1	1.1	 /- 	0.4677	2.1382	30.3771
1418	chr2R	8815740	8816060	8815900	446.8	Promoter	http://genome.ucsc.edu/cgi-bin/hgTracks?position=chr2R:8810740-8821060	"sug,CG17019,CG13319,"	"467,2514,-3731,"	 sug 	467	446.8	73.7	19.5	-4.51	 \- 	22.9713	0.0435	21.259
1419	chr2R	1726850	1727170	1727010	437.2	Intergenic	http://genome.ucsc.edu/cgi-bin/hgTracks?position=chr2R:1721850-1732170	"dpr12,Or42b,Tsp42A,"	"7455,-40993,-43319,"	 dpr12 	7455	437.2	70	14.3	-4.92	 \- 	30.5674	0.0327	2.8992
1420	chrX	7785540	7785830	7785680	478.7	Promoter	http://genome.ucsc.edu/cgi-bin/hgTracks?position=chrX:7780540-7790830	"Nek2,CG18624,p115,"	"-75,1396,2389,"	 Nek2 	75	478.7	1280.4	2247.7	2.23	 // 	0.213	4.6957	233.1302
1421	chr2R	17432160	17432460	17432310	583.1	Intronic	http://genome.ucsc.edu/cgi-bin/hgTracks?position=chr2R:17427160-17437460	"Egfr,CG30283,CG33226,"	"0,-4232,-5512,"	 Egfr 	2763	583.1	721.3	806.6	0.47	 /- 	0.7229	1.3832	72.7758
1422	chr2L	17126880	17127170	17127020	475.7	Intergenic	http://genome.ucsc.edu/cgi-bin/hgTracks?position=chr2L:17121880-17132170	"CG31784,beat-IIIa,CG12620,"	"-1145,16306,-38196,"	 CG31784 	1145	475.7	160	49.2	-3.27	 \\ 	9.669	0.1034	5.7374
1423	chr2R	11419220	11419520	11419370	483.8	Intronic	http://genome.ucsc.edu/cgi-bin/hgTracks?position=chr2R:11414220-11424520	"Khc-73,CG30471,CG30467,"	"0,3329,6347,"	 Khc-73 	373	483.8	620.6	741.4	0.62	 // 	0.6526	1.5323	65.9403
1424	chr3L	17973050	17973340	17973200	476.4	Intronic	http://genome.ucsc.edu/cgi-bin/hgTracks?position=chr3L:17968050-17978340	"Eip75B,CG32193,CG32192,"	"0,-14420,60216,"	 Eip75B 	8661	476.4	135.1	37.8	-3.65	 \\ 	12.6187	0.0792	8.9037
1425	chrX	1408420	1408720	1408550	452.7	CDS	http://genome.ucsc.edu/cgi-bin/hgTracks?position=chrX:1403420-1413720	"CG32810,CG14795,Nmdar2,"	"0,-1718,-6709,"	 CG32810 	1459	452.7	180.7	45.8	-3.3	 \\ 	9.8923	0.1011	9.3507
1426	chr2R	16149960	16150260	16150100	491.3	Intronic	http://genome.ucsc.edu/cgi-bin/hgTracks?position=chr2R:16144960-16155260	"mus209,plu,CG11055,"	"0,362,-859,"	 mus209 	215	491.3	516.7	436.5	-0.17	 -- 	1.1255	0.8885	119.2012
1427	chr3L	22603410	22603720	22603550	454.2	Intergenic	http://genome.ucsc.edu/cgi-bin/hgTracks?position=chr3L:22598410-22608720	"CG6914,CG14459,CG33766,"	"-3320,-7722,35176,"	 CG6914 	4082	454.2	98.6	41.2	-3.46	 \- 	11.0274	0.0907	6.1538
1428	chr3R	19019100	19019410	19019290	466.8	Intronic	http://genome.ucsc.edu/cgi-bin/hgTracks?position=chr3R:19014100-19024410	"cnc,Ir,fzo,"	"0,-7922,8067,"	 cnc 	2414	466.8	1195	1798	1.95	 // 	0.2596	3.8517	445.6471
1429	chr2R	8068080	8068380	8068250	463.1	Promoter	http://genome.ucsc.edu/cgi-bin/hgTracks?position=chr2R:8063080-8073380	"CG13176,CG8860,CG33964,"	"0,-907,1893,"	 CG13176 	106	463.1	209.9	107	-2.11	 \\ 	4.329	0.231	39.6347
1430	chrX	14544760	14545060	14544940	514.2	Intronic	http://genome.ucsc.edu/cgi-bin/hgTracks?position=chrX:14539760-14550060	"NetA,CG5321,NetB,"	"0,28672,36687,"	 NetA 	2924	514.2	192.4	103.5	-2.31	 \- 	4.9662	0.2014	19.1896
1431	chrX	489710	489990	489850	433.5	Intronic	http://genome.ucsc.edu/cgi-bin/hgTracks?position=chrX:484710-494990	"vnd,CG13366,Appl,"	"0,14728,-17678,"	 vnd 	4776	433.5	584.5	893	1.04	 // 	0.4854	2.0602	58.1866
1432	chr2L	9449080	9449400	9449210	455.7	Intronic	http://genome.ucsc.edu/cgi-bin/hgTracks?position=chr2L:9444080-9454400	"numb,CG33723,CG34182,"	"0,-8470,-12027,"	 numb 	619	455.7	1314.8	1736.2	1.93	 // 	0.2625	3.8101	344.7759
1433	chr2R	3194190	3194480	3194340	493.5	Intergenic	http://genome.ucsc.edu/cgi-bin/hgTracks?position=chr2R:3189190-3199480	"CG12164,pwn,Dscam,"	"4572,-6433,12718,"	 CG12164 	4572	493.5	197.7	58.9	-3.06	 \\ 	8.375	0.1194	10.086
1434	chr2R	19216350	19216640	19216510	457.2	Intergenic	http://genome.ucsc.edu/cgi-bin/hgTracks?position=chr2R:19211350-19221640	"CG30413,CG30417,CG9861,"	"669,-1431,-2239,"	 CG30413 	1038	457.2	154.2	42.9	-3.41	 \\ 	10.6554	0.0938	9.2781
1435	chr2L	6339220	6339520	6339360	478.7	Intronic	http://genome.ucsc.edu/cgi-bin/hgTracks?position=chr2L:6334220-6344520	"Cpr,Pez,CG9497,"	"0,-867,7181,"	 Cpr 	589	478.7	1187.6	1198.5	1.32	 /- 	0.3994	2.5038	118.0342
1436	chr3R	27602760	27603040	27602910	489.8	Intronic	http://genome.ucsc.edu/cgi-bin/hgTracks?position=chr3R:27597760-27608040	"faf,CG2126,sip3,"	"0,-582,-2391,"	 faf 	155	489.8	544.8	497.1	0.02	 -- 	0.9852	1.015	21.1692
1437	chr2L	18107500	18107810	18107660	486.8	Intergenic	http://genome.ucsc.edu/cgi-bin/hgTracks?position=chr2L:18102500-18112810	"CG15152,CG5755,CG5758,"	"6886,-9594,12366,"	 CG15152 	6886	486.8	309	136.2	-1.84	 \\ 	3.5755	0.2797	10.3394
1438	chr2L	28020	28350	28200	446.8	CDS	http://genome.ucsc.edu/cgi-bin/hgTracks?position=chr2L:23020-33350	"CG31973,CG2657,l(2)gl,"	"0,-3049,-6828,"	 CG2657 	3049	446.8	1209.3	1437.6	1.69	 // 	0.3108	3.2176	133.2094
1439	chr3L	13915780	13916210	13915960	432	Intronic	http://genome.ucsc.edu/cgi-bin/hgTracks?position=chr3L:13910780-13921210	"Rgl,CG8833,Gl,"	"0,3024,6528,"	 Rgl 	563	432	1126.1	1814	2.07	 // 	0.2381	4.1993	141.6271
1440	chr3L	19890720	19891060	19890910	432	Intronic	http://genome.ucsc.edu/cgi-bin/hgTracks?position=chr3L:19885720-19896060	"Mi-2,Su(Tpl),CG7757,"	"0,0,12492,"	 Su(Tpl) 	11575	432	1097.5	1417.6	1.71	 // 	0.3047	3.2816	218.8599
1441	chrU	1354220	1354540	1354370	432	Intronic	http://genome.ucsc.edu/cgi-bin/hgTracks?position=chrU:1349220-1359540	"CG41520,CG40108,CG41328,"	"0,-13510,-69455,"	 CG40108 	13696	432	1085.3	1119.5	1.37	 /- 	0.3859	2.5916	41.3771
1442	chr3R	8781250	8781530	8781390	509.8	Intronic	http://genome.ucsc.edu/cgi-bin/hgTracks?position=chr3R:8776250-8786530	"granny-smith,Spc25,Cyp304a1,"	"0,6083,8128,"	 granny-smith 	5967	509.8	299.4	104.1	-2.29	 \\ 	4.8963	0.2042	10.2
1443	chr3L	16403990	16404330	16403990	606.8	Intronic	http://genome.ucsc.edu/cgi-bin/hgTracks?position=chr3L:16398990-16409330	"fax,TMS1,CG4573,"	"0,1864,4400,"	 fax 	949	606.8	721.8	865.5	0.51	 -/ 	0.7011	1.4263	144.8994
1444	chr2R	5862610	5863090	5862800	431.2	Intergenic	http://genome.ucsc.edu/cgi-bin/hgTracks?position=chr2R:5857610-5868090	"CG12134,eve,Adam,"	"-2505,3945,-4390,"	 eve 	3945	431.2	703.2	558.3	0.37	 /\ 	0.7724	1.2947	55.5789
1445	chr3R	7016610	7016890	7016730	431.2	Intergenic	http://genome.ucsc.edu/cgi-bin/hgTracks?position=chr3R:7011610-7021890	"CG18577,nocturnin,Ugt86Dh,"	"5095,9407,-13051,"	 CG18577 	5095	431.2	956	915.3	1.09	 /- 	0.4711	2.1225	51.9051
1446	chr3R	23780450	23780990	23780860	431.2	CDS	http://genome.ucsc.edu/cgi-bin/hgTracks?position=chr3R:23775450-23785990	"CG5527,CG4951,CG4884,"	"0,-1026,2277,"	 CG5527 	222	431.2	611.6	258.6	-0.74	 /\ 	1.6678	0.5996	13.1369
1447	chr2L	3771080	3771400	3771260	430.5	Promoter	http://genome.ucsc.edu/cgi-bin/hgTracks?position=chr2L:3766080-3776400	"bowl,CG31772,CG31959,"	"445,-3069,-12048,"	 bowl 	445	430.5	1101.8	1455.3	1.76	 // 	0.2958	3.3806	269.218
1448	chr2R	10194880	10195190	10195040	430.5	Intergenic	http://genome.ucsc.edu/cgi-bin/hgTracks?position=chr2R:10189880-10200190	"CG34379,CG8589,Ih,"	"626,-5182,-8627,"	 CG34379 	626	430.5	1518.3	2032	2.24	 // 	0.2119	4.7201	582.9989
1449	chrX	7063300	7063610	7063470	445.3	Intergenic	http://genome.ucsc.edu/cgi-bin/hgTracks?position=chrX:7058300-7068610	"CG9650,fz4,CG8300,"	"23638,-59145,-63092,"	 CG9650 	23638	445.3	893	1393.6	1.65	 // 	0.3196	3.1294	150.5563
1450	chr2L	10916520	10916820	10916670	464.6	Intergenic	http://genome.ucsc.edu/cgi-bin/hgTracks?position=chr2L:10911520-10921820	"dpr2,CG14069,CG7309,"	"988,-6135,-7860,"	 CG14069 	6135	464.6	240.6	136.2	-1.77	 \\ 	3.4122	0.2931	3.9959
1451	chr3L	18715880	18716200	18716060	429.8	CDS	http://genome.ucsc.edu/cgi-bin/hgTracks?position=chr3L:18710880-18721200	"CG12477,CG6885,MED11,"	"0,21533,22941,"	 CG12477 	167	429.8	349.2	120.7	-1.83	 -\ 	3.5603	0.2809	11.185
1452	chr2L	17263270	17263860	17263450	429	Intergenic	http://genome.ucsc.edu/cgi-bin/hgTracks?position=chr2L:17258270-17268860	"beat-IIIc,CG15140,CG6380,"	"-2718,22962,27719,"	 beat-IIIc 	2718	429	916.8	835.8	0.96	 /- 	0.5133	1.9482	96.0296
1453	chr2R	3211180	3211510	3211310	429	Intronic	http://genome.ucsc.edu/cgi-bin/hgTracks?position=chr2R:3206180-3216510	"Dscam,CG12164,pwn,"	"0,-10455,-23403,"	 CG12164 	12398	429	72.1	33.8	-3.66	 \- 	12.7108	0.0787	16.7329
1454	chr3R	8878030	8878320	8878170	479.4	CDS	http://genome.ucsc.edu/cgi-bin/hgTracks?position=chr3R:8873030-8883320	"DDB1,CG7966,CG31157,"	"0,-998,-3152,"	 DDB1 	193	479.4	362.5	326.1	-0.56	 \- 	1.4702	0.6802	237.9017
1455	chr2R	3326810	3327110	3326940	443.8	Intergenic	http://genome.ucsc.edu/cgi-bin/hgTracks?position=chr2R:3321810-3332110	"CG11123,sPLA2,CG30503,"	"1257,3428,4384,"	 CG11123 	1257	443.8	1118.2	1115.5	1.33	 /- 	0.3979	2.5134	77.7624
1456	chr2R	1824190	1824480	1824340	450.5	Intergenic	http://genome.ucsc.edu/cgi-bin/hgTracks?position=chr2R:1819190-1829480	"CG14470,CG12551,CG7882,"	"-5472,-15588,20883,"	 CG14470 	11979	450.5	414.4	259.1	-0.8	 -\ 	1.7384	0.5752	7.6141
1457	chr3R	20692510	20692790	20692630	432	Intergenic	http://genome.ucsc.edu/cgi-bin/hgTracks?position=chr3R:20687510-20697790	"Ela,CycB3,CG13641,"	"-205,1444,-2128,"	 Ela 	1558	432	1393.8	2355.8	2.45	 // 	0.1834	5.4534	634.194
1458	chr3L	14445920	14446220	14446080	635.7	Intronic	http://genome.ucsc.edu/cgi-bin/hgTracks?position=chr3L:14440920-14451220	"bbg,CG3919,stwl,"	"0,-40244,-43057,"	 bbg 	4407	635.7	1092.8	1532	1.27	 // 	0.415	2.4098	187.6657
1459	chr3L	2248560	2248880	2248740	440.1	Promoter	http://genome.ucsc.edu/cgi-bin/hgTracks?position=chr3L:2243560-2253880	"CG32305,CG32301,CG1275,"	"0,-257,4021,"	 CG32305 	106	440.1	273.5	108.1	-2.02	 \\ 	4.0707	0.2457	8.6075
1460	chr3R	24879300	24879600	24879450	452	CDS	http://genome.ucsc.edu/cgi-bin/hgTracks?position=chr3R:24874300-24884600	"CG11842,CG11843,CG11841,"	"0,795,-1403,"	 CG11843 	795	452	390	243.7	-0.89	 -\ 	1.8547	0.5392	23.1538
1461	chr2R	15572230	15572550	15572380	427.5	Intergenic	http://genome.ucsc.edu/cgi-bin/hgTracks?position=chr2R:15567230-15577550	"CG15128,CG34198,CG15127,"	"730,-1902,-3502,"	 CG34198 	1902	427.5	338.1	120.1	-1.83	 \\ 	3.5588	0.281	7.0486
1462	chr2R	16533700	16534240	16534050	495.7	Intergenic	http://genome.ucsc.edu/cgi-bin/hgTracks?position=chr2R:16528700-16539240	"DMAP1,CG33785,CG33786,"	"-674,-2765,-2765,"	 DMAP1 	2508	495.7	780.1	1502.3	1.6	 // 	0.33	3.0306	466.2677
1463	chr3R	9887360	9887660	9887500	448.3	Intronic	http://genome.ucsc.edu/cgi-bin/hgTracks?position=chr3R:9882360-9892660	"foxo,CG9922,CG3061,"	"0,-25613,-26736,"	 foxo 	4807	448.3	438.8	224.8	-1	 -\ 	1.9939	0.5015	22.6175
1464	chr2R	2083830	2084130	2083980	432.7	Promoter	http://genome.ucsc.edu/cgi-bin/hgTracks?position=chr2R:2078830-2089130	"Ptr,CG30432,CG8335,"	"-468,1123,4319,"	 Ptr 	468	432.7	1491.3	1533.1	1.82	 /- 	0.2822	3.543	363.0958
1465	chr2L	22565570	22565880	22565740	482.4	Intronic	http://genome.ucsc.edu/cgi-bin/hgTracks?position=chr2L:22560570-22570880	"CG40006,CG17494,CG17493,"	"0,-86889,-121339,"	 CG40006 	83341	482.4	613.7	477.7	-0.01	 /\ 	1.0098	0.9903	24.0801
1466	chr3L	14965040	14965330	14965200	697.2	Intergenic	http://genome.ucsc.edu/cgi-bin/hgTracks?position=chr3L:14960040-14970330	"Brd,Tom,Ocho,"	"568,-1783,2747,"	 Brd 	568	697.2	975.6	1050.9	0.59	 /- 	0.6635	1.5072	168.4882
1467	chr3R	27493360	27493690	27493530	536.5	Intergenic	http://genome.ucsc.edu/cgi-bin/hgTracks?position=chr3R:27488360-27498690	"CG1815,kek6,CG11550,"	"1426,-6199,10418,"	 CG1815 	1426	536.5	112.9	17.2	-4.96	 \- 	31.2582	0.032	10.2715
1468	chr3L	17385520	17385840	17385660	449.8	Intergenic	http://genome.ucsc.edu/cgi-bin/hgTracks?position=chr3L:17380520-17390840	"CG13731,blot,noe,"	"-2662,3463,7786,"	 CG13731 	2662	449.8	413.9	132.7	-1.76	 -\ 	3.3888	0.2951	11.3617
1469	chr2R	11678020	11678320	11678170	474.2	Intronic	http://genome.ucsc.edu/cgi-bin/hgTracks?position=chr2R:11673020-11683320	"Zasp,CG30321,CG30089,"	"0,2658,-28102,"	 CG30321 	2658	474.2	1504	1751.1	1.88	 // 	0.2708	3.6926	210.6216
1470	chr3R	21179720	21180020	21179860	452.7	Intronic	http://genome.ucsc.edu/cgi-bin/hgTracks?position=chr3R:21174720-21185020	"Fur1,CG11913,CG11909,"	"0,4146,-7226,"	 CG11913 	4146	452.7	248	68.6	-2.72	 \\ 	6.5949	0.1516	5.2568
1471	chr3R	16399270	16399570	16399450	530.5	Intergenic	http://genome.ucsc.edu/cgi-bin/hgTracks?position=chr3R:16394270-16404570	"CG5191,TFAM,CG5412,"	"-814,1622,3279,"	 CG5412 	3279	530.5	739.8	687.6	0.37	 /- 	0.7715	1.2961	60.9097
1472	chr3L	10560270	10560580	10560420	443.8	Intronic	http://genome.ucsc.edu/cgi-bin/hgTracks?position=chr3L:10555270-10565580	"CG32062,CG6527,CG34237,"	"0,-8238,55894,"	 CG6527 	8238	443.8	103.9	20.6	-4.42	 \- 	21.5512	0.0464	7.1417
1473	chr3L	2222930	2223230	2223060	453.5	Intergenic	http://genome.ucsc.edu/cgi-bin/hgTracks?position=chr3L:2217930-2228230	"osm-1,CG15878,CG9018,"	"6585,-10557,12223,"	 osm-1 	6585	453.5	139.9	25.2	-4.17	 \\ 	18.0155	0.0555	3.8739
1474	chr2L	11026820	11027100	11026960	493.5	Intronic	http://genome.ucsc.edu/cgi-bin/hgTracks?position=chr2L:11021820-11032100	"Samuel,CG18666,CG14913,"	"0,7891,-8221,"	 CG18666 	7891	493.5	332.3	151	-1.71	 \\ 	3.2675	0.306	5.1169
1475	chr3L	11230090	11230390	11230260	946.2	Intergenic	http://genome.ucsc.edu/cgi-bin/hgTracks?position=chr3L:11225090-11235390	"CG6185,CG34240,CG18490,"	"-1222,-7525,-9369,"	 CG6185 	1222	946.2	1905.7	2358.6	1.32	 // 	0.4012	2.4927	266.3387
1476	chr3R	3078380	3078670	3078520	484.6	CDS	http://genome.ucsc.edu/cgi-bin/hgTracks?position=chr3R:3073380-3083670	"Gld,Pbprp4,CG10050,"	"0,-841,-1050,"	 Pbprp4 	841	484.6	111.8	59.5	-3.02	 \- 	8.145	0.1228	7.3537
1477	chr2R	13205460	13205770	13205620	423.1	Intronic	http://genome.ucsc.edu/cgi-bin/hgTracks?position=chr2R:13200460-13210770	"mbl,CG12699,CG18469,"	"0,-70732,-71838,"	 mbl 	52563	423.1	111.8	12.6	-5.06	 \\ 	33.6171	0.0297	6.2349
1478	chr3L	22942530	22942910	22942690	423.1	Intronic	http://genome.ucsc.edu/cgi-bin/hgTracks?position=chr3L:22937530-22947910	"Mes2,CG32461,CG41451,"	"0,4828,14485,"	 Mes2 	3596	423.1	942.3	1119	1.4	 // 	0.3781	2.6448	67.8769
1479	chrX	18926000	18926320	18926120	423.1	Intergenic	http://genome.ucsc.edu/cgi-bin/hgTracks?position=chrX:18921000-18931320	"CG32541,CG34329,CG14190,"	"-5210,18385,33326,"	 CG34329 	18385	423.1	54.1	22.3	-4.24	 \- 	18.9635	0.0527	5.6954
1480	chr3R	7949390	7949700	7949530	440.9	CDS	http://genome.ucsc.edu/cgi-bin/hgTracks?position=chr3R:7944390-7954700	"CG4702,dpr17,dpr15,"	"0,-12386,15024,"	 CG4702 	4389	440.9	384.2	254.6	-0.79	 -\ 	1.7318	0.5774	32.6465
1481	chr2R	14193430	14194040	14193600	421.6	Intergenic	http://genome.ucsc.edu/cgi-bin/hgTracks?position=chr2R:14188430-14199040	"CG14505,Tango8,CG18540,"	"-2118,5726,-6061,"	 CG14505 	2118	421.6	1420.3	1627.5	1.95	 // 	0.259	3.8603	40.0991
1482	chr3R	18336520	18337340	18336710	420.9	Intronic	http://genome.ucsc.edu/cgi-bin/hgTracks?position=chr3R:18331520-18342340	"oa2,CG5346,CG7046,"	"0,9093,-17240,"	 oa2 	13772	420.9	85.3	9.7	-5.42	 \- 	43.2759	0.0231	4.6915
1483	chr3L	5940180	5940500	5940330	434.2	Intronic	http://genome.ucsc.edu/cgi-bin/hgTracks?position=chr3L:5935180-5945500	"CG33993,Bj1,CG33523,"	"0,-14457,-17110,"	 CG33993 	3425	434.2	311.6	250.6	-0.79	 \- 	1.7329	0.5771	9.7611
1484	chr3L	13575020	13575620	13575430	419.4	Intronic	http://genome.ucsc.edu/cgi-bin/hgTracks?position=chr3L:13570020-13580620	"bru-3,CG10710,CG10743,"	"0,-62729,-66054,"	 CG10710 	62729	419.4	55.1	12	-5.11	 \- 	34.9095	0.0286	2.2773
1485	chr2R	6782140	6782440	6782290	428.3	CDS	http://genome.ucsc.edu/cgi-bin/hgTracks?position=chr2R:6777140-6787440	"CG12942,cag,CG30020,"	"0,-425,-1594,"	 CG12942 	275	428.3	181.8	100.7	-2.09	 \- 	4.2537	0.2351	40.7391
1486	chr3L	3304710	3305010	3304860	486.1	Intronic	http://genome.ucsc.edu/cgi-bin/hgTracks?position=chr3L:3299710-3310010	"ZnT63C,CG14968,CG12009,"	"0,-1752,-5897,"	 ZnT63C 	1139	486.1	731.9	656.2	0.43	 /- 	0.7408	1.3499	57.902
1487	chr2L	11326260	11326560	11326400	442.4	Intergenic	http://genome.ucsc.edu/cgi-bin/hgTracks?position=chr2L:11321260-11331560	"CG14926,salr,Osi21,"	"15912,38904,-40797,"	 CG14926 	16863	442.4	148.4	43.5	-3.34	 \\ 	10.1744	0.0983	5.7075
1488	chr3R	26253550	26253870	26253730	428.3	UTR5	http://genome.ucsc.edu/cgi-bin/hgTracks?position=chr3R:26248550-26258870	"CG2218,CG15533,CG15536,"	"0,817,-2871,"	 CG2218 	268	428.3	366.2	298	-0.52	 -- 	1.4369	0.6959	204.4415
1489	chr2R	15143050	15143370	15143210	434.9	Intergenic	http://genome.ucsc.edu/cgi-bin/hgTracks?position=chr2R:15138050-15148370	"CG33453,CG33454,CG7229,"	"-2520,-4039,4208,"	 CG33453 	2520	434.9	798.1	671.6	0.63	 /\ 	0.6476	1.5441	23.8022
1490	chr2L	11317930	11318240	11318110	448.3	Intergenic	http://genome.ucsc.edu/cgi-bin/hgTracks?position=chr2L:11312930-11323240	"CG14926,Osi21,mre11,"	"24202,-32507,-33773,"	 CG14926 	25153	448.3	235.8	76.1	-2.56	 \\ 	5.8918	0.1697	9.0366
1491	chr2L	4278700	4279020	4278890	417.2	CDS	http://genome.ucsc.edu/cgi-bin/hgTracks?position=chr2L:4273700-4284020	"Art2,tutl,CG15425,"	"0,4260,-20564,"	 Art2 	400	417.2	382.6	277.5	-0.59	 -\ 	1.5035	0.6651	7.7381
1492	chr2R	1144860	1145200	1144970	417.2	Intergenic	http://genome.ucsc.edu/cgi-bin/hgTracks?position=chr2R:1139860-1150200	"d4,Nipped-A,Ogt,"	"2513,-6417,49785,"	 d4 	2513	417.2	391.6	179.6	-1.22	 -\ 	2.3223	0.4306	11.4157
1493	chr3L	22393250	22393590	22393460	417.2	Intronic	http://genome.ucsc.edu/cgi-bin/hgTracks?position=chr3L:22388250-22398590	"Ten-m,CG11449,laza,"	"0,54012,58455,"	 Ten-m 	7527	417.2	1784.9	2040	2.29	 // 	0.2045	4.8902	329.105
1494	chr2R	4091720	4092040	4091880	430.5	Intergenic	http://genome.ucsc.edu/cgi-bin/hgTracks?position=chr2R:4086720-4097040	"CG14756,CG33087,CG34217,"	"512,2142,23823,"	 CG14756 	1331	430.5	463.7	287.2	-0.58	 -\ 	1.4991	0.6671	13.5986
1495	chr2L	17340930	17341210	17341080	423.1	Intergenic	http://genome.ucsc.edu/cgi-bin/hgTracks?position=chr2L:17335930-17346210	"CG31804,CG6860,CG34170,"	"22414,26428,-29260,"	 CG31804 	22414	423.1	189.2	61.2	-2.79	 \\ 	6.9119	0.1447	10.7676
1496	chr3R	25343400	25343700	25343550	457.2	Intergenic	http://genome.ucsc.edu/cgi-bin/hgTracks?position=chr3R:25338400-25348700	"CG2014,Trc8,CG2010,"	"-1345,-14031,-18901,"	 CG2014 	1984	457.2	288.8	60.1	-2.93	 \\ 	7.611	0.1314	7.1271
1497	chr3R	166160	166480	166310	420.9	Intergenic	http://genome.ucsc.edu/cgi-bin/hgTracks?position=chr3R:161160-171480	"CG1103,CG9772,hkb,"	"-670,-1023,4417,"	 CG9772 	1023	420.9	604.1	511.4	0.28	 /\ 	0.8229	1.2152	65.823
1498	chr2R	15280740	15281020	15280890	415.7	CDS	http://genome.ucsc.edu/cgi-bin/hgTracks?position=chr2R:15275740-15286020	"Scs-fp,CG11257,cer,"	"0,-1542,2826,"	 Scs-fp 	2551	415.7	79.5	19.5	-4.41	 \- 	21.3713	0.0468	22.882
1499	chr3L	17539970	17540290	17540150	426.1	CDS	http://genome.ucsc.edu/cgi-bin/hgTracks?position=chr3L:17534970-17545290	"Jon74E,Nedd4,CG7542,"	"0,-390,2775,"	 Jon74E 	1993	426.1	278.8	82.4	-2.37	 \\ 	5.1719	0.1934	23.9152
1500	chr2L	9575320	9575660	9575510	414.9	CDS	http://genome.ucsc.edu/cgi-bin/hgTracks?position=chr2L:9570320-9580660	"CG4389,CG3838,CG31709,"	"0,-1938,3025,"	 CG4389 	1244	414.9	68.9	17.2	-4.59	 \- 	24.1776	0.0414	17.9938
1501	chr2R	19465540	19465840	19465680	434.9	Intronic	http://genome.ucsc.edu/cgi-bin/hgTracks?position=chr2R:19460540-19470840	"apt,CG30184,Pi3K59F,"	"0,-13407,-14110,"	 apt 	2934	434.9	543.7	565.2	0.38	 /- 	0.7695	1.2995	33.0545
1502	chrX	18684170	18684490	18684340	426.8	Intronic	http://genome.ucsc.edu/cgi-bin/hgTracks?position=chrX:18679170-18689490	"Pk17E,CG7053,CG6961,"	"0,1360,-2102,"	 CG7053 	1360	426.8	1025.5	1140.1	1.42	 // 	0.3743	2.6714	209.9232
1503	chr3L	19517110	19517420	19517240	418.6	Intronic	http://genome.ucsc.edu/cgi-bin/hgTracks?position=chr3L:19512110-19522420	"Cpr76Bc,Cpr76Bb,Cpr76Ba,"	"0,-3849,-5865,"	 Cpr76Bc 	2874	418.6	271.3	100.1	-2.06	 \\ 	4.1817	0.2391	6.2583
1504	chr2R	15099390	15099710	15099540	414.2	CDS	http://genome.ucsc.edu/cgi-bin/hgTracks?position=chr2R:15094390-15104710	"CG7097,CG7137,cora,"	"0,15294,17029,"	 CG7137 	15294	414.2	120.3	16	-4.68	 \\ 	25.8583	0.0387	7.2036
1505	chr3R	21299230	21299510	21299360	414.2	Promoter	http://genome.ucsc.edu/cgi-bin/hgTracks?position=chr3R:21294230-21304510	"CG5127,Fur1,CG4553,"	"0,-582,2123,"	 CG5127 	123	414.2	135.1	45.2	-3.19	 \\ 	9.165	0.1091	26.4729
1506	chrX	12150540	12150910	12150780	414.2	Intronic	http://genome.ucsc.edu/cgi-bin/hgTracks?position=chrX:12145540-12155910	"Ten-a,CG32655,CG1924,"	"0,-21018,-78140,"	 CG32655 	21018	414.2	726.6	911.3	1.14	 // 	0.4545	2.2002	44.7052
1507	chr3R	11475430	11475770	11475630	452	Intergenic	http://genome.ucsc.edu/cgi-bin/hgTracks?position=chr3R:11470430-11480770	"CG5302,pxb,CG31446,"	"-10653,16277,43180,"	 pxb 	16277	452	498.2	476.5	0.08	 -- 	0.9485	1.0543	17.3505
1508	chr3L	21060470	21060790	21060650	416.4	Promoter	http://genome.ucsc.edu/cgi-bin/hgTracks?position=chr3L:21055470-21065790	"siz,ko,CG33285,"	"0,8016,20712,"	 siz 	337	416.4	1015.4	1012.6	1.28	 /- 	0.4113	2.4316	286.2528
1509	chr3L	6462580	6462880	6462730	439.4	Intergenic	http://genome.ucsc.edu/cgi-bin/hgTracks?position=chr3L:6457580-6467880	"CG14910,CG14911,CG10147,"	"-7461,14422,17304,"	 CG14910 	7965	439.4	715.4	752.3	0.78	 /- 	0.5841	1.7121	29.0032
1510	chrX	19667910	19668210	19668080	486.8	Intergenic	http://genome.ucsc.edu/cgi-bin/hgTracks?position=chrX:19662910-19673210	"vfl,CG12702,CG12703,"	"1939,-11724,-14757,"	 vfl 	8549	486.8	1554.3	1784.9	1.87	 // 	0.2727	3.6664	541.1931
1511	chr2L	10397360	10397640	10397490	429	Promoter	http://genome.ucsc.edu/cgi-bin/hgTracks?position=chr2L:10392360-10402640	"CG31716,CG5362,da,"	"0,-1191,-4704,"	 CG31716 	64	429	534.7	506.9	0.24	 /- 	0.8464	1.1814	69.0857
1512	chr2L	12614740	12615050	12614930	416.4	Intronic	http://genome.ucsc.edu/cgi-bin/hgTracks?position=chr2L:12609740-12620050	"nub,ref2,pdm2,"	"0,-3479,42898,"	 nub 	3417	416.4	1113.4	1363.2	1.71	 // 	0.3055	3.2737	47.6331
1513	chr3R	3747070	3747410	3747230	412.7	CDS	http://genome.ucsc.edu/cgi-bin/hgTracks?position=chr3R:3742070-3752410	"lds,CG10445,dsx,"	"0,-1454,2814,"	 lds 	1075	412.7	202.4	56.1	-2.88	 \\ 	7.3617	0.1358	21.2677
1514	chr3R	21045230	21045570	21045380	412.7	Intronic	http://genome.ucsc.edu/cgi-bin/hgTracks?position=chr3R:21040230-21050570	"CG31103,CG31106,CG11851,"	"0,-956,1934,"	 CG31103 	338	412.7	422.4	227.1	-0.86	 -\ 	1.8172	0.5503	36.5922
1515	chr3R	25048300	25048600	25048430	440.1	CDS	http://genome.ucsc.edu/cgi-bin/hgTracks?position=chr3R:25043300-25053600	"CG1458,Ef1gamma,Brd8,"	"0,-595,782,"	 CG1458 	719	440.1	478	207.1	-1.09	 -\ 	2.1253	0.4705	27.6762
1516	chr3RHet	631270	631550	631410	451.2	Intergenic	http://genome.ucsc.edu/cgi-bin/hgTracks?position=chr3RHet:626270-636550	"CG40138,CG41298,CG41300,"	"9846,-18155,-27654,"	 CG41298 	18788	451.2	87.4	8	-5.8	 \- 	56.3425	0.0177	2.262
1517	chrX	8670870	8671150	8671020	411.2	Intronic	http://genome.ucsc.edu/cgi-bin/hgTracks?position=chrX:8665870-8676150	"Lim1,CG32710,CG1789,"	"0,42234,-55486,"	 Lim1 	28788	411.2	495	627	0.61	 // 	0.6559	1.5247	30.6678
1518	chr2L	20512500	20512780	20512650	423.1	Intergenic	http://genome.ucsc.edu/cgi-bin/hgTracks?position=chr2L:20507500-20517780	"CG34007,CG15477,CG2493,"	"-17202,31990,-49201,"	 CG34007 	17545	423.1	128.2	22.9	-4.2	 \\ 	18.4894	0.0541	5.5845
1519	chr2R	8855880	8856180	8856010	423.1	CDS	http://genome.ucsc.edu/cgi-bin/hgTracks?position=chr2R:8850880-8861180	"Psc,CG13321,CG3884,"	"0,-13330,-16219,"	 Psc 	12484	423.1	112.9	65.8	-2.68	 \- 	6.4311	0.1555	11.3363
1520	chr2L	15425530	15425820	15425670	469	Promoter	http://genome.ucsc.edu/cgi-bin/hgTracks?position=chr2L:15420530-15430820	"wor,CG4161,CG18482,"	"-85,7691,-19443,"	 wor 	85	469	187.1	32.6	-3.84	 \\ 	14.3839	0.0695	13.2368
1521	chrUextra	70440	70790	70550	425.3	Intronic	http://genome.ucsc.edu/cgi-bin/hgTracks?position=chrUextra:65440-75790		","	  	NaN 	425.3	254.4	69.8	-2.61	 \\ 	6.0939	0.1641	2.6007
1522	chr3L	136530	136830	136670	462.4	Intronic	http://genome.ucsc.edu/cgi-bin/hgTracks?position=chr3L:131530-141830	"Pk61C,CG6845,CG7051,"	"0,9782,13004,"	 Pk61C 	3938	462.4	558	508.6	0.14	 /- 	0.9091	1.0999	12.5986
1523	chr2L	199430	199760	199600	408.3	Intronic	http://genome.ucsc.edu/cgi-bin/hgTracks?position=chr2L:194430-204760	"spen,mRpL10,CG11617,"	"0,4183,5134,"	 mRpL10 	4183	408.3	481.2	354.1	-0.21	 -\ 	1.1529	0.8673	49.0158
1524	chr2L	13308020	13308350	13308220	408.3	CDS	http://genome.ucsc.edu/cgi-bin/hgTracks?position=chr2L:13303020-13313350	"CG16970,CG16825,CG15639,"	"0,-413,-1465,"	 CG15639 	1465	408.3	68.4	23.5	-4.12	 \- 	17.4066	0.0574	9.6474
1525	chr3L	7311850	7312190	7311980	412	Intergenic	http://genome.ucsc.edu/cgi-bin/hgTracks?position=chr3L:7306850-7317190	"CG8607,RhoGEF4,CG8605,"	"1189,2217,4748,"	 CG8607 	1189	412	99.1	39.5	-3.38	 \- 	10.4369	0.0958	9.0435
1526	chr4	1008210	1008500	1008350	475.7	Intergenic	http://genome.ucsc.edu/cgi-bin/hgTracks?position=chr4:1003210-1013500	"toy,CG11093,plexA,"	"2003,-18350,25679,"	 toy 	2003	475.7	308.4	249.4	-0.93	 \- 	1.9072	0.5243	12.8812
1527	chr3L	416370	416660	416520	464.6	Intergenic	http://genome.ucsc.edu/cgi-bin/hgTracks?position=chr3L:411370-421660	"CG13891,klar,CG13885,"	"16709,17737,-23696,"	 CG13891 	17371	464.6	576.1	614.4	0.4	 /- 	0.7562	1.3225	41.5963
1528	chr3L	21291670	21292140	21291970	407.5	Intergenic	http://genome.ucsc.edu/cgi-bin/hgTracks?position=chr3L:21286670-21297140	"Edg78E,Cpr78Cc,Cpr78Cb,"	"-1067,1717,-2168,"	 Edg78E 	1067	407.5	895.1	1534.9	1.91	 // 	0.2655	3.7663	132.5646
1529	chr3R	24414270	24414550	24414410	438.6	Intergenic	http://genome.ucsc.edu/cgi-bin/hgTracks?position=chr3R:24409270-24419550	"fkh,Noa36,Hrb98DE,"	"-3576,9369,11118,"	 fkh 	3576	438.6	694.2	390.2	-0.17	 /\ 	1.1243	0.8894	43.088
1530	chr3L	1364280	1364600	1364440	417.2	Intronic	http://genome.ucsc.edu/cgi-bin/hgTracks?position=chr3L:1359280-1369600	"Ptp61F,ru,312,"	"0,6179,-11587,"	 ru 	6179	417.2	1395.4	2021.7	2.28	 // 	0.2063	4.8463	45.9999
1531	chr2L	7519710	7519990	7519850	420.9	Intronic	http://genome.ucsc.edu/cgi-bin/hgTracks?position=chr2L:7514710-7524990	"Rapgap1,Pbprp5,CG6630,"	"0,-22490,-24231,"	 Rapgap1 	4590	420.9	1096.5	1742	2.05	 // 	0.2416	4.139	118.8165
1532	chr3R	12556450	12556760	12556610	434.2	Intronic	http://genome.ucsc.edu/cgi-bin/hgTracks?position=chr3R:12551450-12561760	"Ubx,CG31275,Glut3,"	"0,19843,57422,"	 Ubx 	3738	434.2	406.5	452.5	0.06	 -- 	0.9596	1.0422	191.1162
1533	chr3L	13535000	13535370	13535160	406.8	Intronic	http://genome.ucsc.edu/cgi-bin/hgTracks?position=chr3L:13530000-13540370	"bru-3,CG10710,CG10743,"	"0,-22459,-25784,"	 CG10710 	22459	406.8	207.2	50.3	-3.01	 \\ 	8.0805	0.1238	20.5993
1534	chr3R	25648830	25649450	25649260	406	CDS	http://genome.ucsc.edu/cgi-bin/hgTracks?position=chr3R:25643830-25654450	"CG7802,CG31033,CG7829,"	"0,3742,-5774,"	 CG7802 	4427	406	107.6	54.3	-2.9	 \- 	7.4714	0.1338	12.9389
1535	chr3R	24925910	24926200	24926060	468.3	CDS	http://genome.ucsc.edu/cgi-bin/hgTracks?position=chr3R:24920910-24931200	"CG11873,CG11874,CG11876,"	"0,8710,12732,"	 CG11874 	12466	468.3	328.6	141.9	-1.72	 \\ 	3.3007	0.303	27.5919
1536	chr3L	2580010	2580320	2580150	425.3	Intronic	http://genome.ucsc.edu/cgi-bin/hgTracks?position=chr3L:2575010-2585320	"msn,RpL8,dos,"	"0,7299,9251,"	 msn 	6390	425.3	317.4	187.1	-1.18	 \\ 	2.2736	0.4398	13.229
1537	chr3R	3941920	3942220	3942060	469.8	Intronic	http://genome.ucsc.edu/cgi-bin/hgTracks?position=chr3R:3936920-3947220	"puc,CG7878,CG9667,"	"0,6360,8948,"	 CG7878 	6360	469.8	830.4	823.8	0.81	 /- 	0.5703	1.7536	43.6695
1538	chr2L	11450770	11451150	11450900	404.6	Intergenic	http://genome.ucsc.edu/cgi-bin/hgTracks?position=chr2L:11445770-11456150	"salm,sala,CG6488,"	"-5297,35288,45893,"	 salm 	5297	404.6	543.2	452.5	0.16	 /\ 	0.8941	1.1185	17.1521
1539	chr3R	7517000	7517490	7517220	404.6	CDS	http://genome.ucsc.edu/cgi-bin/hgTracks?position=chr3R:7512000-7522490	"CG18765,CG6908,Fer3,"	"0,-1475,1911,"	 CG18765 	301	404.6	159.5	59.5	-2.76	 \\ 	6.8	0.1471	14.0248
1540	chr3L	2436080	2436390	2436230	420.9	Intronic	http://genome.ucsc.edu/cgi-bin/hgTracks?position=chr3L:2431080-2441390	"CG32306,CG13800,CG33231,"	"0,-27889,28807,"	 CG32306 	6928	420.9	267.6	94.4	-2.16	 \\ 	4.4587	0.2243	18.6722
1541	chrX	1796820	1797120	1796980	441.6	Promoter	http://genome.ucsc.edu/cgi-bin/hgTracks?position=chrX:1791820-1802120	"CG32801,Edem1,CG32803,"	"-160,758,-1009,"	 CG32801 	160	441.6	231.6	105.8	-2.06	 \\ 	4.1727	0.2397	16.3023
1542	chr2R	14325140	14325470	14325300	404.6	Intronic	http://genome.ucsc.edu/cgi-bin/hgTracks?position=chr2R:14320140-14330470	"CG30118,slim,CG12263,"	"0,3161,-7462,"	 CG30118 	2686	404.6	714.9	915.9	1.18	 // 	0.4417	2.2639	39.1118
1543	chr2R	15164020	15164350	15164180	403.8	Intronic	http://genome.ucsc.edu/cgi-bin/hgTracks?position=chr2R:15159020-15169350	"rib,CG11906,CG10476,"	"0,4742,7875,"	 rib 	950	403.8	515.1	486.8	0.27	 /- 	0.8295	1.2056	34.7605
1544	chr3L	5623570	5624020	5623840	403.8	Promoter	http://genome.ucsc.edu/cgi-bin/hgTracks?position=chr3L:5618570-5629020	"Blimp-1,Eaf6,mthl2,"	"242,-22500,-23552,"	 Blimp-1 	242	403.8	1256.5	1600.7	1.99	 // 	0.2523	3.9637	252.6443
1545	chrX	10256740	10257050	10256910	440.9	Intronic	http://genome.ucsc.edu/cgi-bin/hgTracks?position=chrX:10251740-10262050	"l(1)G0289,CG32679,CG17841,"	"0,3632,5173,"	 l(1)G0289 	3436	440.9	326.4	252.9	-0.8	 \- 	1.7436	0.5735	7.5754
1546	chr3L	7924740	7925020	7924870	404.6	CDS	http://genome.ucsc.edu/cgi-bin/hgTracks?position=chr3L:7919740-7930020	"syd,Srp9,CG32368,"	"0,4604,-15916,"	 syd 	2382	404.6	876.5	998.8	1.3	 // 	0.405	2.4689	38.7909
1547	chr2R	2750020	2750300	2750160	414.2	UTR3	http://genome.ucsc.edu/cgi-bin/hgTracks?position=chr2R:2745020-2755300	"coro,CG9447,Spn4,"	"0,10676,13248,"	 coro 	4402	414.2	473.2	275.7	-0.59	 -\ 	1.5021	0.6657	5.4069
1548	chr3R	15171940	15172290	15172080	402.3	Intergenic	http://genome.ucsc.edu/cgi-bin/hgTracks?position=chr3R:15166940-15177290	"Dl,Ino80,CG3581,"	"-20145,22636,27398,"	 Dl 	20145	402.3	777.4	1077.2	1.42	 // 	0.3735	2.6773	42.5157
1549	chr2R	15127910	15128190	15128050	401.6	CDS	http://genome.ucsc.edu/cgi-bin/hgTracks?position=chr2R:15122910-15133190	"cora,wbl,CG33454,"	"0,9215,10481,"	 wbl 	9215	401.6	126.1	62.4	-2.69	 \- 	6.4405	0.1553	15.8602
1550	chr3L	21948530	21948810	21948680	401.6	Intronic	http://genome.ucsc.edu/cgi-bin/hgTracks?position=chr3L:21943530-21953810	"CG7458,CG7448,CG14562,"	"0,-4030,-6128,"	 CG7458 	470	401.6	425.5	304.3	-0.4	 -\ 	1.3196	0.7578	16.0059
1551	chr3R	20163570	20163890	20163760	401.6	CDS	http://genome.ucsc.edu/cgi-bin/hgTracks?position=chr3R:20158570-20168890	"CG6432,Dis3,Dms,"	"0,-789,3514,"	 CG6432 	1117	401.6	61.5	14.9	-4.75	 \- 	27.0006	0.037	21.2467
1552	chr3R	24898880	24899200	24899050	401.6	Intronic	http://genome.ucsc.edu/cgi-bin/hgTracks?position=chr3R:24893880-24904200	"CG11873,cul-5,Sirt7,"	"0,-10169,-14124,"	 CG11873 	8986	401.6	1620.6	2187	2.44	 // 	0.1836	5.4458	330.55
1553	chr2R	6422590	6422930	6422730	402.3	Promoter	http://genome.ucsc.edu/cgi-bin/hgTracks?position=chr2R:6417590-6427930	"lola,psq,CG17765,"	"0,22678,-53332,"	 lola 	147	402.3	1066.8	912.5	1.18	 /\ 	0.4409	2.2678	381.2702
1554	chr3R	4645240	4645530	4645390	416.4	Intronic	http://genome.ucsc.edu/cgi-bin/hgTracks?position=chr3R:4640240-4650530	"CG9821,CG8369,CG9836,"	"0,2350,3173,"	 CG9821 	988	416.4	1098.6	1004	1.27	 /\ 	0.4148	2.411	187.2094
1555	chr2L	543350	543640	543490	569.8	CDS	http://genome.ucsc.edu/cgi-bin/hgTracks?position=chr2L:538350-548640	"Spp,lwr,nAcRbeta-21C,"	"0,-918,1657,"	 lwr 	918	569.8	340.2	97.3	-2.55	 \\ 	5.859	0.1707	30.7465
1556	chrX	18802810	18803110	18802930	459.4	CDS	http://genome.ucsc.edu/cgi-bin/hgTracks?position=chrX:18797810-18808110	"CG7378,CG7349,CG7358,"	"0,-12314,-15264,"	 CG7378 	8488	459.4	294.7	125.9	-1.87	 \\ 	3.6502	0.274	10.3913
1557	chr2R	16336060	16336360	16336210	447.5	Intronic	http://genome.ucsc.edu/cgi-bin/hgTracks?position=chr2R:16331060-16341360	"CG12484,Obp57c,Obp57b,"	"0,54850,55544,"	 CG12484 	24371	447.5	311.1	83	-2.43	 \\ 	5.3953	0.1853	1.9196
1558	chr3L	4175830	4176360	4176160	400.1	CDS	http://genome.ucsc.edu/cgi-bin/hgTracks?position=chr3L:4170830-4181360	"CG18675,Teh4,Ero1L,"	"0,0,-2350,"	 Teh4 	1483	400.1	85.3	15.4	-4.69	 \- 	25.9046	0.0386	13.0018
1559	chr3R	138580	138870	138720	447.5	CDS	http://genome.ucsc.edu/cgi-bin/hgTracks?position=chr3R:133580-143870	"CG9791,CG9779,CG9778,"	"0,-2053,2589,"	 CG9791 	1463	447.5	62	16.6	-4.75	 \- 	26.9765	0.0371	10.0893
1560	chr2L	600360	600950	600740	399.4	Intergenic	http://genome.ucsc.edu/cgi-bin/hgTracks?position=chr2L:595360-605950	"CG13689,Gsc,lectin-21Cb,"	"2072,-5930,19692,"	 CG13689 	2072	399.4	448.3	458.2	0.2	 -- 	0.8716	1.1474	53.454
1561	chr2L	5253670	5254210	5254060	399.4	Intronic	http://genome.ucsc.edu/cgi-bin/hgTracks?position=chr2L:5248670-5259210	"tkv,CG14033,Cyp4ac1,"	"0,-9821,9940,"	 tkv 	9810	399.4	281.4	161.3	-1.31	 \\ 	2.4756	0.4039	7.8587
1562	chr2R	5029170	5029450	5029310	399.4	UTR3	http://genome.ucsc.edu/cgi-bin/hgTracks?position=chr2R:5024170-5034450	"CG8788,shrb,CG30342,"	"0,340,2153,"	 shrb 	2105	399.4	278.8	115	-1.8	 \\ 	3.4733	0.2879	19.894
1563	chr3R	17319540	17320040	17319840	399.4	Intergenic	http://genome.ucsc.edu/cgi-bin/hgTracks?position=chr3R:17314540-17325040	"CG31179,C15,CG7922,"	"4961,6136,-6864,"	 CG31179 	4961	399.4	1254.4	2022.8	2.34	 // 	0.1974	5.065	43.8337
1564	chr3R	20781670	20781960	20781810	450.5	Intergenic	http://genome.ucsc.edu/cgi-bin/hgTracks?position=chr3R:20776670-20786960	"CG13646,Nmnat,ssh,"	"-6549,-8688,-11156,"	 CG13646 	8457	450.5	430.3	335.2	-0.43	 -\ 	1.3439	0.7441	4.7298
1565	chr2R	5021060	5021390	5021220	398.6	CDS	http://genome.ucsc.edu/cgi-bin/hgTracks?position=chr2R:5016060-5026390	"CG8058,alc,CG18659,"	"0,1659,-1734,"	 CG8058 	1229	398.6	510.3	220.8	-0.85	 /\ 	1.8053	0.5539	60.7253
1566	chr3L	21107760	21108290	21107920	398.6	Intronic	http://genome.ucsc.edu/cgi-bin/hgTracks?position=chr3L:21102760-21113290	"ko,CG33284,CG10566,"	"0,9494,16625,"	 CG33284 	9494	398.6	110.2	27.5	-3.85	 \\ 	14.5174	0.0689	5.1644
1567	chr3L	19607650	19607940	19607790	451.2	CDS	http://genome.ucsc.edu/cgi-bin/hgTracks?position=chr3L:19602650-19612940	"CG8793,CG9376,CG8798,"	"0,-1201,-2497,"	 CG9376 	2152	451.2	175.9	123	-1.87	 \- 	3.6688	0.2726	14.0296
1568	chr3R	7154170	7154460	7154330	447.5	Intergenic	http://genome.ucsc.edu/cgi-bin/hgTracks?position=chr3R:7149170-7159460	"KP78b,KP78a,CG31386,"	"17749,19919,-23000,"	 KP78b 	19833	447.5	128.8	24.6	-4.18	 \\ 	18.1935	0.055	4.0858
1569	chr2R	20587820	20588110	20587970	442.4	CDS	http://genome.ucsc.edu/cgi-bin/hgTracks?position=chr2R:20582820-20593110	"CG33988,ST6Gal,Mmp1,"	"0,-6899,-13073,"	 ST6Gal 	6899	442.4	125.1	54.3	-3.02	 \- 	8.1395	0.1229	4.4388
1570	chrX	1313480	1313800	1313610	410.5	Intronic	http://genome.ucsc.edu/cgi-bin/hgTracks?position=chrX:1308480-1318800	"futsch,CG14773,CG11448,"	"0,8474,-22239,"	 futsch 	5700	410.5	168	45.8	-3.16	 \\ 	8.9695	0.1115	5.4259
1571	chr2R	2667660	2668000	2667820	397.9	Intronic	http://genome.ucsc.edu/cgi-bin/hgTracks?position=chr2R:2662660-2673000	"Epac,Cyp6a2,CG9436,"	"0,0,-21416,"	 Cyp6a2 	1140	397.9	49.3	19.5	-4.35	 \- 	20.457	0.0489	12.5142
1572	chr2R	10890360	10890700	10890520	397.9	Intergenic	http://genome.ucsc.edu/cgi-bin/hgTracks?position=chr2R:10885360-10895700	"CG10265,hbs,CG7639,"	"-7813,8382,-10792,"	 CG10265 	7813	397.9	412.3	276.9	-0.52	 -\ 	1.4371	0.6959	24.9903
1573	chr3L	5573810	5574120	5573960	417.2	Intergenic	http://genome.ucsc.edu/cgi-bin/hgTracks?position=chr3L:5568810-5579120	"CG5146,Msr-110,spo,"	"2828,-3512,9222,"	 CG5146 	2828	417.2	304.7	104.1	-2	 \\ 	4.0067	0.2496	16.2106
1574	chr2L	11971070	11971420	11971240	397.2	Intergenic	http://genome.ucsc.edu/cgi-bin/hgTracks?position=chr2L:11966070-11976420	"CG16965,CG6686,CG34163,"	"10762,13078,17044,"	 CG16965 	10762	397.2	1245.4	1457.1	1.88	 // 	0.2726	3.6687	445.4379
1575	chr2R	19233740	19234250	19234060	397.2	Promoter	http://genome.ucsc.edu/cgi-bin/hgTracks?position=chr2R:19228740-19239250	"CG3502,CG9863,CG34210,"	"0,97,5046,"	 CG9863 	97	397.2	201.9	107	-1.89	 \\ 	3.7125	0.2694	20.1589
1576	chr3R	9258750	9259260	9258920	397.2	CDS	http://genome.ucsc.edu/cgi-bin/hgTracks?position=chr3R:9253750-9264260	"yrt,Act87E,CG14376,"	"0,-5109,-10058,"	 yrt 	1784	397.2	531.5	327.2	-0.28	 /\ 	1.2137	0.8239	22.3314
1577	chr2L	14261640	14261930	14261780	548.3	Intergenic	http://genome.ucsc.edu/cgi-bin/hgTracks?position=chr2L:14256640-14266930	"wb,CG32971,smi35A,"	"1741,13014,-27672,"	 wb 	1741	548.3	400.1	271.7	-1.01	 \\ 	2.0178	0.4956	31.9424
1578	chr2L	17213430	17213960	17213650	396.4	Intronic	http://genome.ucsc.edu/cgi-bin/hgTracks?position=chr2L:17208430-17218960	"beat-IIIc,Gr36d,Gr36c,"	"0,-29996,-32018,"	 Gr36d 	31713	396.4	311.1	230.5	-0.78	 \\ 	1.7195	0.5816	11.2875
1579	chr2L	9568090	9568370	9568210	395.7	Intergenic	http://genome.ucsc.edu/cgi-bin/hgTracks?position=chr2L:9563090-9573370	"CG3838,jp,CG4389,"	"681,-1460,5352,"	 CG3838 	681	395.7	669.3	685.3	0.79	 /- 	0.5773	1.7321	140.6213
1580	chr2R	11223780	11224060	11223930	395.7	Intronic	http://genome.ucsc.edu/cgi-bin/hgTracks?position=chr2R:11218780-11229060	"Hr51,CG8160,CG8157,"	"0,-8160,-10042,"	 Hr51 	4825	395.7	333.9	217.4	-0.86	 -\ 	1.8201	0.5494	20.2629
1581	chrX	2615820	2616120	2615970	395.7	CDS	http://genome.ucsc.edu/cgi-bin/hgTracks?position=chrX:2610820-2621120	"fs(1)Yb,CG2701,fs(1)Ya,"	"0,-1612,2348,"	 fs(1)Yb 	1470	395.7	161.6	38.3	-3.36	 \\ 	10.3232	0.0969	17.0027
1582	chrX	17054540	17054840	17054690	456.4	UTR5	http://genome.ucsc.edu/cgi-bin/hgTracks?position=chrX:17049540-17059840	"baz,xmas-2,xmas-1,"	"0,-1351,-6177,"	 baz 	629	456.4	1888.7	2220.2	2.28	 // 	0.2056	4.8643	357.6626
1583	chr2L	4872470	4872780	4872600	412.7	CDS	http://genome.ucsc.edu/cgi-bin/hgTracks?position=chr2L:4867470-4877780	"CG31660,Cf2,CG3008,"	"0,4688,10570,"	 Cf2 	10513	412.7	173.8	83	-2.31	 \\ 	4.9755	0.201	11.8379
1584	chrX	587530	587820	587670	431.2	Intronic	http://genome.ucsc.edu/cgi-bin/hgTracks?position=chrX:582530-592820	"sdk,skpA,Suv4-20,"	"0,-35733,-37595,"	 sdk 	6798	431.2	1508.8	2377.5	2.46	 // 	0.1814	5.5132	279.1698
1585	chrX	19652320	19652620	19652480	425.3	CDS	http://genome.ucsc.edu/cgi-bin/hgTracks?position=chrX:19647320-19657620	"CG12703,CG12702,CG12534,"	"0,720,-8276,"	 CG12702 	3876	425.3	563.9	122.4	-1.8	 /\ 	3.4741	0.2878	16.2151
1586	chr2L	6611460	6611760	6611600	443.8	Promoter	http://genome.ucsc.edu/cgi-bin/hgTracks?position=chr2L:6606460-6616760	"CG11050,CG11320,CG11319,"	"0,5530,-10534,"	 CG11050 	117	443.8	1599.9	2307.2	2.38	 // 	0.1924	5.1982	361.9738
1587	chr2L	15729870	15730180	15730010	397.2	CDS	http://genome.ucsc.edu/cgi-bin/hgTracks?position=chr2L:15724870-15735180	"CycE,l(2)35Di,l(2)35Df,"	"0,19598,22242,"	 CycE 	1770	397.2	424.5	162.5	-1.29	 -\ 	2.4445	0.4091	31.328
1588	chr2R	5873250	5873530	5873360	445.3	Intergenic	http://genome.ucsc.edu/cgi-bin/hgTracks?position=chr2R:5868250-5878530	"TER94,eve,Pka-R2,"	"3305,-5076,9948,"	 TER94 	3305	445.3	380.5	334.7	-0.41	 -- 	1.3307	0.7515	24.8971
1589	chr3R	13569580	13569910	13569770	394.2	Intronic	http://genome.ucsc.edu/cgi-bin/hgTracks?position=chr3R:13564580-13574910	"TyrRII,CG7431,CG14321,"	"0,7733,-9963,"	 TyrRII 	4114	394.2	310.6	116.1	-1.76	 \\ 	3.3944	0.2946	9.4799
1590	chr3R	15444070	15444350	15444220	394.2	CDS	http://genome.ucsc.edu/cgi-bin/hgTracks?position=chr3R:15439070-15449350	"CG6231,CG16727,CG17752,"	"0,-2970,-6061,"	 CG6231 	2640	394.2	121.9	49.2	-3	 \- 	8.0124	0.1248	6.4647
1591	chr2L	9989670	9989980	9989830	408.3	Intronic	http://genome.ucsc.edu/cgi-bin/hgTracks?position=chr2L:9984670-9994980	"bib,CG13130,CG31875,"	"0,-5173,5730,"	 CG13130 	5173	408.3	920	945.1	1.21	 /- 	0.432	2.3148	209.1443
1592	chr3L	9794930	9795230	9795090	422.3	Promoter	http://genome.ucsc.edu/cgi-bin/hgTracks?position=chr3L:9789930-9800230	"Ilp3,Ilp4,Ilp2,"	"0,1400,-1545,"	 Ilp3 	130	422.3	225.2	50.3	-3.07	 \\ 	8.3896	0.1192	13.1487
1593	chr2L	11455150	11455440	11455320	766.9	Intergenic	http://genome.ucsc.edu/cgi-bin/hgTracks?position=chr2L:11450150-11460440	"salm,sala,CG6488,"	"-9717,30868,41473,"	 salm 	9717	766.9	704.8	621.3	-0.3	 -- 	1.2344	0.8101	86.5779
1594	chr2R	9828140	9828430	9828280	451.2	Intronic	http://genome.ucsc.edu/cgi-bin/hgTracks?position=chr2R:9823140-9833430	"shot,DJ-1alpha,AGO1,"	"0,1758,5766,"	 shot 	1335	451.2	405.9	256.3	-0.82	 -\ 	1.7607	0.568	12.846
1595	chr3L	14631160	14631440	14631300	417.9	Intronic	http://genome.ucsc.edu/cgi-bin/hgTracks?position=chr3L:14626160-14636440	"dlp,RecQ5,CG9628,"	"0,-6127,-10026,"	 dlp 	5581	417.9	1059.9	1067.5	1.35	 /- 	0.3915	2.5544	145.4309
1596	chr2R	18933550	18933850	18933710	449	Promoter	http://genome.ucsc.edu/cgi-bin/hgTracks?position=chr2R:18928550-18938850	"twi,CG34209,CG30194,"	"0,-4567,9308,"	 twi 	80	449	1165.9	1093.8	1.28	 /- 	0.4105	2.436	142.355
1597	chr3L	19693050	19693360	19693210	443.8	Intergenic	http://genome.ucsc.edu/cgi-bin/hgTracks?position=chr3L:19688050-19698360	"serp,LCBP1,Gbeta76C,"	"866,-4879,-10118,"	 LCBP1 	4879	443.8	305.8	226.5	-0.97	 \- 	1.9592	0.5104	6.8242
1598	chr2L	11886890	11887180	11887030	460.9	Intronic	http://genome.ucsc.edu/cgi-bin/hgTracks?position=chr2L:11881890-11892180	"Pde1c,CG14935,CG14934,"	"0,-34458,-37915,"	 Pde1c 	9532	460.9	162.2	42.3	-3.44	 \\ 	10.8869	0.0919	2.838
1599	chrX	19114480	19114770	19114620	548.3	Promoter	http://genome.ucsc.edu/cgi-bin/hgTracks?position=chrX:19109480-19119770	"CG7884,CG7876,CG7874,"	"36,-3997,-5649,"	 CG7884 	36	548.3	1094.9	1503.4	1.45	 // 	0.3647	2.7419	228.787
1600	chr2R	14031620	14031900	14031750	415.7	CDS	http://genome.ucsc.edu/cgi-bin/hgTracks?position=chr2R:14026620-14036900	"pAbp,CG17680,CG5742,"	"0,3051,4218,"	 pAbp 	2847	415.7	847.4	485.7	0.22	 /\ 	0.8559	1.1684	45.2645
1601	chr3R	14973440	14973740	14973580	438.6	Promoter	http://genome.ucsc.edu/cgi-bin/hgTracks?position=chr3R:14968440-14978740	"CG5629,CG11779,CG5835,"	"0,770,773,"	 CG5629 	49	438.6	319	278	-0.66	 \- 	1.5777	0.6338	184.7651
1602	chr2R	6471780	6472110	6471960	393.5	Intronic	http://genome.ucsc.edu/cgi-bin/hgTracks?position=chr2R:6466780-6477110	"psq,CG11883,lola,"	"0,33208,-41193,"	 psq 	762	393.5	567.6	432.5	0.14	 /\ 	0.9097	1.0992	91.8878
1603	chr3R	9776250	9776530	9776380	391.2	CDS	http://genome.ucsc.edu/cgi-bin/hgTracks?position=chr3R:9771250-9781530	"CG9926,CG31517,Art6,"	"0,-1326,-4876,"	 CG9926 	480	391.2	76.3	14.9	-4.71	 \- 	26.3031	0.038	10.3549
1604	chr2R	20931050	20931340	20931190	427.5	Intronic	http://genome.ucsc.edu/cgi-bin/hgTracks?position=chr2R:20926050-20936340	"gsb-n,Nplp1,uzip,"	"0,-3670,-13581,"	 gsb-n 	8660	427.5	145.2	125.9	-1.76	 \- 	3.397	0.2944	10.1099
1605	chr3R	586880	587170	587030	452.7	Intronic	http://genome.ucsc.edu/cgi-bin/hgTracks?position=chr3R:581880-592170	"CG31530,CG14654,tacc,"	"0,6601,-12253,"	 CG14654 	6937	452.7	912.6	926.2	1.03	 /- 	0.4888	2.0458	45.9334
1606	chr2L	20498750	20499030	20498910	390.5	Intergenic	http://genome.ucsc.edu/cgi-bin/hgTracks?position=chr2L:20493750-20504030	"CG34007,CG2493,cdc23,"	"-3462,-35461,-37181,"	 CG34007 	3805	390.5	392.2	136.7	-1.51	 -\ 	2.856	0.3501	6.046
1607	chr3R	15170940	15171250	15171110	401.6	Intergenic	http://genome.ucsc.edu/cgi-bin/hgTracks?position=chr3R:15165940-15176250	"Dl,Ino80,CG3581,"	"-19175,23606,28368,"	 Dl 	19175	401.6	1549.6	2262.5	2.49	 // 	0.1775	5.6338	146.4798
1608	chr2L	20359050	20359340	20359200	460.1	CDS	http://genome.ucsc.edu/cgi-bin/hgTracks?position=chr2L:20354050-20364340	"rtGEF,La,spir,"	"0,-8872,-10805,"	 rtGEF 	3791	460.1	162.7	89.2	-2.36	 \- 	5.156	0.1939	12.4313
1609	chr3R	20575760	20576040	20575880	472.7	Intronic	http://genome.ucsc.edu/cgi-bin/hgTracks?position=chr3R:20570760-20581040	"tld,tok,asp,"	"0,-1025,3744,"	 tld 	425	472.7	251.2	104.1	-2.18	 \\ 	4.5404	0.2202	37.333
1610	chr2L	22394070	22394660	22394450	389.7	Intergenic	http://genome.ucsc.edu/cgi-bin/hgTracks?position=chr2L:22389070-22399660	"CG17018,RpL5,CG17490,"	"-25674,33064,36513,"	 RpL5 	34900	389.7	90.1	6.9	-5.81	 \\ 	56.7742	0.0176	2.5976
1611	chr2R	13456840	13457120	13456990	426.8	Intronic	http://genome.ucsc.edu/cgi-bin/hgTracks?position=chr2R:13451840-13462120	"POSH,Ngp,CG14482,"	"0,-1040,2846,"	 POSH 	748	426.8	807.6	479.4	0.17	 /\ 	0.8903	1.1232	26.9771
1612	chrX	8282290	8282610	8282470	410.5	Intronic	http://genome.ucsc.edu/cgi-bin/hgTracks?position=chrX:8277290-8287610	"CG1387,CG15345,CG10555,"	"0,8718,10957,"	 CG1387 	2657	410.5	220.5	118.4	-1.79	 \\ 	3.4665	0.2885	12.2557
1613	chr3L	6806820	6807120	6806960	389	Intergenic	http://genome.ucsc.edu/cgi-bin/hgTracks?position=chr3L:6801820-6812120	"vvl,CG32392,CG10103,"	"-19323,-50614,-57341,"	 vvl 	23701	389	641.8	485.1	0.32	 /\ 	0.8019	1.2471	31.8719
1614	chr3R	6650800	6651080	6650930	389	Intergenic	http://genome.ucsc.edu/cgi-bin/hgTracks?position=chr3R:6645800-6656080	"CG4089,CG14693,CG4655,"	"-7716,-10161,12184,"	 CG4089 	9918	389	178.6	41.8	-3.22	 \\ 	9.315	0.1074	12.7805
1615	chr3R	12911710	12912020	12911870	388.3	CDS	http://genome.ucsc.edu/cgi-bin/hgTracks?position=chr3R:12906710-12917020	"GckIII,kuk,cal1,"	"0,-1320,2142,"	 GckIII 	615	388.3	173.3	73.8	-2.39	 \\ 	5.2612	0.1901	49.374
1616	chr2L	15079590	15079880	15079740	443.1	Intronic	http://genome.ucsc.edu/cgi-bin/hgTracks?position=chr2L:15074590-15084880	"CG15270,vas,CG33678,"	"0,-5429,-7697,"	 CG15270 	4096	443.1	316.9	177.9	-1.32	 \\ 	2.4905	0.4015	6.4097
1617	chr2R	16491600	16491880	16491740	389	Intronic	http://genome.ucsc.edu/cgi-bin/hgTracks?position=chr2R:16486600-16496880	"bl,Hil,CG9945,"	"0,2645,14267,"	 bl 	1249	389	1167.5	1291.2	1.73	 // 	0.3013	3.3191	400.1222
1618	chrX	13669890	13670190	13670050	464.6	Intronic	http://genome.ucsc.edu/cgi-bin/hgTracks?position=chrX:13664890-13675190	"rdgB,CG10992,CG11103,"	"0,4000,6495,"	 CG10992 	6164	464.6	391.6	347.8	-0.42	 -- 	1.3357	0.7487	49.9353
1619	chr3R	27578590	27578910	27578750	386.8	CDS	http://genome.ucsc.edu/cgi-bin/hgTracks?position=chr3R:27573590-27583910	"CG2196,CG1910,CG2187,"	"0,-2005,2327,"	 CG2196 	1663	386.8	307.4	109.3	-1.82	 \\ 	3.5398	0.2825	30.1215
1620	chr3R	632250	632550	632390	496.4	Intergenic	http://genome.ucsc.edu/cgi-bin/hgTracks?position=chr3R:627250-637550	"Hus1-like,CG14656,CG1129,"	"1693,-4945,6667,"	 CG14656 	4945	496.4	363	488.5	-0.02	 \/ 	1.0162	0.9841	136.1342
1621	chr2R	5925660	5925980	5925840	392	CDS	http://genome.ucsc.edu/cgi-bin/hgTracks?position=chr2R:5920660-5930980	"CG18445,CG34220,CG12129,"	"0,2860,-3634,"	 CG12129 	5042	392	568.1	303.2	-0.37	 /\ 	1.2928	0.7735	19.7163
1622	chr2R	3492480	3492780	3492640	406	Intronic	http://genome.ucsc.edu/cgi-bin/hgTracks?position=chr2R:3487480-3497780	"CG1358,scra,CG1360,"	"0,-9881,-15029,"	 CG1358 	9087	406	584	267.7	-0.6	 /\ 	1.5166	0.6594	62.6949
1623	chr3R	10396320	10396870	10396620	385.3	CDS	http://genome.ucsc.edu/cgi-bin/hgTracks?position=chr3R:10391320-10401870	"CG7987,Cys,CG8066,"	"0,-1257,-2088,"	 Cys 	1257	385.3	1184.4	1132.7	1.56	 /- 	0.3402	2.9398	224.8923
1624	chrX	8165410	8165710	8165570	409.8	Promoter	http://genome.ucsc.edu/cgi-bin/hgTracks?position=chrX:8160410-8170710	"CG1632,Corp,CG15343,"	"0,-133,957,"	 Corp 	133	409.8	1338.7	2068.6	2.34	 // 	0.1981	5.0484	302.7728
1625	chrX	14387680	14387970	14387820	432.7	Intergenic	http://genome.ucsc.edu/cgi-bin/hgTracks?position=chrX:14382680-14392970	"CG12540,CG9411,dpr8,"	"2349,-13708,-31416,"	 CG12540 	2349	432.7	132	37.2	-3.54	 \\ 	11.6371	0.0859	3.8002
1626	chr3R	4684140	4684440	4684280	419.4	Intronic	http://genome.ucsc.edu/cgi-bin/hgTracks?position=chr3R:4679140-4689440	"pyd,CG9731,CG8379,"	"0,3435,-31273,"	 pyd 	897	419.4	1325.9	1198.5	1.51	 /\ 	0.3499	2.8577	62.3416
1627	chr2L	12671470	12671800	12671620	412	Intronic	http://genome.ucsc.edu/cgi-bin/hgTracks?position=chr2L:12666470-12676800	"pdm2,CG15485,CG5525,"	"0,-1906,18715,"	 CG15485 	1906	412	197.1	100.7	-2.03	 \\ 	4.0917	0.2444	12.0792
1628	chr3R	3467460	3467760	3467620	455.7	Intergenic	http://genome.ucsc.edu/cgi-bin/hgTracks?position=chr3R:3462460-3472760	"CG34127,CG31146,CG2616,"	"-2464,16350,80518,"	 CG34127 	2464	455.7	263.9	95	-2.26	 \\ 	4.7986	0.2084	2.5106
1629	chr2L	1014490	1014770	1014640	386	CDS	http://genome.ucsc.edu/cgi-bin/hgTracks?position=chr2L:1009490-1019770	"ia2,CG4375,CG4415,"	"0,11466,22594,"	 CG4375 	12257	386	99.1	52.1	-2.89	 \- 	7.4155	0.1349	9.6497
1630	chr3R	25081650	25081970	25081820	384.6	Promoter	http://genome.ucsc.edu/cgi-bin/hgTracks?position=chr3R:25076650-25086970	"stg,SP1029,CG31445,"	"-318,-5653,-11600,"	 stg 	318	384.6	105.5	81.2	-2.24	 \- 	4.734	0.2112	16.2367
1631	chr2L	19337800	19338080	19337950	400.1	Intergenic	http://genome.ucsc.edu/cgi-bin/hgTracks?position=chr2L:19332800-19343080	"dnt,CG13086,CG17349,"	"725,26443,32527,"	 dnt 	25274	400.1	1115.5	1286.6	1.68	 // 	0.311	3.2155	121.767
1632	chr3LHet	1884800	1885170	1884950	438.6	Intronic	http://genome.ucsc.edu/cgi-bin/hgTracks?position=chr3LHet:1879800-1890170	"CG40120,CG41599,CG41418,"	"0,15917,21761,"	 CG41599 	15917	438.6	32.3	1.7	-7.92	 \- 	255.592	0.0039	0.4786
1633	chr3L	2385620	2385950	2385770	383.1	Intergenic	http://genome.ucsc.edu/cgi-bin/hgTracks?position=chr3L:2380620-2390950	"CG13800,CG32298,CG32299,"	"2621,3811,3829,"	 CG13800 	2621	383.1	1082.2	1593.2	2.06	 // 	0.2404	4.159	130.3754
1634	chr3L	19552400	19552730	19552580	383.1	Intergenic	http://genome.ucsc.edu/cgi-bin/hgTracks?position=chr3L:19547400-19557730	"CG9300,CG32210,Shal,"	"-4708,-7196,8957,"	 CG9300 	7059	383.1	922.6	667	0.8	 /\ 	0.5743	1.7413	33.9707
1635	chr3L	8247490	8247790	8247660	411.2	Intronic	http://genome.ucsc.edu/cgi-bin/hgTracks?position=chr3L:8242490-8252790	"CG42330,CG7213,eIF4E-3,"	"0,-13959,-23992,"	 CG42330 	13430	411.2	179.7	93.2	-2.14	 \\ 	4.4101	0.2268	3.2217
1636	chr2L	18148480	18148810	18148640	382.3	Intronic	http://genome.ucsc.edu/cgi-bin/hgTracks?position=chr2L:18143480-18153810	"Socs36E,CG17681,CG15155,"	"0,4776,6223,"	 Socs36E 	3770	382.3	183.4	106.4	-1.84	 \\ 	3.5932	0.2783	10.5702
1637	chr3L	680180	680500	680330	382.3	Promoter	http://genome.ucsc.edu/cgi-bin/hgTracks?position=chr3L:675180-685500	"CG17129,CG3386,CG3371,"	"-8,317,2548,"	 CG17129 	8	382.3	487.6	559.5	0.55	 /- 	0.6834	1.4633	93.6159
1638	chr2L	15762340	15762630	15762500	424.6	Promoter	http://genome.ucsc.edu/cgi-bin/hgTracks?position=chr2L:15757340-15767630	"Gli,CG3793,wek,"	"0,1729,3974,"	 Gli 	92	424.6	1810.3	2471.9	2.54	 // 	0.1718	5.8221	340.6564
1639	chr3L	6046640	6047220	6047080	381.6	CDS	http://genome.ucsc.edu/cgi-bin/hgTracks?position=chr3L:6041640-6052220	"Jon65Ai,Jon65Aii,tan,"	"0,-789,1197,"	 Jon65Ai 	446	381.6	34.4	18.9	-4.33	 \- 	20.2134	0.0495	15.8613
1640	chr3L	9770790	9771100	9770910	409.8	Intronic	http://genome.ucsc.edu/cgi-bin/hgTracks?position=chr3L:9765790-9776100	"CG8177,CG14168,CG42268,"	"0,10765,-17415,"	 CG8177 	3538	409.8	152.6	48.1	-3.09	 \\ 	8.5269	0.1173	5.9524
1641	chr3R	14981990	14982540	14982380	380.9	CDS	http://genome.ucsc.edu/cgi-bin/hgTracks?position=chr3R:14976990-14987540	"CG11779,nos,CG5835,"	"0,581,-2978,"	 CG11779 	359	380.9	126.7	44.6	-3.09	 \\ 	8.5352	0.1172	25.6085
1642	chrX	1395530	1396110	1395920	380.9	CDS	http://genome.ucsc.edu/cgi-bin/hgTracks?position=chrX:1390530-1401110	"Nmdar2,CG14795,CG32810,"	"0,10337,11171,"	 Nmdar2 	5504	380.9	135.1	17.7	-4.42	 \\ 	21.4757	0.0466	7.2488
1643	chr3R	22411710	22412010	22411830	400.9	CDS	http://genome.ucsc.edu/cgi-bin/hgTracks?position=chr3R:22406710-22417010	"scrib,CG31082,CG5467,"	"0,0,11563,"	 CG31082 	1749	400.9	53	8.6	-5.53	 \- 	46.7146	0.0214	8.2149
1644	chr3L	8611460	8611780	8611640	388.3	Intronic	http://genome.ucsc.edu/cgi-bin/hgTracks?position=chr3L:8606460-8616780	"CG6372,CG32351,CG6282,"	"0,1347,-1466,"	 CG6372 	1306	388.3	135.1	38.9	-3.32	 \\ 	9.9809	0.1002	16.1761
1645	chr3L	13093810	13094120	13093960	419.4	Intergenic	http://genome.ucsc.edu/cgi-bin/hgTracks?position=chr3L:13088810-13099120	"CG32118,CG11251,trn,"	"-2232,-10891,13412,"	 CG32118 	2610	419.4	703.8	563.5	0.43	 /\ 	0.7443	1.3436	13.7492
1646	chr3L	16761820	16762140	16762000	388.3	Intronic	http://genome.ucsc.edu/cgi-bin/hgTracks?position=chr3L:16756820-16767140	"Nrt,CG13025,CG9705,"	"0,7627,11200,"	 Nrt 	2827	388.3	183.4	66.4	-2.55	 \\ 	5.8509	0.1709	13.9581
1647	chr3L	9080100	9080380	9080250	380.1	Promoter	http://genome.ucsc.edu/cgi-bin/hgTracks?position=chr3L:9075100-9085380	"Tequila,CG32032,CG13315,"	"0,5903,9725,"	 Tequila 	49	380.1	108.6	34.9	-3.44	 \- 	10.8927	0.0918	5.8626
1648	chr3L	359900	360180	360050	383.1	CDS	http://genome.ucsc.edu/cgi-bin/hgTracks?position=chr3L:354900-365180	"CG6905,CG1233,Roc1b,"	"0,1427,-1556,"	 CG6905 	1333	383.1	137.3	48.6	-2.98	 \\ 	7.878	0.1269	21.2646
1649	chr2R	16370910	16371250	16371100	380.9	Intergenic	http://genome.ucsc.edu/cgi-bin/hgTracks?position=chr2R:16365910-16376250	"CG12484,Obp57c,Obp57b,"	"-4641,19960,20654,"	 Obp57c 	19960	380.9	78.4	20	-4.24	 \- 	19.0214	0.0526	5.8621
1650	chr2L	182240	182530	182390	444.6	Promoter	http://genome.ucsc.edu/cgi-bin/hgTracks?position=chr2L:177240-187530	"spen,mRpL10,CG11617,"	"0,21393,22344,"	 spen 	480	444.6	427.1	414.8	-0.1	 -- 	1.0719	0.9329	11.5521
1651	chr3R	14129470	14129760	14129620	415.7	CDS	http://genome.ucsc.edu/cgi-bin/hgTracks?position=chr3R:14124470-14134760	"PKD,CG7126,CG18600,"	"0,-1049,-2162,"	 CG7126 	1049	415.7	106.5	25.7	-4.01	 \- 	16.1472	0.0619	26.2544
1652	chr2L	14508930	14509240	14509110	380.1	Intergenic	http://genome.ucsc.edu/cgi-bin/hgTracks?position=chr2L:14503930-14514240	"noc,CG33648,CG4218,"	"-15091,15815,38409,"	 CG33648 	15815	380.1	702.2	796.3	1.07	 // 	0.4773	2.095	76.3205
1653	chr3L	13758860	13759170	13759000	417.9	Intergenic	http://genome.ucsc.edu/cgi-bin/hgTracks?position=chr3L:13753860-13764170	"CG34243,CG8757,CG8750,"	"12207,75373,76687,"	 CG34243 	20996	417.9	348.7	150.5	-1.47	 -\ 	2.7776	0.36	4.8146
1654	chr3R	16458850	16459170	16459030	386	CDS	http://genome.ucsc.edu/cgi-bin/hgTracks?position=chr3R:16453850-16464170	"Pi3K92E,lrrk,H,"	"0,2879,-4393,"	 Pi3K92E 	1400	386	81.6	13.2	-4.86	 \- 	29.3398	0.0341	19.9832
1655	chrX	18610010	18610290	18610150	444.6	Intronic	http://genome.ucsc.edu/cgi-bin/hgTracks?position=chrX:18605010-18615290	"CCKLR-17D1,Cyp308a1,CG42302,"	"0,-4478,9114,"	 Cyp308a1 	6253	444.6	152.1	45.2	-3.3	 \\ 	9.8372	0.1017	3.8756
1656	chr2R	18645530	18646130	18645960	377.1	CDS	http://genome.ucsc.edu/cgi-bin/hgTracks?position=chr2R:18640530-18651130	"CG42260,CG13526,CG13527,"	"0,-2559,5278,"	 CG13526 	3216	377.1	98	22.9	-4.04	 \- 	16.4818	0.0607	13.6471
1657	chr3L	14972270	14972600	14972450	403.8	Intergenic	http://genome.ucsc.edu/cgi-bin/hgTracks?position=chr3L:14967270-14977600	"CG3349,Ocho,CG5114,"	"758,-3310,3497,"	 CG3349 	758	403.8	898.3	879.8	1.12	 /- 	0.459	2.1788	31.0295
1658	chr3R	20084130	20084420	20084270	454.2	Intronic	http://genome.ucsc.edu/cgi-bin/hgTracks?position=chr3R:20079130-20089420	"jar,CG5706,mask,"	"0,-5890,-8300,"	 jar 	942	454.2	961.3	1281.4	1.5	 // 	0.3545	2.8212	143.8736
1659	chrXHet	68230	68520	68390	412.7	CDS	http://genome.ucsc.edu/cgi-bin/hgTracks?position=chrXHet:63230-73520	"CG17159,su(f),CG17169,"	"0,804,-4041,"	 su(f) 	804	412.7	860.6	678.5	0.72	 /\ 	0.6083	1.6439	50.0682
1660	chrX	3817920	3818230	3818060	376.4	Intergenic	http://genome.ucsc.edu/cgi-bin/hgTracks?position=chrX:3812920-3823230	"CG2938,CG15240,CG2941,"	"8128,-12252,12492,"	 CG2938 	12224	376.4	145.2	60.6	-2.63	 \\ 	6.2073	0.1611	4.2749
1661	chr2R	4719190	4719480	4719340	443.1	CDS	http://genome.ucsc.edu/cgi-bin/hgTracks?position=chr2R:4714190-4724480	"sns,CG30350,Rya-r44F,"	"0,-4072,28555,"	 CG30350 	5445	443.1	302.1	110.4	-2	 \\ 	4.0132	0.2492	12.5897
1662	chr2R	5643960	5644240	5644110	375.7	Intronic	http://genome.ucsc.edu/cgi-bin/hgTracks?position=chr2R:5638960-5649240	"trpl,CG1690,CG33800,"	"0,317,-7216,"	 CG1690 	1463	375.7	45	9.7	-5.26	 \- 	38.6283	0.0259	3.4544
1663	chr3R	801940	802260	802130	375.7	Intergenic	http://genome.ucsc.edu/cgi-bin/hgTracks?position=chr3R:796940-807260	"CG14662,CG1124,CG2022,"	"5590,-7904,10091,"	 CG14662 	7824	375.7	390.6	345	-0.12	 -- 	1.089	0.9183	47.9689
1664	chrX	9026570	9026910	9026740	375.7	Intronic	http://genome.ucsc.edu/cgi-bin/hgTracks?position=chrX:9021570-9031910	"ld14,CG7065,AP-1gamma,"	"0,9844,-14967,"	 ld14 	2311	375.7	1061.5	1441	1.94	 // 	0.2607	3.836	137.1168
1665	chrX	9584400	9584740	9584620	385.3	Intergenic	http://genome.ucsc.edu/cgi-bin/hgTracks?position=chrX:9579400-9589740	"btd,CG15321,nej,"	"3600,-6915,-7711,"	 btd 	3600	385.3	394.8	358.7	-0.1	 -- 	1.0742	0.9309	30.5923
1666	chr3L	1577120	1577420	1577280	420.1	Intergenic	http://genome.ucsc.edu/cgi-bin/hgTracks?position=chr3L:1572120-1582420	"CG12004,CG7879,CG12003,"	"-1659,-8672,-9478,"	 CG12004 	5380	420.1	823	1314	1.64	 // 	0.3197	3.1277	62.1811
1667	chr3L	1492090	1492390	1492250	414.2	CDS	http://genome.ucsc.edu/cgi-bin/hgTracks?position=chr3L:1487090-1497390	"CG12084,stet,pUf68,"	"0,-2703,4600,"	 stet 	2703	414.2	767.9	407.3	-0.02	 /\ 	1.0169	0.9834	27.6732
1668	chr2RHet	589390	589670	589520	403.1	Intergenic	http://genome.ucsc.edu/cgi-bin/hgTracks?position=chr2RHet:584390-594670	"CG41266,CG41268,CG41265,"	"-862,-10875,-18949,"	 CG41266 	3325	403.1	154.2	34.9	-3.53	 \\ 	11.5509	0.0866	5.2531
1669	chr3L	18011800	18012130	18011960	374.2	Intronic	http://genome.ucsc.edu/cgi-bin/hgTracks?position=chr3L:18006800-18017130	"Eip75B,CG32192,CG34252,"	"0,21456,51429,"	 Eip75B 	19039	374.2	32.3	21.7	-4.1	 \- 	17.2129	0.0581	2.5286
1670	chr3R	27763320	27763640	27763470	374.2	Promoter	http://genome.ucsc.edu/cgi-bin/hgTracks?position=chr3R:27758320-27768640	"heph,CG2003,RhoGAP100F,"	"0,40381,-92489,"	 heph 	360	374.2	1281.4	2001.7	2.42	 // 	0.1869	5.3494	378.6817
1671	chr2L	357000	357280	357100	376.4	CDS	http://genome.ucsc.edu/cgi-bin/hgTracks?position=chr2L:352000-362280	"Ent1,Plc21C,al,"	"0,-10551,21015,"	 Ent1 	768	376.4	700.6	668.7	0.83	 /- 	0.5629	1.7767	88.2376
1672	chr3L	9383170	9383490	9383290	372.7	Intronic	http://genome.ucsc.edu/cgi-bin/hgTracks?position=chr3L:9378170-9388490	"CG4080,Hsp27,Hsp23,"	"0,-4906,-7423,"	 Hsp27 	6126	372.7	280.9	69.2	-2.43	 \\ 	5.3843	0.1857	11.6867
1673	chr3L	10911560	10911870	10911720	399.4	Intergenic	http://genome.ucsc.edu/cgi-bin/hgTracks?position=chr3L:10906560-10916870	"Aps,Cpr67Fb,CG34050,"	"-19473,-23997,25835,"	 Aps 	19473	399.4	213.6	54.9	-2.86	 \\ 	7.2722	0.1375	6.1005
1674	chrUextra	7039380	7039820	7039610	372	Intronic	http://genome.ucsc.edu/cgi-bin/hgTracks?position=chrUextra:7034380-7044820		","	  	NaN 	372	23.3	29.2	-3.67	 \- 	12.7491	0.0784	2.1238
1675	chr2L	20240240	20240520	20240390	397.9	Intronic	http://genome.ucsc.edu/cgi-bin/hgTracks?position=chr2L:20235240-20245520	"CG40169,CG41073,CG40341,"	"0,-7669,7832,"	 CG40169 	4470	397.9	433.5	185.4	-1.1	 -\ 	2.1467	0.4658	10.9493
1676	chr2L	7009950	7010230	7010080	377.1	Promoter	http://genome.ucsc.edu/cgi-bin/hgTracks?position=chr2L:7004950-7015230	"SP1070,CG13776,ade3,"	"-192,2246,4780,"	 SP1070 	192	377.1	1163.8	1290	1.77	 // 	0.2924	3.4204	438.3191
1677	chr2R	4804790	4805080	4804950	414.2	CDS	http://genome.ucsc.edu/cgi-bin/hgTracks?position=chr2R:4799790-4810080	"lin,CG34219,CG8248,"	"0,269,1492,"	 CG34219 	1524	414.2	460.5	133.3	-1.63	 -\ 	3.1074	0.3218	40.2575
1678	chr2L	1962080	1962420	1962220	371.2	Intergenic	http://genome.ucsc.edu/cgi-bin/hgTracks?position=chr2L:1957080-1967420	"CG31670,CG10908,CG15356,"	"-7701,11924,14321,"	 CG31670 	7701	371.2	489.7	536	0.53	 /- 	0.6925	1.444	16.475
1679	chr2L	6736460	6736840	6736690	371.2	CDS	http://genome.ucsc.edu/cgi-bin/hgTracks?position=chr2L:6731460-6741840	"CG11323,CG11201,Liprin-alpha,"	"0,-641,-5344,"	 CG11323 	3486	371.2	92.2	30.3	-3.61	 \- 	12.2436	0.0817	14.5701
1680	chr3R	1880400	1880690	1880540	437.2	CDS	http://genome.ucsc.edu/cgi-bin/hgTracks?position=chr3R:1875400-1885690	"CG15580,Or83c,CG1075,"	"0,21985,-26060,"	 CG15580 	2719	437.2	266.6	129.3	-1.76	 \\ 	3.3814	0.2957	6.4863
1681	chr3R	407930	408230	408090	441.6	Intergenic	http://genome.ucsc.edu/cgi-bin/hgTracks?position=chr3R:402930-413230	"CG32945,CG12587,CG34357,"	"-3775,12333,-24301,"	 CG32945 	3775	441.6	312.7	144.7	-1.61	 \\ 	3.0512	0.3277	6.6151
1682	chr2L	2710690	2711020	2710890	377.1	CDS	http://genome.ucsc.edu/cgi-bin/hgTracks?position=chr2L:2705690-2716020	"CG31690,CG15398,CG31689,"	"0,-14572,19215,"	 CG15398 	14572	377.1	88	24	-3.97	 \- 	15.697	0.0637	4.378
1683	chr3R	212780	213070	212930	406	Intergenic	http://genome.ucsc.edu/cgi-bin/hgTracks?position=chr3R:207780-218070	"Cont,CG14646,CG11739,"	"-189,3166,-5998,"	 CG14646 	3166	406	527.3	684.8	0.75	 // 	0.593	1.6864	152.072
1684	chr2R	6353150	6353450	6353300	397.9	Intergenic	http://genome.ucsc.edu/cgi-bin/hgTracks?position=chr2R:6348150-6358450	"Caf1-105,G-oalpha47A,CG11777,"	"347,-2003,2823,"	 Caf1-105 	2694	397.9	1224.7	1446.8	1.86	 // 	0.275	3.636	108.1975
1685	chr3LHet	206980	207310	207160	373.4	Promoter	http://genome.ucsc.edu/cgi-bin/hgTracks?position=chr3LHet:201980-212310	"CG41346,scro,CG40000,"	"-138,332,37941,"	 scro 	332	373.4	700.6	763.7	1.03	 /- 	0.489	2.045	174
1686	chr3R	7306760	7307090	7306920	369.7	Intergenic	http://genome.ucsc.edu/cgi-bin/hgTracks?position=chr3R:7301760-7312090	"CG17230,dpr5,PGRP-LB,"	"-15347,18785,-23178,"	 CG17230 	17563	369.7	558.6	276.3	-0.42	 /\ 	1.3381	0.7473	13.6603
1687	chr3R	2690720	2691000	2690850	378.6	CDS	http://genome.ucsc.edu/cgi-bin/hgTracks?position=chr3R:2685720-2696000	"ftz,Scr,Antp,"	"0,-14964,31124,"	 ftz 	805	378.6	356.7	281.5	-0.43	 -- 	1.3452	0.7434	86.6548
1688	chr2L	12087640	12087940	12087800	394.2	Intergenic	http://genome.ucsc.edu/cgi-bin/hgTracks?position=chr2L:12082640-12092940	"prd,CG5325,CG6712,"	"-2008,5970,7368,"	 prd 	2008	394.2	1045.1	1462.2	1.89	 // 	0.2696	3.7094	72.2856
1689	chrU	1155020	1155320	1155150	477.2	Intergenic	http://genome.ucsc.edu/cgi-bin/hgTracks?position=chrU:1150020-1160320	"CG41327,CG17691,CG40068,"	"10641,23650,51337,"	 CG41327 	10641	477.2	222	10.3	-5.52	 \\ 	46.3404	0.0216	0
1690	chr2R	2514710	2515040	2514890	368.3	UTR3	http://genome.ucsc.edu/cgi-bin/hgTracks?position=chr2R:2509710-2520040	"Vha16,CG33919,Trap1,"	"0,-2808,6261,"	 CG33919 	2808	368.3	1632.8	1753.4	2.25	 // 	0.21	4.7613	127.9587
1691	chr2R	3242190	3242780	3242400	368.3	CDS	http://genome.ucsc.edu/cgi-bin/hgTracks?position=chr2R:3237190-3247780	"Dscam,cos,CG11107,"	"0,27268,32318,"	 Dscam 	26974	368.3	53.5	34.3	-3.42	 \- 	10.7288	0.0932	16.2026
1692	chr2R	20290470	20290750	20290610	379.4	Promoter	http://genome.ucsc.edu/cgi-bin/hgTracks?position=chr2R:20285470-20295750	"Mov34,slik,SerT,"	"0,-365,1507,"	 Mov34 	117	379.4	233.7	218	-0.8	 \- 	1.7406	0.5745	111.7373
1693	chr2R	3508210	3508500	3508350	432.7	Intergenic	http://genome.ucsc.edu/cgi-bin/hgTracks?position=chr2R:3503210-3513500	"CG30492,CG1358,CG30494,"	"2398,-6310,20066,"	 CG30492 	2398	432.7	193.4	54.9	-2.98	 \\ 	7.8793	0.1269	9.7865
1694	chr2L	14112000	14112280	14112150	377.1	Intergenic	http://genome.ucsc.edu/cgi-bin/hgTracks?position=chr2L:14107000-14117280	"CG31769,CG15293,CG16879,"	"-1411,-2860,-5466,"	 CG31769 	1411	377.1	89	31.5	-3.58	 \- 	11.9868	0.0834	2.5118
1695	chr3L	18198430	18198750	18198580	367.5	Intergenic	http://genome.ucsc.edu/cgi-bin/hgTracks?position=chr3L:18193430-18203750	"CG7320,W,CG13699,"	"-1914,-19843,-42965,"	 CG7320 	3845	367.5	507.2	546.9	0.57	 /- 	0.672	1.4881	25.1616
1696	chr2R	5854720	5855020	5854870	403.1	Promoter	http://genome.ucsc.edu/cgi-bin/hgTracks?position=chr2R:5849720-5860020	"CG12133,Adam,CG1418,"	"0,1594,-2303,"	 CG12133 	134	403.1	499.7	323.8	-0.32	 /\ 	1.2449	0.8033	43.349
1697	chr3R	5249390	5249700	5249560	401.6	Intronic	http://genome.ucsc.edu/cgi-bin/hgTracks?position=chr3R:5244390-5254700	"ps,alpha-Man-II,Task7,"	"0,-6574,-11821,"	 ps 	4244	401.6	396.4	323.2	-0.31	 -- 	1.2425	0.8048	9.9992
1698	chrU	6109910	6110220	6110080	382.3	Intergenic	http://genome.ucsc.edu/cgi-bin/hgTracks?position=chrU:6104910-6115220	"CG41582,CG41574,CG41012,"	"-9929,22518,64829,"	 CG41582 	9929	382.3	374.7	199.7	-0.94	 -\ 	1.915	0.5222	7.6126
1699	chr2L	2453490	2453770	2453620	406.8	Intronic	http://genome.ucsc.edu/cgi-bin/hgTracks?position=chr2L:2448490-2458770	"dpp,CG9886,CG34447,"	"0,-30705,-33610,"	 dpp 	1118	406.8	721.3	940.5	1.21	 // 	0.4325	2.312	19.7028
1700	chr3R	5738830	5739130	5738980	391.2	Intronic	http://genome.ucsc.edu/cgi-bin/hgTracks?position=chr3R:5733830-5744130	"CG34360,CG12418,Teh1,"	"0,-37908,-45138,"	 CG34360 	15658	391.2	402.2	235.7	-0.73	 -\ 	1.6599	0.6024	26.4587
1701	chr3R	20872410	20872690	20872550	414.9	CDS	http://genome.ucsc.edu/cgi-bin/hgTracks?position=chr3R:20867410-20877690	"CG11786,CG11790,5PtaseI,"	"0,871,-1693,"	 CG11786 	504	414.9	93.3	47.5	-3.12	 \- 	8.7389	0.1144	14.5145
1702	chr2R	10987230	10987530	10987380	457.2	Intergenic	http://genome.ucsc.edu/cgi-bin/hgTracks?position=chr2R:10982230-10992530	"chn,CG33467,CG34186,"	"15381,-43634,45092,"	 chn 	15381	457.2	778.5	867.3	0.92	 /- 	0.5271	1.897	127.1643
1703	chrX	8725380	8725660	8725530	366	Intergenic	http://genome.ucsc.edu/cgi-bin/hgTracks?position=chrX:8720380-8730660	"CG32710,Lim1,CG12075,"	"-10824,-25722,32615,"	 CG32710 	12276	366	743	891.3	1.28	 // 	0.4107	2.435	114.6609
1704	chr2R	14098540	14098830	14098690	392.7	Intergenic	http://genome.ucsc.edu/cgi-bin/hgTracks?position=chr2R:14093540-14103830	"CG30114,CG33958,CG14500,"	"-2887,-18349,-21531,"	 CG30114 	3431	392.7	595.1	813.5	1.05	 // 	0.4828	2.0715	69.248
1705	chrX	21096960	21097240	21097090	383.1	Intronic	http://genome.ucsc.edu/cgi-bin/hgTracks?position=chrX:21091960-21102240	"CG32521,CG32523,CG1724,"	"0,-7228,-22722,"	 CG32523 	8168	383.1	589.8	258.6	-0.57	 /\ 	1.4815	0.675	7.205
1706	chr2L	17262270	17262590	17262440	374.2	Intergenic	http://genome.ucsc.edu/cgi-bin/hgTracks?position=chr2L:17257270-17267590	"beat-IIIc,CG15140,CG6380,"	"-1708,23972,28729,"	 beat-IIIc 	1708	374.2	520.4	365	-0.04	 /\ 	1.0252	0.9754	45.7252
1707	chr2L	19323890	19324200	19324040	545.3	Intergenic	http://genome.ucsc.edu/cgi-bin/hgTracks?position=chr2L:19318890-19329200	"dnt,CG10750,CG17564,"	"14635,-22440,-24189,"	 CG10750 	23735	545.3	571.3	422.8	-0.37	 -\ 	1.29	0.7752	69.3144
1708	chr2L	20072310	20072810	20072460	364.6	Promoter	http://genome.ucsc.edu/cgi-bin/hgTracks?position=chr2L:20067310-20077810	"bwa,CG10730,pr,"	"0,-251,1253,"	 CG10730 	251	364.6	452.6	374.7	0.04	 /\ 	0.9729	1.0278	25.7385
1709	chrX	4333960	4334540	4334330	364.6	Intronic	http://genome.ucsc.edu/cgi-bin/hgTracks?position=chrX:4328960-4339540	"bi,CG32773,CG12688,"	"0,-52046,-57128,"	 bi 	27442	364.6	113.9	32	-3.5	 \\ 	11.3795	0.0879	6.9107
1710	chr3R	8280320	8280600	8280450	374.2	CDS	http://genome.ucsc.edu/cgi-bin/hgTracks?position=chr3R:8275320-8285600	"CG18549,CG5509,trus,"	"0,-1773,1843,"	 trus 	1843	374.2	502.4	411.9	0.14	 /\ 	0.9085	1.1008	25.7356
1711	chrX	2333000	2333290	2333140	500.1	Intergenic	http://genome.ucsc.edu/cgi-bin/hgTracks?position=chrX:2328000-2338290	"tko,boi,z,"	"3205,5056,8661,"	 tko 	4869	500.1	270.8	127.6	-1.97	 \\ 	3.9205	0.2551	18.7811
1712	chr3L	17423450	17423780	17423630	363.8	UTR5	http://genome.ucsc.edu/cgi-bin/hgTracks?position=chr3L:17418450-17428780	"frc,CG32174,CG33052,"	"0,0,-1699,"	 CG33052 	1699	363.8	320.1	202.5	-0.84	 -\ 	1.7965	0.5566	25.4103
1713	chr3R	27405590	27405910	27405750	363.8	UTR5	http://genome.ucsc.edu/cgi-bin/hgTracks?position=chr3R:27400590-27410910	"pygo,rod,gammaCop,"	"0,643,-4308,"	 rod 	643	363.8	612.1	680.2	0.9	 /- 	0.5349	1.8696	84.8954
1714	chrX	1939900	1940220	1940050	363.8	CDS	http://genome.ucsc.edu/cgi-bin/hgTracks?position=chrX:1934900-1945220	"moody,CG4325,Actn,"	"0,-2199,-3706,"	 CG4325 	2199	363.8	343.4	271.2	-0.42	 -- 	1.3417	0.7453	23.3969
1715	chr2L	19339090	19339370	19339230	410.5	CDS	http://genome.ucsc.edu/cgi-bin/hgTracks?position=chr2L:19334090-19344370	"dnt,CG13086,CG17349,"	"0,25163,31247,"	 dnt 	23994	410.5	1243.3	1693.3	2.04	 // 	0.2424	4.1251	76.3522
1716	chr3R	20184820	20185130	20184970	381.6	Intronic	http://genome.ucsc.edu/cgi-bin/hgTracks?position=chr3R:20179820-20190130	"CG18528,Golgin84,CG5762,"	"0,-1325,1456,"	 CG18528 	878	381.6	228.9	146.4	-1.38	 \\ 	2.6056	0.3838	23.9211
1717	chr3R	8101830	8102140	8101990	394.2	Intronic	http://genome.ucsc.edu/cgi-bin/hgTracks?position=chr3R:8096830-8107140	"svp,CG17738,CG3942,"	"0,-4968,-19676,"	 svp 	4841	394.2	687.3	814.1	1.05	 // 	0.4842	2.0651	28.098
1718	chr2R	13627740	13628020	13627880	363.1	Intronic	http://genome.ucsc.edu/cgi-bin/hgTracks?position=chr2R:13622740-13633020	"CG4996,CG6401,CG6406,"	"0,-718,-3111,"	 CG4996 	483	363.1	429.8	294	-0.3	 -\ 	1.2348	0.8099	74.2331
1719	chr2R	11682400	11682680	11682520	363.1	Intronic	http://genome.ucsc.edu/cgi-bin/hgTracks?position=chr2R:11677400-11687680	"Zasp,CG30321,CG33465,"	"0,-1425,24212,"	 CG30321 	1692	363.1	223.6	162.5	-1.16	 \- 	2.2347	0.4475	6.6637
1720	chr3R	27504260	27504560	27504420	423.8	Intronic	http://genome.ucsc.edu/cgi-bin/hgTracks?position=chr3R:27499260-27509560	"CG11550,CG1815,kek6,"	"0,-717,-17089,"	 CG11550 	1182	423.8	486	426.8	0.01	 -- 	0.9931	1.0069	17.1642
1721	chr2L	11065700	11065980	11065850	414.9	Intronic	http://genome.ucsc.edu/cgi-bin/hgTracks?position=chr2L:11060700-11070980	"Samuel,CG14914,CG14915,"	"0,2925,5205,"	 Samuel 	1147	414.9	1288.8	1450.2	1.81	 // 	0.2861	3.495	61.3647
1722	chr3R	1618340	1618670	1618490	362.3	CDS	http://genome.ucsc.edu/cgi-bin/hgTracks?position=chr3R:1613340-1623670	"CG1218,CG2046,Rpn5,"	"0,539,-1199,"	 CG1218 	883	362.3	235.3	106.4	-1.77	 \\ 	3.4052	0.2937	15.6293
1723	chr3R	4477630	4478200	4477800	362.3	CDS	http://genome.ucsc.edu/cgi-bin/hgTracks?position=chr3R:4472630-4483200	"Dhod,CG8021,CG11753,"	"0,-585,937,"	 Dhod 	838	362.3	189.7	83.5	-2.12	 \\ 	4.3381	0.2305	31.9982
1724	chr3R	5417730	5418020	5417870	401.6	UTR5	http://genome.ucsc.edu/cgi-bin/hgTracks?position=chr3R:5412730-5423020	"CG8312,bocksbeutel,P58IPK,"	"0,-1161,-2568,"	 CG8312 	838	401.6	709.1	650.4	0.7	 /- 	0.6174	1.6196	38.4935
1725	chr2L	6724960	6725240	6725120	361.6	Intronic	http://genome.ucsc.edu/cgi-bin/hgTracks?position=chr2L:6719960-6730240	"Liprin-alpha,homer,CG11188,"	"0,-1765,-5731,"	 Liprin-alpha 	1214	361.6	234.8	109.8	-1.72	 \\ 	3.292	0.3038	36.3088
1726	chr3R	15157960	15158240	15158100	369	Intergenic	http://genome.ucsc.edu/cgi-bin/hgTracks?position=chr3R:15152960-15163240	"Dl,Ino80,CG3581,"	"-6165,36616,41378,"	 Dl 	6165	369	510.9	596.1	0.69	 // 	0.619	1.6154	100.9125
1727	chr3R	7168640	7168950	7168790	376.4	Intergenic	http://genome.ucsc.edu/cgi-bin/hgTracks?position=chr3R:7163640-7173950	"KP78b,KP78a,pros,"	"3289,5459,28918,"	 KP78b 	5373	376.4	326.4	161.3	-1.22	 -\ 	2.3333	0.4286	10.4835
1728	chrX	5075470	5075750	5075600	384.6	Intronic	http://genome.ucsc.edu/cgi-bin/hgTracks?position=chrX:5070470-5080750	"rg,CG5062,CG15465,"	"0,0,-5059,"	 CG5062 	802	384.6	273.5	46.3	-3.05	 \\ 	8.2991	0.1205	2.3419
1729	chr2R	18061440	18061760	18061600	359.4	CDS	http://genome.ucsc.edu/cgi-bin/hgTracks?position=chr2R:18056440-18066760	"CG3045,CG6758,a,"	"0,810,-1254,"	 CG3045 	643	359.4	106.5	48.6	-2.88	 \- 	7.3904	0.1353	10.4689
1730	chr3R	21459020	21459550	21459390	359.4	Intergenic	http://genome.ucsc.edu/cgi-bin/hgTracks?position=chr3R:21454020-21464550	"jigr1,CG4685,CG4673,"	"4158,-6747,-9008,"	 jigr1 	4158	359.4	816.7	1055.5	1.55	 // 	0.3405	2.937	140.6564
1731	chr3R	26980400	26980710	26980540	383.8	Intronic	http://genome.ucsc.edu/cgi-bin/hgTracks?position=chr3R:26975400-26985710	"Gycbeta100B,stops,CG15556,"	"0,3336,-24152,"	 stops 	13786	383.8	322.2	125.9	-1.61	 -\ 	3.0497	0.3279	6.2089
1732	chrX	7301260	7301560	7301420	392.7	CDS	http://genome.ucsc.edu/cgi-bin/hgTracks?position=chrX:7296260-7306560	"CG32727,CG15035,CG34337,"	"0,-4213,9884,"	 CG32727 	178	392.7	119.2	48.6	-3.01	 \- 	8.0761	0.1238	2.6887
1733	chr2R	17245230	17245550	17245410	368.3	CDS	http://genome.ucsc.edu/cgi-bin/hgTracks?position=chr2R:17240230-17250550	"cv-2,CG17974,CG9822,"	"0,-7061,-10054,"	 CG17974 	7061	368.3	670.4	656.2	0.83	 /- 	0.5612	1.7818	32.5425
1734	chr3R	12437340	12437640	12437490	369	CDS	http://genome.ucsc.edu/cgi-bin/hgTracks?position=chr3R:12432340-12442640	"CG12783,npf,CG10340,"	"0,-441,1643,"	 CG12783 	1632	369	398.5	364.4	-0.02	 -- 	1.0126	0.9876	24.0751
1735	chr3R	10287750	10288040	10287900	383.1	Intronic	http://genome.ucsc.edu/cgi-bin/hgTracks?position=chr3R:10282750-10293040	"cv-c,CG34388,HtrA2,"	"0,-40310,47715,"	 cv-c 	19161	383.1	574.5	649.3	0.76	 /- 	0.59	1.695	60.0419
1736	chr3R	5502150	5502450	5502300	407.5	CDS	http://genome.ucsc.edu/cgi-bin/hgTracks?position=chr3R:5497150-5507450	"CG8358,CG16817,CG9492,"	"0,1352,-2761,"	 CG8358 	1056	407.5	434.6	284.3	-0.52	 -\ 	1.4334	0.6977	33.2294
1737	chrX	692760	693040	692900	360.1	CDS	http://genome.ucsc.edu/cgi-bin/hgTracks?position=chrX:687760-698040	"Rbf,CG16989,CG13359,"	"0,-2496,2800,"	 Rbf 	2590	360.1	191.3	50.3	-2.84	 \\ 	7.1532	0.1398	13.5518
1738	chr3R	1199140	1199500	1199320	357.9	CDS	http://genome.ucsc.edu/cgi-bin/hgTracks?position=chr3R:1194140-1204500	"hd,RpII18,CG14667,"	"0,-1195,1471,"	 hd 	1033	357.9	113.9	42.3	-3.08	 \\ 	8.454	0.1183	24.7983
1739	chr3R	3791860	3792180	3792030	357.9	Intronic	http://genome.ucsc.edu/cgi-bin/hgTracks?position=chr3R:3786860-3797180	"dsx,CG2791,Os-C,"	"0,8097,12650,"	 dsx 	1100	357.9	204.6	51.5	-2.79	 \\ 	6.9511	0.1439	12.3522
1740	chr3R	19530500	19530820	19530660	357.9	Promoter	http://genome.ucsc.edu/cgi-bin/hgTracks?position=chr3R:19525500-19535820	"CG31414,CG31413,CG31148,"	"0,-395,-2336,"	 CG31414 	135	357.9	640.2	1058.9	1.56	 // 	0.338	2.9588	163.6882
1741	chr3L	6580260	6580540	6580400	369.7	Intronic	http://genome.ucsc.edu/cgi-bin/hgTracks?position=chr3L:6575260-6585540	"CG18769,CG32397,ndl,"	"0,-2946,6637,"	 CG32397 	2946	369.7	99.6	37.2	-3.31	 \- 	9.9434	0.1006	8.8645
1742	chrX	8395570	8395870	8395710	410.5	Intronic	http://genome.ucsc.edu/cgi-bin/hgTracks?position=chrX:8390570-8400870	"CG33181,otu,Nrg,"	"0,-12157,15695,"	 CG33181 	711	410.5	145.2	61.8	-2.73	 \\ 	6.644	0.1505	3.3294
1743	chr3R	18462200	18462500	18462340	399.4	Intronic	http://genome.ucsc.edu/cgi-bin/hgTracks?position=chr3R:18457200-18467500	"loco,CG17622,mRpL45,"	"0,15808,-16371,"	 loco 	971	399.4	45.6	26.3	-3.92	 \- 	15.1767	0.0659	11.3222
1744	chrX	10955170	10955490	10955340	356.4	Intergenic	http://genome.ucsc.edu/cgi-bin/hgTracks?position=chrX:10950170-10960490	"CG1537,CG1545,CG15203,"	"713,-1688,5272,"	 CG1545 	1688	356.4	68.9	18.9	-4.23	 \- 	18.879	0.053	2.7351
1745	chr3R	863100	863430	863230	360.1	Intergenic	http://genome.ucsc.edu/cgi-bin/hgTracks?position=chr3R:858100-868430	"CG2022,corto,CG14662,"	"-26477,46112,-53276,"	 CG2022 	26477	360.1	340.8	212.8	-0.76	 -\ 	1.6922	0.591	12.9081
1746	chr2L	9705400	9705700	9705580	368.3	Intronic	http://genome.ucsc.edu/cgi-bin/hgTracks?position=chr2L:9700400-9710700	"pelo,CG31710,CG4364,"	"0,0,3339,"	 CG31710 	364	368.3	1557	2026.8	2.46	 // 	0.1817	5.5039	219.1633
1747	chr2R	9480040	9480330	9480170	417.2	Intronic	http://genome.ucsc.edu/cgi-bin/hgTracks?position=chr2R:9475040-9485330	"CG6191,CG6197,CG18369,"	"0,983,4011,"	 CG6191 	671	417.2	377.3	603.5	0.53	 -/ 	0.6912	1.4468	83.8549
1748	chr2L	12810820	12811340	12811150	355.7	Intergenic	http://genome.ucsc.edu/cgi-bin/hgTracks?position=chr2L:12805820-12816340	"kek1,CG15483,MRP,"	"7779,-49310,-66341,"	 kek1 	11637	355.7	371	155.6	-1.19	 -\ 	2.2857	0.4375	3.0495
1749	chr3L	11333330	11333930	11333760	355.7	Intergenic	http://genome.ucsc.edu/cgi-bin/hgTracks?position=chr3L:11328330-11338930	"CG6168,CG6163,CG7573,"	"-18941,21325,-27263,"	 CG6168 	18941	355.7	131.4	97.8	-1.86	 \- 	3.6357	0.275	12.8496
1750	chr3R	4865770	4866050	4865940	357.9	CDS	http://genome.ucsc.edu/cgi-bin/hgTracks?position=chr3R:4860770-4871050	"hyx,neur,Nmdmc,"	"0,-751,2285,"	 hyx 	451	357.9	185	132.1	-1.44	 \- 	2.7082	0.3692	79.6685
1751	chr3R	6935150	6935440	6935290	387.5	Intergenic	http://genome.ucsc.edu/cgi-bin/hgTracks?position=chr3R:6930150-6940440	"CG6629,Ugt86Dd,CG4706,"	"5102,17025,27608,"	 CG6629 	6138	387.5	300.5	109.3	-1.83	 \\ 	3.5466	0.282	2.8714
1752	chr2L	4281310	4281590	4281460	369	Intergenic	http://genome.ucsc.edu/cgi-bin/hgTracks?position=chr2L:4276310-4286590	"tutl,Art2,CG15425,"	"1690,-2170,-23134,"	 tutl 	1690	369	1447.3	1776.8	2.27	 // 	0.2077	4.8153	101.7369
1753	chr3L	2639430	2639980	2639620	354.9	CDS	http://genome.ucsc.edu/cgi-bin/hgTracks?position=chr3L:2634430-2644980	"CG1244,CG14949,CG1143,"	"0,2792,5752,"	 CG1244 	2716	354.9	137.3	49.2	-2.85	 \\ 	7.2141	0.1386	9.9069
1754	chr2R	6469390	6469680	6469530	619.4	Intronic	http://genome.ucsc.edu/cgi-bin/hgTracks?position=chr2R:6464390-6474680	"psq,CG11883,lola,"	"0,35638,-38763,"	 psq 	1668	619.4	586.1	512	-0.27	 -- 	1.2098	0.8266	158.7384
1755	chr3L	17372080	17372360	17372200	354.2	Intronic	http://genome.ucsc.edu/cgi-bin/hgTracks?position=chr3L:17367080-17377360	"Cad74A,CG13728,CG13731,"	"0,923,4920,"	 Cad74A 	413	354.2	599.9	786.6	1.15	 // 	0.4503	2.2209	90.5969
1756	chr3L	18469430	18469730	18469560	388.3	Intergenic	http://genome.ucsc.edu/cgi-bin/hgTracks?position=chr3L:18464430-18474730	"Met75Ca,Met75Cb,AlCR2,"	"-4096,-6861,10041,"	 Met75Ca 	4096	388.3	190.8	92.7	-2.07	 \\ 	4.1895	0.2387	4.5941
1757	chrX	4348010	4348290	4348160	354.2	Intronic	http://genome.ucsc.edu/cgi-bin/hgTracks?position=chrX:4343010-4353290	"bi,CG12685,CG32773,"	"0,61486,-65876,"	 bi 	41272	354.2	763.7	785.5	1.15	 /- 	0.4509	2.2177	82.1665
1758	chr3R	20857840	20858130	20857980	397.2	CDS	http://genome.ucsc.edu/cgi-bin/hgTracks?position=chr3R:20852840-20863130	"Smg6,CG6422,Hr96,"	"0,1885,-2905,"	 Smg6 	1197	397.2	359.3	83	-2.26	 -\ 	4.7879	0.2089	11.8248
1759	chr2L	1411260	1411550	1411390	1075.9	Intronic	http://genome.ucsc.edu/cgi-bin/hgTracks?position=chr2L:1406260-1416550	"lea,CG14346,NLaz,"	"0,-42343,-49658,"	 lea 	9059	1075.9	1610.5	1949.6	0.86	 // 	0.5518	1.8121	276.5504
1760	chr2L	17857420	17857710	17857560	404.6	Intergenic	http://genome.ucsc.edu/cgi-bin/hgTracks?position=chr2L:17852420-17862710	"CadN2,btv,CG5674,"	"-40599,105174,105777,"	 CadN2 	40599	404.6	310.6	158.5	-1.35	 \\ 	2.5531	0.3917	6.688
1761	chr3L	22718600	22718930	22718760	353.4	CDS	http://genome.ucsc.edu/cgi-bin/hgTracks?position=chr3L:22713600-22723930	"mael,CG14450,CG11367,"	"0,572,2446,"	 mael 	1427	353.4	275.6	103.5	-1.77	 \\ 	3.4134	0.293	16.1154
1762	chr2R	12837740	12838020	12837900	373.4	CDS	http://genome.ucsc.edu/cgi-bin/hgTracks?position=chr2R:12832740-12843020	"CG34415,CG15614,CG34191,"	"0,-1840,1842,"	 CG34415 	1418	373.4	608.9	843.8	1.18	 // 	0.4426	2.2595	15.5314
1763	chr3L	13584720	13585060	13584880	464.6	Intronic	http://genome.ucsc.edu/cgi-bin/hgTracks?position=chr3L:13579720-13590060	"bru-3,CG10710,CG10743,"	"0,-72179,-75504,"	 CG10710 	72179	464.6	130.9	29.7	-3.96	 \\ 	15.6175	0.064	9.237
[truncated: 2,152,436 more chars]
