# Supplementary material for: Zelda Binding in the Early Drosophila melanogaster Embryo Marks Regions Subsequently Activated at the Maternal-to-Zygotic Transition
Source: PLoS Genet. 2011 Oct 20;7(10):e1002266. doi: 10.1371/journal.pgen.1002266 (PMC3197655; doi:10.1371/journal.pgen.1002266)
Supplement: Table S2 — ZLD peaks at cycle 13. (XLS) [file pgen.1002266.s005.xls]

http://genome.ucsc.edu/cgi-bin/hgTracks?hgS_doOtherUser=submit&hgS_otherUserName=Tomkap&hgS_otherUserSessionName=ZLD																			
PID	Chr	From	To	Peak	Height	Label	Link	Genes	Dists	TSS_gene	TSS_dist	St3_Height	St4_Height	St5_Height	Slope	Dynamics	Max_3_to_1_contamination	Max_1_to_3_contamination	DNaseI_st5
1	chr3L	19549830	19550160	19549980	11043.6	Intergenic	http://genome.ucsc.edu/cgi-bin/hgTracks?position=chr3L:19544830-19555160	"CG9300,CG32210,CG14098,"	"-2108,-4596,-9585,"	 CG9300 	4459	11365.6	11043.6	10528.4	-0.11	 -- 	1.0795	0.9263	755.6561
2	chr3R	11815060	11815380	11815180	7057.3	Intronic	http://genome.ucsc.edu/cgi-bin/hgTracks?position=chr3R:11810060-11820380	"srp,Hel89B,mor,"	"0,-5993,-16549,"	 srp 	3258	5686.9	7057.3	7773.9	0.45	 /- 	0.7315	1.367	187.7925
3	chr3L	22395810	22396310	22396120	6860.2	Intronic	http://genome.ucsc.edu/cgi-bin/hgTracks?position=chr3L:22390810-22401310	"Ten-m,CG11449,laza,"	"0,51352,55795,"	 Ten-m 	4867	4631	6860.2	6593.7	0.51	 /- 	0.7023	1.4238	421.548
4	chr3L	16107140	16107480	16107310	7408.2	Intronic	http://genome.ucsc.edu/cgi-bin/hgTracks?position=chr3L:16102140-16112480	"Taf4,Zn72D,CG12272,"	"0,-1822,7829,"	 Taf4 	524	9664.4	7408.2	5180.1	-0.9	 \\ 	1.8657	0.536	303.3918
5	chr2R	4119760	4120090	4119940	7263.5	Promoter	http://genome.ucsc.edu/cgi-bin/hgTracks?position=chr2R:4114760-4125090	"dpn,CG34217,pnut,"	"-108,-3711,4833,"	 dpn 	108	6564.9	7263.5	7788.7	0.25	 -- 	0.8429	1.1864	291.3659
6	chr3L	19555290	19555750	19555540	6497.2	Intergenic	http://genome.ucsc.edu/cgi-bin/hgTracks?position=chr3L:19550290-19560750	"Shal,CG9300,CG32210,"	"5997,-7668,-10156,"	 CG9300 	10019	8232.1	6497.2	5772.2	-0.51	 \- 	1.4262	0.7012	639.5341
7	chr3R	10643570	10644210	10643730	6466.4	Promoter	http://genome.ucsc.edu/cgi-bin/hgTracks?position=chr3R:10638570-10649210	"btsz,CG14857,CG14856,"	"0,-13663,-16843,"	 btsz 	77	5535.7	6466.4	6154.9	0.15	 -- 	0.8994	1.1119	541.3236
8	chr2R	6470530	6470860	6470710	6146.9	Promoter	http://genome.ucsc.edu/cgi-bin/hgTracks?position=chr2R:6465530-6475860	"psq,CG11883,lola,"	"0,34458,-39943,"	 psq 	488	5745.4	6146.9	5773.9	0.01	 -- 	0.9951	1.005	897.7788
9	chr3L	20395710	20396030	20395860	6354.6	Intergenic	http://genome.ucsc.edu/cgi-bin/hgTracks?position=chr3L:20390710-20401030	"trbl,CG13248,CG33969,"	"-1152,4340,-9212,"	 trbl 	1152	3836	6354.6	5843.1	0.61	 /- 	0.6565	1.5232	857.231
10	chr2R	3373730	3374070	3373910	5741.5	Promoter	http://genome.ucsc.edu/cgi-bin/hgTracks?position=chr2R:3368730-3379070	"CG42396,CG1621,CG1620,"	"0,4423,7399,"	 CG42396 	81	5726.9	5741.5	3763.1	-0.61	 -\ 	1.5219	0.6571	896.4326
11	chr2R	11778420	11778740	11778580	6349.3	UTR5	http://genome.ucsc.edu/cgi-bin/hgTracks?position=chr2R:11773420-11783740	"sli,CG33463,CG33464,"	"0,4753,-17931,"	 CG33463 	5352	3610.7	6349.3	6702.9	0.89	 /- 	0.5387	1.8564	558.9881
12	chr3L	8668600	8668920	8668750	6241.7	Promoter	http://genome.ucsc.edu/cgi-bin/hgTracks?position=chr3L:8663600-8673920	"h,CG6486,Arr2,"	"108,-24639,-26714,"	 h 	108	4625.1	6241.7	5847.1	0.34	 /- 	0.791	1.2642	543.0536
13	chr3R	16369070	16369410	16369220	5504.6	Intronic	http://genome.ucsc.edu/cgi-bin/hgTracks?position=chr3R:16364070-16374410	"Stat92E,MtnD,att-ORFA,"	"0,-8213,8890,"	 Stat92E 	7632	5640.9	5504.6	5947.2	0.08	 -- 	0.9485	1.0543	695.9387
14	chr3L	16766270	16766620	16766450	5946	Promoter	http://genome.ucsc.edu/cgi-bin/hgTracks?position=chr3L:16761270-16771620	"Nrt,CG13025,CG9705,"	"0,3177,6750,"	 Nrt 	171	5694.3	5946	5197.3	-0.13	 -- 	1.0956	0.9127	578.6891
15	chr3L	4696250	4696580	4696430	5651.9	Intronic	http://genome.ucsc.edu/cgi-bin/hgTracks?position=chr3L:4691250-4701580	"Gef64C,CG13713,CG15876,"	"0,1248,-1607,"	 CG13713 	1248	7518.5	5651.9	4436.4	-0.76	 \- 	1.6947	0.5901	69.6163
16	chr3R	9118990	9119360	9119180	5295.3	Promoter	http://genome.ucsc.edu/cgi-bin/hgTracks?position=chr3R:9113990-9124360	"wntD,CG8773,Osi22,"	"-260,1291,-1612,"	 wntD 	260	6783.5	5295.3	5164.6	-0.39	 \- 	1.3135	0.7614	267.3226
17	chr2R	13689270	13689600	13689400	5223.2	Intergenic	http://genome.ucsc.edu/cgi-bin/hgTracks?position=chr2R:13684270-13694600	"grh,CG5036,CG5033,"	"893,-3750,-9438,"	 grh 	893	4259	5223.2	4891.8	0.2	 /- 	0.8707	1.1486	771.278
18	chr2R	11018110	11018670	11018480	5137.3	Intronic	http://genome.ucsc.edu/cgi-bin/hgTracks?position=chr2R:11013110-11023670	"chn,CG34186,CG8089,"	"0,13992,14849,"	 chn 	2060	7433.3	5137.3	4577.1	-0.7	 \- 	1.624	0.6158	75.8197
19	chr2L	18596870	18597320	18597070	5027.1	Promoter	http://genome.ucsc.edu/cgi-bin/hgTracks?position=chr2L:18591870-18602320	"amos,CG15160,CG10413,"	"0,-1639,2678,"	 amos 	130	6721.3	5027.1	4896.9	-0.46	 \- 	1.3726	0.7286	183.132
20	chr3R	7600920	7601450	7601110	4962.4	Intronic	http://genome.ucsc.edu/cgi-bin/hgTracks?position=chr3R:7595920-7606450	"l(3)neo38,CG17360,Lk6,"	"0,5740,-10931,"	 l(3)neo38 	2961	4479.9	4962.4	5032.5	0.17	 -- 	0.8902	1.1234	386.5564
21	chr3R	4103520	4103850	4103690	6158.5	UTR5	http://genome.ucsc.edu/cgi-bin/hgTracks?position=chr3R:4098520-4108850	"ato,CG9630,CG11671,"	"0,-8086,9970,"	 ato 	177	5028.9	6158.5	6845.4	0.44	 /- 	0.7346	1.3612	276.7431
22	chr3R	10	370	180	5022.9	Promoter	http://genome.ucsc.edu/cgi-bin/hgTracks?position=chr3R:-4990-5370	"CG12581,Dsk,CG12582,"	"199,15207,22848,"	 CG12581 	199	4176.1	5022.9	4800.8	0.2	 /- 	0.8699	1.1496	620.9538
23	chr2R	18577120	18577450	18577290	4960.3	Intergenic	http://genome.ucsc.edu/cgi-bin/hgTracks?position=chr2R:18572120-18582450	"ppa,robo,CG30259,"	"-812,2738,11658,"	 ppa 	812	4496.2	4960.3	5182.4	0.2	 -- 	0.8676	1.1526	621.2344
24	chr2R	18965150	18965510	18965340	4711.3	CDS	http://genome.ucsc.edu/cgi-bin/hgTracks?position=chr2R:18960150-18970510	"Art7,CG3085,Gr59a,"	"0,-959,2743,"	 Art7 	1219	7619.3	4711.3	2317.5	-1.72	 \\ 	3.2878	0.3042	110.0381
25	chr3R	5224510	5225290	5225110	4703.8	CDS	http://genome.ucsc.edu/cgi-bin/hgTracks?position=chr3R:5219510-5230290	"Or85f,CG34117,RpL34b,"	"0,181,922,"	 CG34117 	661	4770.3	4703.8	4728.2	-0.01	 -- 	1.0089	0.9912	165.244
26	chr2L	13225240	13225870	13225450	4625.9	Promoter	http://genome.ucsc.edu/cgi-bin/hgTracks?position=chr2L:13220240-13230870	"CG15480,CG16812,CG16813,"	"-244,-900,2402,"	 CG15480 	244	5119.3	4625.9	4969	-0.04	 -- 	1.0302	0.9706	693.0137
27	chr3R	4293480	4293820	4293650	5139.4	Intronic	http://genome.ucsc.edu/cgi-bin/hgTracks?position=chr3R:4288480-4298820	"PQBP-1,Or85b,Or85c,"	"0,42148,43805,"	 PQBP-1 	9665	3690.7	5139.4	6016.5	0.7	 // 	0.6134	1.6302	185.3735
28	chr3L	4694760	4695130	4694920	4776.4	Promoter	http://genome.ucsc.edu/cgi-bin/hgTracks?position=chr3L:4689760-4700130	"Gef64C,CG15876,CG13713,"	"0,-97,2758,"	 CG15876 	97	6963.6	4776.4	4946.7	-0.49	 \- 	1.4077	0.7104	103.7924
29	chr2R	9335350	9335720	9335530	4672.6	Intronic	http://genome.ucsc.edu/cgi-bin/hgTracks?position=chr2R:9330350-9340720	"cnn,CG30062,cbs,"	"0,-1687,2638,"	 cnn 	1372	3358	4672.6	4558.2	0.44	 /- 	0.7367	1.3574	240.5173
30	chr3R	24684950	24685320	24685130	4833.1	Promoter	http://genome.ucsc.edu/cgi-bin/hgTracks?position=chr3R:24679950-24690320	"CG31048,inx3,CG33203,"	"0,-215,11199,"	 inx3 	215	3308.4	4833.1	5651.5	0.77	 // 	0.5854	1.7082	675.5858
31	chr3R	21849020	21849350	21849190	5208.9	Intergenic	http://genome.ucsc.edu/cgi-bin/hgTracks?position=chr3R:21844020-21854350	"HLHm3,m4,HLHm5,"	"-332,566,5381,"	 m4 	1025	6023.3	5208.9	6067.4	0.01	 -- 	0.9927	1.0073	239.9857
32	chr3L	13371450	13371790	13371620	5023.9	Promoter	http://genome.ucsc.edu/cgi-bin/hgTracks?position=chr3L:13366450-13376790	"SNCF,CG14111,CG14107,"	"64,771,1833,"	 SNCF 	64	5729.9	5023.9	5858.6	0.03	 -- 	0.978	1.0225	319.3882
33	chr3R	12651820	12652160	12652000	4419.8	CDS	http://genome.ucsc.edu/cgi-bin/hgTracks?position=chr3R:12646820-12657160	"abd-A,Glut3,CG10349,"	"0,-36255,53449,"	 abd-A 	1738	2906.8	4419.8	4154.4	0.52	 /- 	0.6997	1.4292	104.8596
34	chr3R	27018790	27019150	27018970	4473.3	Promoter	http://genome.ucsc.edu/cgi-bin/hgTracks?position=chr3R:27013790-27024150	"CG31004,bnk,CG1544,"	"0,0,3669,"	 bnk 	25	7030.2	4473.3	3995.9	-0.82	 \- 	1.7594	0.5684	91.9388
35	chr2R	4016990	4017480	4017290	4320.1	CDS	http://genome.ucsc.edu/cgi-bin/hgTracks?position=chr2R:4011990-4022480	"Pbp49,Socs44A,Pabp2,"	"0,-309,1627,"	 Pbp49 	1547	3761.9	4320.1	2922.7	-0.36	 -\ 	1.2871	0.7769	461.7746
36	chr2R	16935440	16936030	16935860	4308	Intergenic	http://genome.ucsc.edu/cgi-bin/hgTracks?position=chr2R:16930440-16941030	"shg,cpa,CG15653,"	"2246,9435,11543,"	 shg 	8804	3491.4	4308	4842	0.47	 /- 	0.7211	1.3868	824.3558
37	chr2L	1410880	1411220	1411070	4171.2	Intronic	http://genome.ucsc.edu/cgi-bin/hgTracks?position=chr2L:1405880-1416220	"lea,CG14346,NLaz,"	"0,-42023,-49338,"	 lea 	9379	3266.9	4171.2	4863.7	0.57	 // 	0.6717	1.4888	505.635
38	chr3R	26592720	26593080	26592910	4631.2	Intronic	http://genome.ucsc.edu/cgi-bin/hgTracks?position=chr3R:26587720-26598080	"zfh1,CG11315,CG11314,"	"0,-20900,-21927,"	 zfh1 	1263	3367.7	4631.2	5033.1	0.58	 /- 	0.6691	1.4945	118.7167
39	chrX	6891280	6891820	6891620	4129.4	Intronic	http://genome.ucsc.edu/cgi-bin/hgTracks?position=chrX:6886280-6896820	"inx7,inx2,CG14430,"	"0,1075,-10384,"	 inx2 	1075	5727.6	4129.4	4934.1	-0.22	 \- 	1.1608	0.8615	263.3655
40	chrX	289800	290140	289970	4586.2	Promoter	http://genome.ucsc.edu/cgi-bin/hgTracks?position=chrX:284800-295140	"CG32816,sc,l(1)sc,"	"0,122,13785,"	 sc 	122	5655	4586.2	5745.3	0.02	 -/ 	0.9843	1.016	232.5966
41	chr2L	13227250	13227820	13227600	4115.1	Promoter	http://genome.ucsc.edu/cgi-bin/hgTracks?position=chr2L:13222250-13232820	"CG16813,CG16815,CG15480,"	"252,2041,-2394,"	 CG16813 	252	6602	4115.1	3682.4	-0.84	 \- 	1.7928	0.5578	183.3327
42	chrX	18203350	18203910	18203530	4088.6	Intergenic	http://genome.ucsc.edu/cgi-bin/hgTracks?position=chrX:18198350-18208910	"os,CG6023,CG6123,"	"-509,4625,14741,"	 os 	509	5542.4	4088.6	3612.6	-0.62	 \- 	1.5342	0.6518	418.9864
43	chr2R	8418250	8418570	8418410	4751.5	Intronic	http://genome.ucsc.edu/cgi-bin/hgTracks?position=chr2R:8413250-8423570	"fra,CG33632,CG8569,"	"0,-8174,-9279,"	 fra 	1850	3460.3	4751.5	5023.9	0.54	 /- 	0.6888	1.4519	85.3738
44	chr2L	1119820	1120200	1120020	4069	Intronic	http://genome.ucsc.edu/cgi-bin/hgTracks?position=chr2L:1114820-1125200	"Pino,CG14340,CG14339,"	"0,-5880,-7318,"	 Pino 	881	6278.9	4069	4524.5	-0.47	 \- 	1.3878	0.7206	326.3204
45	chr2R	7070160	7070640	7070330	4051.5	Promoter	http://genome.ucsc.edu/cgi-bin/hgTracks?position=chr2R:7065160-7075640	"shn,CG13230,CG12391,"	"0,-27599,-32769,"	 shn 	398	4754.7	4051.5	3355.8	-0.5	 -- 	1.4169	0.7058	56.0808
46	chr3R	2689610	2690010	2689830	3999.5	Promoter	http://genome.ucsc.edu/cgi-bin/hgTracks?position=chr3R:2684610-2695010	"ftz,Scr,Antp,"	"215,-13944,32144,"	 ftz 	215	3982.7	3999.5	3627.5	-0.13	 -- 	1.0979	0.9108	274.9785
47	chr2R	7125080	7125420	7125250	4478.6	Promoter	http://genome.ucsc.edu/cgi-bin/hgTracks?position=chr2R:7120080-7130420	"CG34224,CG13216,CG13217,"	"-121,361,-1062,"	 CG34224 	121	4318.3	4478.6	5021.1	0.22	 -- 	0.86	1.1627	252.1858
48	chr3L	20510330	20510650	20510490	4277.2	Promoter	http://genome.ucsc.edu/cgi-bin/hgTracks?position=chr3L:20505330-20515650	"CG5059,mTerf3,CG32425,"	"0,2198,-3278,"	 CG5059 	90	4181.2	4277.2	4614.9	0.14	 -- 	0.906	1.1037	270.5521
49	chr2L	2576570	2576910	2576730	4345.1	UTR5	http://genome.ucsc.edu/cgi-bin/hgTracks?position=chr2L:2571570-2581910	"insv,CG9883,Rad1,"	"0,940,-1650,"	 insv 	276	3044.6	4345.1	4535.9	0.58	 /- 	0.6712	1.4898	399.3415
50	chr2R	2701440	2701800	2701620	4100.2	CDS	http://genome.ucsc.edu/cgi-bin/hgTracks?position=chr2R:2696440-2706800	"CG3287,koi,ubl,"	"0,944,-3601,"	 koi 	944	3305.4	4100.2	4430.7	0.42	 /- 	0.746	1.3404	361.5138
51	chr3R	2581190	2581520	2581330	4177.6	Intronic	http://genome.ucsc.edu/cgi-bin/hgTracks?position=chr3R:2576190-2586520	"zen,bcd,CG1162,"	"0,233,-649,"	 CG1162 	649	6592.3	4177.6	4326	-0.61	 \- 	1.5239	0.6562	59.2987
52	chr2R	3378120	3378450	3378280	4280.9	Intergenic	http://genome.ucsc.edu/cgi-bin/hgTracks?position=chr2R:3373120-3383450	"CG1621,CG42396,CG1620,"	"53,-912,3029,"	 CG42396 	912	3338.8	4280.9	3039.4	-0.14	 /\ 	1.0985	0.9103	385.5162
53	chr2L	21618810	21619140	21618970	4328.6	Promoter	http://genome.ucsc.edu/cgi-bin/hgTracks?position=chr2L:21613810-21624140	"CG2201,Df31,Ac3,"	"0,7619,13628,"	 CG2201 	198	3324	4328.6	4536.5	0.45	 /- 	0.7327	1.3648	364.7661
54	chr3R	19712320	19712680	19712500	3980.4	Intronic	http://genome.ucsc.edu/cgi-bin/hgTracks?position=chr3R:19707320-19717680	"Pli,TfIIA-S,CG13597,"	"0,3608,4905,"	 Pli 	2783	3803.4	3980.4	4790.5	0.33	 -/ 	0.7939	1.2595	558.6949
55	chr3L	14269260	14269570	14269400	4585.7	Intronic	http://genome.ucsc.edu/cgi-bin/hgTracks?position=chr3L:14264260-14274570	"fz,CG7906,CG34244,"	"0,-38028,-40580,"	 fz 	1926	3159.5	4585.7	6431.8	1.03	 // 	0.4912	2.0357	108.8594
56	chr2L	9988200	9988560	9988370	3827.8	Intronic	http://genome.ucsc.edu/cgi-bin/hgTracks?position=chr2L:9983200-9993560	"bib,CG13130,CG31875,"	"0,-3713,7190,"	 CG13130 	3713	1922.8	3827.8	3740.8	0.96	 /- 	0.514	1.9455	790.4654
57	chr2L	13229380	13229930	13229750	3791.8	Promoter	http://genome.ucsc.edu/cgi-bin/hgTracks?position=chr2L:13224380-13234930	"CG16815,CG16813,Prosalpha6T,"	"0,-1343,2288,"	 CG16815 	109	6279.6	3791.8	2302.6	-1.45	 \\ 	2.7272	0.3667	121.6513
58	chr3R	12076990	12077380	12077190	3778.5	Intronic	http://genome.ucsc.edu/cgi-bin/hgTracks?position=chr3R:12071990-12082380	"tara,bor,Mat89Bb,"	"0,9881,12699,"	 tara 	8650	2623.7	3778.5	4716.1	0.85	 // 	0.5563	1.7975	258.5545
59	chrX	10703210	10703540	10703400	4093.3	Intronic	http://genome.ucsc.edu/cgi-bin/hgTracks?position=chrX:10698210-10708540	"Imp,sesB,Ant2,"	"0,-22422,-22487,"	 Imp 	2515	3344	4093.3	4477.6	0.42	 /- 	0.7468	1.339	130.5967
60	chr3R	20381400	20381780	20381600	3807.2	CDS	http://genome.ucsc.edu/cgi-bin/hgTracks?position=chr3R:20376400-20386780	"CG6643,CG13624,CG5789,"	"0,3401,-11997,"	 CG6643 	6863	3385.5	3807.2	3769.4	0.15	 -- 	0.8981	1.1134	557.9357
61	chr3R	13906440	13906840	13906640	3726.6	Promoter	http://genome.ucsc.edu/cgi-bin/hgTracks?position=chr3R:13901440-13911840	"CG14317,sr,htl,"	"202,9884,-27934,"	 CG14317 	202	5040.8	3726.6	2757.4	-0.87	 \- 	1.8281	0.547	107.1909
62	chr3R	864530	865180	865010	3795.5	Intergenic	http://genome.ucsc.edu/cgi-bin/hgTracks?position=chr3R:859530-870180	"CG2022,corto,CG14662,"	"-28257,44332,-55056,"	 CG2022 	28257	910.6	3795.5	3963.9	2.12	 /- 	0.2297	4.3528	287.9705
63	chr3R	4683350	4683690	4683520	4100.7	Promoter	http://genome.ucsc.edu/cgi-bin/hgTracks?position=chr3R:4678350-4688690	"pyd,CG9731,CG8379,"	"0,4195,-30513,"	 pyd 	137	2534.8	4100.7	4162.9	0.72	 /- 	0.6089	1.6423	525.1744
64	chr2R	7086460	7086830	7086640	3770.1	Intronic	http://genome.ucsc.edu/cgi-bin/hgTracks?position=chr2R:7081460-7091830	"shn,CG9084,Syx6,"	"0,18277,20405,"	 shn 	265	2904.6	3770.1	4590.3	0.66	 // 	0.6328	1.5804	682.6512
65	chr3R	1450530	1450890	1450750	3632.8	CDS	http://genome.ucsc.edu/cgi-bin/hgTracks?position=chr3R:1445530-1455890	"RpL13A,Spec2,CG2911,"	"0,-906,-940,"	 RpL13A 	565	4513.9	3632.8	1829.5	-1.3	 -\ 	2.4673	0.4053	215.375
66	chr2L	1518040	1518430	1518260	3618	Promoter	http://genome.ucsc.edu/cgi-bin/hgTracks?position=chr2L:1513040-1523430	"halo,CG18132,Or22a,"	"-76,-782,2352,"	 halo 	76	2709	3618	4876.9	0.85	 // 	0.5555	1.8003	469.82
67	chr3L	11230400	11230740	11230580	3590.4	Intergenic	http://genome.ucsc.edu/cgi-bin/hgTracks?position=chr3L:11225400-11235740	"CG6185,CG34240,CG18490,"	"-1542,-7845,-9689,"	 CG6185 	1542	2437.8	3590.4	4545.7	0.9	 // 	0.5363	1.8647	398.6024
68	chr2R	10095480	10095850	10095650	3619	Intronic	http://genome.ucsc.edu/cgi-bin/hgTracks?position=chr2R:10090480-10100850	"Sox15,CG30071,RpS23,"	"0,-2838,7089,"	 CG30071 	3489	1725.7	3619	4573.7	1.41	 // 	0.3773	2.6503	255.7111
69	chr3R	8471570	8471900	8471760	3639.7	Intergenic	http://genome.ucsc.edu/cgi-bin/hgTracks?position=chr3R:8466570-8476900	"CG6234,CG6753,CG11608,"	"2021,-3465,-6091,"	 CG6234 	2021	2128.8	3639.7	3419.3	0.68	 /- 	0.6226	1.6062	316.7327
70	chrX	10387780	10388290	10387990	3566	Promoter	http://genome.ucsc.edu/cgi-bin/hgTracks?position=chrX:10382780-10393290	"spri,CG32687,PPP4R2r,"	"0,-7330,-12013,"	 spri 	221	5037.8	3566	3592	-0.49	 \- 	1.4025	0.713	95.4206
71	chr2R	9450950	9451600	9451070	3532.1	Intergenic	http://genome.ucsc.edu/cgi-bin/hgTracks?position=chr2R:9445950-9456600	"CG13334,CG13333,CG13335,"	"-3460,-6223,7818,"	 CG13334 	5021	4193.8	3532.1	3445	-0.28	 -- 	1.2174	0.8214	748.586
72	chr3R	1037830	1038150	1037980	3886.1	Intronic	http://genome.ucsc.edu/cgi-bin/hgTracks?position=chr3R:1032830-1043150	"cno,CG12161,CG1116,"	"0,5486,7409,"	 cno 	5167	2034.7	3886.1	5058.8	1.31	 // 	0.4022	2.4863	408.7219
73	chr2L	8841740	8842090	8841920	3727.1	Intergenic	http://genome.ucsc.edu/cgi-bin/hgTracks?position=chr2L:8836740-8847090	"SoxN,CG32986,CG32987,"	"-12250,20886,21921,"	 SoxN 	16296	1850.2	3727.1	5177.8	1.48	 // 	0.3573	2.7985	526.8855
74	chr3L	2197180	2197520	2197340	3514.6	Promoter	http://genome.ucsc.edu/cgi-bin/hgTracks?position=chr3L:2192180-2202520	"CG8960,CG5707,CG13810,"	"0,-5160,-9691,"	 CG8960 	93	3914.5	3514.6	2710.5	-0.53	 -\ 	1.4442	0.6924	189.3752
75	chr2R	18578050	18578390	18578240	3517.8	Intergenic	http://genome.ucsc.edu/cgi-bin/hgTracks?position=chr2R:18573050-18583390	"ppa,robo,CG30259,"	"-1762,1788,10708,"	 ppa 	1762	3333.6	3517.8	3602.9	0.11	 -- 	0.9253	1.0808	785.6538
76	chr3R	785540	785890	785710	3777.5	CDS	http://genome.ucsc.edu/cgi-bin/hgTracks?position=chr3R:780540-790890	"CG2016,CG14661,CG1124,"	"0,-4736,5458,"	 CG2016 	1360	2328.8	3777.5	4433.5	0.93	 // 	0.5253	1.9038	192.1622
77	chrX	15540670	15541340	15540980	3447.9	Intergenic	http://genome.ucsc.edu/cgi-bin/hgTracks?position=chrX:15535670-15546340	"CG8117,CG8119,sog,"	"-1956,15637,-20407,"	 CG8117 	2726	3931.5	3447.9	3288.8	-0.26	 -- 	1.1954	0.8365	143.1436
78	chr2R	9443140	9443500	9443320	3692.7	Promoter	http://genome.ucsc.edu/cgi-bin/hgTracks?position=chr2R:9438140-9448500	"CG13333,Roe1,CG33156,"	"77,-209,-2654,"	 CG13333 	77	2259.2	3692.7	3957	0.81	 /- 	0.5709	1.7515	592.1588
79	chr2L	3072250	3072600	3072430	3791.8	Promoter	http://genome.ucsc.edu/cgi-bin/hgTracks?position=chr2L:3067250-3077600	"toc,CG3523,v(2)k05816,"	"0,-4246,-16829,"	 toc 	122	3170.6	3791.8	5100.6	0.69	 -/ 	0.6216	1.6087	411.9785
80	chr3R	2579810	2580370	2579980	3423.5	Promoter	http://genome.ucsc.edu/cgi-bin/hgTracks?position=chr3R:2574810-2585370	"zen,CG1162,bcd,"	"0,32,1583,"	 zen 	59	3214.3	3423.5	3317.4	0.05	 -- 	0.9689	1.0321	423.2334
81	chr2R	14187570	14187890	14187720	3645.5	Intergenic	http://genome.ucsc.edu/cgi-bin/hgTracks?position=chr2R:14182570-14192890	"CG18540,CG18539,CG18538,"	"-181,-1334,-2464,"	 CG18540 	758	1739	3645.5	4724.1	1.44	 // 	0.3681	2.7165	140.536
82	chr3R	20574850	20575520	20575090	3390.1	Promoter	http://genome.ucsc.edu/cgi-bin/hgTracks?position=chr3R:20569850-20580520	"tok,tld,asp,"	"-235,365,4534,"	 tld 	365	3828.5	3390.1	3189.3	-0.26	 -- 	1.2004	0.833	332.5381
83	chr3L	17408790	17409110	17408970	3695.3	Promoter	http://genome.ucsc.edu/cgi-bin/hgTracks?position=chr3L:17403790-17414110	"blot,sec3,CG7630,"	"0,5909,9617,"	 blot 	109	1757.6	3695.3	4090.9	1.22	 // 	0.4296	2.3276	421.0681
84	chr2R	16215460	16215810	16215630	3486.5	CDS	http://genome.ucsc.edu/cgi-bin/hgTracks?position=chr2R:16210460-16220810	"CG8929,MED8,CG8920,"	"0,-1319,-2148,"	 CG8929 	859	3519.6	3486.5	3290	-0.1	 -- 	1.0698	0.9348	312.4824
85	chr3L	11920360	11920710	11920520	3449.4	Intergenic	http://genome.ucsc.edu/cgi-bin/hgTracks?position=chr3L:11915360-11925710	"CG5718,byn,CG11588,"	"-2663,3960,-4969,"	 CG5718 	2663	2194.7	3449.4	3863.8	0.82	 /- 	0.568	1.7605	121.4115
86	chr3L	9777110	9777630	9777310	3326.5	CDS	http://genome.ucsc.edu/cgi-bin/hgTracks?position=chr3L:9772110-9782630	"CG8177,CG14168,Ilp1,"	"0,4365,14223,"	 CG8177 	9938	2465.9	3326.5	3489.1	0.5	 /- 	0.7068	1.4149	82.3256
87	chr2L	12080980	12081810	12081160	3279.9	Intergenic	http://genome.ucsc.edu/cgi-bin/hgTracks?position=chr2L:12075980-12086810	"prd,CG14947,CG5325,"	"1836,-3525,12610,"	 prd 	4218	3067.6	3279.9	3322	0.11	 -- 	0.9234	1.0829	168.6055
88	chr2R	17170270	17170630	17170450	3419.2	Intronic	http://genome.ucsc.edu/cgi-bin/hgTracks?position=chr2R:17165270-17175630	"CG10069,CG34203,CG10505,"	"0,-1289,2774,"	 CG10069 	546	2906.8	3419.2	3546.3	0.29	 -- 	0.8197	1.22	214.8157
89	chr2L	849970	850320	850150	3250.2	CDS	http://genome.ucsc.edu/cgi-bin/hgTracks?position=chr2L:844970-855320	"drongo,CG4291,kraken,"	"0,1094,2616,"	 drongo 	911	1561.2	3250.2	3148.1	1.01	 /- 	0.4959	2.0165	696.5172
90	chr3L	14939140	14939490	14939330	3712.8	Promoter	http://genome.ucsc.edu/cgi-bin/hgTracks?position=chr3L:14934140-14944490	"BobA,CG13465,CG42247,"	"-118,-1938,-3322,"	 BobA 	118	3083.1	3712.8	4236.7	0.46	 /- 	0.7277	1.3742	236.0102
91	chr2R	10199850	10200460	10200070	3240.1	Intronic	http://genome.ucsc.edu/cgi-bin/hgTracks?position=chr2R:10194850-10205460	"CG34379,CG8589,Ih,"	"0,-10212,-13657,"	 CG34379 	4404	1485.6	3240.1	4005.1	1.43	 // 	0.3709	2.6959	313.0817
92	chr2R	9853670	9853980	9853830	3608.4	Intronic	http://genome.ucsc.edu/cgi-bin/hgTracks?position=chr2R:9848670-9858980	"Cp1,Aats-phe,CG6704,"	"0,2021,3590,"	 Aats-phe 	2021	3403.2	3608.4	3990.8	0.23	 -- 	0.8528	1.1726	183.055
93	chr3L	20690360	20690690	20690510	3428.8	Intergenic	http://genome.ucsc.edu/cgi-bin/hgTracks?position=chr3L:20685360-20695690	"kni,CG34260,CG13253,"	"-2047,11994,15423,"	 kni 	2047	4491	3428.8	2142.4	-1.07	 \\ 	2.0962	0.477	52.8383
94	chr3R	24687190	24687520	24687350	3546.4	Intronic	http://genome.ucsc.edu/cgi-bin/hgTracks?position=chr3R:24682190-24692520	"CG31048,inx3,CG33203,"	"0,-2435,8979,"	 inx3 	2435	1311.5	3546.4	3798	1.53	 /- 	0.3453	2.8959	288.5457
95	chr3R	13651830	13652410	13652040	3159	Intronic	http://genome.ucsc.edu/cgi-bin/hgTracks?position=chr3R:13646830-13657410	"CG31246,CG18012,CG7357,"	"0,-15186,-17094,"	 CG31246 	14775	2174.7	3159	3462.2	0.67	 /- 	0.6281	1.592	228.3458
96	chr2R	9083630	9083990	9083810	3389	Intronic	http://genome.ucsc.edu/cgi-bin/hgTracks?position=chr2R:9078630-9088990	"CG33182,Aats-val,seq,"	"0,2545,-6231,"	 CG33182 	1971	1257.4	3389	4148.1	1.72	 // 	0.3031	3.2989	115.7973
97	chr3R	16118560	16119080	16118790	3147.9	Promoter	http://genome.ucsc.edu/cgi-bin/hgTracks?position=chr3R:16113560-16124080	"cic,CG5060,CG4367,"	"196,-1950,11009,"	 cic 	196	1431.5	3147.9	3797.4	1.41	 // 	0.377	2.6527	362.5566
98	chr2L	10058820	10059150	10058980	3184.5	CDS	http://genome.ucsc.edu/cgi-bin/hgTracks?position=chr2L:10053820-10064150	"Pen,CG4804,Cpr31A,"	"0,1916,-3045,"	 CG4804 	1916	1859.8	3184.5	2642.4	0.51	 /\ 	0.7038	1.4208	247.1795
99	chr2L	3610670	3611140	3610840	3138.4	Intergenic	http://genome.ucsc.edu/cgi-bin/hgTracks?position=chr2L:3605670-3616140	"odd,Dot,CG15418,"	"-4092,8350,10249,"	 odd 	4092	3033.5	3138.4	2658.4	-0.19	 -- 	1.1411	0.8764	138.5279
100	chr3L	18581650	18581970	18581790	3724.5	Promoter	http://genome.ucsc.edu/cgi-bin/hgTracks?position=chr3L:18576650-18586970	"CG7271,term,CG13380,"	"72,3612,11457,"	 CG7271 	72	4632.5	3724.5	3957.6	-0.23	 -- 	1.1705	0.8543	68.9822
101	chr2L	5550740	5551110	5550960	3134.1	Promoter	http://genome.ucsc.edu/cgi-bin/hgTracks?position=chr2L:5545740-5556110	"CG14014,CG18269,Oscillin,"	"-125,1085,-1346,"	 CG14014 	125	4726.6	3134.1	3237.3	-0.55	 \- 	1.46	0.6849	71.5347
102	chr3L	8663030	8663650	8663470	3103.9	Intergenic	http://genome.ucsc.edu/cgi-bin/hgTracks?position=chr3L:8658030-8668650	"h,CG6486,Arr2,"	"5388,-19359,-21434,"	 h 	5388	3143.2	3103.9	3514.8	0.16	 -- 	0.8943	1.1182	132.3161
103	chr2R	15549250	15549830	15549420	3236.4	Intergenic	http://genome.ucsc.edu/cgi-bin/hgTracks?position=chr2R:15544250-15554830	"CG11018,hrg,CG15125,"	"520,2001,-2328,"	 CG11018 	520	3941.9	3236.4	2612.1	-0.59	 -- 	1.5091	0.6626	370.1124
104	chr3R	12907860	12908190	12908030	3581.9	Promoter	http://genome.ucsc.edu/cgi-bin/hgTracks?position=chr3R:12902860-12913190	"kuk,Keap1,GckIII,"	"0,-2365,3225,"	 kuk 	81	2760.8	3581.9	3481.6	0.33	 /- 	0.793	1.2611	192.2716
105	chr2L	8832250	8832730	8832520	3076.9	Intergenic	http://genome.ucsc.edu/cgi-bin/hgTracks?position=chr2L:8827250-8837730	"SoxN,CG32986,CG32987,"	"-2850,30286,31321,"	 SoxN 	6896	5107.4	3076.9	2815.7	-0.86	 \- 	1.8139	0.5513	85.5631
106	chr3L	2482910	2483400	2483150	3075.8	Promoter	http://genome.ucsc.edu/cgi-bin/hgTracks?position=chr3L:2477910-2488400	"CG33232,Cyp4d20,CG1146,"	"0,-4657,5668,"	 CG33232 	130	2721.6	3075.8	3731	0.46	 -/ 	0.7294	1.3709	196.5964
107	chr2R	6373960	6374330	6374150	3061	Intronic	http://genome.ucsc.edu/cgi-bin/hgTracks?position=chr2R:6368960-6379330	"lola,CG17765,trsn,"	"0,-4752,-6538,"	 CG17765 	6486	915.1	3061	3719	2.02	 // 	0.2461	4.0641	567.6365
108	chr3L	9034250	9034570	9034410	3486.5	Promoter	http://genome.ucsc.edu/cgi-bin/hgTracks?position=chr3L:9029250-9039570	"Doc1,CG5144,Argk,"	"66,6129,7551,"	 Doc1 	66	1214.4	3486.5	4527.9	1.9	 // 	0.2682	3.7284	343.4641
109	chr2R	11785510	11785880	11785690	3058.9	Intronic	http://genome.ucsc.edu/cgi-bin/hgTracks?position=chr2R:11780510-11790880	"sli,CG33463,CG8291,"	"0,-1758,24854,"	 CG33463 	1758	1556.8	3058.9	3932.4	1.34	 // 	0.3959	2.526	292.0147
110	chr3R	10478070	10478390	10478250	3338.7	Intronic	http://genome.ucsc.edu/cgi-bin/hgTracks?position=chr3R:10473070-10483390	"l(3)L1231,CG3505,CG3508,"	"0,4942,6912,"	 l(3)L1231 	3173	844.7	3338.7	4745.9	2.49	 // 	0.178	5.6185	409.9772
111	chrX	3756020	3756390	3756210	3041.4	Intergenic	http://genome.ucsc.edu/cgi-bin/hgTracks?position=chrX:3751020-3761390	"yin,ec,CG34336,"	"785,-4552,6809,"	 yin 	4540	2217.7	3041.4	3467.3	0.64	 /- 	0.6396	1.5635	481.6762
112	chr2L	2750700	2751040	2750880	3088.5	Intergenic	http://genome.ucsc.edu/cgi-bin/hgTracks?position=chr2L:2745700-2756040	"CG9894,Pgk,Cwc25,"	"1918,-2358,-3936,"	 CG9894 	1918	1662	3088.5	3466.7	1.06	 // 	0.4794	2.0859	747.77
113	chr2L	13904190	13904750	13904370	3085.9	Promoter	http://genome.ucsc.edu/cgi-bin/hgTracks?position=chr2L:13899190-13909750	"Smg5,Ance,Ance-2,"	"0,1274,5269,"	 Smg5 	11	2439.2	3085.9	2943.9	0.27	 /- 	0.8286	1.2069	364.8001
114	chrX	20565150	20565470	20565290	3098.1	Promoter	http://genome.ucsc.edu/cgi-bin/hgTracks?position=chrX:20560150-20570470	"run,hydra,CG1835,"	"177,-17339,-23423,"	 run 	177	3263.2	3098.1	3058.3	-0.09	 -- 	1.067	0.9372	385.1681
115	chr2R	17433760	17434180	17433950	2996.9	Intronic	http://genome.ucsc.edu/cgi-bin/hgTracks?position=chr2R:17428760-17439180	"Egfr,CG30283,CG33226,"	"0,-5872,-7152,"	 Egfr 	1123	1870.2	2996.9	3251.1	0.8	 /- 	0.5753	1.7384	178.1975
116	chr2L	2814830	2815160	2815000	3077.4	CDS	http://genome.ucsc.edu/cgi-bin/hgTracks?position=chr2L:2809830-2820160	"CG15400,CG2964,Duox,"	"0,-571,969,"	 CG15400 	760	2139.9	3077.4	3200.7	0.58	 /- 	0.6686	1.4957	266.5279
117	chr3R	15176150	15176530	15176340	2951.8	Intergenic	http://genome.ucsc.edu/cgi-bin/hgTracks?position=chr3R:15171150-15181530	"Ino80,CG3581,Dl,"	"18376,23138,-24405,"	 CG3581 	24131	1776.8	2951.8	3837.4	1.11	 // 	0.463	2.1597	342.0879
118	chr3R	173810	174610	174210	2946	Intergenic	http://genome.ucsc.edu/cgi-bin/hgTracks?position=chr3R:168810-179610	"hkb,CG1103,CG9772,"	"-1838,-8570,-8923,"	 hkb 	1838	2134	2946	3316.3	0.64	 /- 	0.6435	1.554	166.1374
119	chr2L	11793970	11794310	11794150	3207.8	Promoter	http://genome.ucsc.edu/cgi-bin/hgTracks?position=chr2L:11788970-11799310	"CG14937,crol,Tsp33B,"	"-67,176,-1785,"	 CG14937 	67	4231.6	3207.8	3788.2	-0.16	 \- 	1.117	0.8952	487.3418
120	chr3R	674590	675160	674770	2941.2	Intergenic	http://genome.ucsc.edu/cgi-bin/hgTracks?position=chr3R:669590-680160	"opa,CG14659,CG14658,"	"3764,-17785,-18538,"	 opa 	3764	1648.6	2941.2	3439.3	1.06	 // 	0.4794	2.0861	399.8155
121	chr3L	16018300	16018960	16018490	2939.6	Intronic	http://genome.ucsc.edu/cgi-bin/hgTracks?position=chr3L:16013300-16023960	"Notum,CG5895,th,"	"0,10096,13014,"	 Notum 	1911	1724.2	2939.6	3177.3	0.88	 /- 	0.5427	1.8427	138.9403
122	chr3R	8208410	8208740	8208570	3304.8	Promoter	http://genome.ucsc.edu/cgi-bin/hgTracks?position=chr3R:8203410-8213740	"CG10035,CG17639,GstD8,"	"-158,512,-2030,"	 CG10035 	158	1842.8	3304.8	4231	1.2	 // 	0.4355	2.296	877.5055
123	chr3L	14965440	14965760	14965620	3026.5	Promoter	http://genome.ucsc.edu/cgi-bin/hgTracks?position=chr3L:14960440-14970760	"Brd,Tom,Ocho,"	"148,-2203,2327,"	 Brd 	148	3063.1	3026.5	3618.3	0.24	 -- 	0.8466	1.1813	630.0417
124	chr2R	6732160	6732470	6732310	3350.9	Intronic	http://genome.ucsc.edu/cgi-bin/hgTracks?position=chr2R:6727160-6737470	"CG30015,CG7686,CG12344,"	"0,-6079,-10569,"	 CG30015 	782	1570.1	3350.9	4598.9	1.55	 // 	0.3414	2.929	106.4033
125	chr2L	17222110	17222470	17222290	3180.8	Intronic	http://genome.ucsc.edu/cgi-bin/hgTracks?position=chr2L:17217110-17227470	"beat-IIIc,Gr36d,Gr36c,"	"0,-38636,-40658,"	 beat-IIIc 	38442	2582.2	3180.8	3267.7	0.34	 /- 	0.7902	1.2654	67.8725
126	chr3L	4677480	4677900	4677680	2910	Promoter	http://genome.ucsc.edu/cgi-bin/hgTracks?position=chr3L:4672480-4682900	"CG34266,axo,CG7514,"	"170,-1773,9906,"	 CG34266 	170	4579.9	2910	2533.1	-0.85	 \- 	1.808	0.5531	52.4503
127	chr2L	8809880	8810230	8810070	3188.7	Intergenic	http://genome.ucsc.edu/cgi-bin/hgTracks?position=chr2L:8804880-8815230	"SoxN,CG9468,CG9466,"	"15554,-28819,-33809,"	 SoxN 	15554	1313	3188.7	4334	1.72	 // 	0.3029	3.3009	225.8889
128	chr3R	11897880	11898190	11898030	3287.3	Intronic	http://genome.ucsc.edu/cgi-bin/hgTracks?position=chr3R:11892880-11903190	"Mhcl,CG10185,CG32855,"	"0,-4796,6818,"	 Mhcl 	3856	1100.3	3287.3	4797.9	2.12	 // 	0.2293	4.3605	922.579
129	chr3R	26675380	26675930	26675760	2891.4	Intergenic	http://genome.ucsc.edu/cgi-bin/hgTracks?position=chr3R:26670380-26680930	"tll,CG15544,Cpr100A,"	"2276,-8004,17484,"	 tll 	2276	4508.7	2891.4	3482.2	-0.37	 \- 	1.2948	0.7723	36.3672
130	chrX	11216290	11216670	11216520	2890.9	Promoter	http://genome.ucsc.edu/cgi-bin/hgTracks?position=chrX:11211290-11221670	"sisA,l(1)10Bb,CG1657,"	"-141,1810,2974,"	 sisA 	141	5229.7	2890.9	2309.4	-1.18	 \- 	2.2645	0.4416	243.8296
131	chr3R	11474790	11475110	11474970	3438.8	Intergenic	http://genome.ucsc.edu/cgi-bin/hgTracks?position=chr3R:11469790-11480110	"CG5302,pxb,CG31446,"	"-9993,16937,43840,"	 CG5302 	16366	2785.3	3438.8	3569.1	0.36	 /- 	0.7804	1.2814	47.1411
132	chr3L	1772710	1773070	1772880	2858.5	CDS	http://genome.ucsc.edu/cgi-bin/hgTracks?position=chr3L:1767710-1778070	"CG13933,Dhc62B,CG12018,"	"0,-1230,2752,"	 Dhc62B 	1230	2211	2858.5	2813.4	0.35	 /- 	0.7859	1.2725	251.7968
133	chr2L	8846720	8847330	8846890	2925.9	Intergenic	http://genome.ucsc.edu/cgi-bin/hgTracks?position=chr2L:8841720-8852330	"CG32986,CG32987,SoxN,"	"15916,16951,-17220,"	 CG32986 	15916	1683.5	2925.9	4527.9	1.43	 // 	0.3718	2.6897	188.2929
134	chrX	2119700	2120010	2119870	3274	Promoter	http://genome.ucsc.edu/cgi-bin/hgTracks?position=chrX:2114700-2125010	"pcx,CG14052,Vinc,"	"0,-1172,-3378,"	 pcx 	127	3434.4	3274	2549.7	-0.43	 -\ 	1.347	0.7424	100.0965
135	chr2L	15485600	15485960	15485770	3070	Intronic	http://genome.ucsc.edu/cgi-bin/hgTracks?position=chr2L:15480600-15490960	"Tim17b2,sna,lace,"	"0,-7501,13339,"	 Tim17b2 	1003	3365.4	3070	3234.5	-0.06	 -- 	1.0405	0.9611	90.4205
136	chr2R	14178990	14179340	14179160	3340.3	Intronic	http://genome.ucsc.edu/cgi-bin/hgTracks?position=chr2R:14173990-14184340	"CG18536,CG14502,sbb,"	"0,0,-1803,"	 CG14502 	677	2920.1	3340.3	3171	0.12	 -- 	0.9209	1.0859	28.6728
137	chrX	9982120	9982480	9982300	2861.7	Intronic	http://genome.ucsc.edu/cgi-bin/hgTracks?position=chrX:9977120-9987480	"CG34104,CG2974,CG2972,"	"0,-2096,-3217,"	 CG34104 	1735	2965.3	2861.7	2839.2	-0.06	 -- 	1.0444	0.9575	192.4502
138	chr3R	26677500	26678130	26677770	2836.8	Promoter	http://genome.ucsc.edu/cgi-bin/hgTracks?position=chr3R:26672500-26683130	"tll,CG15544,Cpr100A,"	"266,-10014,15474,"	 tll 	266	2840.1	2836.8	3419.8	0.27	 -/ 	0.8305	1.2041	271.1716
139	chr3L	8664030	8664690	8664220	2850.6	Intergenic	http://genome.ucsc.edu/cgi-bin/hgTracks?position=chr3L:8659030-8669690	"h,CG6486,Arr2,"	"4638,-20109,-22184,"	 h 	4638	3320.2	2850.6	2053.2	-0.69	 -\ 	1.6171	0.6184	129.9222
140	chr2R	17411290	17411610	17411450	3192.9	Intronic	http://genome.ucsc.edu/cgi-bin/hgTracks?position=chr2R:17406290-17416610	"Egfr,CG30289,CG30288,"	"0,-2112,-3576,"	 Egfr 	941	2025.8	3192.9	4019.4	0.99	 // 	0.504	1.9841	314.5282
141	chr3L	16482440	16482760	16482610	3117.7	Intronic	http://genome.ucsc.edu/cgi-bin/hgTracks?position=chr3L:16477440-16487760	"CG33158,CG32158,argos,"	"0,2326,-5809,"	 CG32158 	5758	1439.7	3117.7	4216.2	1.55	 // 	0.3415	2.9285	203.2155
142	chr2R	15556510	15556850	15556720	2822	Promoter	http://genome.ucsc.edu/cgi-bin/hgTracks?position=chr2R:15551510-15561850	"hrg,isopeptidase-T-3,CG11018,"	"0,1403,-5477,"	 hrg 	155	4013	2822	2388.4	-0.75	 \- 	1.6802	0.5952	177.194
143	chr2L	22151350	22151840	22151660	2799.7	Promoter	http://genome.ucsc.edu/cgi-bin/hgTracks?position=chr2L:22146350-22156840	"CG6448,CG34137,CG15216,"	"0,0,9639,"	 CG34137 	38	3670	2799.7	2713.3	-0.44	 \- 	1.3526	0.7393	67.6858
144	chr3R	6685150	6685520	6685320	2799.7	CDS	http://genome.ucsc.edu/cgi-bin/hgTracks?position=chr3R:6680150-6690520	"CG14694,CG6574,CG4570,"	"0,930,-1524,"	 CG14694 	215	2956.4	2799.7	1603.5	-0.88	 -\ 	1.8437	0.5424	54.0573
145	chrX	6986830	6987170	6987010	2792.8	Promoter	http://genome.ucsc.edu/cgi-bin/hgTracks?position=chrX:6981830-6992170	"Sxl,CG4615,CG4617,"	"0,5595,9572,"	 Sxl 	100	3201	2792.8	2011.4	-0.67	 -\ 	1.5914	0.6284	42.7668
146	chr2L	15478230	15478570	15478400	2791.8	Promoter	http://genome.ucsc.edu/cgi-bin/hgTracks?position=chr2L:15473230-15483570	"sna,Tim17b2,lace,"	"-131,6367,20709,"	 sna 	131	3254.3	2791.8	2673.3	-0.28	 -- 	1.2173	0.8215	229.5068
147	chr3R	24943010	24943470	24943260	2791.2	CDS	http://genome.ucsc.edu/cgi-bin/hgTracks?position=chr3R:24938010-24948470	"CG11877,yemalpha,CG11876,"	"0,787,-1342,"	 CG11877 	1151	2958.7	2791.2	917	-1.69	 -\ 	3.2264	0.3099	35.6354
148	chr3R	6452330	6452680	6452520	2879.7	Intronic	http://genome.ucsc.edu/cgi-bin/hgTracks?position=chr3R:6447330-6457680	"hth,CG34304,CG6465,"	"0,29647,48760,"	 hth 	11866	1230	2879.7	4187	1.77	 // 	0.2938	3.4041	254.4556
149	chr3R	2643760	2644080	2643930	3149	Intergenic	http://genome.ucsc.edu/cgi-bin/hgTracks?position=chr3R:2638760-2649080	"Scr,Dfd,ftz,"	"4911,-15777,46115,"	 Dfd 	26373	2760.1	3149	3598.3	0.38	 -- 	0.767	1.3037	122.1217
150	chrX	13541370	13541680	13541530	3130.4	Intronic	http://genome.ucsc.edu/cgi-bin/hgTracks?position=chrX:13536370-13546680	"NFAT,Lig4,CG11164,"	"0,17080,20525,"	 NFAT 	2314	3351.4	3130.4	3387.2	0.02	 -- 	0.9894	1.0107	52.9797
151	chr3R	7177370	7178120	7177600	2779.6	Intergenic	http://genome.ucsc.edu/cgi-bin/hgTracks?position=chr3R:7172370-7183120	"KP78a,KP78b,pros,"	"-1233,-3437,20108,"	 KP78a 	1233	2047.3	2779.6	2749.9	0.43	 /- 	0.7445	1.3432	497.2935
152	chr3R	465950	466280	466120	3171.2	Intronic	http://genome.ucsc.edu/cgi-bin/hgTracks?position=chr3R:460950-471280	"CG9775,MED31,CG18271,"	"0,1575,3101,"	 CG9775 	637	2764.5	3171.2	2782.5	0.01	 -- 	0.9935	1.0065	127.3515
153	chr3L	21139080	21139490	21139240	2769	CDS	http://genome.ucsc.edu/cgi-bin/hgTracks?position=chr3L:21134080-21144490	"Ac78C,CG10565,CG10566,"	"0,-10099,-12828,"	 CG10565 	10099	1287.8	2769	2257.4	0.81	 /\ 	0.5705	1.7529	321.3752
154	chr2L	2164890	2165210	2165060	2995.3	Intronic	http://genome.ucsc.edu/cgi-bin/hgTracks?position=chr2L:2159890-2170210	"aop,CG15382,CG7263,"	"0,-8269,-9670,"	 aop 	3538	1198.9	2995.3	4716.7	1.98	 // 	0.2542	3.9343	773.6337
155	chr2R	15959800	15960130	15959980	2873.4	Intergenic	http://genome.ucsc.edu/cgi-bin/hgTracks?position=chr2R:15954800-15965130	"18w,CG16898,CG11041,"	"39035,-67488,73671,"	 18w 	39035	1085.5	2873.4	3219	1.57	 // 	0.3372	2.9655	142.8397
156	chr3R	881720	882100	881900	2762.1	Intergenic	http://genome.ucsc.edu/cgi-bin/hgTracks?position=chr3R:876720-887100	"corto,CG2022,CG12007,"	"27442,-45147,71909,"	 corto 	30508	915.8	2762.1	3200.7	1.81	 // 	0.2861	3.4949	85.8585
157	chr3L	11236450	11236810	11236630	2974.1	Intergenic	http://genome.ucsc.edu/cgi-bin/hgTracks?position=chr3L:11231450-11241810	"CG6185,scyl,CG34240,"	"-7592,8778,-13895,"	 CG6185 	7592	1767.2	2974.1	4001.6	1.18	 // 	0.4416	2.2644	194.2638
158	chrX	13124070	13124400	13124220	3007.5	Intronic	http://genome.ucsc.edu/cgi-bin/hgTracks?position=chrX:13119070-13129400	"mew,CG32639,REG,"	"0,5907,-16206,"	 CG32639 	6336	2211.8	3007.5	3764.8	0.77	 // 	0.5875	1.7022	199.2536
159	chr2L	15012610	15012980	15012810	2842.6	Intergenic	http://genome.ucsc.edu/cgi-bin/hgTracks?position=chr2L:15007610-15017980	"l(2)35Bd,CG4103,NC2beta,"	"-1038,-3213,-4272,"	 l(2)35Bd 	2870	2336.3	2842.6	2417	0.05	 /- 	0.9666	1.0346	38.6467
160	chr2R	2487890	2488230	2488070	2734	CDS	http://genome.ucsc.edu/cgi-bin/hgTracks?position=chr2R:2482890-2493230	"jing,CG15233,CG15234,"	"0,0,6424,"	 CG15233 	413	2394.8	2734	2307.2	-0.05	 -- 	1.038	0.9634	61.1094
161	chr3R	16399790	16400110	16399930	3046.1	Intergenic	http://genome.ucsc.edu/cgi-bin/hgTracks?position=chr3R:16394790-16405110	"TFAM,CG5191,CG5412,"	"1142,-1294,2799,"	 CG5412 	2799	2071	3046.1	4006.8	0.95	 // 	0.5169	1.9347	248.4822
162	chr2L	18598160	18598510	18598330	2852.2	Intergenic	http://genome.ucsc.edu/cgi-bin/hgTracks?position=chr2L:18593160-18603510	"amos,CG10413,CG15160,"	"-1130,1418,-2899,"	 amos 	1130	3300.2	2852.2	3180.1	-0.05	 -- 	1.0378	0.9636	103.0168
163	chrX	486860	487460	487030	2720.8	Intronic	http://genome.ucsc.edu/cgi-bin/hgTracks?position=chrX:481860-492460	"vnd,Appl,CG13366,"	"0,-14858,17548,"	 vnd 	1956	4225.7	2720.8	2382.1	-0.83	 \- 	1.7739	0.5637	103.0895
164	chr3L	19076050	19076640	19076470	2878.7	Intronic	http://genome.ucsc.edu/cgi-bin/hgTracks?position=chr3L:19071050-19081640	"Mkp3,MESR6,CG11577,"	"0,9301,11518,"	 Mkp3 	3052	1307.8	2878.7	3553.7	1.44	 // 	0.368	2.7173	130.0955
165	chrX	6716910	6717250	6717070	3043	UTR5	http://genome.ucsc.edu/cgi-bin/hgTracks?position=chrX:6711910-6722250	"CG4542,Smg1,CG3075,"	"0,1600,-2122,"	 Smg1 	1600	3051.3	3043	3327.2	0.12	 -- 	0.9171	1.0904	419.8442
166	chrX	1717840	1718220	1718020	2710.2	Intergenic	http://genome.ucsc.edu/cgi-bin/hgTracks?position=chrX:1712840-1723220	"CG14799,CG14811,CG14810,"	"1672,-1837,-3646,"	 CG14799 	1672	3141.7	2710.2	2386.1	-0.4	 -- 	1.3167	0.7595	165.4736
167	chr2R	19532920	19533820	19533620	2693.2	Intronic	http://genome.ucsc.edu/cgi-bin/hgTracks?position=chr2R:19527920-19538820	"retn,Pde8,CG4019,"	"0,11478,-31351,"	 Pde8 	11478	1252.2	2693.2	2639	1.08	 /- 	0.4745	2.1074	345.903
168	chr3R	18614920	18615300	18615120	2692.1	UTR5	http://genome.ucsc.edu/cgi-bin/hgTracks?position=chr3R:18609920-18620300	"CG7029,CG7023,CG7031,"	"0,-13022,14892,"	 CG7029 	4915	2998.7	2692.1	3670.4	0.29	 -/ 	0.817	1.224	116.2452
169	chr3R	4855670	4856220	4856030	2688.4	Intronic	http://genome.ucsc.edu/cgi-bin/hgTracks?position=chr3R:4850670-4861220	"neur,hyx,tgo,"	"0,7970,-10291,"	 neur 	3419	2257.7	2688.4	2719	0.27	 -- 	0.8303	1.2043	129.1614
170	chr3R	8473510	8473830	8473650	2682.6	Promoter	http://genome.ucsc.edu/cgi-bin/hgTracks?position=chr3R:8468510-8478830	"CG6234,CG6753,CG6225,"	"131,-5355,6648,"	 CG6234 	131	1696.1	2682.6	2614.4	0.62	 /- 	0.6487	1.5414	297.1204
171	chrX	8189580	8189920	8189770	2853.2	Intronic	http://genome.ucsc.edu/cgi-bin/hgTracks?position=chrX:8184580-8194920	"nAcRalpha-7E,CG1636,CG15343,"	"0,-20317,-22530,"	 CG1636 	22321	5294.2	2853.2	3088.6	-0.78	 \- 	1.7141	0.5834	97.3381
172	chr2R	2401940	2402370	2402200	2674.1	Intronic	http://genome.ucsc.edu/cgi-bin/hgTracks?position=chr2R:2396940-2407370	"jing,CG15233,CG15234,"	"0,85209,92294,"	 jing 	12437	886.9	2674.1	3938.1	2.15	 // 	0.2252	4.4402	178.9323
173	chr2R	12183390	12183720	12183540	2671.5	CDS	http://genome.ucsc.edu/cgi-bin/hgTracks?position=chr2R:12178390-12188720	"Atg9,CG7747,CG30100,"	"0,-1909,-3780,"	 Atg9 	1634	2593.4	2671.5	2394.1	-0.12	 -- 	1.0832	0.9232	105.0668
174	chr3L	14937360	14937710	14937520	3010.6	Promoter	http://genome.ucsc.edu/cgi-bin/hgTracks?position=chr3L:14932360-14942710	"CG13465,BobA,CG42247,"	"-128,1078,-1512,"	 CG13465 	128	2316.2	3010.6	3925	0.76	 // 	0.5901	1.6945	193.0481
175	chr3R	915950	916290	916130	2921.1	Intergenic	http://genome.ucsc.edu/cgi-bin/hgTracks?position=chr3R:910950-921290	"corto,CG12007,CG12589,"	"-3722,37679,46778,"	 corto 	3722	1047.7	2921.1	2536	1.28	 /\ 	0.4131	2.4205	131.9334
176	chr3R	20123280	20123610	20123460	2642.3	Intronic	http://genome.ucsc.edu/cgi-bin/hgTracks?position=chr3R:20118280-20128610	"crb,CG5715,CG6364,"	"0,-2353,-4368,"	 crb 	2323	1175.9	2642.3	3274.5	1.48	 // 	0.3591	2.7847	204.695
177	chr3L	7976770	7977130	7976960	2656.6	Intronic	http://genome.ucsc.edu/cgi-bin/hgTracks?position=chr3L:7971770-7982130	"nmo,CG8038,CG8209,"	"0,-5255,-6004,"	 nmo 	4812	1630.9	2656.6	2886.7	0.82	 /- 	0.565	1.77	320.2217
178	chr2R	17080310	17080670	17080490	2747.8	Intergenic	http://genome.ucsc.edu/cgi-bin/hgTracks?position=chr2R:17075310-17085670	"tud,CG15658,Glycogenin,"	"-587,587,7501,"	 CG15658 	587	3652.2	2747.8	2620.6	-0.48	 \- 	1.3936	0.7176	73.8419
179	chr2L	4889580	4889930	4889750	2615.8	Promoter	http://genome.ucsc.edu/cgi-bin/hgTracks?position=chr2L:4884580-4894930	"CG15625,CG3036,CG3008,"	"244,2364,-4081,"	 CG15625 	244	1427.8	2615.8	3055.4	1.1	 // 	0.4673	2.1399	301.9008
180	chr2L	1421700	1422010	1421850	2820.4	Intergenic	http://genome.ucsc.edu/cgi-bin/hgTracks?position=chr2L:1416700-1427010	"lea,CG14346,NLaz,"	"-1401,-52803,-60118,"	 lea 	1401	1857.6	2820.4	4092.6	1.14	 // 	0.4539	2.2032	313.3548
181	chr2L	20768380	20769470	20768540	2613.7	Intergenic	http://genome.ucsc.edu/cgi-bin/hgTracks?position=chr2L:20763380-20774470	"dia,cad,CG9323,"	"-1017,2194,-10549,"	 cad 	2194	2368.9	2613.7	1967.3	-0.27	 -\ 	1.2041	0.8305	80.5779
182	chr3R	8897860	8898200	8898030	2855.4	Promoter	http://genome.ucsc.edu/cgi-bin/hgTracks?position=chr3R:8892860-8903200	"sim,DDB1,timeout,"	"0,-15576,16342,"	 sim 	93	2159.2	2855.4	4279.1	0.99	 // 	0.5046	1.9818	192.3505
183	chr2L	5000670	5001000	5000820	2612.7	Promoter	http://genome.ucsc.edu/cgi-bin/hgTracks?position=chr2L:4995670-5006000	"Rtnl1,CG34126,CG31917,"	"0,-8384,9113,"	 Rtnl1 	478	1616.8	2612.7	3683	1.19	 // 	0.439	2.278	502.2729
184	chr2L	282220	282620	282420	2608.9	CDS	http://genome.ucsc.edu/cgi-bin/hgTracks?position=chr2L:277220-287620	"CG11601,smo,CG3625,"	"0,-253,964,"	 CG11601 	861	2042.8	2608.9	2220.2	0.12	 /- 	0.9201	1.0868	151.0393
185	chr3L	20286130	20286550	20286340	2608.9	Intronic	http://genome.ucsc.edu/cgi-bin/hgTracks?position=chr3L:20281130-20291550	"gogo,CG6480,CG32226,"	"0,2557,3888,"	 gogo 	1891	3507	2608.9	1969.1	-0.83	 \- 	1.781	0.5615	60.0862
186	chr3R	283980	284330	284160	2594.6	Intergenic	http://genome.ucsc.edu/cgi-bin/hgTracks?position=chr3R:278980-289330	"CG31522,CG31523,CG14650,"	"-5124,6978,-17110,"	 CG31522 	5124	2769	2594.6	2283.1	-0.28	 -- 	1.2128	0.8245	39.4042
187	chrX	6934340	6934740	6934560	2583.5	Promoter	http://genome.ucsc.edu/cgi-bin/hgTracks?position=chrX:6929340-6939740	"CG14427,CG12541,nullo,"	"80,-4522,8950,"	 CG14427 	80	3278	2583.5	2905.5	-0.17	 \- 	1.1282	0.8864	244.4751
188	chr3L	8826040	8826360	8826190	2915.8	Intronic	http://genome.ucsc.edu/cgi-bin/hgTracks?position=chr3L:8821040-8831360	"dally,CG32026,CG13309,"	"0,3371,-21822,"	 CG32026 	3371	1911.7	2915.8	3657.8	0.94	 // 	0.5226	1.9134	151.7096
189	chr2R	8868080	8868400	8868250	2808.7	UTR5	http://genome.ucsc.edu/cgi-bin/hgTracks?position=chr2R:8863080-8873400	"Psc,CG33798,Su(z)2,"	"0,13151,15779,"	 Psc 	244	722.4	2808.7	3587.4	2.31	 // 	0.2014	4.9658	469.1797
190	chr3L	17409380	17409710	17409560	2628	Intronic	http://genome.ucsc.edu/cgi-bin/hgTracks?position=chr3L:17404380-17414710	"blot,sec3,CG7630,"	"0,5319,9027,"	 blot 	699	1584.9	2628	3459.9	1.13	 // 	0.4581	2.183	381.2597
191	chr3R	1497910	1498230	1498070	2743.5	Intronic	http://genome.ucsc.edu/cgi-bin/hgTracks?position=chr3R:1492910-1503230	"CG1347,Xe7,CG1109,"	"0,-3019,-6902,"	 CG1347 	2636	1677.5	2743.5	2620.6	0.64	 /- 	0.6401	1.5622	134.3846
192	chr3L	22059760	22060370	22060100	2551.7	Intergenic	http://genome.ucsc.edu/cgi-bin/hgTracks?position=chr3L:22054760-22065370	"CG14561,CG7139,TyrR,"	"-33,243,-1719,"	 CG14561 	1059	3355.1	2551.7	2698.5	-0.31	 \- 	1.2433	0.8043	249.1618
193	chr3L	14968010	14968360	14968180	2871.8	UTR5	http://genome.ucsc.edu/cgi-bin/hgTracks?position=chr3L:14963010-14973360	"Ocho,Brd,Tom,"	"0,-1879,-4763,"	 Ocho 	233	1550.8	2871.8	3118.9	1.01	 /- 	0.4972	2.0111	326.5066
194	chr2R	20553430	20553750	20553600	2585.6	Promoter	http://genome.ucsc.edu/cgi-bin/hgTracks?position=chr2R:20548430-20558750	"CG34214,CG4806,CG3683,"	"-57,74,-637,"	 CG34214 	57	1686.4	2585.6	2934.7	0.8	 // 	0.5746	1.7402	283.1288
195	chr2R	20162860	20163370	20163050	2542.2	Promoter	http://genome.ucsc.edu/cgi-bin/hgTracks?position=chr2R:20157860-20168370	"nvy,CG13577,CG3376,"	"209,-6364,-10304,"	 nvy 	209	1295.9	2542.2	1803.7	0.48	 /\ 	0.7185	1.3918	514.4885
196	chr2R	7869460	7870140	7869860	2541.6	CDS	http://genome.ucsc.edu/cgi-bin/hgTracks?position=chr2R:7864460-7875140	"CG33145,RnrS,CG30037,"	"0,785,-1870,"	 CG33145 	597	2258.4	2541.6	2975.3	0.4	 -- 	0.7591	1.3174	288.3565
197	chr2L	16405900	16406400	16406210	2540	Intronic	http://genome.ucsc.edu/cgi-bin/hgTracks?position=chr2L:16400900-16411400	"CG5888,Idgf1,jhamt,"	"0,39069,-39233,"	 Idgf1 	39069	3192.8	2540	2073.2	-0.62	 \- 	1.5401	0.6493	81.8703
198	chr2R	6372760	6373090	6372920	2708	Intronic	http://genome.ucsc.edu/cgi-bin/hgTracks?position=chr2R:6367760-6378090	"lola,CG17765,trsn,"	"0,-3522,-5308,"	 CG17765 	5256	921	2708	3013.1	1.71	 // 	0.3057	3.2715	764.8989
199	chr3R	172260	172580	172430	2628.5	Promoter	http://genome.ucsc.edu/cgi-bin/hgTracks?position=chr3R:167260-177580	"hkb,CG1103,CG9772,"	"-58,-6790,-7143,"	 hkb 	58	1141.8	2628.5	3354	1.55	 // 	0.3404	2.9374	349.1785
200	chr3L	4062040	4062350	4062210	2931.2	Promoter	http://genome.ucsc.edu/cgi-bin/hgTracks?position=chr3L:4057040-4067350	"dib,CG18869,wit,"	"93,-287,1935,"	 dib 	93	3024.6	2931.2	4267.6	0.5	 -/ 	0.7087	1.411	233.509
201	chrX	11882900	11883240	11883080	2530.5	Promoter	http://genome.ucsc.edu/cgi-bin/hgTracks?position=chrX:11877900-11888240	"tsg,CG18130,gd,"	"-134,1065,-1300,"	 tsg 	134	4054.5	2530.5	2501.7	-0.7	 \- 	1.6207	0.617	66.952
202	chr3L	18008240	18008610	18008410	2528.9	Intronic	http://genome.ucsc.edu/cgi-bin/hgTracks?position=chr3L:18003240-18013610	"Eip75B,CG32192,CG32193,"	"0,25006,-49630,"	 Eip75B 	15489	3858.2	2528.9	2668.7	-0.53	 \- 	1.4457	0.6917	62.522
203	chr3R	8078260	8078590	8078430	2520.4	Intergenic	http://genome.ucsc.edu/cgi-bin/hgTracks?position=chr3R:8073260-8083590	"CG3942,svp,Cyp313a3,"	"1478,6040,-13599,"	 CG3942 	1478	1493	2520.4	2815.7	0.92	 /- 	0.5302	1.8859	176.9046
204	chr3R	16672450	16672790	16672620	2747.8	Promoter	http://genome.ucsc.edu/cgi-bin/hgTracks?position=chr3R:16667450-16677790	"CG15696,CG15695,RpS30,"	"212,-1911,3650,"	 CG15696 	212	1157.4	2747.8	4098.9	1.82	 // 	0.2824	3.5415	160.4412
205	chrX	18693470	18693820	18693640	2663.5	Intronic	http://genome.ucsc.edu/cgi-bin/hgTracks?position=chrX:18688470-18698820	"Pk17E,bnb,CG7053,"	"0,-1928,-6092,"	 bnb 	1928	2857.9	2663.5	2266	-0.33	 -- 	1.2612	0.7929	173.7247
206	chr2R	16426720	16427070	16426880	2747.8	Promoter	http://genome.ucsc.edu/cgi-bin/hgTracks?position=chr2R:16421720-16432070	"CG13427,CG13428,CG13423,"	"-61,135,-1113,"	 CG13427 	61	2214.7	2747.8	2788.8	0.33	 /- 	0.7941	1.2592	366.9368
207	chr2R	4543460	4544040	4543630	2496.1	Intronic	http://genome.ucsc.edu/cgi-bin/hgTracks?position=chr2R:4538460-4549040	"ptc,l(2)44DEa,CG30354,"	"0,9729,21201,"	 ptc 	6491	1145.5	2496.1	2644.1	1.21	 /- 	0.4332	2.3082	129.033
208	chr2R	16056220	16056560	16056390	2908.9	Intergenic	http://genome.ucsc.edu/cgi-bin/hgTracks?position=chr2R:16051220-16061560	"CG11041,CG16894,18w,"	"-21656,42718,-51953,"	 CG11041 	22739	877.3	2908.9	3755.1	2.1	 // 	0.2336	4.2803	129.0684
209	chr2R	7078920	7079530	7079110	2491.3	Intronic	http://genome.ucsc.edu/cgi-bin/hgTracks?position=chr2R:7073920-7084530	"shn,CG9084,Syx6,"	"0,25807,27935,"	 shn 	7265	2423.7	2491.3	2786	0.2	 -- 	0.87	1.1495	107.3858
210	chrX	6952910	6953260	6953080	2729.2	Intergenic	http://genome.ucsc.edu/cgi-bin/hgTracks?position=chrX:6947910-6958260	"nullo,CG4607,Sxl,"	"-8717,10365,16617,"	 nullo 	9570	2056.9	2729.2	2197.3	0.1	 /\ 	0.9361	1.0683	40.9166
211	chrUextra	593230	593550	593380	2948.6	Intronic	http://genome.ucsc.edu/cgi-bin/hgTracks?position=chrUextra:588230-598550		","	  	NaN 	840.3	2948.6	2939.9	1.81	 /- 	0.2858	3.4988	82.0768
212	chr2R	2460970	2461250	2461110	2475.4	Intronic	http://genome.ucsc.edu/cgi-bin/hgTracks?position=chr2R:2455970-2466250	"jing,CG15233,CG15234,"	"0,26299,33384,"	 CG15233 	27373	1342.6	2475.4	2643.5	0.98	 /- 	0.5079	1.9689	423.4667
213	chr2L	1525180	1525510	1525380	2584.6	Intergenic	http://genome.ucsc.edu/cgi-bin/hgTracks?position=chr2L:1520180-1530510	"Or22b,Or22a,halo,"	"-1121,-3229,-7196,"	 Or22b 	2690	2553.4	2584.6	2662.4	0.06	 -- 	0.959	1.0427	33.1536
214	chr2L	4684400	4684730	4684550	2664.1	Promoter	http://genome.ucsc.edu/cgi-bin/hgTracks?position=chr2L:4679400-4689730	"CG11929,Bsg25A,CG15634,"	"0,-91,2962,"	 Bsg25A 	91	2622.3	2664.1	2295.1	-0.19	 -- 	1.1425	0.8753	16.4286
215	chrX	11216860	11217170	11217010	2618	Intergenic	http://genome.ucsc.edu/cgi-bin/hgTracks?position=chrX:11211860-11222170	"sisA,l(1)10Bb,CG1657,"	"-631,1320,2484,"	 sisA 	631	4650.3	2618	2216.8	-1.07	 \- 	2.0978	0.4767	139.5917
216	chr3R	12637530	12637860	12637680	2683.1	Intronic	http://genome.ucsc.edu/cgi-bin/hgTracks?position=chr3R:12632530-12642860	"abd-A,Glut3,CG31275,"	"0,-21935,-60569,"	 abd-A 	16058	1695.3	2683.1	2852.3	0.75	 /- 	0.5944	1.6825	238.6974
217	chr3L	8822600	8822950	8822780	2522.6	Intronic	http://genome.ucsc.edu/cgi-bin/hgTracks?position=chr3L:8817600-8827950	"dally,CG32026,CG13309,"	"0,6781,-18412,"	 dally 	2175	956.6	2522.6	3523.4	1.88	 // 	0.2715	3.6833	217.81
218	chr3R	11035550	11035890	11035700	2433.5	CDS	http://genome.ucsc.edu/cgi-bin/hgTracks?position=chr3R:11030550-11040890	"CG4203,CG6687,CG6654,"	"0,-1216,1298,"	 CG4203 	773	2650.4	2433.5	1745.4	-0.6	 -\ 	1.5185	0.6585	58.0161
219	chr3R	12690500	12691090	12690680	2427.7	Intergenic	http://genome.ucsc.edu/cgi-bin/hgTracks?position=chr3R:12685500-12696090	"CG10349,abd-A,Abd-B,"	"14769,-34911,62251,"	 CG10349 	14769	2310.3	2427.7	2701.9	0.23	 -- 	0.8551	1.1695	42.4687
220	chr3L	8182270	8182850	8182430	2422.4	CDS	http://genome.ucsc.edu/cgi-bin/hgTracks?position=chr3L:8177270-8187850	"Atg18,MED24,CG7387,"	"0,1941,2191,"	 Atg18 	1934	1134.4	2422.4	2776.8	1.29	 // 	0.4085	2.4478	416.1092
221	chr2R	17432990	17433350	17433150	2420.3	Intronic	http://genome.ucsc.edu/cgi-bin/hgTracks?position=chr2R:17427990-17438350	"Egfr,CG30283,CG33226,"	"0,-5072,-6352,"	 Egfr 	1923	1799.8	2420.3	3039.4	0.76	 // 	0.5922	1.6888	504.5422
222	chr3R	935600	935950	935780	2468	Intergenic	http://genome.ucsc.edu/cgi-bin/hgTracks?position=chr3R:930600-940950	"CG12007,corto,CG12589,"	"18029,-23372,27128,"	 CG12007 	18029	749.1	2468	3037.7	2.02	 // 	0.2466	4.0551	163.2335
223	chr3L	5128450	5128790	5128620	2411.3	UTR3	http://genome.ucsc.edu/cgi-bin/hgTracks?position=chr3L:5123450-5133790	"CG4603,CG10674,CG4611,"	"0,319,861,"	 CG10674 	713	3399.5	2411.3	1286	-1.4	 \\ 	2.6435	0.3783	48.3006
224	chr2L	8387140	8387460	8387300	2710.2	CDS	http://genome.ucsc.edu/cgi-bin/hgTracks?position=chr2L:8382140-8392460	"CG13384,CG13394,CG13393,"	"0,1426,-3168,"	 CG13384 	1180	1648.6	2710.2	2346.6	0.51	 /\ 	0.7026	1.4234	340.3829
225	chr3R	6443370	6443730	6443540	2470.6	Intronic	http://genome.ucsc.edu/cgi-bin/hgTracks?position=chr3R:6438370-6448730	"hth,CG34304,CG6465,"	"0,38627,57740,"	 hth 	3567	1836.8	2470.6	2743.6	0.58	 /- 	0.6695	1.4937	60.7273
226	chr3L	4757600	4757960	4757800	2410.2	Promoter	http://genome.ucsc.edu/cgi-bin/hgTracks?position=chr3L:4752600-4762960	"Gef64C,CG13711,CG12493,"	"0,228,-4082,"	 CG13711 	228	3690.7	2410.2	1399.3	-1.4	 \\ 	2.6376	0.3791	14.453
227	chr3L	20974490	20974820	20974640	2394.8	Intergenic	http://genome.ucsc.edu/cgi-bin/hgTracks?position=chr3L:20969490-20979820	"CG33283,CG34000,CG33286,"	"-1890,3146,-6840,"	 CG33283 	2776	1874.6	2394.8	2113.8	0.17	 /- 	0.8869	1.1276	53.5005
228	chr3L	10855720	10856110	10855900	2392.7	Intronic	http://genome.ucsc.edu/cgi-bin/hgTracks?position=chr3L:10850720-10861110	"tna,CG6418,CG14149,"	"0,13463,16293,"	 tna 	4909	1611.6	2392.7	2624.7	0.7	 /- 	0.614	1.6286	165.2684
229	chr3L	16042130	16042500	16042320	2386.4	Intronic	http://genome.ucsc.edu/cgi-bin/hgTracks?position=chr3L:16037130-16047500	"th,Mbs,CG5895,"	"0,2747,-11991,"	 th 	1435	2061.4	2386.4	1688.7	-0.29	 -\ 	1.2206	0.8192	76.5224
230	chr3R	4524740	4525070	4524930	2383.2	Intergenic	http://genome.ucsc.edu/cgi-bin/hgTracks?position=chr3R:4519740-4530070	"hb,CG8112,Cks85A,"	"-1390,1773,15991,"	 hb 	1390	2508.9	2383.2	1824.3	-0.46	 -\ 	1.3752	0.7271	76.1119
231	chr2L	5202640	5202960	5202790	2516.2	Intronic	http://genome.ucsc.edu/cgi-bin/hgTracks?position=chr2L:5197640-5207960	"Msp-300,Cyp28d2,Cyp28d1,"	"0,4517,7688,"	 Cyp28d2 	4517	2290.3	2516.2	1866.7	-0.3	 -\ 	1.227	0.815	105.7502
232	chr3L	2438740	2439160	2438860	2375.2	Intronic	http://genome.ucsc.edu/cgi-bin/hgTracks?position=chr3L:2433740-2444160	"CG32306,CG33231,CG33232,"	"0,26177,28042,"	 CG32306 	9558	595	2375.2	3600.6	2.6	 // 	0.1652	6.0515	889.722
233	chr2R	11587270	11587590	11587440	2652.4	UTR3	http://genome.ucsc.edu/cgi-bin/hgTracks?position=chr2R:11582270-11592590	"CG30080,CG33462,CG33461,"	"0,-2021,-3457,"	 CG30080 	1759	1104.8	2652.4	3575.4	1.69	 // 	0.309	3.2364	232.6574
234	chrX	18197780	18198630	18197990	2356.7	Intergenic	http://genome.ucsc.edu/cgi-bin/hgTracks?position=chrX:18192780-18203630	"os,CG6023,upd3,"	"1386,10165,-19358,"	 os 	3868	2096.2	2356.7	2911.8	0.47	 -/ 	0.7199	1.3891	114.5161
235	chr2R	8342430	8342790	8342630	2354.6	Intronic	http://genome.ucsc.edu/cgi-bin/hgTracks?position=chr2R:8337430-8347790	"Lac,Dyb,dgt5,"	"0,-2202,10546,"	 Lac 	1935	2055.4	2354.6	2187	0.09	 -- 	0.9398	1.064	194.9653
236	chr2R	4120890	4121420	4121140	2352.4	Intergenic	http://genome.ucsc.edu/cgi-bin/hgTracks?position=chr2R:4115890-4126420	"dpn,pnut,CG34217,"	"-1308,3633,-4911,"	 dpn 	1308	4027.1	2352.4	1389.6	-1.54	 \\ 	2.8981	0.345	17.8386
237	chr3L	21138010	21138340	21138180	2596.8	Intronic	http://genome.ucsc.edu/cgi-bin/hgTracks?position=chr3L:21133010-21143340	"Ac78C,CG10565,CG10566,"	"0,-9039,-11768,"	 CG10565 	9039	1828.7	2596.8	3202.4	0.81	 // 	0.571	1.7512	71.1539
238	chr2L	5870970	5871320	5871150	2611.1	Intronic	http://genome.ucsc.edu/cgi-bin/hgTracks?position=chr2L:5865970-5876320	"CG8965,CG34381,CG9029,"	"0,-14393,14869,"	 CG8965 	8331	1036.6	2611.1	3093.2	1.58	 // 	0.3351	2.984	192.3009
239	chr2R	4009550	4009870	4009700	2597.8	Intronic	http://genome.ucsc.edu/cgi-bin/hgTracks?position=chr2R:4004550-4014870	"CG30372,CG2158,coilin,"	"0,820,2784,"	 CG30372 	657	2212.5	2597.8	1823.8	-0.28	 -\ 	1.2132	0.8243	142.3634
240	chr3R	12526430	12526890	12526670	2339.2	Intronic	http://genome.ucsc.edu/cgi-bin/hgTracks?position=chr3R:12521430-12531890	"Ubx,CG31498,CG31217,"	"0,-35210,-45181,"	 Ubx 	33678	1317.4	2339.2	2431.9	0.88	 /- 	0.5417	1.8459	123.5426
241	chr2L	11455470	11455810	11455620	2338.7	Intergenic	http://genome.ucsc.edu/cgi-bin/hgTracks?position=chr2L:11450470-11460810	"salm,sala,CG6488,"	"-10017,30568,41173,"	 salm 	10017	2185.1	2338.7	2065.2	-0.08	 -- 	1.0581	0.9451	195.4776
242	chr3R	25866720	25867040	25866870	2362.5	Promoter	http://genome.ucsc.edu/cgi-bin/hgTracks?position=chr3R:25861720-25872040	"Sry-alpha,Sry-beta,janA,"	"66,-117,-1611,"	 Sry-alpha 	66	3111.3	2362.5	2347.8	-0.41	 \- 	1.3252	0.7546	272.2484
243	chr3R	27047300	27047870	27047450	2332.3	Intronic	http://genome.ucsc.edu/cgi-bin/hgTracks?position=chr3R:27042300-27052870	"CG12054,CG1746,CG15561,"	"0,-2093,-5822,"	 CG12054 	1025	652.8	2332.3	2698.5	2.05	 // 	0.2419	4.1337	488.9598
244	chr2L	18895360	18895740	18895550	2329.7	Intergenic	http://genome.ucsc.edu/cgi-bin/hgTracks?position=chr2L:18890360-18900740	"tup,ssp3,CG10602,"	"-14294,20974,-36338,"	 tup 	14294	1985	2329.7	2294	0.21	 -- 	0.8653	1.1556	262.0388
245	chr3L	22125830	22126160	22126000	2730.8	Intergenic	http://genome.ucsc.edu/cgi-bin/hgTracks?position=chr3L:22120830-22131160	"olf413,CG15374,msopa,"	"3215,32526,-49716,"	 olf413 	3215	1039.6	2730.8	3838	1.88	 // 	0.2709	3.6919	116.4833
246	chr2L	5277240	5277580	5277410	2584.6	Promoter	http://genome.ucsc.edu/cgi-bin/hgTracks?position=chr2L:5272240-5282580	"Bsg25D,Bub1,tkv,"	"0,1640,-6057,"	 Bsg25D 	72	2540.8	2584.6	2022.3	-0.33	 -\ 	1.2564	0.7959	117.3776
247	chr3L	296610	296930	296770	2732.9	Intronic	http://genome.ucsc.edu/cgi-bin/hgTracks?position=chr3L:291610-301930	"RhoGEF3,CG42377,fwd,"	"0,-6436,9436,"	 RhoGEF3 	1031	1755.3	2732.9	3725.3	1.09	 // 	0.4712	2.1223	56.0645
248	chr3R	11855280	11855620	11855420	2303.7	Intronic	http://genome.ucsc.edu/cgi-bin/hgTracks?position=chr3R:11850280-11860620	"pnr,CG17631,GATAe,"	"0,-5411,-10565,"	 pnr 	3602	763.9	2303.7	2800.9	1.87	 // 	0.2727	3.6664	158.8636
249	chr2L	3606690	3607120	3606900	2292.6	Promoter	http://genome.ucsc.edu/cgi-bin/hgTracks?position=chr2L:3601690-3612120	"odd,Dot,CG15418,"	"-152,12290,14189,"	 odd 	152	1649.4	2292.6	1795.7	0.12	 /\ 	0.9185	1.0887	505.2503
250	chr3L	14627760	14628110	14627940	2415	Intronic	http://genome.ucsc.edu/cgi-bin/hgTracks?position=chr3L:14622760-14633110	"dlp,RecQ5,CG9628,"	"0,-2767,-6666,"	 dlp 	2221	2991.3	2415	2459.3	-0.28	 -- 	1.2163	0.8222	52.863
251	chr3L	13830610	13830940	13830770	2279.8	Intergenic	http://genome.ucsc.edu/cgi-bin/hgTracks?position=chr3L:13825610-13835940	"CG8757,CG8750,Tsp68C,"	"3603,4917,6190,"	 CG8757 	4570	3378.8	2279.8	1877	-0.85	 \- 	1.8001	0.5555	32.1763
252	chr2L	10548660	10548990	10548840	2518.8	Intronic	http://genome.ucsc.edu/cgi-bin/hgTracks?position=chr2L:10543660-10553990	"Trim9,CG18302,CG18301,"	"0,-12525,-15264,"	 Trim9 	3960	2460	2518.8	3376.4	0.46	 -/ 	0.7286	1.3725	125.334
253	chr2L	15013370	15013690	15013540	2622.2	Intergenic	http://genome.ucsc.edu/cgi-bin/hgTracks?position=chr2L:15008370-15018690	"l(2)35Bd,GABA-B-R1,CG4103,"	"-1768,3613,-3943,"	 l(2)35Bd 	3600	1068.5	2622.2	2605.8	1.29	 /- 	0.41	2.4388	223.0384
254	chrX	303460	303800	303600	2276.1	Promoter	http://genome.ucsc.edu/cgi-bin/hgTracks?position=chrX:298460-308800	"CG32816,l(1)sc,sc,"	"0,155,-12070,"	 l(1)sc 	155	2077.7	2276.1	2947.3	0.5	 -/ 	0.7049	1.4186	336.7899
255	chr3R	6178610	6178970	6178790	2268.2	Intronic	http://genome.ucsc.edu/cgi-bin/hgTracks?position=chr3R:6173610-6183970	"jumu,CG31406,Rfx,"	"0,-3063,9442,"	 jumu 	2885	1649.4	2268.2	2592.6	0.65	 /- 	0.6362	1.5719	322.0194
256	chr3L	4408900	4409230	4409050	2265	Intronic	http://genome.ucsc.edu/cgi-bin/hgTracks?position=chr3L:4403900-4414230	"CG11347,CG15019,Syx17,"	"0,-2991,-3881,"	 CG11347 	1906	1540.5	2265	2406.7	0.64	 /- 	0.6401	1.5623	171.9818
257	chrX	3732000	3732310	3732150	2528.4	Intronic	http://genome.ucsc.edu/cgi-bin/hgTracks?position=chrX:3727000-3737310	"ec,CG2901,yin,"	"0,-7237,24845,"	 ec 	2022	1533	2528.4	3143.5	1.04	 // 	0.4877	2.0505	191.7329
258	chr2R	2081730	2082040	2081860	2519.9	Intronic	http://genome.ucsc.edu/cgi-bin/hgTracks?position=chr2R:2076730-2087040	"Ptr,CG30432,CG8335,"	"0,3243,6439,"	 Ptr 	1652	2053.9	2519.9	1834.6	-0.16	 /\ 	1.1195	0.8932	115.9982
259	chr2R	13691540	13691890	13691720	2389.5	Intronic	http://genome.ucsc.edu/cgi-bin/hgTracks?position=chr2R:13686540-13696890	"grh,CG5036,CG5033,"	"0,-6070,-11758,"	 grh 	1427	742.4	2389.5	2925	1.98	 // 	0.2538	3.9397	565.6974
260	chr3R	912660	912970	912820	2453.1	Promoter	http://genome.ucsc.edu/cgi-bin/hgTracks?position=chr3R:907660-917970	"corto,CG12007,CG12589,"	"-412,40989,50088,"	 corto 	412	707.6	2453.1	2561.7	1.86	 /- 	0.2762	3.6202	563.3641
261	chr3L	5585290	5585620	5585450	2508.3	UTR5	http://genome.ucsc.edu/cgi-bin/hgTracks?position=chr3L:5580290-5590620	"spo,CG10592,CG5146,"	"0,390,-1982,"	 spo 	227	2528.2	2508.3	2832.3	0.16	 -- 	0.8926	1.1203	120.3808
262	chr2L	20770290	20770810	20770460	2229	Promoter	http://genome.ucsc.edu/cgi-bin/hgTracks?position=chr2L:20765290-20775810	"cad,dia,CG9323,"	"274,-2937,-12469,"	 cad 	274	1902.8	2229	1893	-0.01	 -- 	1.0052	0.9948	216.1045
263	chr3R	12887320	12887630	12887490	2472.7	Intronic	http://genome.ucsc.edu/cgi-bin/hgTracks?position=chr3R:12882320-12892630	"Dad,CG3983,mRpS11,"	"0,8754,10962,"	 Dad 	6872	1327.8	2472.7	2508	0.92	 /- 	0.5294	1.8888	201.7641
264	chr3L	3307840	3308170	3307980	2365.7	Promoter	http://genome.ucsc.edu/cgi-bin/hgTracks?position=chr3L:3302840-3313170	"ZnT63C,CG14968,dro2,"	"0,-4872,6368,"	 ZnT63C 	75	1397.5	2365.7	2640.7	0.92	 /- 	0.5292	1.8896	133.7626
265	chr3L	9454760	9455190	9454990	2222.6	UTR5	http://genome.ucsc.edu/cgi-bin/hgTracks?position=chr3L:9449760-9460190	"CG32043,CG3434,CG3552,"	"0,-1116,-2515,"	 CG32043 	716	1136.6	2222.6	2332.9	1.04	 /- 	0.4872	2.0525	367.4406
266	chr2R	16149290	16149670	16149490	2217.3	CDS	http://genome.ucsc.edu/cgi-bin/hgTracks?position=chr2R:16144290-16154670	"mus209,CG11055,plu,"	"0,-249,972,"	 mus209 	825	1962.1	2217.3	1616.7	-0.28	 -\ 	1.2136	0.824	110.1033
267	chr3L	13918400	13918740	13918580	2409.2	Promoter	http://genome.ucsc.edu/cgi-bin/hgTracks?position=chr3L:13913400-13923740	"Rgl,CG8833,Gl,"	"-232,404,3908,"	 Rgl 	232	1484.9	2409.2	3110.9	1.07	 // 	0.4773	2.0951	288.6086
268	chr3L	4697350	4697670	4697510	2447.8	Promoter	http://genome.ucsc.edu/cgi-bin/hgTracks?position=chr3L:4692350-4702670	"Gef64C,CG13713,CG15876,"	"0,168,-2687,"	 CG13713 	168	5672.8	2447.8	1829.5	-1.63	 \- 	3.1008	0.3225	47.9147
269	chr2R	7342880	7343210	7343050	2200.9	Intronic	http://genome.ucsc.edu/cgi-bin/hgTracks?position=chr2R:7337880-7348210	"E(Pc),CG33472,CG7777,"	"0,-3931,-13322,"	 E(Pc) 	2759	2408.1	2200.9	2336.9	-0.04	 -- 	1.0305	0.9704	150.9059
270	chr3R	3804200	3804520	3804340	2367.8	Promoter	http://genome.ucsc.edu/cgi-bin/hgTracks?position=chr3R:3799200-3809520	"Os-C,CG2791,CG2781,"	"340,-852,3198,"	 Os-C 	340	3332.8	2367.8	1335.2	-1.32	 \\ 	2.4961	0.4006	17.3159
271	chr2L	8510390	8510720	8510560	2473.3	CDS	http://genome.ucsc.edu/cgi-bin/hgTracks?position=chr2L:8505390-8515720	"CG13096,CG13097,Dh31,"	"0,1608,-3715,"	 CG13096 	1284	1275.9	2473.3	3614.9	1.5	 // 	0.353	2.8331	299.2363
272	chr2L	15313530	15313870	15313700	2436.7	Intergenic	http://genome.ucsc.edu/cgi-bin/hgTracks?position=chr2L:15308530-15318870	"nht,CG15262,ms(2)35Ci,"	"4253,-14437,-20157,"	 nht 	5201	2120.6	2436.7	2404.4	0.18	 -- 	0.882	1.1338	60.8038
273	chr3R	15140850	15141170	15140990	2536.3	Intronic	http://genome.ucsc.edu/cgi-bin/hgTracks?position=chr3R:15135850-15146170	"Dl,Ino80,CG14280,"	"0,53726,-55386,"	 Dl 	10945	1799.8	2536.3	3069.2	0.77	 // 	0.5864	1.7053	63.0041
274	chr3L	19037270	19037910	19037720	2185	UTR5	http://genome.ucsc.edu/cgi-bin/hgTracks?position=chr3L:19032270-19042910	"nkd,Acp76A,CG3797,"	"0,6170,15148,"	 nkd 	711	1113.7	2185	2449	1.14	 // 	0.4547	2.1991	228.2222
275	chr3L	15225890	15226280	15226100	2182.3	Intergenic	http://genome.ucsc.edu/cgi-bin/hgTracks?position=chr3L:15220890-15231280	"Tollo,CG6888,Best4,"	"2640,-24408,65988,"	 Tollo 	2640	835.1	2182.3	2972.5	1.83	 // 	0.2809	3.5596	256.9025
276	chr2R	4720130	4720460	4720310	2236.9	CDS	http://genome.ucsc.edu/cgi-bin/hgTracks?position=chr2R:4715130-4725460	"sns,CG30350,Rya-r44F,"	"0,-5042,27585,"	 CG30350 	6415	3057.2	2236.9	925	-1.72	 \\ 	3.305	0.3026	19.0936
277	chr3R	4520210	4520530	4520370	2393.3	Promoter	http://genome.ucsc.edu/cgi-bin/hgTracks?position=chr3R:4515210-4525530	"hb,CG8112,CG33325,"	"0,6333,-14318,"	 hb 	48	2396.3	2393.3	2296.3	-0.06	 -- 	1.0435	0.9583	121.7663
278	chr3L	5963750	5964080	5963910	2197.7	Intronic	http://genome.ucsc.edu/cgi-bin/hgTracks?position=chr3L:5958750-5969080	"CG10479,CG33993,CG32406,"	"0,-20155,26403,"	 CG10479 	5195	1872.4	2197.7	2345.5	0.32	 -- 	0.7983	1.2527	29.2559
279	chr2R	13480680	13481010	13480850	2435.1	Intronic	http://genome.ucsc.edu/cgi-bin/hgTracks?position=chr2R:13475680-13486010	"lack,CG30105,icln,"	"0,-897,-1460,"	 lack 	532	1438.2	2435.1	2949	1.04	 // 	0.4877	2.0505	246.9128
280	chr3R	2570320	2570740	2570520	2173.3	Intergenic	http://genome.ucsc.edu/cgi-bin/hgTracks?position=chr3R:2565320-2575740	"zen2,CG34297,pb,"	"-658,2293,-2735,"	 zen2 	658	4655.5	2173.3	1969.1	-1.24	 \- 	2.3643	0.423	16.5947
281	chr2L	14262160	14262490	14262300	2282.5	Intergenic	http://genome.ucsc.edu/cgi-bin/hgTracks?position=chr2L:14257160-14267490	"wb,CG32971,smi35A,"	"1221,12494,-28192,"	 wb 	1221	1862.8	2282.5	2776.3	0.58	 // 	0.671	1.4904	284.8832
282	chr3L	9022460	9022800	9022610	2160.6	Intergenic	http://genome.ucsc.edu/cgi-bin/hgTracks?position=chr3L:9017460-9027800	"Doc2,Doc1,CG5144,"	"-9101,11866,17929,"	 Doc2 	9101	1507.1	2160.6	2049.2	0.44	 /- 	0.7355	1.3597	131.0091
283	chr2L	8165940	8166280	8166110	2384.8	Intronic	http://genome.ucsc.edu/cgi-bin/hgTracks?position=chr2L:8160940-8171280	"CG8486,CG8498,Rbsn,"	"0,-3721,-4309,"	 CG8486 	2813	1160.3	2384.8	3275.1	1.5	 // 	0.3543	2.8225	84.3473
284	chr3R	29890	30240	30060	2146.8	CDS	http://genome.ucsc.edu/cgi-bin/hgTracks?position=chr3R:24890-35240	"CG12582,CG14636,aux,"	"0,146,7444,"	 CG12582 	7031	2199.9	2146.8	1597.2	-0.46	 -\ 	1.3773	0.726	59.2031
285	chr2L	12085730	12086070	12085900	2458.4	Promoter	http://genome.ucsc.edu/cgi-bin/hgTracks?position=chr2L:12080730-12091070	"prd,CG5325,CG14947,"	"-108,7870,-8265,"	 prd 	108	506.1	2458.4	3212.2	2.67	 // 	0.1575	6.3472	251.7791
286	chr3L	8520250	8520590	8520420	2305.8	Intronic	http://genome.ucsc.edu/cgi-bin/hgTracks?position=chr3L:8515250-8525590	"foi,CG6662,CG6673,"	"0,-2459,-3820,"	 foi 	2077	1092.2	2305.8	3178.4	1.54	 // 	0.3436	2.9102	141.1763
287	chr2L	12466600	12466950	12466760	2317.5	Intronic	http://genome.ucsc.edu/cgi-bin/hgTracks?position=chr2L:12461600-12471950	"bun,CG17024,CG5418,"	"0,-11809,-13530,"	 bun 	5523	2123.6	2317.5	2645.8	0.32	 -- 	0.8026	1.2459	51.3891
288	chr2L	15731730	15732310	15732150	2125.6	Promoter	http://genome.ucsc.edu/cgi-bin/hgTracks?position=chr2L:15726730-15737310	"CycE,l(2)35Di,l(2)35Df,"	"0,17458,20102,"	 CycE 	370	912.9	2125.6	2876.4	1.66	 // 	0.3174	3.1509	349.0762
289	chr3L	4645580	4646050	4645830	2125.1	CDS	http://genome.ucsc.edu/cgi-bin/hgTracks?position=chr3L:4640580-4651050	"axo,CG32234,CG32238,"	"0,-1634,2445,"	 CG32234 	1634	1576.8	2125.1	1189.9	-0.41	 /\ 	1.3251	0.7546	43.3647
290	chr2R	16488330	16488650	16488480	2274.5	Intronic	http://genome.ucsc.edu/cgi-bin/hgTracks?position=chr2R:16483330-16493650	"bl,Hil,Nnf1a,"	"0,5905,-13768,"	 bl 	2011	621.7	2274.5	2933.6	2.24	 // 	0.2119	4.7189	318.4235
291	chr3R	9638280	9638790	9638470	2118.2	Intergenic	http://genome.ucsc.edu/cgi-bin/hgTracks?position=chr3R:9633280-9643790	"Mst87F,Nsf2,CG31495,"	"14396,21724,25489,"	 Mst87F 	14962	840.3	2118.2	2870.6	1.77	 // 	0.2927	3.4164	163.7835
292	chr2R	5864680	5865360	5865160	2110.3	Intergenic	http://genome.ucsc.edu/cgi-bin/hgTracks?position=chr2R:5859680-5870360	"eve,CG12134,Adam,"	"1585,-4865,-6750,"	 eve 	1585	2139.2	2110.3	1759.1	-0.28	 -- 	1.216	0.8223	215.1504
293	chr3L	9361790	9362390	9362000	2109.7	CDS	http://genome.ucsc.edu/cgi-bin/hgTracks?position=chr3L:9356790-9367390	"CG4452,Fdxh,Klp67A,"	"0,1298,-1960,"	 CG4452 	1001	1538.2	2109.7	2024	0.4	 /- 	0.76	1.3158	370.5299
294	chr3R	6048070	6048520	6048330	2107.1	Promoter	http://genome.ucsc.edu/cgi-bin/hgTracks?position=chr3R:6043070-6053520	"CG12420,Syn,CG12817,"	"104,-525,831,"	 CG12420 	104	1072.2	2107.1	2796.3	1.38	 // 	0.3834	2.608	207.0961
295	chr2L	19866740	19867090	19866890	2102.8	Intronic	http://genome.ucsc.edu/cgi-bin/hgTracks?position=chr2L:19861740-19872090	"sick,CG10481,CG13958,"	"0,23356,-38000,"	 sick 	434	1610.1	2102.8	1653.3	0.04	 /\ 	0.9739	1.0268	215.4497
296	chr2R	21110520	21110850	21110680	2101.8	Intergenic	http://genome.ucsc.edu/cgi-bin/hgTracks?position=chr2R:21105520-21115850	"Kr,CG30429,CG33680,"	"3457,23309,25848,"	 Kr 	3457	1951	2101.8	2211	0.18	 -- 	0.8824	1.1333	46.6649
297	chr2R	18205540	18205860	18205700	2383.7	Intronic	http://genome.ucsc.edu/cgi-bin/hgTracks?position=chr2R:18200540-18210860	"Gp150,wdp,CG34207,"	"0,-6275,11219,"	 Gp150 	517	792.1	2383.7	2983.9	1.91	 // 	0.2655	3.7672	510.7187
298	chr2R	13435800	13436180	13436000	2111.8	Promoter	http://genome.ucsc.edu/cgi-bin/hgTracks?position=chr2R:13430800-13441180	"MESR4,RpL18A,cyp33,"	"0,-1001,-2094,"	 MESR4 	314	543.1	2111.8	2525.1	2.22	 // 	0.2151	4.6492	575.7802
299	chr2R	15928770	15929090	15928920	2324.4	Intergenic	http://genome.ucsc.edu/cgi-bin/hgTracks?position=chr2R:15923770-15934090	"CG16898,CG8654,18w,"	"-36428,-56658,70095,"	 CG16898 	36428	2182.1	2324.4	2752.2	0.33	 -- 	0.7929	1.2613	89.3749
300	chr3L	10853930	10854270	10854090	2226.8	Intronic	http://genome.ucsc.edu/cgi-bin/hgTracks?position=chr3L:10848930-10859270	"tna,CG6418,CG14149,"	"0,15273,18103,"	 tna 	3099	1712.4	2226.8	2851.2	0.74	 // 	0.6006	1.6651	205.8971
301	chr3R	12294330	12294670	12294510	2241.7	Intergenic	http://genome.ucsc.edu/cgi-bin/hgTracks?position=chr3R:12289330-12299670	"CSN5,Gyc-89Da,Gyc-89Db,"	"1312,3924,8582,"	 CSN5 	1312	1357.4	2241.7	2902.1	1.1	 // 	0.4677	2.1379	212.5454
302	chr2L	9421300	9421620	9421460	2243.3	Intronic	http://genome.ucsc.edu/cgi-bin/hgTracks?position=chr2L:9416300-9426620	"CG3759,Fbp2,FucTB,"	"0,5399,7369,"	 CG3759 	4868	803.9	2243.3	2531.4	1.65	 // 	0.3176	3.1487	42.9509
303	chr2R	7076430	7076770	7076590	2240.1	Intronic	http://genome.ucsc.edu/cgi-bin/hgTracks?position=chr2R:7071430-7081770	"shn,CG9084,Syx6,"	"0,28327,30455,"	 shn 	5862	1628.6	2240.1	1873.5	0.2	 /\ 	0.8693	1.1504	32.2895
304	chr2R	8087220	8087550	8087410	2160.6	CDS	http://genome.ucsc.edu/cgi-bin/hgTracks?position=chr2R:8082220-8092550	"RpS11,CG8858,Cyp6t3,"	"0,-1067,-7652,"	 RpS11 	923	2323.7	2160.6	1431.9	-0.7	 -\ 	1.6228	0.6162	54.1883
305	chrX	16851390	16851880	16851620	2067.9	CDS	http://genome.ucsc.edu/cgi-bin/hgTracks?position=chrX:16846390-16856880	"CG9086,RhoGAP15B,CG13000,"	"0,-1589,-9147,"	 RhoGAP15B 	8726	2127.3	2067.9	1150.4	-0.89	 -\ 	1.8491	0.5408	36.2619
306	chr3L	11685830	11686350	11686160	2061.5	Intergenic	http://genome.ucsc.edu/cgi-bin/hgTracks?position=chr3L:11680830-11691350	"CG14135,CG11652,CG14133,"	"-303,793,-1661,"	 CG14135 	1414	1457.5	2061.5	2320.3	0.67	 /- 	0.6281	1.592	463.8054
307	chr2L	18875060	18875430	18875220	2149.5	Intronic	http://genome.ucsc.edu/cgi-bin/hgTracks?position=chr2L:18870060-18880430	"tup,CG10602,mRpL13,"	"0,-16008,-16030,"	 tup 	6036	1713.1	2149.5	2339.2	0.45	 /- 	0.7323	1.3655	102.0888
308	chr3L	15705090	15705670	15705250	2059.9	Intergenic	http://genome.ucsc.edu/cgi-bin/hgTracks?position=chr3L:15700090-15710670	"comm,comm2,CG34451,"	"10173,-12301,-20103,"	 comm2 	12301	266	2059.9	3825.4	3.85	 // 	0.0695	14.381	238.2196
309	chr2L	21877050	21877640	21877420	2058.9	Intergenic	http://genome.ucsc.edu/cgi-bin/hgTracks?position=chr2L:21872050-21882640	"CG11629,CG1421,CG1428,"	"19449,25641,28868,"	 CG11629 	20841	2637.1	2058.9	1974.2	-0.42	 \- 	1.3358	0.7486	223.1518
310	chr2L	18137120	18137450	18137280	2212	Intronic	http://genome.ucsc.edu/cgi-bin/hgTracks?position=chr2L:18132120-18142450	"kel,Socs36E,CG5758,"	"0,1387,-7416,"	 kel 	930	2169.5	2212	1885.5	-0.2	 -- 	1.1506	0.8691	36.4735
311	chr2L	9128590	9128930	9128750	2358.8	Intronic	http://genome.ucsc.edu/cgi-bin/hgTracks?position=chr2L:9123590-9133930	"CG32982,Or30a,CG31609,"	"0,-15465,-30574,"	 CG32982 	3000	2071.7	2358.8	3190.4	0.62	 -/ 	0.6494	1.54	57.5459
312	chr2L	5877610	5877930	5877760	2195.1	Intronic	http://genome.ucsc.edu/cgi-bin/hgTracks?position=chr2L:5872610-5882930	"CG8965,CG9029,Acp26Ab,"	"0,8259,14537,"	 CG8965 	1721	1282.6	2195.1	2658.4	1.05	 // 	0.4825	2.0727	112.9752
313	chr3L	1645890	1646280	1646080	2049.8	CDS	http://genome.ucsc.edu/cgi-bin/hgTracks?position=chr3L:1640890-1651280	"CG17249,CG13919,alphaCop,"	"0,-143,-867,"	 CG13919 	539	2627.4	2049.8	600.1	-2.13	 \\ 	4.3783	0.2284	37.7591
314	chr3L	1746220	1746770	1746400	2048.8	Intergenic	http://genome.ucsc.edu/cgi-bin/hgTracks?position=chr3L:1741220-1751770	"CG13921,CG7995,Cht2,"	"509,-970,6145,"	 CG13921 	509	999.6	2048.8	2727.1	1.45	 // 	0.3665	2.7283	452.0469
315	chr2L	10398040	10398380	10398200	2277.2	CDS	http://genome.ucsc.edu/cgi-bin/hgTracks?position=chr2L:10393040-10403380	"CG31716,CG5362,LSm-4,"	"0,-1901,4994,"	 CG31716 	200	1925.8	2277.2	1612.1	-0.26	 -\ 	1.1946	0.8371	118.7248
316	chr3R	7954310	7954670	7954490	2102.3	Intergenic	http://genome.ucsc.edu/cgi-bin/hgTracks?position=chr3R:7949310-7959670	"CG4702,dpr15,dpr17,"	"-571,10064,-17346,"	 CG4702 	571	1014.4	2102.3	1869.5	0.88	 /\ 	0.5426	1.843	302.452
317	chr3L	744380	744720	744540	2043.5	Intergenic	http://genome.ucsc.edu/cgi-bin/hgTracks?position=chr3L:739380-749720	"emc,CG13897,CG13896,"	"4865,-5420,-32690,"	 emc 	4865	527.6	2043.5	2584	2.29	 // 	0.2042	4.8981	279.9162
318	chr2L	4282080	4282420	4282270	2151.6	Intergenic	http://genome.ucsc.edu/cgi-bin/hgTracks?position=chr2L:4277080-4287420	"tutl,Art2,CG15425,"	"880,-2980,-23944,"	 tutl 	880	976.6	2151.6	2368.9	1.28	 // 	0.4122	2.4257	80.7733
319	chr2L	6373120	6373610	6373400	2035.5	UTR5	http://genome.ucsc.edu/cgi-bin/hgTracks?position=chr2L:6368120-6378610	"slam,CG9505,CG42370,"	"0,-3205,4366,"	 slam 	986	2973.5	2035.5	1301.5	-1.19	 \\ 	2.2847	0.4377	105.6091
320	chr2L	4823640	4824220	4824050	2061	Intronic	http://genome.ucsc.edu/cgi-bin/hgTracks?position=chr2L:4818640-4829220	"CG15628,CG2976,CG3225,"	"0,5380,-5840,"	 CG15628 	2275	1165.5	2061	2351.8	1.01	 // 	0.4956	2.0178	205.315
321	chr3L	753410	754040	753810	2035	Intergenic	http://genome.ucsc.edu/cgi-bin/hgTracks?position=chr3L:748410-759040	"emc,CG13897,CG13896,"	"-305,-14690,-41960,"	 emc 	4405	2143.6	2035	2465.6	0.2	 -/ 	0.8694	1.1502	135.6249
322	chrX	3739500	3739800	3739650	2318.5	Promoter	http://genome.ucsc.edu/cgi-bin/hgTracks?position=chrX:3734500-3744800	"ec,CG2901,yin,"	"0,-14737,17345,"	 ec 	460	1527.1	2318.5	2759.7	0.85	 // 	0.5534	1.8071	385.9706
323	chr3L	22058860	22059260	22059080	2033.9	Promoter	http://genome.ucsc.edu/cgi-bin/hgTracks?position=chr3L:22053860-22064260	"CG14561,TyrR,CG7139,"	"0,-699,1263,"	 CG14561 	39	2257.7	2033.9	2328.3	0.04	 -- 	0.9697	1.0313	689.8952
324	chrX	10821530	10821840	10821680	2226.8	Intronic	http://genome.ucsc.edu/cgi-bin/hgTracks?position=chrX:10816530-10826840	"CG2145,v,CG11203,"	"0,-2009,-7351,"	 CG2145 	249	2490.4	2226.8	2668.1	0.1	 -- 	0.9334	1.0714	123.1885
325	chr3R	20552110	20552440	20552300	2035.5	Intronic	http://genome.ucsc.edu/cgi-bin/hgTracks?position=chr3R:20547110-20557440	"tok,CG13630,Rpb10,"	"0,-7216,-8578,"	 tok 	6523	2424.4	2035.5	1482.8	-0.71	 -\ 	1.635	0.6116	32.5696
326	chrX	2322950	2323270	2323120	2330.2	Promoter	http://genome.ucsc.edu/cgi-bin/hgTracks?position=chrX:2317950-2328270	"gt,CG32797,tko,"	"-124,-3382,13225,"	 gt 	124	1699	2330.2	2172.7	0.35	 /- 	0.782	1.2788	151.702
327	chr2R	20078220	20078570	20078380	2070	CDS	http://genome.ucsc.edu/cgi-bin/hgTracks?position=chr2R:20073220-20083570	"CG3363,Nop60B,CG3362,"	"0,-4514,4684,"	 CG3363 	2501	2405.2	2070	1093.2	-1.14	 -\ 	2.2001	0.4545	36.6707
328	chr3R	19608730	19609070	19608900	2259.7	Intronic	http://genome.ucsc.edu/cgi-bin/hgTracks?position=chr3R:19603730-19614070	"mbc,Nup98,CG10208,"	"0,-1534,-9055,"	 mbc 	1393	2313.3	2259.7	2034.9	-0.19	 -- 	1.1368	0.8796	160.0522
329	chr2L	543770	544330	544150	2011.7	CDS	http://genome.ucsc.edu/cgi-bin/hgTracks?position=chr2L:538770-549330	"Spp,nAcRbeta-21C,lwr,"	"0,997,-1578,"	 Spp 	477	3567	2011.7	846.7	-2.07	 \\ 	4.213	0.2374	86.1766
330	chr2L	18486770	18487100	18486930	2190.3	CDS	http://genome.ucsc.edu/cgi-bin/hgTracks?position=chr2L:18481770-18492100	"CG10176,kon,CG10283,"	"0,815,-2419,"	 CG10176 	1444	1428.6	2190.3	2955.3	1.05	 // 	0.4834	2.0687	365.0787
331	chr3L	15255100	15255730	15255270	2008.5	Intergenic	http://genome.ucsc.edu/cgi-bin/hgTracks?position=chr3L:15250100-15260730	"Tollo,Best4,Best3,"	"-19338,36818,38785,"	 Tollo 	26530	978.1	2008.5	2754.5	1.49	 // 	0.3551	2.8163	146.896
332	chr3L	2190040	2190420	2190250	2006.9	CDS	http://genome.ucsc.edu/cgi-bin/hgTracks?position=chr3L:2185040-2195420	"CG5707,CG13810,CG8960,"	"0,-2601,6762,"	 CG5707 	1930	4051.6	2006.9	197.4	-4.36	 \\ 	20.5285	0.0487	13.493
333	chr2R	12838340	12838850	12838670	1996.8	CDS	http://genome.ucsc.edu/cgi-bin/hgTracks?position=chr2R:12833340-12843850	"CG34415,CG34191,CG15614,"	"0,1072,-2610,"	 CG34415 	648	1896.9	1996.8	1469.1	-0.37	 -\ 	1.2912	0.7745	46.8718
334	chr2R	6469040	6469370	6469230	2132	Intronic	http://genome.ucsc.edu/cgi-bin/hgTracks?position=chr2R:6464040-6474370	"psq,CG11883,lola,"	"0,35938,-38463,"	 psq 	1968	986.2	2132	2931.9	1.57	 // 	0.3364	2.9728	334.3527
335	chr2R	10318200	10318850	10318640	1971.9	Intronic	http://genome.ucsc.edu/cgi-bin/hgTracks?position=chr2R:10313200-10323850	"phyl,CG17386,CG17388,"	"0,-7488,11103,"	 phyl 	1200	1483.4	1971.9	2149.8	0.54	 /- 	0.69	1.4493	313.9285
336	chrX	19680200	19680530	19680340	2005.3	Intergenic	http://genome.ucsc.edu/cgi-bin/hgTracks?position=chrX:19675200-19685530	"vfl,CG12702,skpD,"	"-3379,-23984,26421,"	 vfl 	3379	1437.5	2005.3	925	-0.64	 /\ 	1.554	0.6435	27.1066
337	chr2R	17138300	17138830	17138500	1968.8	Promoter	http://genome.ucsc.edu/cgi-bin/hgTracks?position=chr2R:17133300-17143830	"CG18375,Rgk3,CG30391,"	"-42,5244,13839,"	 CG18375 	42	1379.7	1968.8	2289.4	0.73	 // 	0.6026	1.6594	382.3406
338	chrX	15578450	15578790	15578620	2250.7	Intergenic	http://genome.ucsc.edu/cgi-bin/hgTracks?position=chrX:15573450-15583790	"CG15599,CG12708,CG8128,"	"487,-6850,12917,"	 CG15599 	3228	1665.7	2250.7	2159.6	0.37	 /- 	0.7713	1.2965	91.9505
339	chr3R	1157680	1158020	1157850	2223.1	Intronic	http://genome.ucsc.edu/cgi-bin/hgTracks?position=chr3R:1152680-1163020	"l(3)82Fd,CG11999,CG1161,"	"0,21588,22971,"	 l(3)82Fd 	3776	1820.5	2223.1	2719.6	0.58	 // 	0.6694	1.4939	41.9001
340	chrX	7124700	7125010	7124840	2218.9	Intronic	http://genome.ucsc.edu/cgi-bin/hgTracks?position=chrX:7119700-7130010	"CG9650,CG1958,CG1677,"	"0,36096,50280,"	 CG9650 	3944	2534.8	2218.9	3416.4	0.43	 -/ 	0.742	1.3478	27.5659
341	chr3L	5614210	5614570	5614390	2012.7	Intergenic	http://genome.ucsc.edu/cgi-bin/hgTracks?position=chr3L:5609210-5619570	"Blimp-1,Eaf6,mthl2,"	"9692,-13050,-14102,"	 Blimp-1 	9692	1835.4	2012.7	2395.3	0.38	 -/ 	0.7662	1.3051	122.8429
342	chr2L	15333160	15333900	15333580	1935.9	Promoter	http://genome.ucsc.edu/cgi-bin/hgTracks?position=chr2L:15328160-15338900	"esg,nht,CG15258,"	"283,-14679,27417,"	 esg 	283	2207.3	1935.9	1962.8	-0.17	 -- 	1.1246	0.8892	243.5431
343	chr2L	2457130	2457500	2457300	1926.4	Intronic	http://genome.ucsc.edu/cgi-bin/hgTracks?position=chr2L:2452130-2462500	"dpp,CG15393,Slh,"	"0,32453,32904,"	 dpp 	2562	2439.2	1926.4	1774	-0.46	 \- 	1.375	0.7273	207.938
344	chr2L	11485960	11486270	11486110	2279.3	Promoter	http://genome.ucsc.edu/cgi-bin/hgTracks?position=chr2L:11480960-11491270	"sala,CG6488,CG14928,"	"78,10683,19773,"	 sala 	78	2162.9	2279.3	3417	0.66	 -/ 	0.633	1.5798	139.6647
345	chr2R	6423530	6423850	6423680	1942.8	Intronic	http://genome.ucsc.edu/cgi-bin/hgTracks?position=chr2R:6418530-6428850	"lola,psq,CG17765,"	"0,21728,-54282,"	 lola 	1097	632.8	1942.8	2013.7	1.67	 /- 	0.3142	3.1823	272.3714
346	chr3R	26101720	26102030	26101880	1939.1	Intergenic	http://genome.ucsc.edu/cgi-bin/hgTracks?position=chr3R:26096720-26107030	"hdc,CG18404,CG9682,"	"1775,-22060,-23323,"	 hdc 	1775	1481.9	1939.1	2060	0.48	 /- 	0.7194	1.3901	96.9198
347	chr2L	3465620	3465940	3465770	2212	UTR5	http://genome.ucsc.edu/cgi-bin/hgTracks?position=chr2L:3460620-3470940	"msl-2,Pdsw,CG3238,"	"0,391,1645,"	 msl-2 	341	2086.5	2212	1502.8	-0.47	 -\ 	1.3884	0.7202	231.1739
348	chr2R	7681550	7682180	7682000	1918.9	Intronic	http://genome.ucsc.edu/cgi-bin/hgTracks?position=chr2R:7676550-7687180	"ths,Tango3,CG13193,"	"0,-5002,-24934,"	 ths 	4127	1091.4	1918.9	2594.3	1.25	 // 	0.4207	2.377	164.7577
349	chr3L	18737310	18737650	18737480	2092.8	Promoter	http://genome.ucsc.edu/cgi-bin/hgTracks?position=chr3L:18732310-18742650	"CG6885,MED11,Nufip,"	"113,1521,2223,"	 CG6885 	113	2440.7	2092.8	1704.2	-0.52	 -- 	1.4322	0.6982	47.4731
350	chrX	11040690	11041040	11040830	1980.4	Promoter	http://genome.ucsc.edu/cgi-bin/hgTracks?position=chrX:11035690-11046040	"ran,CG15201,CG1908,"	"0,-1985,2651,"	 ran 	219	482.4	1980.4	2454.7	2.35	 // 	0.1965	5.089	741.084
351	chr3L	21483680	21484040	21483860	1907.8	Intergenic	http://genome.ucsc.edu/cgi-bin/hgTracks?position=chr3L:21478680-21489040	"CG7202,Neu2,CG7519,"	"687,-759,2328,"	 Neu2 	759	2400.7	1907.8	1062.9	-1.18	 \\ 	2.2586	0.4427	43.9456
352	chr3L	15501820	15502190	15501990	1977.2	Promoter	http://genome.ucsc.edu/cgi-bin/hgTracks?position=chr3L:15496820-15507190	"Z600,gdl,CG7841,"	"170,554,-602,"	 Z600 	170	2301.4	1977.2	2066.3	-0.16	 -- 	1.1138	0.8978	90.1967
353	chr3R	22010090	22010460	22010290	1894.6	CDS	http://genome.ucsc.edu/cgi-bin/hgTracks?position=chr3R:22005090-22015460	"CG31323,CG31086,CG6073,"	"0,1024,2446,"	 CG31086 	1024	3642.6	1894.6	547.5	-2.73	 \\ 	6.6534	0.1503	10.9832
354	chr2R	16007210	16007540	16007370	1947	Intergenic	http://genome.ucsc.edu/cgi-bin/hgTracks?position=chr2R:16002210-16012540	"18w,CG11041,CG16894,"	"-2933,26281,91738,"	 18w 	8355	744.7	1947	2497.7	1.75	 // 	0.2981	3.3541	100.6891
355	chrX	263840	264170	263990	1891.4	Promoter	http://genome.ucsc.edu/cgi-bin/hgTracks?position=chrX:258840-269170	"CG32816,ac,y,"	"0,73,-8712,"	 ac 	73	1336	1891.4	2748.2	1.04	 // 	0.4861	2.0571	122.8442
356	chr3L	21836520	21836830	21836660	2134.1	Intergenic	http://genome.ucsc.edu/cgi-bin/hgTracks?position=chr3L:21831520-21841830	"CG14563,CG7145,Nopp140,"	"-1205,-2196,-6873,"	 CG14563 	1205	906.9	2134.1	2677.3	1.56	 // 	0.3388	2.952	126.9005
357	chr2R	20551540	20551860	20551700	2209.9	CDS	http://genome.ucsc.edu/cgi-bin/hgTracks?position=chr2R:20546540-20556860	"CG30161,CG3683,Cpr60D,"	"0,247,-771,"	 CG30161 	180	2413.3	2209.9	2053.2	-0.23	 -- 	1.1754	0.8508	70.8976
358	chr3R	26475800	26476370	26476200	1885.6	CDS	http://genome.ucsc.edu/cgi-bin/hgTracks?position=chr3R:26470800-26481370	"CG34433,CG34432,PH4alphaPV,"	"0,-602,-1927,"	 CG34433 	511	2291.1	1885.6	768.9	-1.58	 -\ 	2.9798	0.3356	23.5967
359	chr3L	14170610	14170940	14170780	2086.4	UTR5	http://genome.ucsc.edu/cgi-bin/hgTracks?position=chr3L:14165610-14175940	"D,nan,nuf,"	"0,8563,13196,"	 D 	940	616.5	2086.4	2403.3	1.96	 // 	0.2565	3.8984	265.0993
360	chr2L	21161440	21161940	21161660	1882.4	CDS	http://genome.ucsc.edu/cgi-bin/hgTracks?position=chr2L:21156440-21166940	"CG9247,CG9248,CG9246,"	"0,-876,1950,"	 CG9247 	1427	2635.6	1882.4	580.1	-2.18	 \\ 	4.5435	0.2201	29.4224
361	chr3R	20998650	20998990	20998830	1877.6	Intronic	http://genome.ucsc.edu/cgi-bin/hgTracks?position=chr3R:20993650-21003990	"CG34110,CG13652,dan,"	"0,-11229,11904,"	 dan 	11904	1290.8	1877.6	2425.6	0.91	 // 	0.5321	1.8792	348.1329
362	chrX	5411360	5411860	5411680	1877.6	CDS	http://genome.ucsc.edu/cgi-bin/hgTracks?position=chrX:5406360-5416860	"CG12730,CG33980,CG4151,"	"0,11279,-15072,"	 CG12730 	387	915.1	1877.6	2012	1.14	 /- 	0.4548	2.1987	186.7811
363	chr3L	14957930	14958250	14958100	2007.4	Intergenic	http://genome.ucsc.edu/cgi-bin/hgTracks?position=chr3L:14952930-14963250	"Tom,Brd,Ocho,"	"4346,7668,9847,"	 Tom 	4346	1098.1	2007.4	2303.7	1.07	 // 	0.4767	2.0979	83.0109
364	chr3L	3037790	3038100	3037960	1875	CDS	http://genome.ucsc.edu/cgi-bin/hgTracks?position=chr3L:3032790-3043100	"CG2162,Jafrac2,scramb2,"	"0,4414,6144,"	 CG2162 	1568	756.5	1875	1933.6	1.35	 /- 	0.3913	2.5559	423.104
365	chr2L	3000690	3001030	3000840	1871.3	Intergenic	http://genome.ucsc.edu/cgi-bin/hgTracks?position=chr2L:2995690-3006030	"CG3558,okr,Bem46,"	"-2226,-8079,-10746,"	 CG3558 	7877	271.2	1871.3	2192.7	3.01	 // 	0.1237	8.0856	173.4168
366	chr2R	5865610	5865980	5865790	1896.2	Intergenic	http://genome.ucsc.edu/cgi-bin/hgTracks?position=chr2R:5860610-5870980	"eve,CG12134,Adam,"	"955,-5495,-7380,"	 eve 	955	2909.8	1896.2	723.7	-2.01	 \\ 	4.0208	0.2487	9.4389
367	chr2L	8145200	8145520	8145370	2064.2	Intronic	http://genome.ucsc.edu/cgi-bin/hgTracks?position=chr2L:8140200-8150520	"CG8552,CG31606,CG31607,"	"0,2259,3579,"	 CG31606 	2259	1358.2	2064.2	2309.4	0.77	 /- 	0.5881	1.7004	68.4886
368	chr3L	14399820	14400180	14400010	1860.1	Intronic	http://genome.ucsc.edu/cgi-bin/hgTracks?position=chr3L:14394820-14405180	"stwl,CG3919,CG3868,"	"0,3715,-4191,"	 stwl 	3013	1614.6	1860.1	1623	0.01	 -- 	0.9948	1.0052	53.956
369	chr2L	2155490	2155840	2155690	1985.2	Promoter	http://genome.ucsc.edu/cgi-bin/hgTracks?position=chr2L:2150490-2160840	"CG15382,CG7263,aop,"	"69,-300,793,"	 CG15382 	69	2665.2	1985.2	1045.2	-1.35	 \\ 	2.5501	0.3921	54.963
370	chr2R	15866480	15866810	15866630	2011.2	Intergenic	http://genome.ucsc.edu/cgi-bin/hgTracks?position=chr2R:15861480-15871810	"CG8654,CG16898,CG10822,"	"1943,24493,-27174,"	 CG8654 	1943	1125.5	2011.2	2548	1.18	 // 	0.4417	2.2638	100.5959
371	chr3R	12068330	12068650	12068490	2086.9	Promoter	http://genome.ucsc.edu/cgi-bin/hgTracks?position=chr3R:12063330-12073650	"tara,bor,Mat89Bb,"	"0,18581,21399,"	 tara 	50	309.7	2086.9	2608.6	3.07	 // 	0.1187	8.4225	347.2889
372	chr2L	2172590	2172920	2172730	1893.5	Intronic	http://genome.ucsc.edu/cgi-bin/hgTracks?position=chr2L:2167590-2177920	"aop,CG15382,CG10874,"	"0,-15939,17182,"	 aop 	6019	1342.6	1893.5	1962.2	0.55	 /- 	0.6842	1.4615	232.9514
373	chrX	4093010	4093330	4093170	1826.7	Intronic	http://genome.ucsc.edu/cgi-bin/hgTracks?position=chrX:4088010-4098330	"Fas2,CG15571,CG15570,"	"0,17757,19088,"	 Fas2 	6953	2645.2	1826.7	1604.1	-0.72	 \- 	1.6491	0.6064	51.7907
374	chr2R	11563330	11563670	11563530	1820.9	Promoter	http://genome.ucsc.edu/cgi-bin/hgTracks?position=chr2R:11558330-11568670	"fus,CG8207,Vha14,"	"0,1190,3397,"	 fus 	72	849.1	1820.9	2208.8	1.38	 // 	0.3844	2.6012	565.8649
375	chr2R	2087240	2087590	2087440	1958.7	Intergenic	http://genome.ucsc.edu/cgi-bin/hgTracks?position=chr2R:2082240-2092590	"CG8335,CG30432,CG30431,"	"859,-1593,2807,"	 CG8335 	859	938.1	1958.7	1740.2	0.89	 /\ 	0.539	1.8551	59.8801
376	chr3L	14960970	14961340	14961190	1814.5	Intergenic	http://genome.ucsc.edu/cgi-bin/hgTracks?position=chr3L:14955970-14966340	"Tom,Brd,Ocho,"	"1256,4578,6757,"	 Tom 	1256	1041.1	1814.5	2255.7	1.12	 // 	0.4615	2.1667	636.3015
377	chr3R	26441950	26442280	26442110	1811.9	Intergenic	http://genome.ucsc.edu/cgi-bin/hgTracks?position=chr3R:26436950-26447280	"CG31016,PH4alphaNE3,CG2267,"	"-8238,-10244,10851,"	 CG31016 	10194	3709.3	1811.9	607	-2.61	 \\ 	6.1111	0.1636	18.0531
378	chr2L	19703180	19703500	19703330	1962.9	Intronic	http://genome.ucsc.edu/cgi-bin/hgTracks?position=chr2L:19698180-19708500	"Lar,scw,CG10462,"	"0,-2295,28837,"	 scw 	2295	1582.7	1962.9	1367.8	-0.21	 /\ 	1.1571	0.8642	28.3886
379	chr2R	20701260	20701570	20701410	2027.6	Intergenic	http://genome.ucsc.edu/cgi-bin/hgTracks?position=chr2R:20696260-20706570	"Dll,CG3611,CG12849,"	"942,-14325,-15274,"	 Dll 	942	1040.3	2027.6	2431.3	1.22	 // 	0.4279	2.3371	140.5079
380	chrX	8108070	8108490	8108280	1803.9	Intronic	http://genome.ucsc.edu/cgi-bin/hgTracks?position=chrX:8103070-8113490	"sdt,CG2147,sni,"	"0,26436,27250,"	 sdt 	1881	1334.5	1803.9	2177.3	0.71	 // 	0.6129	1.6316	101.6046
381	chr3R	6425640	6426220	6426030	1803.4	Intronic	http://genome.ucsc.edu/cgi-bin/hgTracks?position=chr3R:6420640-6431220	"hth,CG34304,CG6465,"	"0,56137,75250,"	 hth 	5362	743.9	1803.4	2036	1.45	 // 	0.3654	2.7368	190.1451
382	chr3R	10505700	10506290	10505890	1803.4	Intronic	http://genome.ucsc.edu/cgi-bin/hgTracks?position=chr3R:10500700-10511290	"Neu3,CG3509,Rad17,"	"0,-15346,-16976,"	 Neu3 	7463	1440.4	1803.4	2163.6	0.59	 // 	0.6658	1.502	113.1828
383	chr2R	11753670	11754000	11753820	1834.2	Intronic	http://genome.ucsc.edu/cgi-bin/hgTracks?position=chr2R:11748670-11759000	"CG30085,Gpo-1,CG33464,"	"0,-3569,5103,"	 CG30085 	2830	904.7	1834.2	1795.2	0.99	 /- 	0.504	1.9842	214.6491
384	chr2L	16329660	16330020	16329860	1793.3	Promoter	http://genome.ucsc.edu/cgi-bin/hgTracks?position=chr2L:16324660-16335020	"CG4440,mRpL4,CG31817,"	"66,-732,762,"	 CG4440 	66	1428.6	1793.3	2161.9	0.6	 // 	0.6608	1.5133	331.4186
385	chrX	14143170	14143500	14143350	1931.7	Intronic	http://genome.ucsc.edu/cgi-bin/hgTracks?position=chrX:14138170-14148500	"mud,CG32599,mRNA-capping-enzyme,"	"0,-2939,-6498,"	 mud 	1475	2306.6	1931.7	1671	-0.47	 -- 	1.3804	0.7244	78.3185
386	chr3L	17643120	17643730	17643330	1790.2	CDS	http://genome.ucsc.edu/cgi-bin/hgTracks?position=chr3L:17638120-17648730	"CG32177,Krn,CG7484,"	"0,0,4400,"	 CG32177 	4046	639.4	1790.2	1795.2	1.49	 /- 	0.3562	2.8073	166.7092
387	chr2L	14489130	14489460	14489300	1964	Intergenic	http://genome.ucsc.edu/cgi-bin/hgTracks?position=chr2L:14484130-14494460	"noc,CG33648,CG15283,"	"1561,35625,-38484,"	 noc 	1561	973.6	1964	2490.2	1.35	 // 	0.391	2.5577	83.5627
388	chr3R	11813890	11814220	11814080	1886.6	Intronic	http://genome.ucsc.edu/cgi-bin/hgTracks?position=chr3R:11808890-11819220	"srp,Hel89B,mor,"	"0,-4893,-15449,"	 srp 	2158	1496.7	1886.6	1777.4	0.25	 /- 	0.8421	1.1875	151.6383
389	chr3L	14445580	14446210	14445750	1785.9	Intronic	http://genome.ucsc.edu/cgi-bin/hgTracks?position=chr3L:14440580-14451210	"bbg,CG3919,stwl,"	"0,-39914,-42727,"	 bbg 	4077	949.2	1785.9	2368.9	1.32	 // 	0.4007	2.4958	202.1412
390	chr3R	10310160	10310510	10310350	1808.2	Intergenic	http://genome.ucsc.edu/cgi-bin/hgTracks?position=chr3R:10305160-10315510	"cv-c,HtrA2,mRpL11,"	"-2940,25265,27239,"	 cv-c 	2940	1251.5	1808.2	1862.1	0.57	 /- 	0.6721	1.4879	50.3796
391	chr3L	22393310	22393680	22393490	1784.9	Intronic	http://genome.ucsc.edu/cgi-bin/hgTracks?position=chr3L:22388310-22398680	"Ten-m,CG11449,laza,"	"0,53982,58425,"	 Ten-m 	7497	417.2	1784.9	2040	2.29	 // 	0.2045	4.8902	314.5631
392	chr2R	7620520	7620870	7620710	1891.9	Intergenic	http://genome.ucsc.edu/cgi-bin/hgTracks?position=chr2R:7615520-7625870	"pyr,CG13195,CG13193,"	"-6860,-30756,35247,"	 pyr 	20944	981.8	1891.9	2855.2	1.54	 // 	0.3439	2.9082	77.0958
393	chr3R	11859900	11860230	11860040	1808.7	Promoter	http://genome.ucsc.edu/cgi-bin/hgTracks?position=chr3R:11854900-11865230	"pnr,CG10264,CG17631,"	"0,9298,-10031,"	 pnr 	71	526.1	1808.7	2222.5	2.08	 // 	0.2367	4.2246	355.2386
394	chr3R	4526080	4527160	4526980	1779	Intronic	http://genome.ucsc.edu/cgi-bin/hgTracks?position=chr3R:4521080-4532160	"CG8112,hb,Cks85A,"	"0,-3440,13941,"	 CG8112 	277	1517.5	1779	2047.4	0.43	 -- 	0.7412	1.3492	87.5578
395	chrX	22238390	22238720	22238550	2023.3	Intronic	http://genome.ucsc.edu/cgi-bin/hgTracks?position=chrX:22233390-22243720	"fog,CG12446,CG42346,"	"0,-24779,30008,"	 fog 	18429	820.2	2023.3	2614.4	1.67	 // 	0.3137	3.1873	185.7455
396	chr2R	6483600	6483900	6483750	2118.2	Intronic	http://genome.ucsc.edu/cgi-bin/hgTracks?position=chr2R:6478600-6488900	"psq,CG11883,CG16728,"	"0,21418,45568,"	 psq 	12552	1944.3	2118.2	2378.1	0.29	 -- 	0.8176	1.2231	102.99
397	chrX	17724570	17724940	17724680	1766.3	Promoter	http://genome.ucsc.edu/cgi-bin/hgTracks?position=chrX:17719570-17729940	"CG6398,Socs16D,CG12986,"	"192,-3292,-11032,"	 CG6398 	192	685.4	1766.3	2384.4	1.8	 // 	0.2874	3.4789	467.0399
398	chr3R	2714590	2714930	2714750	1761	Intergenic	http://genome.ucsc.edu/cgi-bin/hgTracks?position=chr3R:2709590-2719930	"Antp,ftz,Scr,"	"7224,-22800,-38864,"	 ftz 	24705	532.8	1761	2156.1	2.02	 // 	0.2471	4.0472	91.7275
399	chr3R	4801990	4802320	4802150	1757.3	Intergenic	http://genome.ucsc.edu/cgi-bin/hgTracks?position=chr3R:4796990-4807320	"CG11967,CG11968,CG11970,"	"4492,6295,8503,"	 CG11967 	4492	348.3	1757.3	2692.7	2.95	 // 	0.1293	7.7321	75.7077
400	chr3L	19035780	19036100	19035940	1971.4	Intronic	http://genome.ucsc.edu/cgi-bin/hgTracks?position=chr3L:19030780-19041100	"nkd,Acp76A,CG3797,"	"0,7950,16928,"	 nkd 	2491	704.7	1971.4	2359.2	1.74	 // 	0.2987	3.348	114.7555
401	chrX	17054520	17054840	17054690	1888.7	UTR5	http://genome.ucsc.edu/cgi-bin/hgTracks?position=chrX:17049520-17059840	"baz,xmas-2,xmas-1,"	"0,-1351,-6177,"	 baz 	629	456.4	1888.7	2220.2	2.28	 // 	0.2056	4.8643	341.3189
402	chrX	20605490	20605830	20605670	1898.3	Intergenic	http://genome.ucsc.edu/cgi-bin/hgTracks?position=chrX:20600490-20610830	"CG1324,CG15452,shakB,"	"100,10427,36618,"	 CG1324 	1317	1315.2	1898.3	1956.5	0.57	 /- 	0.6722	1.4876	34.5784
403	chr2L	2577570	2577990	2577800	1749.4	Promoter	http://genome.ucsc.edu/cgi-bin/hgTracks?position=chr2L:2572570-2582990	"CG9883,insv,CG3214,"	"0,-794,1416,"	 CG9883 	130	1215.9	1749.4	1967.9	0.69	 /- 	0.6179	1.6185	359.2116
404	chr3L	15228270	15228610	15228460	1810.3	Promoter	http://genome.ucsc.edu/cgi-bin/hgTracks?position=chr3L:15223270-15233610	"Tollo,CG6888,Best4,"	"280,-26768,63628,"	 Tollo 	280	492	1810.3	2823.2	2.52	 // 	0.1743	5.7382	257.8177
405	chr3L	22156370	22156770	22156570	1736.1	Intronic	http://genome.ucsc.edu/cgi-bin/hgTracks?position=chr3L:22151370-22161770	"olf413,CG15374,msopa,"	"0,1956,-80286,"	 CG15374 	1956	592.8	1736.1	2803.1	2.24	 // 	0.2115	4.7289	137.3429
406	chr2L	4031720	4032080	4031910	1735.1	Intronic	http://genome.ucsc.edu/cgi-bin/hgTracks?position=chr2L:4026720-4037080	"ed,CG10039,CG15423,"	"0,-22911,-25343,"	 ed 	532	994.4	1735.1	2064	1.05	 // 	0.4818	2.0757	296.9105
407	chr3L	14143000	14143340	14143180	1731.9	Intergenic	http://genome.ucsc.edu/cgi-bin/hgTracks?position=chr3L:14138000-14148340	"Sox21b,D,nan,"	"-18756,25520,36163,"	 Sox21b 	18756	733.6	1731.9	2484.5	1.76	 // 	0.2953	3.3869	181.3795
408	chr3R	19077260	19078120	19077950	1730.8	Intronic	http://genome.ucsc.edu/cgi-bin/hgTracks?position=chr3R:19072260-19083120	"EloA,CG4449,wda,"	"0,-751,2841,"	 EloA 	685	2016.2	1730.8	1366.7	-0.56	 -- 	1.4752	0.6779	137.6802
409	chr2L	3833880	3834240	3834060	1728.7	Intergenic	http://genome.ucsc.edu/cgi-bin/hgTracks?position=chr2L:3828880-3839240	"slp2,slp1,CG3407,"	"2781,-6923,-20653,"	 slp2 	2781	1250	1728.7	1594.9	0.35	 /- 	0.7837	1.2759	65.1243
410	chrX	15518640	15519190	15519020	1758.9	Intronic	http://genome.ucsc.edu/cgi-bin/hgTracks?position=chrX:15513640-15524190	"sog,CG8117,CG9220,"	"0,19234,-34059,"	 sog 	1553	2545.9	1758.9	1783.1	-0.51	 \- 	1.4278	0.7004	30.7567
411	chr2L	11074850	11075600	11075200	1727.6	Intergenic	http://genome.ucsc.edu/cgi-bin/hgTracks?position=chr2L:11069850-11080600	"Ast-C,CG14915,CG14914,"	"951,-3664,-5692,"	 CG14915 	4145	1118.9	1727.6	2044.6	0.87	 // 	0.5472	1.8274	66.863
412	chr3L	16403580	16404150	16403780	1725	Intronic	http://genome.ucsc.edu/cgi-bin/hgTracks?position=chr3L:16398580-16409150	"fax,TMS1,CG4573,"	"0,2074,4610,"	 fax 	1159	1233	1725	1323.8	0.1	 /\ 	0.9314	1.0737	336.29
413	chr3R	2230840	2231160	2231000	1947.6	Intronic	http://genome.ucsc.edu/cgi-bin/hgTracks?position=chr3R:2225840-2236160	"CG1021,gpp,CG10277,"	"0,1597,-16974,"	 CG1021 	613	725.4	1947.6	2567.4	1.82	 // 	0.2825	3.5393	218.6492
414	chr3L	13042960	13043290	13043110	1726	Intergenic	http://genome.ucsc.edu/cgi-bin/hgTracks?position=chr3L:13037960-13048290	"CG11279,Syx13,RpS4,"	"-2487,-3109,-6098,"	 CG11279 	2987	478.7	1726	2643	2.46	 // 	0.1811	5.5216	90.5056
415	chr2L	3825390	3825700	3825530	1976.2	Promoter	http://genome.ucsc.edu/cgi-bin/hgTracks?position=chr2L:3820390-3830700	"slp1,slp2,CG3407,"	"149,11311,-12123,"	 slp1 	149	1705.7	1976.2	2609.2	0.61	 -/ 	0.6537	1.5297	297.289
416	chr3R	13904700	13905050	13904900	1723.9	Intergenic	http://genome.ucsc.edu/cgi-bin/hgTracks?position=chr3R:13899700-13910050	"CG14317,sr,htl,"	"1942,11624,-26194,"	 CG14317 	1942	1848	1723.9	1612.7	-0.2	 -- 	1.1459	0.8727	18.4893
417	chr2L	15742720	15743180	15742960	1711.7	Intronic	http://genome.ucsc.edu/cgi-bin/hgTracks?position=chr2L:15737720-15748180	"CycE,l(2)35Di,l(2)35Df,"	"0,6648,9292,"	 CycE 	3649	2051	1711.7	1886.7	-0.12	 -- 	1.0871	0.9199	81.1799
418	chr3L	14776810	14777350	14777160	1711.7	Intronic	http://genome.ucsc.edu/cgi-bin/hgTracks?position=chr3L:14771810-14782350	"bmm,CG13472,CG9311,"	"0,2732,-7917,"	 bmm 	2363	2328.1	1711.7	1154.4	-1.01	 \\ 	2.0167	0.4959	27.0281
419	chr2R	4803090	4803440	4803270	1760.5	CDS	http://genome.ucsc.edu/cgi-bin/hgTracks?position=chr2R:4798090-4808440	"lin,Pgi,CG34219,"	"0,-1639,1949,"	 lin 	1238	1139.6	1760.5	1529.7	0.42	 /\ 	0.745	1.3423	114.0977
420	chr3L	14966320	14966920	14966640	1705.9	Intergenic	http://genome.ucsc.edu/cgi-bin/hgTracks?position=chr3L:14961320-14971920	"Brd,Ocho,Tom,"	"-339,1307,-3223,"	 Brd 	872	1725.7	1705.9	1989.1	0.2	 -- 	0.8676	1.1526	200.7345
421	chr2R	3268200	3268520	3268340	1823.6	Intronic	http://genome.ucsc.edu/cgi-bin/hgTracks?position=chr2R:3263200-3273520	"Dscam,cos,CG11107,"	"0,1328,6378,"	 Dscam 	1034	374.9	1823.6	2594.9	2.79	 // 	0.1445	6.9211	551.1891
422	chr3R	21850210	21850710	21850420	1704.3	Promoter	http://genome.ucsc.edu/cgi-bin/hgTracks?position=chr3R:21845210-21855710	"m4,HLHm3,HLHm5,"	"-205,-1562,4151,"	 m4 	205	1802.8	1704.3	1908.4	0.08	 -- 	0.9446	1.0586	446.5417
423	chr2R	9458080	9458360	9458230	1703.3	Intergenic	http://genome.ucsc.edu/cgi-bin/hgTracks?position=chr2R:9453080-9463360	"CG13335,CG6191,CG13334,"	"658,9840,-10620,"	 CG13335 	3504	1081.1	1703.3	2363.8	1.13	 // 	0.4573	2.1865	435.2359
424	chr3R	2701120	2701470	2701300	1747.2	Intergenic	http://genome.ucsc.edu/cgi-bin/hgTracks?position=chr3R:2696120-2706470	"ftz,Antp,Scr,"	"-9350,20674,-25414,"	 ftz 	11255	1076.6	1747.2	2085.2	0.95	 // 	0.5163	1.9368	47.5818
425	chr3L	8646500	8647040	8646870	1701.1	Intergenic	http://genome.ucsc.edu/cgi-bin/hgTracks?position=chr3L:8641500-8652040	"CG6486,Arr2,CG13305,"	"-2759,-4834,-6952,"	 CG6486 	4300	963.2	1701.1	1376.4	0.51	 /\ 	0.6998	1.4289	104.3967
426	chr3R	17978760	17979360	17979190	1701.1	Intronic	http://genome.ucsc.edu/cgi-bin/hgTracks?position=chr3R:17973760-17984360	"CG31163,CG42390,CG31423,"	"0,-20101,-33283,"	 CG31163 	19611	634.3	1701.1	2123.5	1.74	 // 	0.2987	3.348	137.3829
427	chr2L	18652130	18652450	18652270	1791.2	Intronic	http://genome.ucsc.edu/cgi-bin/hgTracks?position=chr2L:18647130-18657450	"MESR3,Cyp310a1,CG31790,"	"0,0,14621,"	 Cyp310a1 	714	1504.9	1791.2	1933.6	0.36	 -- 	0.7783	1.2849	116.3383
428	chr3L	2882160	2882780	2882350	1699.5	Intergenic	http://genome.ucsc.edu/cgi-bin/hgTracks?position=chr3L:2877160-2887780	"CG9972,CG9973,Shab,"	"1287,-10640,12863,"	 CG9972 	9814	653.5	1699.5	2718.5	2.06	 // 	0.2404	4.1597	177.815
429	chr2R	19414280	19414760	19414500	1699	Intronic	http://genome.ucsc.edu/cgi-bin/hgTracks?position=chr2R:19409280-19419760	"CG5360,bw,chrw,"	"0,827,-3404,"	 CG5360 	3120	530.5	1699	2272.8	2.1	 // 	0.2334	4.2841	346.6128
430	chr2L	9448060	9448380	9448240	1956.6	Intronic	http://genome.ucsc.edu/cgi-bin/hgTracks?position=chr2L:9443060-9453380	"numb,CG33723,CG34182,"	"0,-7500,-11057,"	 numb 	1589	1590.8	1956.6	1528.6	-0.06	 /\ 	1.0407	0.9609	43.9423
431	chr3L	13106980	13107300	13107150	1694.8	Promoter	http://genome.ucsc.edu/cgi-bin/hgTracks?position=chr3L:13101980-13112300	"trn,CG32118,CG33262,"	"222,-15422,22218,"	 trn 	222	347.5	1694.8	2755.7	2.99	 // 	0.1261	7.9297	485.5532
432	chrX	6931170	6931490	6931310	1825.7	Intergenic	http://genome.ucsc.edu/cgi-bin/hgTracks?position=chrX:6926170-6936490	"CG12541,CG14427,nullo,"	"-1272,3330,12200,"	 CG12541 	1272	964.7	1825.7	2075.5	1.11	 // 	0.4648	2.1513	129.8916
433	chr3R	4132950	4133730	4133550	1686.3	CDS	http://genome.ucsc.edu/cgi-bin/hgTracks?position=chr3R:4127950-4138730	"tex,CG11693,CG9617,"	"0,1149,-2570,"	 tex 	794	1459.7	1686.3	831.8	-0.81	 -\ 	1.7549	0.5698	230.8216
434	chr3R	5700110	5700410	5700270	1997.9	Promoter	http://genome.ucsc.edu/cgi-bin/hgTracks?position=chr3R:5695110-5705410	"CG34360,CG12418,Teh1,"	"132,592,-6428,"	 CG34360 	132	566.8	1997.9	2605.8	2.2	 // 	0.2175	4.5971	244.8268
435	chr2R	18578410	18578720	18578550	2502.4	Intergenic	http://genome.ucsc.edu/cgi-bin/hgTracks?position=chr2R:18573410-18583720	"robo,ppa,CG30259,"	"1478,-2072,10398,"	 ppa 	2072	1830.2	2502.4	2713.3	0.57	 /- 	0.6745	1.4825	316.5427
436	chrX	20562210	20563130	20562540	1682.6	Intergenic	http://genome.ucsc.edu/cgi-bin/hgTracks?position=chrX:20557210-20568130	"run,hydra,CG1835,"	"2927,-14589,-20673,"	 run 	2927	3556.6	1682.6	923.3	-1.95	 \\ 	3.852	0.2596	40.7331
437	chrX	7436590	7436940	7436780	1690.5	Intergenic	http://genome.ucsc.edu/cgi-bin/hgTracks?position=chrX:7431590-7441940	"CG32720,CG32719,CG11369,"	"-5858,-29904,31850,"	 CG32720 	5858	1715.3	1690.5	1505.7	-0.19	 -- 	1.1392	0.8778	53.8261
438	chr3L	21059650	21059990	21059840	1668.8	Intronic	http://genome.ucsc.edu/cgi-bin/hgTracks?position=chr3L:21054650-21064990	"siz,ko,CG33285,"	"0,8826,21522,"	 siz 	1147	630.6	1668.8	2435.9	1.95	 // 	0.2589	3.863	260.8216
439	chr2R	16199190	16199550	16199350	1758.4	Intronic	http://genome.ucsc.edu/cgi-bin/hgTracks?position=chr2R:16194190-16204550	"CG8920,CG13868,CG11200,"	"0,0,-3180,"	 CG11200 	3180	2075.4	1758.4	1112.7	-0.9	 -\ 	1.8653	0.5361	58.0828
440	chr3L	13768140	13768470	13768300	1842.6	Intergenic	http://genome.ucsc.edu/cgi-bin/hgTracks?position=chr3L:13763140-13773470	"CG34243,CG8757,CG8750,"	"2907,66073,67387,"	 CG34243 	11696	1664.2	1842.6	1225.4	-0.44	 -\ 	1.3581	0.7363	30.894
441	chr2L	3822070	3822390	3822240	1748.8	Intergenic	http://genome.ucsc.edu/cgi-bin/hgTracks?position=chr2L:3817070-3827390	"slp1,CG3407,l(2)k16918,"	"3439,-8833,-13176,"	 slp1 	3439	1733.8	1748.8	1422.2	-0.29	 -- 	1.2192	0.8202	26.6241
442	chr2R	2460610	2460920	2460760	2302.6	Intronic	http://genome.ucsc.edu/cgi-bin/hgTracks?position=chr2R:2455610-2465920	"jing,CG15233,CG15234,"	"0,26649,33734,"	 CG15233 	27723	815.8	2302.6	3076	1.91	 // 	0.2652	3.7706	269.6936
443	chr4	1181110	1181450	1181290	1772.7	Intronic	http://genome.ucsc.edu/cgi-bin/hgTracks?position=chr4:1176110-1186450	"Kif3C,pho,CG32017,"	"0,11803,-14543,"	 Kif3C 	13199	1522.7	1772.7	1619	0.09	 -- 	0.9405	1.0632	65.4112
444	chrX	2359660	2359990	2359840	1776.4	Intronic	http://genome.ucsc.edu/cgi-bin/hgTracks?position=chrX:2354660-2364990	"boi,trol,z,"	"0,5175,-15257,"	 boi 	4196	1204.1	1776.4	2501.1	1.05	 // 	0.4814	2.0772	176.0075
445	chr3R	13220080	13220530	13220290	1656.6	Promoter	http://genome.ucsc.edu/cgi-bin/hgTracks?position=chr3R:13215080-13225530	"CREG,Sur-8,sds22,"	"0,632,-1546,"	 CREG 	15	932.9	1656.6	2179	1.22	 // 	0.4281	2.3358	309.1514
446	chr3R	23098560	23098890	23098730	1656.1	Intronic	http://genome.ucsc.edu/cgi-bin/hgTracks?position=chr3R:23093560-23103890	"l(3)mbt,CG5934,CG5938,"	"0,695,1698,"	 l(3)mbt 	265	1418.2	1656.1	1208.8	-0.23	 -\ 	1.1732	0.8523	302.9801
447	chr3L	1861150	1861460	1861300	1990.5	UTR5	http://genome.ucsc.edu/cgi-bin/hgTracks?position=chr3L:1856150-1866460	"R,HBS1,CG12024,"	"0,1582,-2251,"	 R 	934	981	1990.5	3172.1	1.69	 // 	0.3093	3.2335	175.5836
448	chr2R	6470920	6471240	6471070	2361.5	Promoter	http://genome.ucsc.edu/cgi-bin/hgTracks?position=chr2R:6465920-6476240	"psq,CG11883,lola,"	"0,34098,-40303,"	 psq 	128	2018.4	2361.5	2721.9	0.43	 -- 	0.7415	1.3486	468.9951
449	chr2L	518460	518800	518620	1651.9	Intergenic	http://genome.ucsc.edu/cgi-bin/hgTracks?position=chr2L:513460-523800	"ush,lwr,Spp,"	"4846,22614,24155,"	 ush 	4846	462.4	1651.9	2377.5	2.36	 // 	0.1945	5.1421	333.2706
450	chr2R	17254620	17255210	17255030	1651.3	Intronic	http://genome.ucsc.edu/cgi-bin/hgTracks?position=chr2R:17249620-17260210	"cv-2,CG10795,CG17974,"	"0,15701,-16681,"	 cv-2 	11937	549.1	1651.3	2286.6	2.06	 // 	0.2401	4.1646	175.9332
451	chr2L	356160	356500	356350	1646	Intronic	http://genome.ucsc.edu/cgi-bin/hgTracks?position=chr2L:351160-361500	"Ent1,Plc21C,al,"	"0,-9801,21765,"	 Ent1 	1518	575.7	1646	2385.5	2.05	 // 	0.2413	4.1435	262.9133
452	chr3L	16010790	16011390	16011220	1642.8	Intergenic	http://genome.ucsc.edu/cgi-bin/hgTracks?position=chr3L:16005790-16016390	"Notum,mib1,mRpS31,"	"5359,-6308,-11519,"	 Notum 	5359	763.9	1642.8	1622.4	1.09	 /- 	0.4709	2.1237	143.202
453	chr3R	4673800	4674140	4673980	1879.2	Intronic	http://genome.ucsc.edu/cgi-bin/hgTracks?position=chr3R:4668800-4679140	"pyd,CG9731,CG8379,"	"0,13735,-20973,"	 pyd 	1970	769.1	1879.2	2577.7	1.74	 // 	0.2984	3.3516	154.2061
454	chr2L	2456210	2457030	2456610	1660.3	Intronic	http://genome.ucsc.edu/cgi-bin/hgTracks?position=chr2L:2451210-2462030	"dpp,CG15393,Slh,"	"0,33143,33594,"	 dpp 	1872	1688.7	1660.3	2462.8	0.54	 -/ 	0.6857	1.4584	268.1265
455	chr2R	3849160	3849500	3849340	1802.9	Promoter	http://genome.ucsc.edu/cgi-bin/hgTracks?position=chr2R:3844160-3854500	"Sep5,nito,CG2915,"	"0,650,-1808,"	 Sep5 	38	1253	1802.9	2193.9	0.81	 // 	0.5711	1.751	379.2562
456	chr3R	4007260	4007600	4007450	1764.7	Promoter	http://genome.ucsc.edu/cgi-bin/hgTracks?position=chr3R:4002260-4012600	"grn,CG33779,CG7800,"	"-286,22497,36249,"	 grn 	286	515.7	1764.7	2743.1	2.41	 // 	0.188	5.319	704.5652
457	chr2R	2514700	2515030	2514890	1632.8	UTR3	http://genome.ucsc.edu/cgi-bin/hgTracks?position=chr2R:2509700-2520030	"Vha16,CG33919,Trap1,"	"0,-2808,6261,"	 CG33919 	2808	368.3	1632.8	1753.4	2.25	 // 	0.21	4.7613	127.3873
458	chr2L	15762320	15762640	15762490	1810.3	Promoter	http://genome.ucsc.edu/cgi-bin/hgTracks?position=chr2L:15757320-15767640	"Gli,CG3793,wek,"	"0,1739,3984,"	 Gli 	82	424.6	1810.3	2471.9	2.54	 // 	0.1718	5.8221	324.1308
459	chrX	8548380	8549030	8548560	1625.4	Intergenic	http://genome.ucsc.edu/cgi-bin/hgTracks?position=chrX:8543380-8554030	"CG12772,CG11284,Ppt1,"	"22535,27054,34095,"	 CG12772 	22535	1188.5	1625.4	1733.9	0.54	 /- 	0.6854	1.4589	102.5802
460	chr3R	24898750	24899220	24899040	1620.6	Intronic	http://genome.ucsc.edu/cgi-bin/hgTracks?position=chr3R:24893750-24904220	"CG11873,cul-5,Sirt7,"	"0,-10159,-14114,"	 CG11873 	8976	401.6	1620.6	2187	2.44	 // 	0.1836	5.4458	269.6173
461	chr2R	17432590	17432920	17432830	1914.2	Intronic	http://genome.ucsc.edu/cgi-bin/hgTracks?position=chr2R:17427590-17437920	"Egfr,CG30283,CG33226,"	"0,-4752,-6032,"	 Egfr 	2243	1623.4	1914.2	2165.3	0.42	 -- 	0.7498	1.3338	253.039
462	chrX	4864530	4864840	4864690	1818.8	Intergenic	http://genome.ucsc.edu/cgi-bin/hgTracks?position=chrX:4859530-4869840	"SIP3,Ptp4E,CG12680,"	"-9657,-15232,26881,"	 SIP3 	9657	1709.4	1818.8	2725.9	0.67	 -/ 	0.6271	1.5947	69.03
463	chr2L	15479680	15480230	15480040	1614.2	Intergenic	http://genome.ucsc.edu/cgi-bin/hgTracks?position=chr2L:15474680-15485230	"sna,Tim17b2,lace,"	"-1771,4727,19069,"	 sna 	1771	3147.6	1614.2	1469.6	-1.1	 \- 	2.1417	0.4669	66.0221
464	chr2R	9458470	9458870	9458600	1640.2	Intergenic	http://genome.ucsc.edu/cgi-bin/hgTracks?position=chr2R:9453470-9463870	"CG13335,CG6191,CG13334,"	"288,9470,-10990,"	 CG13335 	3134	846.9	1640.2	2234.5	1.4	 // 	0.379	2.6384	280.3295
465	chr3L	13401560	13401890	13401740	1612.1	Intergenic	http://genome.ucsc.edu/cgi-bin/hgTracks?position=chr3L:13396560-13406890	"CG10222,CG10724,sens,"	"2888,4189,-7515,"	 CG10222 	3813	775	1612.1	2460.5	1.67	 // 	0.315	3.1746	238.7139
466	chr2R	19461830	19462150	19462020	1792.3	Intronic	http://genome.ucsc.edu/cgi-bin/hgTracks?position=chr2R:19456830-19467150	"apt,CG30184,Pi3K59F,"	"0,-9747,-10450,"	 apt 	6440	335.7	1792.3	2601.8	2.95	 // 	0.129	7.7513	269.0382
467	chr3L	5799910	5800430	5800250	1604.7	CDS	http://genome.ucsc.edu/cgi-bin/hgTracks?position=chr3L:5794910-5805430	"S6k,CG42272,CG5537,"	"0,-1401,3822,"	 CG42272 	3487	1948	1604.7	1648.1	-0.24	 -- 	1.1819	0.8461	128.7604
468	chr3R	17470190	17470550	17470380	1596.7	Intronic	http://genome.ucsc.edu/cgi-bin/hgTracks?position=chr3R:17465190-17475550	"E2f,CG6353,CG15497,"	"0,16527,20919,"	 E2f 	6553	1318.9	1596.7	1605.2	0.28	 /- 	0.8216	1.2171	37.6787
469	chr3R	4634010	4634340	4634190	1641.3	Intergenic	http://genome.ucsc.edu/cgi-bin/hgTracks?position=chr3R:4629010-4639340	"CG9837,CG8359,Tcp-1eta,"	"479,-887,-2232,"	 CG9837 	1343	786.2	1641.3	2475.9	1.65	 // 	0.3175	3.1494	198.4307
470	chr3R	5990730	5991070	5990900	1647.1	CDS	http://genome.ucsc.edu/cgi-bin/hgTracks?position=chr3R:5985730-5996070	"Best1,CG6254,CG12814,"	"0,-3850,5976,"	 CG6254 	3850	771.3	1647.1	1863.2	1.27	 // 	0.414	2.4156	261.8974
471	chr2R	16944230	16944560	16944400	1814.5	UTR5	http://genome.ucsc.edu/cgi-bin/hgTracks?position=chr2R:16939230-16949560	"shg,cpa,CG15653,"	"0,895,3003,"	 shg 	264	958.8	1814.5	2065.7	1.11	 // 	0.4641	2.1545	282.5254
472	chrX	6943030	6943580	6943410	1584	Promoter	http://genome.ucsc.edu/cgi-bin/hgTracks?position=chrX:6938030-6948580	"nullo,CG14427,CG12541,"	"100,-7608,-13372,"	 nullo 	100	2129.5	1584	992.5	-1.1	 \\ 	2.1455	0.4661	21.993
473	chr2R	8236210	8236530	8236370	1827.8	CDS	http://genome.ucsc.edu/cgi-bin/hgTracks?position=chr2R:8231210-8241530	"ana3,CG30047,CG8839,"	"0,2975,-4252,"	 CG30047 	2975	583.9	1827.8	2342.6	2	 // 	0.2492	4.0122	81.8714
474	chr3L	4283430	4283760	4283580	1696.9	Promoter	http://genome.ucsc.edu/cgi-bin/hgTracks?position=chr3L:4278430-4288760	"CG11582,CG1316,CG11583,"	"-162,274,-782,"	 CG11582 	162	1545.6	1696.9	1521.1	-0.02	 -- 	1.0161	0.9841	78.3777
475	chr2R	2415360	2415690	2415530	1579.2	UTR3	http://genome.ucsc.edu/cgi-bin/hgTracks?position=chr2R:2410360-2420690	"jing,CG15233,CG15234,"	"0,71879,78964,"	 jing 	25767	969.2	1579.2	1360.4	0.49	 /\ 	0.7124	1.4036	126.2188
476	chr2L	17740380	17740910	17740720	1578.7	Intergenic	http://genome.ucsc.edu/cgi-bin/hgTracks?position=chr2L:17735380-17745910	"CadN,CadN2,CG15147,"	"-1199,47584,-114375,"	 CadN 	1199	1434.5	1578.7	1457.6	0.02	 -- 	0.9841	1.0161	44.8832
477	chr3L	18341930	18342250	18342090	1721.8	Intergenic	http://genome.ucsc.edu/cgi-bin/hgTracks?position=chr3L:18336930-18347250	"grim,CG13700,rpr,"	"-44576,-47730,48562,"	 grim 	44576	217.8	1721.8	2835.7	3.7	 // 	0.0768	13.0174	189.4738
478	chrX	17723490	17723810	17723650	1716.5	Intergenic	http://genome.ucsc.edu/cgi-bin/hgTracks?position=chrX:17718490-17728810	"CG6398,Socs16D,CG12986,"	"1222,-2262,-10002,"	 CG6398 	1222	757.3	1716.5	2205.3	1.54	 // 	0.3434	2.9122	284.1766
479	chr3R	4031410	4031780	4031550	1568.7	Intergenic	http://genome.ucsc.edu/cgi-bin/hgTracks?position=chr3R:4026410-4036780	"CG33779,CG7800,CG18249,"	"-1006,12149,14340,"	 CG33779 	1006	1535.3	1568.7	2105.8	0.46	 -/ 	0.7291	1.3716	117.7247
480	chr2R	4545180	4545500	4545350	1652.4	Intronic	http://genome.ucsc.edu/cgi-bin/hgTracks?position=chr2R:4540180-4550500	"ptc,l(2)44DEa,CG30354,"	"0,8009,19481,"	 l(2)44DEa 	8009	1027	1652.4	1959.3	0.93	 // 	0.5241	1.9079	191.5355
481	chr3R	13533720	13534090	13533860	1565.5	CDS	http://genome.ucsc.edu/cgi-bin/hgTracks?position=chr3R:13528720-13539090	"osa,Atg8b,Fsh,"	"0,16285,17387,"	 osa 	10199	1478.2	1565.5	965.7	-0.61	 -\ 	1.5308	0.6533	43.9064
482	chrX	18578650	18579400	18579210	1565.5	Intergenic	http://genome.ucsc.edu/cgi-bin/hgTracks?position=chrX:18573650-18584400	"phm,Cyp18a1,CCKLR-17D1,"	"591,3359,22316,"	 phm 	591	1467.8	1565.5	2130.4	0.54	 -/ 	0.689	1.4514	323.6703
483	chr2R	5964460	5964790	5964650	1621.1	Intergenic	http://genome.ucsc.edu/cgi-bin/hgTracks?position=chr2R:5959460-5969790	"egr,CG1371,CG12920,"	"1219,-1503,-6067,"	 egr 	1219	664.6	1621.1	1752.8	1.4	 /- 	0.3792	2.6372	129.3256
484	chr2L	4363690	4364240	4363870	1554.9	Intronic	http://genome.ucsc.edu/cgi-bin/hgTracks?position=chr2L:4358690-4369240	"Traf4,CG15429,CG17612,"	"0,-9840,16637,"	 Traf4 	1322	231.2	1554.9	2169.3	3.23	 // 	0.1066	9.3835	191.6399
485	chrX	14913350	14913700	14913550	1552.8	Intronic	http://genome.ucsc.edu/cgi-bin/hgTracks?position=chrX:14908350-14918700	"hiw,CG32594,eag,"	"0,4916,-14191,"	 CG32594 	4916	1647.2	1552.8	1559.5	-0.08	 -- 	1.0562	0.9468	198.6248
486	chr2L	5551770	5552110	5551930	1720.7	Promoter	http://genome.ucsc.edu/cgi-bin/hgTracks?position=chr2L:5546770-5557110	"CG18269,CG14013,CG14014,"	"115,907,-1095,"	 CG18269 	115	3430.7	1720.7	486.8	-2.82	 \\ 	7.0469	0.1419	23.7667
487	chr2L	19323480	19324210	19323660	1549	Intergenic	http://genome.ucsc.edu/cgi-bin/hgTracks?position=chr2L:19318480-19329210	"dnt,CG10750,CG17564,"	"15015,-22060,-23809,"	 CG10750 	23355	995.1	1549	1268.3	0.35	 /\ 	0.7846	1.2745	64.1469
488	chrX	22386520	22386860	22386690	1580.3	CDS	http://genome.ucsc.edu/cgi-bin/hgTracks?position=chrX:22381520-22391860	"stnB,CG40485,FucTC,"	"0,-22494,24047,"	 stnB 	19793	2531.9	1580.3	765.4	-1.73	 \\ 	3.3078	0.3023	23.24
489	chr3R	2693870	2694210	2694060	1545.9	Intergenic	http://genome.ucsc.edu/cgi-bin/hgTracks?position=chr3R:2688870-2699210	"ftz,Scr,Antp,"	"-2110,-18174,27914,"	 ftz 	4015	687.6	1545.9	1074.3	0.64	 /\ 	0.64	1.5624	73.1278
490	chr3R	18492630	18492970	18492790	1743	Intergenic	http://genome.ucsc.edu/cgi-bin/hgTracks?position=chr3R:18487630-18497970	"CG17623,CG6954,CG17622,"	"-1681,7100,-7824,"	 CG17623 	2320	723.9	1743	2282	1.66	 // 	0.3172	3.1523	174.2222
491	chr3L	8997980	8998300	8998160	1707.5	Promoter	http://genome.ucsc.edu/cgi-bin/hgTracks?position=chr3L:8992980-9003300	"Doc3,CG5087,CG5194,"	"137,-2494,3563,"	 Doc3 	137	263.8	1707.5	2737.9	3.38	 // 	0.0963	10.3795	296.4651
492	chr2L	8521850	8522180	8522010	1806.6	Promoter	http://genome.ucsc.edu/cgi-bin/hgTracks?position=chr2L:8516850-8527180	"Acer,CG13091,CG13090,"	"0,-277,-2830,"	 Acer 	112	592.8	1806.6	2560	2.11	 // 	0.2315	4.3187	516.9605
493	chr3R	5705830	5706250	5706000	1540.6	Intronic	http://genome.ucsc.edu/cgi-bin/hgTracks?position=chr3R:5700830-5711250	"CG34360,CG12418,Teh1,"	"0,-4928,-12158,"	 CG12418 	5138	1029.2	1540.6	1869	0.86	 // 	0.5507	1.8159	136.2031
494	chrX	8547860	8548200	8548040	1579.2	Intergenic	http://genome.ucsc.edu/cgi-bin/hgTracks?position=chrX:8542860-8553200	"CG12772,CG11284,Ppt1,"	"23055,27574,34615,"	 CG12772 	23055	866.9	1579.2	1503.4	0.79	 /- 	0.5766	1.7342	78.6104
495	chr3R	17240080	17240410	17240230	1632.8	Intronic	http://genome.ucsc.edu/cgi-bin/hgTracks?position=chr3R:17235080-17245410	"lbl,CheB93b,CheB93a,"	"0,-4648,-6325,"	 CheB93b 	5382	1782	1632.8	961.1	-0.89	 -\ 	1.8542	0.5393	46.4521
496	chr3L	14166360	14166720	14166540	1537.4	Intergenic	http://genome.ucsc.edu/cgi-bin/hgTracks?position=chr3L:14161360-14171720	"D,nan,nuf,"	"2160,12803,17436,"	 D 	5180	1184.8	1537.4	1501.1	0.34	 /- 	0.7893	1.267	29.9895
497	chr2R	9456520	9457430	9457300	1535.3	Intergenic	http://genome.ucsc.edu/cgi-bin/hgTracks?position=chr2R:9451520-9462430	"CG13335,CG13334,CG6191,"	"1588,-9690,10770,"	 CG13335 	4434	1474.5	1535.3	1701.3	0.21	 -- 	0.8667	1.1538	623.7982
498	chr3L	14146990	14147310	14147140	1586.1	Intergenic	http://genome.ucsc.edu/cgi-bin/hgTracks?position=chr3L:14141990-14152310	"D,Sox21b,nan,"	"21560,-22716,32203,"	 Sox21b 	22716	537.9	1586.1	1999.4	1.89	 // 	0.2691	3.7168	82.8965
499	chr3L	9484420	9484730	9484580	1731.9	CDS	http://genome.ucsc.edu/cgi-bin/hgTracks?position=chr3L:9479420-9489730	"CG32037,CG32036,path,"	"0,-2346,3053,"	 CG32037 	714	1425.6	1731.9	1684.7	0.24	 /- 	0.8462	1.1818	192.0532
500	chr3R	16386960	16387280	16387120	1639.7	CDS	http://genome.ucsc.edu/cgi-bin/hgTracks?position=chr3R:16381960-16392280	"CG5191,CG10877,CG15922,"	"0,1087,-1287,"	 CG5191 	539	1080.3	1639.7	1269.4	0.23	 /\ 	0.851	1.175	199.0563
501	chr3R	19126820	19127140	19126970	1523.1	Intronic	http://genome.ucsc.edu/cgi-bin/hgTracks?position=chr3R:19121820-19132140	"pnt,CG4434,CG17083,"	"0,-11059,-13197,"	 pnt 	6010	1189.2	1523.1	1899.8	0.68	 // 	0.626	1.5975	211.5298
502	chr2R	11266030	11266360	11266190	1522	Intronic	http://genome.ucsc.edu/cgi-bin/hgTracks?position=chr2R:11261030-11271360	"dup,SRPK,Pms2,"	"0,2032,-7169,"	 SRPK 	2032	546.8	1522	2484.5	2.18	 // 	0.2201	4.5435	395.4988
503	chrX	1793220	1793530	1793370	1712.8	Intronic	http://genome.ucsc.edu/cgi-bin/hgTracks?position=chrX:1788220-1798530	"arm,CG32803,CG32801,"	"0,1350,2814,"	 arm 	273	1041.8	1712.8	1985.7	0.93	 // 	0.5247	1.906	414.9668
504	chr2R	18615810	18616130	18615970	1838.9	Intronic	http://genome.ucsc.edu/cgi-bin/hgTracks?position=chr2R:18610810-18621130	"jbug,CG30268,CG42260,"	"0,-11218,15406,"	 jbug 	801	1049.9	1838.9	1596.1	0.6	 /\ 	0.6578	1.5202	72.3513
505	chr3R	7702690	7703020	7702860	1602.6	Promoter	http://genome.ucsc.edu/cgi-bin/hgTracks?position=chr3R:7697690-7708020	"sad,CG6962,CG31368,"	"96,2561,5656,"	 sad 	96	1180.4	1602.6	1679	0.51	 /- 	0.703	1.4225	172.6296
506	chr3R	488430	489010	488830	1515.1	Intronic	http://genome.ucsc.edu/cgi-bin/hgTracks?position=chr3R:483430-494010	"CG31531,CG12001,Karybeta3,"	"0,-5123,-8470,"	 CG31531 	3508	790.6	1515.1	2128.7	1.43	 // 	0.3714	2.6925	122.1766
507	chrX	6990100	6990420	6990270	1666.7	Intronic	http://genome.ucsc.edu/cgi-bin/hgTracks?position=chrX:6985100-6995420	"Sxl,CG4615,CG4617,"	"0,2335,6312,"	 Sxl 	824	1012.2	1666.7	1899.3	0.91	 // 	0.5329	1.8765	115.8101
508	chr3L	15033500	15033940	15033620	1513	Intronic	http://genome.ucsc.edu/cgi-bin/hgTracks?position=chr3L:15028500-15038940	"CG42333,CG11552,ind,"	"0,1105,2273,"	 CG11552 	2050	494.2	1513	2716.8	2.46	 // 	0.1819	5.497	151.3903
509	chrX	18204430	18204760	18204590	1522.5	Intergenic	http://genome.ucsc.edu/cgi-bin/hgTracks?position=chrX:18199430-18209760	"os,CG6023,CG6123,"	"-1569,3565,13681,"	 os 	1569	2896.4	1522.5	573.2	-2.34	 \\ 	5.0529	0.1979	36.1572
510	chr2L	8478410	8478730	8478590	1732.4	Intergenic	http://genome.ucsc.edu/cgi-bin/hgTracks?position=chr2L:8473410-8483730	"CheA29a,CG13087,d,"	"-502,-1523,3893,"	 CheA29a 	1242	984	1732.4	2506.2	1.35	 // 	0.3926	2.547	258.3673
511	chrX	2189610	2189940	2189790	1549.6	Intergenic	http://genome.ucsc.edu/cgi-bin/hgTracks?position=chrX:2184610-2194940	"CG2865,CG34333,CG2918,"	"-3011,-18047,-20679,"	 CG2865 	3011	878	1549.6	1973.1	1.17	 // 	0.445	2.2471	44.9887
512	chr2L	17742960	17743280	17743130	1673.1	Intergenic	http://genome.ucsc.edu/cgi-bin/hgTracks?position=chr2L:17737960-17748280	"CadN,CadN2,CG15147,"	"-3609,45174,-116785,"	 CadN 	3609	671.3	1673.1	2513.1	1.9	 // 	0.2671	3.7436	47.2936
513	chr3L	3037240	3037550	3037390	1648.7	Intronic	http://genome.ucsc.edu/cgi-bin/hgTracks?position=chr3L:3032240-3042550	"CG2162,Jafrac2,scramb2,"	"0,4984,6714,"	 CG2162 	998	1250.7	1648.7	1677.3	0.42	 /- 	0.7457	1.341	72.0639
514	chr2L	9146240	9146890	9146680	1501.9	Intronic	http://genome.ucsc.edu/cgi-bin/hgTracks?position=chr2L:9141240-9151890	"CG32982,CG13108,CG9586,"	"0,17554,18739,"	 CG32982 	4520	1258.9	1501.9	2252.8	0.84	 -/ 	0.5588	1.7895	152.9619
515	chrX	6751740	6752070	6751890	1518.8	Intergenic	http://genome.ucsc.edu/cgi-bin/hgTracks?position=chrX:6746740-6757070	"CG14434,CG4558,Cht11,"	"-5219,-5973,-8370,"	 CG14434 	5219	1065.5	1518.8	1701.9	0.68	 /- 	0.6261	1.5973	43.8922
516	chr2L	11070790	11071110	11070960	1689.5	Promoter	http://genome.ucsc.edu/cgi-bin/hgTracks?position=chr2L:11065790-11076110	"CG14915,CG14914,Samuel,"	"95,-1452,-3963,"	 CG14915 	95	1280.4	1689.5	1700.2	0.41	 /- 	0.7531	1.3279	102.3567
517	chr2R	1825250	1825700	1825420	1488.6	Intergenic	http://genome.ucsc.edu/cgi-bin/hgTracks?position=chr2R:1820250-1830700	"CG14470,CG12551,CG7882,"	"-6552,-16668,19803,"	 CG14470 	13059	1342.6	1488.6	1179	-0.19	 -\ 	1.1387	0.8782	21.4099
518	chr3L	18131340	18131670	18131510	1559.1	Intergenic	http://genome.ucsc.edu/cgi-bin/hgTracks?position=chr3L:18126340-18136670	"gk,Cyp312a1,CG7330,"	"993,-6177,10514,"	 gk 	993	1170	1559.1	1660.7	0.51	 /- 	0.7045	1.4194	34.2597
519	chr2L	9992510	9992820	9992680	1672.5	Intronic	http://genome.ucsc.edu/cgi-bin/hgTracks?position=chr2L:9987510-9997820	"bib,CG31875,CG31755,"	"0,2880,4251,"	 CG31875 	3892	723.2	1672.5	1450.2	1	 /\ 	0.4987	2.0053	95.5699
520	chr3R	9541470	9541820	9541620	1482.8	Intronic	http://genome.ucsc.edu/cgi-bin/hgTracks?position=chr3R:9536470-9546820	"CG34383,CG9602,CG34044,"	"0,1551,-1694,"	 CG34383 	676	1206.3	1482.8	1919.9	0.67	 // 	0.6283	1.5916	168.433
521	chr3L	7903220	7903570	7903390	1743.5	Intronic	http://genome.ucsc.edu/cgi-bin/hgTracks?position=chr3L:7898220-7908570	"pbl,CG8281,CG8111,"	"0,2172,3369,"	 pbl 	952	786.9	1743.5	1938.2	1.3	 // 	0.406	2.463	569.8091
522	chr2L	12662960	12663270	12663110	1586.7	Intronic	http://genome.ucsc.edu/cgi-bin/hgTracks?position=chr2L:12657960-12668270	"pdm2,CG15485,CG5525,"	"0,4132,27225,"	 pdm2 	5282	2218.4	1586.7	1632.1	-0.44	 \- 	1.3592	0.7357	24.3558
523	chr3L	4859830	4860170	4860000	1602.6	CDS	http://genome.ucsc.edu/cgi-bin/hgTracks?position=chr3L:4854830-4865170	"CG32235,CG17150,CG32237,"	"0,1303,-7545,"	 CG32235 	470	2302.9	1602.6	358.1	-2.68	 \\ 	6.4306	0.1555	8.9598
524	chr2R	20985970	20986310	20986100	1526.8	Promoter	http://genome.ucsc.edu/cgi-bin/hgTracks?position=chr2R:20980970-20991310	"Tkr,gol,CG30430,"	"0,-14257,30854,"	 Tkr 	353	766.9	1526.8	2028.6	1.4	 // 	0.378	2.6452	170.636
525	chr2R	16848500	16848840	16848700	1472.7	Promoter	http://genome.ucsc.edu/cgi-bin/hgTracks?position=chr2R:16843500-16853840	"hbn,CG33704,CG15649,"	"-286,-10112,12024,"	 hbn 	286	773.6	1472.7	2084	1.43	 // 	0.3712	2.6941	214.2372
526	chr2L	1886510	1886870	1886700	1502.4	Intronic	http://genome.ucsc.edu/cgi-bin/hgTracks?position=chr2L:1881510-1891870	"CG7337,CG15358,CG31663,"	"0,-2644,-6056,"	 CG7337 	1717	703.9	1502.4	2352.3	1.74	 // 	0.2992	3.3418	98.8169
527	chr2L	16323360	16323870	16323700	1471.1	Intronic	http://genome.ucsc.edu/cgi-bin/hgTracks?position=chr2L:16318360-16328870	"cact,CG4278,mRpL4,"	"0,3370,4352,"	 cact 	1743	1592.3	1471.1	1496	-0.09	 -- 	1.0644	0.9395	176.6731
528	chr2L	9705380	9705720	9705550	1557	Intronic	http://genome.ucsc.edu/cgi-bin/hgTracks?position=chr2L:9700380-9710720	"pelo,CG31710,CG4364,"	"0,0,3369,"	 CG31710 	394	368.3	1557	2026.8	2.46	 // 	0.1817	5.5039	204.2448
529	chr3L	2438400	2438710	2438560	1819.8	Intronic	http://genome.ucsc.edu/cgi-bin/hgTracks?position=chr3L:2433400-2443710	"CG32306,CG33231,CG33232,"	"0,26477,28342,"	 CG32306 	9258	406	1819.8	2532	2.64	 // 	0.1604	6.2357	570.7301
530	chr2R	9127780	9128100	9127930	1651.9	CDS	http://genome.ucsc.edu/cgi-bin/hgTracks?position=chr2R:9122780-9133100	"CG4688,CG4679,CG4676,"	"0,-958,-3504,"	 CG4688 	698	1112.9	1651.9	1377	0.31	 /\ 	0.8082	1.2373	38.8187
531	chr2R	21113800	21114120	21113950	1505.1	Promoter	http://genome.ucsc.edu/cgi-bin/hgTracks?position=chr2R:21108800-21119120	"Kr,CG30429,CG33680,"	"187,20039,22578,"	 Kr 	187	693.5	1505.1	1889.5	1.45	 // 	0.367	2.7245	225.6483
532	chr2R	2083820	2084140	2083990	1491.3	Promoter	http://genome.ucsc.edu/cgi-bin/hgTracks?position=chr2R:2078820-2089140	"Ptr,CG30432,CG8335,"	"-478,1113,4309,"	 Ptr 	478	432.7	1491.3	1533.1	1.82	 /- 	0.2822	3.543	364.0697
533	chr2L	2454530	2454880	2454700	1619	Promoter	http://genome.ucsc.edu/cgi-bin/hgTracks?position=chr2L:2449530-2459880	"dpp,CG9886,CG34447,"	"0,-31785,-34690,"	 dpp 	38	802.5	1619	1768.3	1.14	 /- 	0.4538	2.2036	478.4521
534	chr3R	25492930	25493270	25493090	1632.2	CDS	http://genome.ucsc.edu/cgi-bin/hgTracks?position=chr3R:25487930-25498270	"ppk20,ppk21,CG18110,"	"0,-585,1789,"	 ppk20 	1509	1304.1	1632.2	1328.3	0.03	 /\ 	0.9817	1.0186	54.8891
535	chr2R	10194880	10195210	10195040	1518.3	Intergenic	http://genome.ucsc.edu/cgi-bin/hgTracks?position=chr2R:10189880-10200210	"CG34379,CG8589,Ih,"	"626,-5182,-8627,"	 CG34379 	626	430.5	1518.3	2032	2.24	 // 	0.2119	4.7201	559.9597
536	chr3R	6682420	6682770	6682590	1471.7	Promoter	http://genome.ucsc.edu/cgi-bin/hgTracks?position=chr3R:6677420-6687770	"CG4570,CG4511,CG14694,"	"0,-239,1045,"	 CG4570 	78	2017.6	1471.7	811.8	-1.31	 \\ 	2.4855	0.4023	114.8556
537	chr3R	12597530	12597840	12597700	1561.8	Intergenic	http://genome.ucsc.edu/cgi-bin/hgTracks?position=chr3R:12592530-12602840	"Glut3,CG31275,abd-A,"	"16332,-20589,35648,"	 Glut3 	16332	635.7	1561.8	1592.6	1.32	 /- 	0.3992	2.5052	67.6487
538	chrX	19648050	19648510	19648220	1447.3	Intronic	http://genome.ucsc.edu/cgi-bin/hgTracks?position=chrX:19643050-19653510	"CG12703,CG12534,CG12702,"	"0,-4016,4980,"	 CG12703 	3388	208.2	1447.3	1474.8	2.82	 /- 	0.1412	7.0832	144.6439
539	chr2L	6611460	6611780	6611600	1599.9	Promoter	http://genome.ucsc.edu/cgi-bin/hgTracks?position=chr2L:6606460-6616780	"CG11050,CG11320,CG11319,"	"0,5530,-10534,"	 CG11050 	117	443.8	1599.9	2307.2	2.38	 // 	0.1924	5.1982	344.331
540	chr2L	19700890	19701240	19701030	1442	Promoter	http://genome.ucsc.edu/cgi-bin/hgTracks?position=chr2L:19695890-19706240	"Lar,scw,CG10462,"	"0,0,31137,"	 scw 	5	1579.7	1442	1138.4	-0.47	 -- 	1.3877	0.7206	22.2484
541	chr2L	5000300	5000620	5000460	1969.8	Promoter	http://genome.ucsc.edu/cgi-bin/hgTracks?position=chr2L:4995300-5005620	"Rtnl1,CG34126,CG31917,"	"0,-8024,9473,"	 Rtnl1 	118	810.6	1969.8	2676.7	1.72	 // 	0.3028	3.3021	426.3467
542	chr2L	7138410	7138780	7138590	1493.9	Intronic	http://genome.ucsc.edu/cgi-bin/hgTracks?position=chr2L:7133410-7143780	"Pvf3,CG4495,CG4496,"	"0,43645,46870,"	 Pvf3 	4907	810.6	1493.9	2249.9	1.47	 // 	0.3603	2.7756	120.5032
543	chr2L	2158150	2158470	2158300	1428.2	CDS	http://genome.ucsc.edu/cgi-bin/hgTracks?position=chr2L:2153150-2163470	"aop,CG15382,CG7263,"	"0,-1509,-2910,"	 CG15382 	2541	1448.6	1428.2	528.6	-1.45	 -\ 	2.7404	0.3649	35.6471
544	chr2L	1117450	1117780	1117610	1630.1	Intronic	http://genome.ucsc.edu/cgi-bin/hgTracks?position=chr2L:1112450-1122780	"Pino,CG14340,CG14339,"	"0,-3470,-4908,"	 Pino 	1529	2189.5	1630.1	1315.8	-0.73	 \- 	1.6641	0.6009	64.064
545	chr3R	679940	680280	680100	1549.6	Intronic	http://genome.ucsc.edu/cgi-bin/hgTracks?position=chr3R:674940-685280	"opa,laf,CG14659,"	"0,21626,-23115,"	 opa 	1566	1928	1549.6	1077.8	-0.84	 -\ 	1.7888	0.559	29.2986
546	chr2L	9121050	9121340	9121190	1758.4	Intergenic	http://genome.ucsc.edu/cgi-bin/hgTracks?position=chr2L:9116050-9126340	"CG32982,Or30a,CG31609,"	"4560,-7905,-23014,"	 CG32982 	4560	1447.8	1758.4	2581.2	0.83	 // 	0.5609	1.7828	41.58
547	chr2R	14193440	14194050	14193630	1420.3	Intergenic	http://genome.ucsc.edu/cgi-bin/hgTracks?position=chr2R:14188440-14199050	"CG14505,Tango8,CG18540,"	"-2148,5696,-6091,"	 CG14505 	2148	421.6	1420.3	1627.5	1.95	 // 	0.259	3.8603	40.2672
548	chr3R	17466800	17467350	17466970	1415.5	Intronic	http://genome.ucsc.edu/cgi-bin/hgTracks?position=chr3R:17461800-17472350	"E2f,CG6353,InR,"	"0,19937,-21927,"	 E2f 	3143	325.3	1415.5	2442.2	2.91	 // 	0.1332	7.5078	263.0064
549	chr3L	5922580	5922950	5922770	1413.9	UTR3	http://genome.ucsc.edu/cgi-bin/hgTracks?position=chr3L:5917580-5927950	"CG33523,Bj1,CG33993,"	"0,591,3362,"	 CG33523 	1255	306	1413.9	1691.6	2.47	 // 	0.1809	5.5278	449.1538
550	chr3L	3409780	3410100	3409950	1496	Intronic	http://genome.ucsc.edu/cgi-bin/hgTracks?position=chr3L:3404780-3415100	"sty,eIF5B,CG12014,"	"0,18703,-29866,"	 sty 	7977	297.9	1496	2759.1	3.21	 // 	0.108	9.2628	400.2756
551	chr2L	9570260	9570600	9570430	1508.8	Promoter	http://genome.ucsc.edu/cgi-bin/hgTracks?position=chr2L:9565260-9575600	"CG3838,CG4389,jp,"	"0,3132,-3680,"	 CG3838 	114	890.6	1508.8	1442.2	0.7	 /- 	0.6176	1.6193	134.1826
552	chr2L	15042160	15042470	15042320	1480.7	CDS	http://genome.ucsc.edu/cgi-bin/hgTracks?position=chr2L:15037160-15047470	"Su(H),ck,l(2)35Bg,"	"0,2640,-3463,"	 Su(H) 	2825	612	1480.7	1813.5	1.57	 // 	0.3375	2.963	81.5161
553	chr3L	4634710	4635040	4634900	1481.2	Promoter	http://genome.ucsc.edu/cgi-bin/hgTracks?position=chr3L:4629710-4640040	"CG13716,CG13715,CG13717,"	"-111,2533,-4698,"	 CG13716 	111	1808.7	1481.2	883.8	-1.03	 -\ 	2.0464	0.4887	18.3245
554	chr2R	17251930	17252250	17252070	1495	Intronic	http://genome.ucsc.edu/cgi-bin/hgTracks?position=chr2R:17246930-17257250	"cv-2,CG17974,CG9822,"	"0,-13721,-16714,"	 CG17974 	13721	476.4	1495	1803.7	1.92	 // 	0.2641	3.7859	212.6132
555	chrX	19114840	19115160	19114980	1406.5	UTR5	http://genome.ucsc.edu/cgi-bin/hgTracks?position=chrX:19109840-19120160	"CG7884,CG7876,CG7874,"	"0,-4357,-6009,"	 CG7884 	324	682.4	1406.5	1987.9	1.54	 // 	0.3433	2.9131	226.7479
556	chr3L	9456680	9457000	9456820	1439.9	CDS	http://genome.ucsc.edu/cgi-bin/hgTracks?position=chr3L:9451680-9462000	"CG32043,CG3434,CG3552,"	"0,-2946,-4345,"	 CG32043 	1114	451.2	1439.9	1645.3	1.87	 // 	0.2743	3.6461	191.5175
557	chr2R	18932370	18932710	18932570	1403.8	Intergenic	http://genome.ucsc.edu/cgi-bin/hgTracks?position=chr2R:18927370-18937710	"twi,CG34209,CG30194,"	"1060,-3427,10448,"	 twi 	1060	1674.6	1403.8	1354.7	-0.31	 -- 	1.2362	0.809	52.5452
558	chr2L	441770	442080	441930	1627.5	Intronic	http://genome.ucsc.edu/cgi-bin/hgTracks?position=chr2L:436770-447080	"ex,crq,CG4164,"	"0,6323,11180,"	 ex 	10678	1035.1	1627.5	2478.8	1.26	 // 	0.4176	2.3947	67.011
559	chrX	20584480	20584820	20584650	1533.7	Intergenic	http://genome.ucsc.edu/cgi-bin/hgTracks?position=chrX:20579480-20589820	"run,CG1324,CG15452,"	"-16297,21120,31447,"	 run 	19183	1499	1533.7	1219.7	-0.3	 -\ 	1.229	0.8137	23.2909
560	chr2R	8096400	8096950	8096770	1396.4	CDS	http://genome.ucsc.edu/cgi-bin/hgTracks?position=chr2R:8091400-8101950	"Sr-CII,CG13171,RpS11,"	"0,4764,-8437,"	 Sr-CII 	1960	1413.8	1396.4	815.8	-0.79	 -\ 	1.733	0.577	50.8448
561	chr3R	20692460	20692790	20692640	1393.8	Intergenic	http://genome.ucsc.edu/cgi-bin/hgTracks?position=chr3R:20687460-20697790	"Ela,CycB3,CG13641,"	"-215,1434,-2138,"	 Ela 	1568	432	1393.8	2355.8	2.45	 // 	0.1834	5.4534	563.988
562	chr3L	9797270	9797600	9797430	1478	Promoter	http://genome.ucsc.edu/cgi-bin/hgTracks?position=chr3L:9792270-9802600	"Ilp4,CG32052,Ilp3,"	"-52,129,-2210,"	 Ilp4 	52	1004.7	1478	1403.9	0.48	 /- 	0.7157	1.3972	64.0013
563	chr3R	15170920	15171250	15171110	1549.6	Intergenic	http://genome.ucsc.edu/cgi-bin/hgTracks?position=chr3R:15165920-15176250	"Dl,Ino80,CG3581,"	"-19175,23606,28368,"	 Dl 	19175	401.6	1549.6	2262.5	2.49	 // 	0.1775	5.6338	145.6826
564	chr3R	21855370	21855680	21855540	1617.9	Promoter	http://genome.ucsc.edu/cgi-bin/hgTracks?position=chr3R:21850370-21860680	"HLHm5,m6,m4,"	"-83,3092,-5325,"	 HLHm5 	83	545.3	1617.9	2382.1	2.13	 // 	0.2289	4.368	172.4156
565	chr2L	17743680	17744220	17744060	1384.8	Intergenic	http://genome.ucsc.edu/cgi-bin/hgTracks?position=chr2L:17738680-17749220	"CadN,CadN2,CG15147,"	"-4539,44244,-117715,"	 CadN 	4539	693.5	1384.8	1744.8	1.33	 // 	0.3975	2.5158	110.2021
566	chr2L	5983410	5983940	5983780	1381	Intronic	http://genome.ucsc.edu/cgi-bin/hgTracks?position=chr2L:5978410-5988940	"eIF-4a,ifc,chic,"	"0,2543,-2755,"	 eIF-4a 	1257	1022.5	1381	1623.5	0.67	 // 	0.6298	1.5878	243.3552
567	chrX	7190750	7191340	7191140	1380.5	Intergenic	http://genome.ucsc.edu/cgi-bin/hgTracks?position=chrX:7185750-7196340	"unc-119,CG2059,brk,"	"-5803,-9058,10833,"	 unc-119 	5803	1941.3	1380.5	1326.6	-0.55	 \- 	1.4633	0.6834	39.5156
568	chr3L	16102600	16103010	16102830	1377.9	CDS	http://genome.ucsc.edu/cgi-bin/hgTracks?position=chr3L:16097600-16108010	"Zn72D,Taf4,CG5222,"	"0,3533,-4119,"	 Zn72D 	2658	771.3	1377.9	896.4	0.22	 /\ 	0.8605	1.1622	28.8732
569	chr2L	11452550	11452880	11452720	1375.7	Intergenic	http://genome.ucsc.edu/cgi-bin/hgTracks?position=chr2L:11447550-11457880	"salm,sala,CG6488,"	"-7117,33468,44073,"	 salm 	7117	576.5	1375.7	1598.9	1.47	 // 	0.3605	2.7737	76.9388
570	chr2L	19162520	19162850	19162650	1406.5	Intronic	http://genome.ucsc.edu/cgi-bin/hgTracks?position=chr2L:19157520-19167850	"brat,CG17568,CG17567,"	"0,17098,20440,"	 brat 	4076	227.5	1406.5	1969.1	3.11	 // 	0.1155	8.6562	166.7476
571	chr3R	24845520	24845840	24845650	1370.4	Intronic	http://genome.ucsc.edu/cgi-bin/hgTracks?position=chr3R:24840520-24850840	"CG1443,CG14518,eIF4E-6,"	"0,5043,6510,"	 CG1443 	478	795.1	1370.4	774	-0.04	 /\ 	1.0272	0.9735	14.5937
572	chr3L	17549100	17549440	17549250	1366.7	Promoter	http://genome.ucsc.edu/cgi-bin/hgTracks?position=chr3L:17544100-17554440	"CycT,Eip74EF,CG7542,"	"0,4007,-5492,"	 CycT 	319	1116.6	1366.7	1553.7	0.48	 /- 	0.7187	1.3915	278.0641
573	chr2L	19341330	19342120	19341500	1365.1	Intronic	http://genome.ucsc.edu/cgi-bin/hgTracks?position=chr2L:19336330-19347120	"dnt,CG13086,CG17349,"	"0,22893,28977,"	 dnt 	21724	754.3	1365.1	1136.7	0.59	 /\ 	0.6636	1.507	77.1285
574	chr3R	12761870	12762200	12762020	1490.2	Intronic	http://genome.ucsc.edu/cgi-bin/hgTracks?position=chr3R:12756870-12767200	"Abd-B,CG14909,Actn3,"	"0,38919,39599,"	 Abd-B 	1722	313.4	1490.2	2664.7	3.09	 // 	0.1176	8.5018	99.3001
575	chrX	11900960	11901280	11901100	1527.3	Promoter	http://genome.ucsc.edu/cgi-bin/hgTracks?position=chrX:11895960-11906280	"CG1806,CG1492,fw,"	"110,2641,-3157,"	 CG1806 	110	519.4	1527.3	1804.9	1.8	 // 	0.2878	3.4748	271.7499
576	chr3R	2861430	2861830	2861620	1358.3	Intergenic	http://genome.ucsc.edu/cgi-bin/hgTracks?position=chr3R:2856430-2866830	"Sodh-1,CG1979,dj,"	"16436,18687,23416,"	 Sodh-1 	16436	450.5	1358.3	1589.8	1.82	 // 	0.2834	3.5289	26.784
577	chr2R	11678020	11678330	11678180	1504	Intronic	http://genome.ucsc.edu/cgi-bin/hgTracks?position=chr2R:11673020-11683330	"Zasp,CG30321,CG30089,"	"0,2648,-28112,"	 CG30321 	2648	474.2	1504	1751.1	1.88	 // 	0.2708	3.6926	212.649
578	chr2R	9428400	9428720	9428540	1477.5	Promoter	http://genome.ucsc.edu/cgi-bin/hgTracks?position=chr2R:9423400-9433720	"CG6145,CG33156,Vmat,"	"0,6109,-8046,"	 CG6145 	304	866.9	1477.5	1537.2	0.83	 /- 	0.564	1.7731	53.8142
579	chr3L	3978170	3978490	3978340	1548	Intergenic	http://genome.ucsc.edu/cgi-bin/hgTracks?position=chr3L:3973170-3983490	"scrt,CG12605,CG14985,"	"5575,-13569,25131,"	 scrt 	5575	1384.1	1548	1339.2	-0.05	 -- 	1.0335	0.9676	46.0319
580	chr2R	15574060	15574410	15574240	1343.4	CDS	http://genome.ucsc.edu/cgi-bin/hgTracks?position=chr2R:15569060-15579410	"CG15128,CG34198,CG15126,"	"0,-3762,4109,"	 CG15128 	1343	1545.6	1343.4	863.8	-0.84	 -\ 	1.7893	0.5589	23.2143
581	chr3L	19915690	19916030	19915820	1343.4	CDS	http://genome.ucsc.edu/cgi-bin/hgTracks?position=chr3L:19910690-19921030	"Su(z)12,CG7770,Grasp65,"	"0,972,2340,"	 Su(z)12 	487	799.5	1343.4	1602.4	1	 // 	0.4989	2.0042	154.6611
582	chr3L	13402010	13402340	13402190	1519.9	Intergenic	http://genome.ucsc.edu/cgi-bin/hgTracks?position=chr3L:13397010-13407340	"CG10222,CG10724,sens,"	"2438,3739,-7965,"	 CG10222 	3363	601.7	1519.9	1567.5	1.38	 /- 	0.3838	2.6052	45.6394
583	chr3R	21020540	21021070	21020890	1342.9	Promoter	http://genome.ucsc.edu/cgi-bin/hgTracks?position=chr3R:21015540-21026070	"CG13653,CG34110,dan,"	"391,-1392,-2362,"	 CG13653 	391	575	1342.9	1602.9	1.48	 // 	0.3587	2.7878	126.2176
584	chr3LHet	2195560	2195880	2195730	1351.9	Intergenic	http://genome.ucsc.edu/cgi-bin/hgTracks?position=chr3LHet:2190560-2200880	"CG41511,CG40228,CG41049,"	"2799,-5020,-41821,"	 CG41511 	3294	864.7	1351.9	939.9	0.12	 /\ 	0.92	1.087	143.3269
585	chr2L	21778130	21778450	21778290	1461.1	Intronic	http://genome.ucsc.edu/cgi-bin/hgTracks?position=chr2L:21773130-21783450	"CG31612,CG11630,CG1416,"	"0,3827,-17375,"	 CG11630 	5723	1041.8	1461.1	1049.2	0.01	 /\ 	0.993	1.0071	25.1798
586	chr2R	11239980	11240320	11240130	1340.2	Intronic	http://genome.ucsc.edu/cgi-bin/hgTracks?position=chr2R:11234980-11245320	"unc-5,Hr51,Pms2,"	"0,-13305,15446,"	 unc-5 	2472	694.3	1340.2	1623.5	1.23	 // 	0.4276	2.3384	106.7821
587	chr3L	4167140	4167990	4167590	1339.7	Promoter	http://genome.ucsc.edu/cgi-bin/hgTracks?position=chr3L:4162140-4172990	"mas,Ero1L,CG18675,"	"-129,2675,6262,"	 mas 	129	618.7	1339.7	1311.8	1.08	 /- 	0.4717	2.1202	77.4697
588	chr2R	4937920	4938240	4938090	1442	CDS	http://genome.ucsc.edu/cgi-bin/hgTracks?position=chr2R:4932920-4943240	"CG13743,CG8193,Ance-4,"	"0,-5877,-8443,"	 CG8193 	5877	1071.4	1442	766	-0.48	 /\ 	1.3987	0.7149	14.3331
589	chr2R	16490060	16490390	16490230	1399.6	Promoter	http://genome.ucsc.edu/cgi-bin/hgTracks?position=chr2R:16485060-16495390	"bl,Hil,Nnf1a,"	"0,4155,-15518,"	 bl 	261	189.7	1399.6	1665.3	3.13	 // 	0.1139	8.7792	407.8522
590	chrX	19667920	19668220	19668070	1554.3	Intergenic	http://genome.ucsc.edu/cgi-bin/hgTracks?position=chrX:19662920-19673220	"vfl,CG12702,CG12703,"	"1949,-11714,-14747,"	 vfl 	8559	486.8	1554.3	1784.9	1.87	 // 	0.2727	3.6664	543.3428
591	chr2L	4281300	4281610	4281440	1447.3	Intergenic	http://genome.ucsc.edu/cgi-bin/hgTracks?position=chr2L:4276300-4286610	"tutl,Art2,CG15425,"	"1710,-2150,-23114,"	 tutl 	1710	369	1447.3	1776.8	2.27	 // 	0.2077	4.8153	97.459
592	chr3R	2638320	2638770	2638520	1336	Intergenic	http://genome.ucsc.edu/cgi-bin/hgTracks?position=chr3R:2633320-2643770	"Scr,Dfd,Ama,"	"10321,-10367,-47537,"	 Dfd 	20963	743.2	1336	1474.8	0.99	 /- 	0.5039	1.9844	69.7939
593	chr3R	24899830	24900430	24900260	1335.5	Intronic	http://genome.ucsc.edu/cgi-bin/hgTracks?position=chr3R:24894830-24905430	"CG11873,cul-5,Sirt7,"	"0,-11379,-15334,"	 CG11873 	10196	533.5	1335.5	1787.7	1.74	 // 	0.2984	3.351	341.7991
594	chr2R	12274180	12274490	12274350	1549	Intronic	http://genome.ucsc.edu/cgi-bin/hgTracks?position=chr2R:12269180-12279490	"CG33960,CG15711,CG6262,"	"0,-22538,-23321,"	 CG33960 	298	1052.9	1549	1643	0.64	 /- 	0.6409	1.5604	41.6508
595	chr2L	1076470	1076790	1076640	1471.7	Intronic	http://genome.ucsc.edu/cgi-bin/hgTracks?position=chr2L:1071470-1081790	"S,ast,Atg4,"	"0,1339,4272,"	 S 	1171	1021	1471.7	2102.9	1.04	 // 	0.4855	2.0596	178.3592
596	chr2R	12527690	12528000	12527830	1511.4	Intergenic	http://genome.ucsc.edu/cgi-bin/hgTracks?position=chr2R:12522690-12533000	"gprs,Alk,Amyrel,"	"914,-2551,10766,"	 gprs 	914	648.3	1511.4	1525.1	1.23	 /- 	0.4251	2.3524	166.308
597	chr2L	4028810	4029180	4028990	1403.3	Intergenic	http://genome.ucsc.edu/cgi-bin/hgTracks?position=chr2L:4023810-4034180	"ed,CG10039,CG15423,"	"2388,-19991,-22423,"	 ed 	2388	870.6	1403.3	1316.9	0.6	 /- 	0.6611	1.5126	194.3809
598	chr3L	19629670	19629980	19629840	1526.3	Intergenic	http://genome.ucsc.edu/cgi-bin/hgTracks?position=chr3L:19624670-19634980	"CG8786,wnd,Oat,"	"1024,-1144,10535,"	 wnd 	1144	1060.3	1526.3	1839.8	0.79	 // 	0.5763	1.7351	120.2668
599	chr3L	15074110	15074430	15074250	1427.2	CDS	http://genome.ucsc.edu/cgi-bin/hgTracks?position=chr3L:15069110-15079430	"cp309,Or71a,CG6945,"	"0,-2703,9666,"	 Or71a 	2703	1681.2	1427.2	985.7	-0.77	 -\ 	1.7057	0.5863	10.7749
600	chr3R	10412850	10413200	10413020	1356.1	Intronic	http://genome.ucsc.edu/cgi-bin/hgTracks?position=chr3R:10407850-10418200	"stumps,CG7987,Cys,"	"0,-11450,-17657,"	 stumps 	5164	926.2	1356.1	1774.6	0.94	 // 	0.5219	1.916	86.3799
601	chrX	17713700	17714300	17713900	1322.8	Promoter	http://genome.ucsc.edu/cgi-bin/hgTracks?position=chrX:17708700-17719300	"CG12986,Socs16D,OdsH,"	"-252,2329,-5879,"	 CG12986 	252	2241.4	1322.8	1309.5	-0.78	 \- 	1.7117	0.5842	64.3286
602	chr2L	1411640	1411990	1411810	1352.4	Intronic	http://genome.ucsc.edu/cgi-bin/hgTracks?position=chr2L:1406640-1416990	"lea,CG14346,NLaz,"	"0,-42763,-50078,"	 lea 	8639	1304.8	1352.4	1118.4	-0.22	 -- 	1.1667	0.8571	117.1199
603	chrX	587540	587850	587690	1508.8	Intronic	http://genome.ucsc.edu/cgi-bin/hgTracks?position=chrX:582540-592850	"sdk,skpA,Suv4-20,"	"0,-35753,-37615,"	 sdk 	6818	431.2	1508.8	2377.5	2.46	 // 	0.1814	5.5132	262.9578
604	chr2L	26990	27350	27180	1314.8	CDS	http://genome.ucsc.edu/cgi-bin/hgTracks?position=chr2L:21990-32350	"CG31973,CG2657,l(2)gl,"	"0,-2029,-5808,"	 CG2657 	2029	608.3	1314.8	1346.7	1.15	 /- 	0.4517	2.2137	255.3717
605	chr2R	20688430	20688770	20688590	1314.3	Intergenic	http://genome.ucsc.edu/cgi-bin/hgTracks?position=chr2R:20683430-20693770	"CG3611,CG12849,Orc4,"	"-1505,-2454,-3663,"	 CG3611 	2270	1270	1314.3	1202.5	-0.08	 -- 	1.0561	0.9468	90.1127
606	chr3R	6654330	6654650	6654500	1454.7	Intergenic	http://genome.ucsc.edu/cgi-bin/hgTracks?position=chr3R:6649330-6659650	"CG4655,CG4089,CG14693,"	"8614,-11286,-13731,"	 CG4655 	8614	906.9	1454.7	1231.1	0.44	 /\ 	0.7367	1.3574	69.5894
607	chr3L	11350010	11350340	11350180	1310.6	Intergenic	http://genome.ucsc.edu/cgi-bin/hgTracks?position=chr3L:11345010-11355340	"CG6163,CG6168,CG11726,"	"4905,-35361,37690,"	 CG6163 	7805	443.8	1310.6	2299.7	2.37	 // 	0.193	5.1815	177.505
608	chr2L	9432740	9433050	9432900	1344.5	CDS	http://genome.ucsc.edu/cgi-bin/hgTracks?position=chr2L:9427740-9438050	"scat,FucTB,CG3769,"	"0,-1871,2609,"	 scat 	1494	646.9	1344.5	1227.1	0.92	 /- 	0.5271	1.897	64.692
609	chr2L	16353830	16354150	16354000	1360.4	UTR3	http://genome.ucsc.edu/cgi-bin/hgTracks?position=chr2L:16348830-16359150	"CG4455,CaBP1,chif,"	"0,938,-1400,"	 CG4455 	1065	1187	1360.4	1522.8	0.36	 -- 	0.7795	1.2829	116.042
610	chr2L	14445510	14445850	14445690	1301.6	Intergenic	http://genome.ucsc.edu/cgi-bin/hgTracks?position=chr2L:14440510-14450850	"CG15283,Cpr35B,pburs,"	"1686,-20559,-28372,"	 CG15283 	5126	178.6	1301.6	1624.7	3.18	 // 	0.1099	9.0982	288.3136
611	chr2L	21630430	21630750	21630570	1359.9	Intergenic	http://genome.ucsc.edu/cgi-bin/hgTracks?position=chr2L:21625430-21635750	"Df31,Ac3,CG2201,"	"-642,2028,-6971,"	 Df31 	642	820.2	1359.9	1653.3	1.01	 // 	0.4961	2.0156	166.6601
612	chr2L	13234680	13235030	13234850	1329.6	Promoter	http://genome.ucsc.edu/cgi-bin/hgTracks?position=chr2L:13229680-13240030	"CG15479,CG5867,Prosalpha6T,"	"-217,1642,-1791,"	 CG15479 	217	1224.1	1329.6	823.8	-0.57	 -\ 	1.4859	0.673	153.6872
613	chr2R	2993870	2994170	2994030	1379.5	Promoter	http://genome.ucsc.edu/cgi-bin/hgTracks?position=chr2R:2988870-2999170	"esn,CG12835,Cyp9b1,"	"0,416,21312,"	 CG12835 	416	726.9	1379.5	1464.5	1.01	 /- 	0.4963	2.0148	199.875
614	chrX	4571510	4571830	4571680	1486	Promoter	http://genome.ucsc.edu/cgi-bin/hgTracks?position=chrX:4566510-4576830	"rap,Pp2C1,ctp,"	"0,2752,10153,"	 rap 	116	713.5	1486	1589.2	1.16	 /- 	0.449	2.2272	51.7016
615	chr2R	18690570	18690880	18690730	1293.6	Intergenic	http://genome.ucsc.edu/cgi-bin/hgTracks?position=chr2R:18685570-18695880	"CycB,blw,stl,"	"296,-1039,5553,"	 CycB 	3078	789.9	1293.6	1363.2	0.79	 /- 	0.5794	1.7259	713.5078
616	chrX	16842400	16842740	16842580	1292.5	Promoter	http://genome.ucsc.edu/cgi-bin/hgTracks?position=chrX:16837400-16847740	"CG13000,RhoGAP15B,CG13001,"	"-107,314,-5685,"	 CG13000 	107	2468.9	1292.5	342.7	-2.85	 \\ 	7.2049	0.1388	16.7077
617	chr2L	5891860	5892170	5892030	1434	Intergenic	http://genome.ucsc.edu/cgi-bin/hgTracks?position=chr2L:5886860-5897170	"Acp26Ab,Acp26Aa,CG9029,"	"267,852,-5414,"	 Acp26Ab 	832	1537.5	1434	1542.9	0.01	 -- 	0.9965	1.0035	24.7243
618	chr3R	11854480	11854810	11854620	1339.7	Intronic	http://genome.ucsc.edu/cgi-bin/hgTracks?position=chr3R:11849480-11859810	"pnr,CG17631,GATAe,"	"0,-4611,-9765,"	 pnr 	2802	512	1339.7	1193.9	1.22	 /\ 	0.4288	2.3318	191.4885
619	chr2R	15994090	15994390	15994250	1495.5	Intergenic	http://genome.ucsc.edu/cgi-bin/hgTracks?position=chr2R:15989090-15999390	"18w,CG11041,CG16898,"	"4765,39401,-101758,"	 18w 	4765	302.3	1495.5	2155.6	2.83	 // 	0.1402	7.1302	220.1243
620	chr3L	6746180	6746510	6746350	1400.7	Intronic	http://genome.ucsc.edu/cgi-bin/hgTracks?position=chr3L:6741180-6751510	"CG8549,CG10103,CG10107,"	"0,765,-964,"	 CG8549 	338	1042.5	1400.7	1021.7	-0.03	 /\ 	1.0204	0.98	74.8555
621	chr3R	4850680	4851010	4850830	1324.9	Intronic	http://genome.ucsc.edu/cgi-bin/hgTracks?position=chr3R:4845680-4856010	"neur,tgo,CG11986,"	"0,-5091,-8286,"	 tgo 	5091	623.1	1324.9	1629.3	1.39	 // 	0.3825	2.6146	158.2959
622	chr3R	27763300	27763640	27763460	1281.4	Promoter	http://genome.ucsc.edu/cgi-bin/hgTracks?position=chr3R:27758300-27768640	"heph,CG2003,RhoGAP100F,"	"0,40391,-92479,"	 heph 	350	374.2	1281.4	2001.7	2.42	 // 	0.1869	5.3494	388.2808
623	chr2L	19338120	19338700	19338500	1279.8	Intergenic	http://genome.ucsc.edu/cgi-bin/hgTracks?position=chr2L:19333120-19343700	"dnt,CG13086,CG17349,"	"175,25893,31977,"	 dnt 	24724	467.5	1279.8	1521.1	1.7	 // 	0.3074	3.2534	307.5353
624	chr3R	23757180	23757500	23757330	1392.2	CDS	http://genome.ucsc.edu/cgi-bin/hgTracks?position=chr3R:23752180-23762500	"CG5508,Mes-4,CG31053,"	"0,1373,-3434,"	 CG5508 	1984	599.4	1392.2	2161.3	1.85	 // 	0.2774	3.6055	544.8234
625	chr2R	14042860	14043250	14043100	1279.3	Intronic	http://genome.ucsc.edu/cgi-bin/hgTracks?position=chr2R:14037860-14048250	"lolal,adp,CG10914,"	"0,-1535,2671,"	 lolal 	797	818	1279.3	1300.3	0.67	 /- 	0.6291	1.5896	46.1759
626	chr2R	5847380	5847980	5847800	1271.9	CDS	http://genome.ucsc.edu/cgi-bin/hgTracks?position=chr2R:5842380-5852980	"CG12130,CG15863,Mef2,"	"0,-620,-1487,"	 CG15863 	620	1124	1271.9	910.7	-0.3	 -\ 	1.2342	0.8102	225.5294
627	chr2R	6731470	6731770	6731620	1515.7	Promoter	http://genome.ucsc.edu/cgi-bin/hgTracks?position=chr2R:6726470-6736770	"CG30015,CG7686,CG12344,"	"0,-5389,-9879,"	 CG30015 	92	267.5	1515.7	2590.3	3.28	 // 	0.1033	9.6839	465.21
628	chr3R	460200	460500	460360	1426.6	Intergenic	http://genome.ucsc.edu/cgi-bin/hgTracks?position=chr3R:455200-465500	"5-HT2,CG9775,MED31,"	"-1334,3365,7335,"	 CG9775 	6397	955.8	1426.6	1143.6	0.26	 /\ 	0.8358	1.1964	15.2449
629	chr3R	675380	675720	675540	1289.4	Intergenic	http://genome.ucsc.edu/cgi-bin/hgTracks?position=chr3R:670380-680720	"opa,CG14659,CG14658,"	"2994,-18555,-19308,"	 opa 	2994	1285.6	1289.4	1082.9	-0.25	 -- 	1.1871	0.8424	54.4538
630	chr3R	7397320	7397640	7397470	1349.8	CDS	http://genome.ucsc.edu/cgi-bin/hgTracks?position=chr3R:7392320-7402640	"CG14709,CG6790,CG6783,"	"0,4150,-4699,"	 CG14709 	2499	1590.8	1349.8	1037.7	-0.62	 -- 	1.533	0.6523	86.0227
631	chr3R	4684120	4684480	4684300	1325.9	Intronic	http://genome.ucsc.edu/cgi-bin/hgTracks?position=chr3R:4679120-4689480	"pyd,CG9731,CG8379,"	"0,3415,-31293,"	 pyd 	917	419.4	1325.9	1198.5	1.51	 /\ 	0.3499	2.8577	56.2055
632	chr3L	1572470	1572830	1572660	1263.9	CDS	http://genome.ucsc.edu/cgi-bin/hgTracks?position=chr3L:1567470-1577830	"CG12004,CG7879,CG12003,"	"0,-4052,-4858,"	 CG12004 	760	818	1263.9	565.8	-0.53	 /\ 	1.4458	0.6916	36.2231
633	chr2R	7532190	7532520	7532360	1362.5	CDS	http://genome.ucsc.edu/cgi-bin/hgTracks?position=chr2R:7527190-7537520	"CG9003,CG34228,Roc2,"	"0,7021,7970,"	 CG9003 	794	2236.2	1362.5	699.1	-1.68	 \\ 	3.1989	0.3126	13.0872
634	chr3L	15037100	15037400	15037250	1406	Promoter	http://genome.ucsc.edu/cgi-bin/hgTracks?position=chr3L:15032100-15042400	"CG42333,ind,CG11552,"	"0,-73,-1580,"	 ind 	73	262.3	1406	2437.6	3.22	 // 	0.1076	9.2931	287.5852
635	chr3L	2774570	2774880	2774740	1453.1	CDS	http://genome.ucsc.edu/cgi-bin/hgTracks?position=chr3L:2769570-2779880	"Atg2,CG12093,CG9977,"	"0,-739,-2417,"	 Atg2 	362	1138.1	1453.1	1334.1	0.23	 /- 	0.8531	1.1722	95.7017
636	chr2R	11015180	11015720	11015550	1258.1	Intronic	http://genome.ucsc.edu/cgi-bin/hgTracks?position=chr2R:11010180-11020720	"chn,CG34186,CG8089,"	"0,16922,17779,"	 chn 	870	289.7	1258.1	1874.7	2.69	 // 	0.1545	6.4707	190.657
637	chr3L	5623560	5624040	5623840	1256.5	Promoter	http://genome.ucsc.edu/cgi-bin/hgTracks?position=chr3L:5618560-5629040	"Blimp-1,Eaf6,mthl2,"	"242,-22500,-23552,"	 Blimp-1 	242	403.8	1256.5	1600.7	1.99	 // 	0.2523	3.9637	251.0349
638	chr2L	5997030	5997360	5997190	1367.3	Promoter	http://genome.ucsc.edu/cgi-bin/hgTracks?position=chr2L:5992030-6002360	"lid,Tsp26A,Gal,"	"0,3040,6383,"	 lid 	405	486.8	1367.3	1798.6	1.89	 // 	0.2707	3.6946	239.2127
639	chr2R	9457460	9458020	9457860	1421.3	Intergenic	http://genome.ucsc.edu/cgi-bin/hgTracks?position=chr2R:9452460-9463020	"CG13335,CG6191,CG13334,"	"1028,10210,-10250,"	 CG13335 	3874	1269.3	1421.3	2003.4	0.66	 -/ 	0.6336	1.5784	629.2068
640	chr3R	8472020	8472340	8472180	1579.8	Intergenic	http://genome.ucsc.edu/cgi-bin/hgTracks?position=chr3R:8467020-8477340	"CG6234,CG6753,CG11608,"	"1601,-3885,-6511,"	 CG6234 	1601	1267	1579.8	1185.9	-0.1	 /\ 	1.0684	0.936	101.9883
641	chr3R	17319510	17320030	17319860	1254.4	Intergenic	http://genome.ucsc.edu/cgi-bin/hgTracks?position=chr3R:17314510-17325030	"CG31179,C15,CG7922,"	"4941,6116,-6884,"	 CG31179 	4941	399.4	1254.4	2022.8	2.34	 // 	0.1974	5.065	42.1841
642	chr2L	9449070	9449390	9449240	1314.8	Intronic	http://genome.ucsc.edu/cgi-bin/hgTracks?position=chr2L:9444070-9454390	"numb,CG33723,CG34182,"	"0,-8500,-12057,"	 numb 	589	455.7	1314.8	1736.2	1.93	 // 	0.2625	3.8101	333.4655
643	chr3L	1364310	1364620	1364460	1395.4	Intronic	http://genome.ucsc.edu/cgi-bin/hgTracks?position=chr3L:1359310-1369620	"Ptp61F,ru,312,"	"0,6159,-11607,"	 ru 	6159	417.2	1395.4	2021.7	2.28	 // 	0.2063	4.8463	48.3986
644	chr2L	11970780	11971420	11971210	1245.4	Intergenic	http://genome.ucsc.edu/cgi-bin/hgTracks?position=chr2L:11965780-11976420	"CG16965,CG6686,CG34163,"	"10792,13108,17074,"	 CG16965 	10792	397.2	1245.4	1457.1	1.88	 // 	0.2726	3.6687	379.4354
645	chr3L	18132150	18132740	18132350	1249.1	Promoter	http://genome.ucsc.edu/cgi-bin/hgTracks?position=chr3L:18127150-18137740	"gk,Cyp312a1,CG7330,"	"153,-7017,9674,"	 gk 	153	1074.4	1249.1	1329.5	0.31	 -- 	0.8081	1.2374	148.1165
646	chrX	15502230	15502560	15502390	1250.2	Intronic	http://genome.ucsc.edu/cgi-bin/hgTracks?position=chrX:15497230-15507560	"sog,CG9220,CG8105,"	"0,-17429,-18991,"	 CG9220 	17429	672.8	1250.2	1715.6	1.35	 // 	0.3922	2.55	152.1406
647	chr3L	4709800	4710310	4710020	1243.8	Promoter	http://genome.ucsc.edu/cgi-bin/hgTracks?position=chr3L:4704800-4715310	"Gef64C,CG13712,CG13713,"	"0,-164,-12042,"	 CG13712 	164	1267	1243.8	1078.9	-0.23	 -- 	1.1744	0.8515	19.4841
648	chr3R	12712230	12712550	12712380	1457.9	Intergenic	http://genome.ucsc.edu/cgi-bin/hgTracks?position=chr3R:12707230-12717550	"CG10349,Abd-B,abd-A,"	"-1548,40551,-56611,"	 CG10349 	6931	273.4	1457.9	1543.4	2.5	 // 	0.1771	5.6451	52.7583
649	chr3R	17332110	17332430	17332250	1351.4	Intronic	http://genome.ucsc.edu/cgi-bin/hgTracks?position=chr3R:17327110-17337430	"C15,CG31179,CG7956,"	"0,-6438,14412,"	 C15 	6274	1564.2	1351.4	885.6	-0.82	 -\ 	1.7663	0.5662	71.6316
650	chr3R	12503720	12504100	12503890	1238.5	Intronic	http://genome.ucsc.edu/cgi-bin/hgTracks?position=chr3R:12498720-12509100	"Ubx,CG31498,CG31217,"	"0,-12430,-22401,"	 CG31498 	13264	241.6	1238.5	1813.5	2.91	 // 	0.1332	7.5075	88.909
651	chr2R	2506330	2506650	2506500	1236.4	CDS	http://genome.ucsc.edu/cgi-bin/hgTracks?position=chr2R:2501330-2511650	"jing,CG33919,CG15234,"	"0,4836,-5982,"	 jing 	5207	1035.9	1236.4	619.6	-0.74	 -\ 	1.672	0.5981	29.5117
652	chr3L	5829010	5829370	5829180	1234.3	Intronic	http://genome.ucsc.edu/cgi-bin/hgTracks?position=chr3L:5824010-5834370	"vn,mad2,CG5537,"	"0,-22997,-23852,"	 vn 	9584	1476	1234.3	1209.4	-0.29	 -- 	1.2205	0.8193	26.0573
653	chr2L	19326900	19327350	19327100	1233.2	Intergenic	http://genome.ucsc.edu/cgi-bin/hgTracks?position=chr2L:19321900-19332350	"dnt,CG10750,CG17564,"	"11575,-25500,-27249,"	 CG10750 	26795	633.5	1233.2	1465.6	1.21	 // 	0.4322	2.3135	98.9935
654	chrX	9023380	9023890	9023540	1230.5	Intronic	http://genome.ucsc.edu/cgi-bin/hgTracks?position=chrX:9018380-9028890	"ld14,AP-1gamma,CG7065,"	"0,-11767,13044,"	 ld14 	5511	453.5	1230.5	1758	1.95	 // 	0.258	3.8767	115.0668
655	chr3L	4146250	4146550	4146410	1475.4	Intergenic	http://genome.ucsc.edu/cgi-bin/hgTracks?position=chr3L:4141250-4151550	"CG32260,CG1299,Akh,"	"-558,2286,-4517,"	 CG1299 	2286	1158.1	1475.4	1945	0.75	 // 	0.5954	1.6795	22.8088
656	chr2L	6229350	6229770	6229530	1229	Intergenic	http://genome.ucsc.edu/cgi-bin/hgTracks?position=chr2L:6224350-6234770	"Ugt37b1,CG34380,CG9486,"	"-2688,-20037,26345,"	 Ugt37b1 	4481	871.4	1229	1447.9	0.73	 // 	0.6018	1.6616	47.4352
657	chr3L	14959280	14959610	14959420	1227.4	Intergenic	http://genome.ucsc.edu/cgi-bin/hgTracks?position=chr3L:14954280-14964610	"Tom,Brd,Ocho,"	"3026,6348,8527,"	 Tom 	3026	1756.8	1227.4	747.1	-1.23	 \\ 	2.3514	0.4253	34.1795
658	chr3R	4634450	4634760	4634610	1515.7	Intergenic	http://genome.ucsc.edu/cgi-bin/hgTracks?position=chr3R:4629450-4639760	"CG9837,CG8359,Tcp-1eta,"	"59,-1307,-2652,"	 CG9837 	923	728.4	1515.7	2124.1	1.54	 // 	0.3429	2.9162	269.0197
659	chr3R	8857980	8858300	8858120	1372	Promoter	http://genome.ucsc.edu/cgi-bin/hgTracks?position=chr3R:8852980-8863300	"ry,l(3)87Df,CG12360,"	"138,-803,-1748,"	 ry 	138	523.9	1372	1568.6	1.58	 // 	0.334	2.9943	181.0315
660	chr2R	3306030	3306340	3306180	1362	Promoter	http://genome.ucsc.edu/cgi-bin/hgTracks?position=chr2R:3301030-3311340	"so,CG11145,CG1701,"	"356,9228,-9315,"	 so 	356	1047.7	1362	1257.4	0.26	 /- 	0.8332	1.2001	132.6278
661	chr2L	5237950	5238280	5238100	1325.9	Intronic	http://genome.ucsc.edu/cgi-bin/hgTracks?position=chr2L:5232950-5243280	"tkv,CG14033,TpnC25D,"	"0,4606,-19041,"	 tkv 	742	529.8	1325.9	1873.5	1.82	 // 	0.2828	3.5364	26.5719
662	chr3L	1461940	1462520	1462350	1222.1	Intergenic	http://genome.ucsc.edu/cgi-bin/hgTracks?position=chr3L:1456940-1467520	"rho,CG32319,stet,"	"1441,8917,13078,"	 rho 	1441	841.7	1222.1	992	0.24	 /\ 	0.8485	1.1785	119.6645
663	chr3R	16777100	16777660	16777480	1219.4	Intronic	http://genome.ucsc.edu/cgi-bin/hgTracks?position=chr3R:16772100-16782660	"Atpalpha,CG31191,CG5630,"	"0,-6228,-22545,"	 Atpalpha 	3045	959.5	1219.4	1183.6	0.3	 /- 	0.8107	1.2335	57.1331
664	chr3L	16624360	16624720	16624510	1285.1	CDS	http://genome.ucsc.edu/cgi-bin/hgTracks?position=chr3L:16619360-16629720	"Abl,Mo25,Baldspot,"	"0,-15938,17409,"	 Mo25 	15938	537.9	1285.1	1831.8	1.77	 // 	0.2937	3.4052	47.1224
665	chr2R	5293980	5294310	5294170	1276.1	Intronic	http://genome.ucsc.edu/cgi-bin/hgTracks?position=chr2R:5288980-5299310	"wun,CG33774,l(2)k10201,"	"0,-6361,-6766,"	 wun 	2811	921.8	1276.1	1682.5	0.87	 // 	0.5479	1.8253	102.2405
666	chrX	18205380	18205690	18205530	1338.1	Intergenic	http://genome.ucsc.edu/cgi-bin/hgTracks?position=chrX:18200380-18210690	"os,CG6023,CG6123,"	"-2509,2625,12741,"	 os 	2509	609.1	1338.1	1816.3	1.58	 // 	0.3353	2.9821	290.8306
667	chr2L	4034470	4034790	4034640	1253.9	Intronic	http://genome.ucsc.edu/cgi-bin/hgTracks?position=chr2L:4029470-4039790	"ed,CG10039,CG15423,"	"0,-25641,-28073,"	 ed 	3262	494.2	1253.9	1948.5	1.98	 // 	0.2536	3.9425	205.9983
668	chr2L	28030	28370	28230	1209.3	CDS	http://genome.ucsc.edu/cgi-bin/hgTracks?position=chr2L:23030-33370	"CG31973,CG2657,l(2)gl,"	"0,-3079,-6858,"	 CG2657 	3079	446.8	1209.3	1437.6	1.69	 // 	0.3108	3.2176	130.9941
669	chr2R	13567690	13568250	13568070	1206.7	Intronic	http://genome.ucsc.edu/cgi-bin/hgTracks?position=chr2R:13562690-13573250	"Sema-1b,CG4966,CG14481,"	"0,3031,4318,"	 Sema-1b 	2350	637.2	1206.7	1028.6	0.69	 /\ 	0.6195	1.6142	129.166
670	chr2R	15146060	15146360	15146210	1327.5	Intergenic	http://genome.ucsc.edu/cgi-bin/hgTracks?position=chr2R:15141060-15151360	"CG7229,CG33453,CG33454,"	"1208,-5520,-7039,"	 CG7229 	1208	699.5	1327.5	1331.8	0.93	 /- 	0.5252	1.904	58.9272
671	chr3R	16573480	16573800	16573630	1280.4	CDS	http://genome.ucsc.edu/cgi-bin/hgTracks?position=chr3R:16568480-16578800	"CG42322,Pros28.1A,CG31200,"	"0,220,-2570,"	 Pros28.1A 	1166	1577.5	1280.4	719.7	-1.13	 -\ 	2.192	0.4562	40.7621
672	chr2R	4114030	4114330	4114190	1377.9	Intergenic	http://genome.ucsc.edu/cgi-bin/hgTracks?position=chr2R:4109030-4119330	"CG33087,CG34217,dpn,"	"-947,1513,2285,"	 CG34217 	2039	381.6	1377.9	2352.3	2.62	 // 	0.1622	6.1645	109.4194
673	chr2L	4591900	4592220	4592070	1343.4	Promoter	http://genome.ucsc.edu/cgi-bin/hgTracks?position=chr2L:4586900-4597220	"dp,Umbrea,BG642163,"	"-107,-13967,49225,"	 dp 	107	787.6	1343.4	1300.3	0.72	 /- 	0.6057	1.6509	32.3132
674	chr2L	12435410	12435780	12435540	1199.8	Intronic	http://genome.ucsc.edu/cgi-bin/hgTracks?position=chr2L:12430410-12440780	"Elf,SC35,CG5435,"	"0,-875,-4647,"	 SC35 	875	1230.7	1199.8	911.9	-0.43	 -\ 	1.3497	0.7409	275.2649
675	chr3L	18179130	18179450	18179270	1357.2	Intergenic	http://genome.ucsc.edu/cgi-bin/hgTracks?position=chr3L:18174130-18184450	"W,CG7320,CG13699,"	"-533,15465,-23655,"	 W 	533	257.9	1357.2	2037.7	2.98	 // 	0.1265	7.9026	593.749
676	chr3R	8856840	8857190	8857010	1207.2	Intronic	http://genome.ucsc.edu/cgi-bin/hgTracks?position=chr3R:8851840-8862190	"l(3)87Df,CG12360,ry,"	"0,-638,1248,"	 l(3)87Df 	347	1208.5	1207.2	529.2	-1.19	 -\ 	2.2838	0.4379	54.4781
677	chr2R	9449860	9450190	9450020	1196.1	Intergenic	http://genome.ucsc.edu/cgi-bin/hgTracks?position=chr2R:9444860-9455190	"CG13334,CG13333,Roe1,"	"-2410,-5173,-6909,"	 CG13334 	3971	1539	1196.1	1224.2	-0.33	 \- 	1.2571	0.7955	417.2879
678	chr3L	16563790	16564100	16563940	1346.6	Intronic	http://genome.ucsc.edu/cgi-bin/hgTracks?position=chr3L:16558790-16569100	"Mipp1,mbf1,nxf2,"	"0,3855,6018,"	 Mipp1 	1557	585.4	1346.6	1996	1.77	 // 	0.2933	3.4098	155.2113
679	chr3L	321490	321800	321650	1234.3	Intronic	http://genome.ucsc.edu/cgi-bin/hgTracks?position=chr3L:316490-326800	"CG32344,fwd,CG32343,"	"0,-1770,3331,"	 fwd 	1770	463.1	1234.3	1392.4	1.59	 // 	0.3326	3.0067	115.7007
680	chrX	363790	364100	363960	1411.3	Intronic	http://genome.ucsc.edu/cgi-bin/hgTracks?position=chrX:358790-369100	"CG32816,Cyp4g1,Exp6,"	"0,-594,1124,"	 Cyp4g1 	594	892.1	1411.3	1788.3	1	 // 	0.4989	2.0045	35.6479
681	chr2R	5868210	5868530	5868390	1266.6	Intergenic	http://genome.ucsc.edu/cgi-bin/hgTracks?position=chr2R:5863210-5873530	"eve,CG12134,TER94,"	"-106,-8095,8275,"	 eve 	1645	1495.3	1266.6	1035.4	-0.53	 -- 	1.4441	0.6925	67.017
682	chr2R	14419280	14419600	14419450	1301	Promoter	http://genome.ucsc.edu/cgi-bin/hgTracks?position=chr2R:14414280-14424600	"CG10924,Pepck,CG5226,"	"0,4821,-6511,"	 CG10924 	462	566.8	1301	1553.2	1.45	 // 	0.365	2.7401	92.758
683	chr3L	7902070	7902410	7902250	1193.4	Intronic	http://genome.ucsc.edu/cgi-bin/hgTracks?position=chr3L:7897070-7907410	"pbl,CG8281,CG8111,"	"0,3312,4509,"	 pbl 	188	1001.8	1193.4	932.5	-0.1	 -\ 	1.0743	0.9308	138.0692
684	chr3L	21474030	21474340	21474180	1254.4	Intergenic	http://genome.ucsc.edu/cgi-bin/hgTracks?position=chr3L:21469030-21479340	"croc,Neu2,CG7202,"	"-4524,7772,10367,"	 croc 	4524	1207.8	1254.4	1107.5	-0.12	 -- 	1.0905	0.917	21.8828
685	chr2L	16746160	16746620	16746400	1190.3	CDS	http://genome.ucsc.edu/cgi-bin/hgTracks?position=chr2L:16741160-16751620	"CG17912,CG13277,ChLD3,"	"0,-3311,-3786,"	 CG17912 	2997	523.9	1190.3	653.3	0.32	 /\ 	0.8019	1.2471	127.1644
686	chr3R	4863640	4864190	4863810	1189.7	Promoter	http://genome.ucsc.edu/cgi-bin/hgTracks?position=chr3R:4858640-4869190	"neur,hyx,Nmdmc,"	"0,190,4415,"	 hyx 	190	755	1189.7	1110.4	0.56	 /- 	0.68	1.4706	121.6011
687	chr2L	4378410	4378730	4378550	1315.9	Promoter	http://genome.ucsc.edu/cgi-bin/hgTracks?position=chr2L:4373410-4383730	"Traf4,CG17612,CG3338,"	"0,1957,4369,"	 Traf4 	11	962.5	1315.9	1551.5	0.69	 // 	0.6204	1.6119	157.9235
688	chr3L	1539110	1539550	1539350	1186	CDS	http://genome.ucsc.edu/cgi-bin/hgTracks?position=chr3L:1534110-1544550	"CG7852,CG12091,CG12090,"	"0,-2519,-5316,"	 CG7852 	1925	881.7	1186	666.5	-0.4	 /\ 	1.323	0.7558	118.5785
689	chr3R	10396290	10396880	10396640	1184.4	CDS	http://genome.ucsc.edu/cgi-bin/hgTracks?position=chr3R:10391290-10401880	"CG7987,Cys,CG8066,"	"0,-1277,-2108,"	 Cys 	1277	385.3	1184.4	1132.7	1.56	 /- 	0.3402	2.9398	212.3415
690	chr3R	1153620	1154110	1153790	1183.9	Intronic	http://genome.ucsc.edu/cgi-bin/hgTracks?position=chr3R:1148620-1159110	"l(3)82Fd,CG11999,Tim17b1,"	"0,25648,-26879,"	 l(3)82Fd 	4224	338.6	1183.9	2145.3	2.66	 // 	0.1578	6.3353	101.8466
691	chr2L	14483410	14483740	14483570	1270.3	Intergenic	http://genome.ucsc.edu/cgi-bin/hgTracks?position=chr2L:14478410-14488740	"noc,CG15283,CG33648,"	"7291,-32754,41355,"	 noc 	7291	1550.8	1270.3	598.4	-1.37	 -\ 	2.5917	0.3858	22.5565
692	chrX	293620	294160	293960	1182.3	Intronic	http://genome.ucsc.edu/cgi-bin/hgTracks?position=chrX:288620-299160	"CG32816,sc,l(1)sc,"	"0,-2430,9795,"	 sc 	3868	2438.5	1182.3	1088.1	-1.16	 \- 	2.2411	0.4462	29.5587
693	chr2R	15557520	15557860	15557700	1321.7	Promoter	http://genome.ucsc.edu/cgi-bin/hgTracks?position=chr2R:15552520-15562860	"hrg,isopeptidase-T-3,CG11018,"	"-374,423,-6457,"	 hrg 	374	1494.5	1321.7	783.7	-0.93	 -\ 	1.9069	0.5244	37.8589
694	chr2L	1409290	1409630	1409460	1283.5	Intronic	http://genome.ucsc.edu/cgi-bin/hgTracks?position=chr2L:1404290-1414630	"lea,CG14346,NLaz,"	"0,-40413,-47728,"	 lea 	10989	732.8	1283.5	910.2	0.31	 /\ 	0.8051	1.242	64.9853
695	chrX	2036300	2036630	2036480	1175.4	Promoter	http://genome.ucsc.edu/cgi-bin/hgTracks?position=chrX:2031300-2041630	"CG3835,Pgd,ph-p,"	"0,2688,-5902,"	 CG3835 	284	623.9	1175.4	1516.6	1.28	 // 	0.4114	2.4308	84.5107
696	chr3R	2569790	2570090	2569930	1386.3	Promoter	http://genome.ucsc.edu/cgi-bin/hgTracks?position=chr3R:2564790-2575090	"zen2,pb,CG34297,"	"-68,-2145,2883,"	 zen2 	68	2107.3	1386.3	1300.3	-0.7	 \- 	1.6206	0.6171	34.0039
697	chrX	8165430	8165740	8165570	1338.7	Promoter	http://genome.ucsc.edu/cgi-bin/hgTracks?position=chrX:8160430-8170740	"CG1632,Corp,CG15343,"	"0,-133,957,"	 Corp 	133	409.8	1338.7	2068.6	2.34	 // 	0.1981	5.0484	294.39
698	chr3L	8336390	8336800	8336600	1172.8	CDS	http://genome.ucsc.edu/cgi-bin/hgTracks?position=chr3L:8331390-8341800	"DNApol-alpha50,CG7182,CG7083,"	"0,917,-1031,"	 CG7083 	2679	1452.3	1172.8	542.3	-1.42	 -\ 	2.6779	0.3734	34.6364
699	chr2R	7343290	7343590	7343440	1632.2	CDS	http://genome.ucsc.edu/cgi-bin/hgTracks?position=chr2R:7338290-7348590	"E(Pc),CG33472,CG7777,"	"0,-4321,-13712,"	 E(Pc) 	3149	1642.7	1632.2	1517.7	-0.11	 -- 	1.0824	0.9239	124.0417
700	chr3R	7204170	7204770	7204590	1169.6	Intronic	http://genome.ucsc.edu/cgi-bin/hgTracks?position=chr3R:7199170-7209770	"pros,KP78a,mRpL40,"	"0,-28223,29054,"	 pros 	6882	695.8	1169.6	1683.6	1.27	 // 	0.4133	2.4198	221.2928
701	chr3R	19019120	19019440	19019290	1195	Intronic	http://genome.ucsc.edu/cgi-bin/hgTracks?position=chr3R:19014120-19024440	"cnc,Ir,fzo,"	"0,-7922,8067,"	 cnc 	2414	466.8	1195	1798	1.95	 // 	0.2596	3.8517	432.514
702	chr3L	13067250	13067570	13067430	1208.3	Intergenic	http://genome.ucsc.edu/cgi-bin/hgTracks?position=chr3L:13062250-13072570	"CG34429,CG34428,CG17300,"	"-10401,-11643,12056,"	 CG34429 	11285	480.9	1208.3	1919.3	2	 // 	0.2506	3.9912	124.9778
703	chrX	19659840	19660190	19660060	1165.9	Intergenic	http://genome.ucsc.edu/cgi-bin/hgTracks?position=chrX:19654840-19665190	"CG12702,CG12703,vfl,"	"-3704,-6737,9959,"	 CG12702 	3704	303.1	1165.9	1160.7	1.94	 /- 	0.2611	3.8301	136.395
704	chrX	14879370	14879710	14879510	1164.8	Intronic	http://genome.ucsc.edu/cgi-bin/hgTracks?position=chrX:14874370-14884710	"eag,hiw,CG9030,"	"0,25205,-30377,"	 eag 	14222	926.2	1164.8	795.2	-0.22	 /\ 	1.1648	0.8585	66.9737
705	chr2L	7009870	7010220	7010080	1163.8	Promoter	http://genome.ucsc.edu/cgi-bin/hgTracks?position=chr2L:7004870-7015220	"SP1070,CG13776,ade3,"	"-192,2246,4780,"	 SP1070 	192	377.1	1163.8	1290	1.77	 // 	0.2924	3.4204	473.8095
706	chr3L	21598740	21599050	21598900	1346.6	Intronic	http://genome.ucsc.edu/cgi-bin/hgTracks?position=chr3L:21593740-21604050	"AP-2,S1P,CG11307,"	"0,7992,11869,"	 AP-2 	2322	1092.9	1346.6	950.2	-0.2	 /\ 	1.1502	0.8694	25.7788
707	chr2R	16746790	16747140	16746980	1160.1	Intergenic	http://genome.ucsc.edu/cgi-bin/hgTracks?position=chr2R:16741790-16752140	"CG15227,CG9993,IM4,"	"6625,-7354,9360,"	 CG15227 	6625	1207.8	1160.1	937	-0.37	 -- 	1.2889	0.7759	62.419
708	chr3R	14826000	14826320	14826140	1246.4	Intronic	http://genome.ucsc.edu/cgi-bin/hgTracks?position=chr3R:14821000-14831320	"gukh,snRNP-U1,dnk,"	"0,-16770,-17640,"	 gukh 	16394	487.6	1246.4	1959.9	2.01	 // 	0.2488	4.0199	115.1578
709	chr2R	5866580	5866890	5866740	1239.6	Promoter	http://genome.ucsc.edu/cgi-bin/hgTracks?position=chr2R:5861580-5871890	"eve,CG12134,Adam,"	"5,-6445,-8330,"	 eve 	5	1482.7	1239.6	621.3	-1.25	 -\ 	2.3865	0.419	167.909
710	chr3L	22460180	22460760	22460600	1156.3	CDS	http://genome.ucsc.edu/cgi-bin/hgTracks?position=chr3L:22455180-22465760	"CG11438,CG11437,CG11426,"	"0,1363,3057,"	 CG11438 	669	1370	1156.3	301.5	-2.18	 -\ 	4.5444	0.2201	16.3034
711	chr3L	19888590	19888900	19888760	1178.1	Intronic	http://genome.ucsc.edu/cgi-bin/hgTracks?position=chr3L:19883590-19893900	"Mi-2,Su(Tpl),CG8334,"	"0,0,-14593,"	 Su(Tpl) 	13725	153.4	1178.1	1304.9	3.09	 // 	0.1175	8.5076	609.8508
712	chrX	3046150	3046470	3046320	1226.8	Intronic	http://genome.ucsc.edu/cgi-bin/hgTracks?position=chrX:3041150-3051470	"N,kirre,CG18508,"	"0,-19484,20160,"	 N 	17416	1176.6	1226.8	1967.9	0.74	 -/ 	0.5979	1.6725	98.8915
713	chr2R	16534240	16534590	16534420	1155.8	Intergenic	http://genome.ucsc.edu/cgi-bin/hgTracks?position=chr2R:16529240-16539590	"DMAP1,CG33785,CG33786,"	"-1044,-3135,-3135,"	 DMAP1 	2878	713.5	1155.8	1569.2	1.14	 // 	0.4547	2.1991	183.7219
714	chr2L	223130	223430	223280	1160.1	Intronic	http://genome.ucsc.edu/cgi-bin/hgTracks?position=chr2L:218130-228430	"kis,CG13693,CG11490,"	"0,9233,-12774,"	 kis 	1334	263	1160.1	1382.1	2.39	 // 	0.1903	5.2544	258.6641
715	chr2L	7543950	7544310	7544120	1153.7	UTR5	http://genome.ucsc.edu/cgi-bin/hgTracks?position=chr2L:7538950-7549310	"Rapgap1,CG13791,Spn7,"	"0,34112,37811,"	 Rapgap1 	303	526.8	1153.7	2011.4	1.93	 // 	0.2619	3.818	153.2878
716	chr3R	20998120	20998430	20998260	1411.3	Intronic	http://genome.ucsc.edu/cgi-bin/hgTracks?position=chr3R:20993120-21003430	"CG34110,CG13652,dan,"	"0,-10659,12474,"	 CG13652 	11634	610.6	1411.3	2287.1	1.91	 // 	0.267	3.746	164.7763
717	chr3L	4643320	4643900	4643720	1152.6	CDS	http://genome.ucsc.edu/cgi-bin/hgTracks?position=chr3L:4638320-4648900	"CG32234,axo,CG32238,"	"0,1714,4555,"	 CG32234 	476	955.8	1152.6	528.6	-0.85	 /\ 	1.8083	0.553	29.7594
718	chr3L	8474250	8474570	8474390	1152.1	Promoter	http://genome.ucsc.edu/cgi-bin/hgTracks?position=chr3L:8469250-8479570	"CG6915,Gug,CG6902,"	"-228,-8621,9823,"	 CG6915 	228	906.9	1152.1	888.4	-0.03	 /\ 	1.0208	0.9796	30.6182
719	chr2R	18616680	18616990	18616830	1362.5	Promoter	http://genome.ucsc.edu/cgi-bin/hgTracks?position=chr2R:18611680-18621990	"jbug,CG30268,CG42260,"	"0,-12078,14546,"	 jbug 	59	375.7	1362.5	1719.6	2.19	 // 	0.2185	4.5776	219.0187
720	chr3R	11171150	11171450	11171300	1291.5	Intronic	http://genome.ucsc.edu/cgi-bin/hgTracks?position=chr3R:11166150-11176450	"Surf4,CG31301,CG6218,"	"0,652,-2322,"	 Surf4 	586	469.8	1291.5	1935.3	2.04	 // 	0.2427	4.1197	238.8862
721	chr3L	14980240	14980540	14980390	1246.4	Promoter	http://genome.ucsc.edu/cgi-bin/hgTracks?position=chr3L:14975240-14985540	"mnd,CG5114,CG3349,"	"0,-2798,-4947,"	 mnd 	121	677.2	1246.4	1046.3	0.63	 /\ 	0.6473	1.545	20.3387
722	chr2L	3538620	3539190	3539020	1193.4	Promoter	http://genome.ucsc.edu/cgi-bin/hgTracks?position=chr2L:3533620-3544190	"drm,CG8853,Spindly,"	"230,-6494,-8734,"	 drm 	230	763.9	1193.4	1600.7	1.07	 // 	0.4773	2.0953	41.6894
723	chr3R	8842360	8842660	8842520	1309	Promoter	http://genome.ucsc.edu/cgi-bin/hgTracks?position=chr3R:8837360-8847660	"CtBP,CG8031,CG11656,"	"0,-5543,-5712,"	 CtBP 	362	279.3	1309	1895.8	2.76	 // 	0.1473	6.7868	215.9883
724	chr3R	5377980	5378300	5378140	1295.2	CDS	http://genome.ucsc.edu/cgi-bin/hgTracks?position=chr3R:5372980-5383300	"RnpS1,mura,CG9386,"	"0,-612,1270,"	 RnpS1 	376	578.7	1295.2	1663	1.52	 // 	0.348	2.8737	258.4312
725	chr2L	4053970	4054290	4054120	1143.1	Intronic	http://genome.ucsc.edu/cgi-bin/hgTracks?position=chr2L:4048970-4059290	"ed,CG10039,CG15423,"	"0,-45121,-47553,"	 ed 	22742	331.2	1143.1	1463.9	2.14	 // 	0.2262	4.4199	79.1012
726	chr2L	21165140	21165460	21165290	1198.7	CDS	http://genome.ucsc.edu/cgi-bin/hgTracks?position=chr2L:21160140-21170460	"CG9246,CG9243,CG9247,"	"0,758,-2203,"	 CG9246 	1680	1162.6	1198.7	575.5	-1.01	 -\ 	2.0201	0.495	26.3145
727	chr2R	2404070	2404620	2404240	1136.2	Intronic	http://genome.ucsc.edu/cgi-bin/hgTracks?position=chr2R:2399070-2409620	"jing,CG15233,CG15234,"	"0,83169,90254,"	 jing 	14477	553.5	1136.2	957.6	0.79	 /\ 	0.578	1.7302	87.3313
728	chr2R	9453990	9454290	9454130	1277.2	Intergenic	http://genome.ucsc.edu/cgi-bin/hgTracks?position=chr2R:9448990-9459290	"CG13335,CG13334,CG13333,"	"4758,-6520,-9283,"	 CG13335 	7604	483.1	1277.2	1736.2	1.85	 // 	0.2783	3.5939	428.9986
729	chr2L	9496310	9496620	9496470	1239.6	Intergenic	http://genome.ucsc.edu/cgi-bin/hgTracks?position=chr2L:9491310-9501620	"Gdi,CG33298,Oatp30B,"	"-1543,7321,24744,"	 Gdi 	1543	1064.8	1239.6	1304.9	0.29	 -- 	0.816	1.2255	50.9051
730	chr2R	6353170	6353510	6353330	1224.7	Intergenic	http://genome.ucsc.edu/cgi-bin/hgTracks?position=chr2R:6348170-6358510	"Caf1-105,G-oalpha47A,CG11777,"	"317,-2033,2793,"	 Caf1-105 	2664	397.9	1224.7	1446.8	1.86	 // 	0.275	3.636	103.4207
731	chr2L	21754790	21755110	21754960	1305.3	Intronic	http://genome.ucsc.edu/cgi-bin/hgTracks?position=chr2L:21749790-21760110	"step,CG1416,CG31612,"	"0,3041,7328,"	 step 	2501	1378.9	1305.3	1480.5	0.1	 -- 	0.9314	1.0737	16.9064
732	chr2L	21627710	21628030	21627880	1206.2	CDS	http://genome.ucsc.edu/cgi-bin/hgTracks?position=chr2L:21622710-21633030	"Df31,CG2201,Ac3,"	"0,-4281,4718,"	 Df31 	2048	1310	1206.2	684.2	-0.94	 -\ 	1.9147	0.5223	51.5661
733	chr3R	23600620	23601040	23600820	1127.2	Intronic	http://genome.ucsc.edu/cgi-bin/hgTracks?position=chr3R:23595620-23606040	"CG34353,Ets98B,CG12877,"	"0,-28023,-64239,"	 Ets98B 	38559	1919.1	1127.2	189.9	-3.34	 \\ 	10.1044	0.099	13.1343
734	chr3R	4488710	4489020	4488880	1229	CDS	http://genome.ucsc.edu/cgi-bin/hgTracks?position=chr3R:4483710-4494020	"p,CG8032,bel,"	"0,1204,-2397,"	 p 	727	609.1	1229	1264.3	1.05	 /- 	0.4818	2.0757	141.0905
735	chr3L	13915750	13916190	13916010	1126.1	Intronic	http://genome.ucsc.edu/cgi-bin/hgTracks?position=chr3L:13910750-13921190	"Rgl,CG8833,Gl,"	"0,2974,6478,"	 Rgl 	613	432	1126.1	1814	2.07	 // 	0.2381	4.1993	134.8529
736	chr2R	16491580	16491900	16491740	1167.5	Intronic	http://genome.ucsc.edu/cgi-bin/hgTracks?position=chr2R:16486580-16496900	"bl,Hil,CG9945,"	"0,2645,14267,"	 bl 	1249	389	1167.5	1291.2	1.73	 // 	0.3013	3.3191	388.7466
737	chr3L	14069790	14070150	14070000	1137.8	Promoter	http://genome.ucsc.edu/cgi-bin/hgTracks?position=chr3L:14064790-14075150	"btl,l(3)70Da,CG32138,"	"0,-776,-6531,"	 btl 	164	323.8	1137.8	2000.5	2.63	 // 	0.1619	6.1783	181.6045
738	chr3R	2684580	2684890	2684740	1199.3	Intergenic	http://genome.ucsc.edu/cgi-bin/hgTracks?position=chr3R:2679580-2689890	"ftz,Scr,Antp,"	"5305,-8854,37234,"	 ftz 	5305	189.7	1199.3	1513.7	3	 // 	0.1253	7.98	161.5661
739	chr2R	14766390	14766720	14766560	1241.1	Intronic	http://genome.ucsc.edu/cgi-bin/hgTracks?position=chr2R:14761390-14771720	"sano,DptB,Dpt,"	"0,-11158,-12291,"	 sano 	662	1340.4	1241.1	597.2	-1.17	 -\ 	2.2443	0.4456	24.4242
740	chr2R	2461260	2461750	2461420	1400.7	Intronic	http://genome.ucsc.edu/cgi-bin/hgTracks?position=chr2R:2456260-2466750	"jing,CG15233,CG15234,"	"0,25989,33074,"	 CG15233 	27063	456.4	1400.7	1961.6	2.1	 // 	0.2327	4.2977	215.7734
741	chr2L	7006710	7007040	7006850	1139.4	Intronic	http://genome.ucsc.edu/cgi-bin/hgTracks?position=chr2L:7001710-7012040	"SP1070,CG13776,ade3,"	"0,5476,8010,"	 SP1070 	3038	719.5	1139.4	970.8	0.43	 /\ 	0.7411	1.3493	28.5208
742	chr2L	2163730	2164040	2163870	1285.7	Intronic	http://genome.ucsc.edu/cgi-bin/hgTracks?position=chr2L:2158730-2169040	"aop,CG15382,CG7263,"	"0,-7079,-8480,"	 aop 	2348	378.6	1285.7	2207	2.54	 // 	0.1716	5.829	95.9874
743	chr3R	26099460	26099770	26099630	1208.8	Intergenic	http://genome.ucsc.edu/cgi-bin/hgTracks?position=chr3R:26094460-26104770	"hdc,CG18404,CG9682,"	"4025,-19810,-21073,"	 hdc 	4025	528.3	1208.8	1739.1	1.72	 // 	0.3038	3.2918	52.388
744	chr3R	18498850	18499340	18499120	1112.9	Intergenic	http://genome.ucsc.edu/cgi-bin/hgTracks?position=chr3R:18493850-18504340	"CG6954,CG17623,Gclm,"	"770,-8011,11607,"	 CG6954 	770	279.3	1112.9	1843.2	2.72	 // 	0.1516	6.5984	530.9048
745	chr3L	16478380	16478690	16478550	1160.6	CDS	http://genome.ucsc.edu/cgi-bin/hgTracks?position=chr3L:16473380-16483690	"CG33158,argos,CG32158,"	"0,-1749,6386,"	 argos 	1749	380.9	1160.6	2048	2.43	 // 	0.186	5.3774	129.966
746	chrX	4946650	4946970	4946810	1171.7	Intronic	http://genome.ucsc.edu/cgi-bin/hgTracks?position=chrX:4941650-4951970	"ovo,CG32767,rg,"	"0,21856,33055,"	 ovo 	4481	531.3	1171.7	1847.2	1.8	 // 	0.2876	3.477	146.3372
747	chrX	6990580	6990880	6990730	1305.3	Intronic	http://genome.ucsc.edu/cgi-bin/hgTracks?position=chrX:6985580-6995880	"Sxl,CG4615,CG4617,"	"0,1875,5852,"	 Sxl 	364	1072.9	1305.3	1585.2	0.56	 // 	0.6768	1.4775	240.9502
748	chr3R	9119920	9120250	9120090	1238	Promoter	http://genome.ucsc.edu/cgi-bin/hgTracks?position=chr3R:9114920-9125250	"CG8773,wntD,Osi22,"	"381,-1170,-2522,"	 CG8773 	381	1894.6	1238	1284.3	-0.56	 \- 	1.4752	0.6779	36.3097
749	chrX	7785510	7785820	7785670	1280.4	Promoter	http://genome.ucsc.edu/cgi-bin/hgTracks?position=chrX:7780510-7790820	"Nek2,CG18624,p115,"	"-65,1406,2399,"	 Nek2 	65	478.7	1280.4	2247.7	2.23	 // 	0.213	4.6957	226.0546
750	chr3R	926890	927200	927040	1211.5	Intergenic	http://genome.ucsc.edu/cgi-bin/hgTracks?position=chr3R:921890-932200	"corto,CG12007,CG12589,"	"-14632,26769,35868,"	 corto 	14632	310.5	1211.5	1977.6	2.67	 // 	0.157	6.37	36.9182
751	chr2R	12404670	12404990	12404820	1201.9	CDS	http://genome.ucsc.edu/cgi-bin/hgTracks?position=chr2R:12399670-12409990	"Sema-2a,loopin-1,CG7813,"	"0,17634,-17886,"	 Sema-2a 	261	500.9	1201.9	1478.8	1.56	 // 	0.3387	2.9523	54.4302
752	chr3L	15692920	15693230	15693080	1221	Promoter	http://genome.ucsc.edu/cgi-bin/hgTracks?position=chr3L:15687920-15698230	"comm2,CG34451,CG34452,"	"-131,-7933,-12348,"	 comm2 	131	293.4	1221	2187.6	2.9	 // 	0.1341	7.4555	441.4014
753	chr3R	2931070	2931610	2931260	1099.6	Intronic	http://genome.ucsc.edu/cgi-bin/hgTracks?position=chr3R:2926070-2936610	"Alh,Mlp84B,CG14612,"	"0,8512,-10996,"	 Alh 	2879	188.9	1099.6	1094.4	2.53	 /- 	0.1727	5.792	261.4838
754	chr3L	14970700	14971170	14970910	1097.5	Intergenic	http://genome.ucsc.edu/cgi-bin/hgTracks?position=chr3L:14965700-14976170	"Ocho,CG3349,Brd,"	"-1770,2298,-4609,"	 CG3349 	2298	248.2	1097.5	1045.7	2.07	 /\ 	0.2374	4.2129	277.9832
755	chr3L	19890710	19891050	19890870	1097.5	Intronic	http://genome.ucsc.edu/cgi-bin/hgTracks?position=chr3L:19885710-19896050	"Mi-2,Su(Tpl),CG7757,"	"0,0,12532,"	 Su(Tpl) 	11615	432	1097.5	1417.6	1.71	 // 	0.3047	3.2816	219.8136
756	chr3R	8895790	8896140	8895970	1097.5	Intronic	http://genome.ucsc.edu/cgi-bin/hgTracks?position=chr3R:8890790-8901140	"sim,DDB1,timeout,"	"0,-13516,18402,"	 sim 	2153	441.6	1097.5	1144.1	1.37	 /- 	0.386	2.5908	130.7498
757	chr2L	8143990	8144370	8144180	1097	Intronic	http://genome.ucsc.edu/cgi-bin/hgTracks?position=chr2L:8138990-8149370	"CG8552,CG31606,CG31607,"	"0,3449,4769,"	 CG31606 	3449	792.8	1097	1249.4	0.66	 /- 	0.6346	1.5759	36.9972
758	chr3R	9230410	9230740	9230590	1097	Promoter	http://genome.ucsc.edu/cgi-bin/hgTracks?position=chr3R:9225410-9235740	"yellow-e3,yellow-e2,CG33977,"	"0,438,-1819,"	 yellow-e3 	0	377.1	1097	1701.9	2.17	 // 	0.2216	4.5126	148.8328
759	chr2R	7485490	7485800	7485630	1181.8	Intronic	http://genome.ucsc.edu/cgi-bin/hgTracks?position=chr2R:7480490-7490800	"tou,Egm,CG9005,"	"0,18743,22062,"	 tou 	14468	210.4	1181.8	1420.4	2.75	 // 	0.1481	6.7501	113.7121
760	chr2L	21633160	21633470	21633300	1205.1	Promoter	http://genome.ucsc.edu/cgi-bin/hgTracks?position=chr2L:21628160-21638470	"Ac3,Df31,CG2201,"	"0,-3372,-9701,"	 Ac3 	204	237.1	1205.1	1636.7	2.79	 // 	0.1449	6.9027	138.3052
761	chrX	2324620	2325270	2324790	1094.3	Intergenic	http://genome.ucsc.edu/cgi-bin/hgTracks?position=chrX:2319620-2330270	"gt,CG32797,tko,"	"-1794,-5052,11555,"	 gt 	1794	1214.4	1094.3	1012	-0.26	 -- 	1.2	0.8333	29.8906
762	chr3R	15756710	15757100	15756890	1092.8	Intronic	http://genome.ucsc.edu/cgi-bin/hgTracks?position=chr3R:15751710-15762100	"Hs6st,mira,CG4459,"	"0,630,-2573,"	 CG4459 	2573	574.2	1092.8	1468.5	1.35	 // 	0.391	2.5573	271.1978
763	chr2R	5873630	5874000	5873840	1092.2	Intergenic	http://genome.ucsc.edu/cgi-bin/hgTracks?position=chr2R:5868630-5879000	"TER94,eve,Pka-R2,"	"2825,-5556,9468,"	 TER94 	2825	1436	1092.2	792.3	-0.86	 \\ 	1.8124	0.5518	62.8323
764	chr2R	3326760	3327130	3326950	1118.2	Intergenic	http://genome.ucsc.edu/cgi-bin/hgTracks?position=chr2R:3321760-3332130	"CG11123,sPLA2,CG30503,"	"1247,3418,4374,"	 CG11123 	1247	443.8	1118.2	1115.5	1.33	 /- 	0.3979	2.5134	68.5868
765	chr2L	20682840	20683150	20682980	1205.6	CDS	http://genome.ucsc.edu/cgi-bin/hgTracks?position=chr2L:20677840-20688150	"CG2617,Hr38,CG1962,"	"0,479,-1136,"	 CG2617 	611	1010.7	1205.6	892.4	-0.18	 -\ 	1.1325	0.883	64.5996
766	chr3R	5430270	5430570	5430420	1207.2	Intronic	http://genome.ucsc.edu/cgi-bin/hgTracks?position=chr3R:5425270-5435570	"CG8312,bocksbeutel,P58IPK,"	"0,-13711,-15118,"	 CG8312 	13388	532	1207.2	1737.9	1.71	 // 	0.3061	3.2668	102.0734
767	chr2R	17247040	17247350	17247200	1192.9	Intronic	http://genome.ucsc.edu/cgi-bin/hgTracks?position=chr2R:17242040-17252350	"cv-2,CG17974,CG9822,"	"0,-8851,-11844,"	 CG17974 	8851	503.1	1192.9	1265.4	1.33	 /- 	0.3976	2.5152	34.0517
768	chr2R	7490990	7491280	7491140	1233.7	Intronic	http://genome.ucsc.edu/cgi-bin/hgTracks?position=chr2R:7485990-7496280	"tou,Egm,CG9005,"	"0,13233,16552,"	 tou 	12196	110.4	1233.7	1565.8	3.82	 // 	0.0705	14.1821	179.2058
769	chr2L	8276380	8276710	8276520	1086.9	Intronic	http://genome.ucsc.edu/cgi-bin/hgTracks?position=chr2L:8271380-8281710	"Btk29A,CG8086,CG7870,"	"0,-19018,24824,"	 Btk29A 	1178	520.9	1086.9	1894.7	1.86	 // 	0.2749	3.6374	142.9655
770	chr3R	11494710	11495280	11495120	1086.4	Intronic	http://genome.ucsc.edu/cgi-bin/hgTracks?position=chr3R:11489710-11500280	"pxb,CG31446,CG5399,"	"0,23690,25871,"	 pxb 	3213	449	1086.4	1276.9	1.51	 // 	0.3517	2.8436	76.9017
771	chrU	1354210	1354540	1354370	1085.3	Intronic	http://genome.ucsc.edu/cgi-bin/hgTracks?position=chrU:1349210-1359540	"CG41520,CG40108,CG41328,"	"0,-13510,-69455,"	 CG40108 	13696	432	1085.3	1119.5	1.37	 /- 	0.3859	2.5916	41.8727
772	chr2L	4570870	4571190	4571010	1140.5	CDS	http://genome.ucsc.edu/cgi-bin/hgTracks?position=chr2L:4565870-4576190	"dp,Umbrea,BG642163,"	"0,6772,70285,"	 Umbrea 	7093	789.1	1140.5	1006.3	0.35	 /- 	0.7842	1.2752	27.2042
773	chr2R	7286460	7286780	7286610	1147.9	Intergenic	http://genome.ucsc.edu/cgi-bin/hgTracks?position=chr2R:7281460-7291780	"sprt,CG7759,CG30026,"	"-1675,6580,9557,"	 sprt 	1675	232.7	1147.9	1478.2	2.67	 // 	0.1574	6.3535	47.5458
774	chr3L	17498190	17498520	17498370	1080.6	Intronic	http://genome.ucsc.edu/cgi-bin/hgTracks?position=chr3L:17493190-17503520	"Oatp74D,CG6322,CG7564,"	"0,6584,9028,"	 CG6322 	8641	1595.3	1080.6	247.7	-2.69	 \\ 	6.4403	0.1553	15.0548
775	chrX	18785840	18786160	18785990	1114.5	Intronic	http://genome.ucsc.edu/cgi-bin/hgTracks?position=chrX:18780840-18791160	"CG7358,CG7349,CG7332,"	"0,2549,-4335,"	 CG7358 	1676	640.2	1114.5	1076.6	0.75	 /- 	0.5946	1.6817	139.7491
776	chrX	14545330	14545680	14545500	1117.1	Intronic	http://genome.ucsc.edu/cgi-bin/hgTracks?position=chrX:14540330-14550680	"NetA,CG5321,NetB,"	"0,28112,36127,"	 NetA 	2364	1877.6	1117.1	1101.2	-0.77	 \- 	1.705	0.5865	12.9991
777	chr2L	19339090	19339390	19339240	1243.3	CDS	http://genome.ucsc.edu/cgi-bin/hgTracks?position=chr2L:19334090-19344390	"dnt,CG13086,CG17349,"	"0,25153,31237,"	 dnt 	23984	410.5	1243.3	1693.3	2.04	 // 	0.2424	4.1251	73.8698
778	chr2R	9082400	9082740	9082560	1077.4	Intronic	http://genome.ucsc.edu/cgi-bin/hgTracks?position=chr2R:9077400-9087740	"CG33182,Aats-val,seq,"	"0,3795,-4981,"	 CG33182 	3221	156.3	1077.4	1317.5	3.07	 // 	0.1187	8.4268	234.1289
779	chr2R	13603840	13604380	13604220	1077.4	Promoter	http://genome.ucsc.edu/cgi-bin/hgTracks?position=chr2R:13598840-13609380	"CG6424,CG10934,CG10933,"	"0,5623,6597,"	 CG6424 	220	180.1	1077.4	1367.8	2.92	 // 	0.1316	7.5967	371.7988
780	chr2L	7519720	7520050	7519850	1096.5	Intronic	http://genome.ucsc.edu/cgi-bin/hgTracks?position=chr2L:7514720-7525050	"Rapgap1,Pbprp5,CG6630,"	"0,-22490,-24231,"	 Rapgap1 	4590	420.9	1096.5	1742	2.05	 // 	0.2416	4.139	114.6813
781	chr2L	11065700	11066000	11065850	1288.8	Intronic	http://genome.ucsc.edu/cgi-bin/hgTracks?position=chr2L:11060700-11071000	"Samuel,CG14914,CG14915,"	"0,2925,5205,"	 Samuel 	1147	414.9	1288.8	1450.2	1.81	 // 	0.2861	3.495	57.9312
782	chr3R	11746470	11746780	11746640	1074.7	Promoter	http://genome.ucsc.edu/cgi-bin/hgTracks?position=chr3R:11741470-11751780	"CG4221,CG31291,CG34276,"	"0,-3114,5186,"	 CG4221 	6	478.7	1074.7	1100.7	1.2	 /- 	0.4349	2.2995	446.2781
783	chr3L	12642370	12642730	12642540	1074.2	Intergenic	http://genome.ucsc.edu/cgi-bin/hgTracks?position=chr3L:12637370-12647730	"CG32111,caup,mirr,"	"-1160,-27632,44307,"	 CG32111 	21505	312.7	1074.2	1239.7	1.99	 // 	0.2522	3.9646	183.2104
784	chrX	16838990	16839310	16839130	1132.5	Intergenic	http://genome.ucsc.edu/cgi-bin/hgTracks?position=chrX:16833990-16844310	"CG13001,CG13000,RhoGAP15B,"	"-2235,3010,3764,"	 CG13001 	2235	903.2	1132.5	1009.7	0.16	 /- 	0.8946	1.1179	31.4325
785	chr3L	12499220	12499540	12499370	1147.9	CDS	http://genome.ucsc.edu/cgi-bin/hgTracks?position=chr3L:12494220-12504540	"CG10654,vih,sti,"	"0,-449,1719,"	 CG10654 	1440	223.8	1147.9	1580.6	2.82	 // 	0.1416	7.0636	631.7466
786	chr2L	10217350	10217680	10217530	1129.3	CDS	http://genome.ucsc.edu/cgi-bin/hgTracks?position=chr2L:10212350-10222680	"NPC1,CG4901,Pros35,"	"0,-3807,3822,"	 NPC1 	3374	931.4	1129.3	967.4	0.05	 /- 	0.9628	1.0386	27.0504
787	chr2L	19337730	19338070	19337930	1115.5	Intergenic	http://genome.ucsc.edu/cgi-bin/hgTracks?position=chr2L:19332730-19343070	"dnt,CG13086,CG17349,"	"745,26463,32547,"	 dnt 	25294	400.1	1115.5	1286.6	1.68	 // 	0.311	3.2155	102.0963
788	chr2R	19093500	19093810	19093680	1139.9	Intergenic	http://genome.ucsc.edu/cgi-bin/hgTracks?position=chr2R:19088500-19098810	"CG34371,CG3162,CG13539,"	"-2186,3967,-20869,"	 CG34371 	2186	852.1	1139.9	1021.1	0.26	 /- 	0.8345	1.1984	63.0555
789	chr3L	6169160	6169490	6169290	1070.5	CDS	http://genome.ucsc.edu/cgi-bin/hgTracks?position=chr3L:6164160-6174490	"CG7376,CG10289,CG10274,"	"0,-2324,2488,"	 CG7376 	1943	803.2	1070.5	579.5	-0.47	 /\ 	1.386	0.7215	23.9857
790	chr3R	17989500	17989840	17989650	1072.6	Intronic	http://genome.ucsc.edu/cgi-bin/hgTracks?position=chr3R:17984500-17994840	"CG31163,CG42390,CG31423,"	"0,-30561,-43743,"	 CG31163 	30071	271.9	1072.6	1541.2	2.5	 // 	0.1764	5.6674	96.4051
791	chrX	8294460	8294800	8294610	1066.3	CDS	http://genome.ucsc.edu/cgi-bin/hgTracks?position=chrX:8289460-8299800	"CG10555,CG15345,CG11190,"	"0,-2316,3959,"	 CG10555 	1183	603.9	1066.3	629.8	0.06	 /\ 	0.9588	1.043	42.9454
792	chr2R	11774020	11774480	11774330	1065.7	Intronic	http://genome.ucsc.edu/cgi-bin/hgTracks?position=chr2R:11769020-11779480	"sli,CG33463,CG33464,"	"0,9003,-13681,"	 CG33463 	9602	348.3	1065.7	1236.2	1.83	 // 	0.2817	3.5499	234.5947
793	chr3R	13532600	13532950	13532810	1064.1	Intronic	http://genome.ucsc.edu/cgi-bin/hgTracks?position=chr3R:13527600-13537950	"osa,Atg8b,Fsh,"	"0,17335,18437,"	 osa 	11249	1812.4	1064.1	256.3	-2.82	 \\ 	7.0717	0.1414	35.6767
794	chrX	9026550	9027130	9026720	1061.5	Intronic	http://genome.ucsc.edu/cgi-bin/hgTracks?position=chrX:9021550-9032130	"ld14,CG7065,AP-1gamma,"	"0,9864,-14947,"	 ld14 	2331	375.7	1061.5	1441	1.94	 // 	0.2607	3.836	128.7626
795	chr3R	710	1050	890	1101.2	UTR5	http://genome.ucsc.edu/cgi-bin/hgTracks?position=chr3R:-4290-6050	"CG12581,Dsk,CG12582,"	"0,14497,22138,"	 CG12581 	511	678.7	1101.2	1116.1	0.72	 /- 	0.6081	1.6444	389.2955
796	chr2R	6422380	6423050	6422800	1066.8	Promoter	http://genome.ucsc.edu/cgi-bin/hgTracks?position=chr2R:6417380-6428050	"lola,psq,CG17765,"	"0,22608,-53402,"	 lola 	217	402.3	1066.8	912.5	1.18	 /\ 	0.4409	2.2678	335.1314
797	chr2R	18933530	18933870	18933720	1165.9	Promoter	http://genome.ucsc.edu/cgi-bin/hgTracks?position=chr2R:18928530-18938870	"twi,CG34209,CG30194,"	"0,-4577,9298,"	 twi 	90	449	1165.9	1093.8	1.28	 /- 	0.4105	2.436	141.139
798	chr3R	9796520	9796860	9796680	1239	CDS	http://genome.ucsc.edu/cgi-bin/hgTracks?position=chr3R:9791520-9801860	"rdx,Orc2,CG9925,"	"0,-3877,-6789,"	 rdx 	840	513.5	1239	1191.6	1.21	 /- 	0.4309	2.3206	197.2258
799	chr3R	9705120	9705640	9705280	1058.8	Intergenic	http://genome.ucsc.edu/cgi-bin/hgTracks?position=chr3R:9700120-9710640	"E5,ems,CG14362,"	"-5379,22300,-24109,"	 E5 	5379	852.8	1058.8	980	0.2	 /- 	0.8703	1.149	26.676
800	chr3L	11230090	11230390	11230260	1905.7	Intergenic	http://genome.ucsc.edu/cgi-bin/hgTracks?position=chr3L:11225090-11235390	"CG6185,CG34240,CG18490,"	"-1222,-7525,-9369,"	 CG6185 	1222	946.2	1905.7	2358.6	1.32	 // 	0.4012	2.4927	266.3387
801	chr2R	18577530	18577820	18577670	1928	Intergenic	http://genome.ucsc.edu/cgi-bin/hgTracks?position=chr2R:18572530-18582820	"ppa,robo,CG30259,"	"-1192,2358,11278,"	 ppa 	1192	2260.7	1928	2378.7	0.07	 -- 	0.9504	1.0522	477.3252
802	chr2L	4687230	4687590	4687390	1057.2	Promoter	http://genome.ucsc.edu/cgi-bin/hgTracks?position=chr2L:4682230-4692590	"CG15634,CG11929,CG3251,"	"122,-155,1669,"	 CG15634 	122	827.7	1057.2	613.3	-0.43	 /\ 	1.3496	0.741	7.763
803	chr3R	25591370	25591680	25591540	1075.8	Intergenic	http://genome.ucsc.edu/cgi-bin/hgTracks?position=chr3R:25586370-25596680	"kay,CG1973,fig,"	"956,-12211,13477,"	 kay 	956	348.3	1075.8	1462.8	2.07	 // 	0.2381	4.2004	56.1583
804	chr2L	12614780	12615100	12614920	1113.4	Intronic	http://genome.ucsc.edu/cgi-bin/hgTracks?position=chr2L:12609780-12620100	"nub,ref2,pdm2,"	"0,-3469,42908,"	 nub 	3427	416.4	1113.4	1363.2	1.71	 // 	0.3055	3.2737	49.9178
805	chr3R	3759380	3759680	3759520	1157.9	Intronic	http://genome.ucsc.edu/cgi-bin/hgTracks?position=chr3R:3754380-3764680	"dsx,lds,CG10445,"	"0,-9309,-13744,"	 lds 	13365	785.4	1157.9	997.7	0.35	 /\ 	0.7872	1.2703	20.2278
806	chr3R	2710880	2711220	2711050	1053.5	Intergenic	http://genome.ucsc.edu/cgi-bin/hgTracks?position=chr3R:2705880-2716220	"Antp,ftz,Scr,"	"10924,-19100,-35164,"	 ftz 	21005	263.8	1053.5	1045.2	1.99	 /- 	0.2524	3.9622	102.0836
807	chr3R	10393780	10394110	10393970	1061	UTR3	http://genome.ucsc.edu/cgi-bin/hgTracks?position=chr3R:10388780-10399110	"CG8066,Cys,CG31313,"	"0,782,-822,"	 CG8066 	562	937.3	1061	1140.7	0.28	 -- 	0.8217	1.217	56.4295
808	chr2R	10342560	10342870	10342700	1099.1	Intergenic	http://genome.ucsc.edu/cgi-bin/hgTracks?position=chr2R:10337560-10347870	"Oaz,CG17389,CG17388,"	"3540,-5139,-12164,"	 Oaz 	3540	884	1099.1	509.1	-0.8	 /\ 	1.7362	0.576	13.6629
809	chr3R	950810	951120	950940	1081.1	Intergenic	http://genome.ucsc.edu/cgi-bin/hgTracks?position=chr3R:945810-956120	"CG12007,CG12589,dpr16,"	"2869,11968,25689,"	 CG12007 	2869	246	1081.1	1043.5	2.08	 /- 	0.2358	4.2417	61.8751
810	chr3R	24374110	24374420	24374270	1132.5	Intergenic	http://genome.ucsc.edu/cgi-bin/hgTracks?position=chr3R:24369110-24379420	"CG12413,Ppn,CG31051,"	"-3746,-8217,-28033,"	 CG12413 	3746	600.2	1132.5	1141.3	0.93	 /- 	0.5259	1.9016	82.5021
811	chrX	8109280	8109600	8109420	1068.4	Intronic	http://genome.ucsc.edu/cgi-bin/hgTracks?position=chrX:8104280-8114600	"sdt,CG2147,sni,"	"0,25296,26110,"	 sdt 	741	475	1068.4	1409.6	1.57	 // 	0.3369	2.9678	273.0039
812	chrX	20550990	20551320	20551160	1072.6	Intergenic	http://genome.ucsc.edu/cgi-bin/hgTracks?position=chrX:20545990-20556320	"hydra,CG1835,run,"	"-3209,-9293,14307,"	 hydra 	3209	652.8	1072.6	1056	0.69	 /- 	0.6181	1.6177	28.3982
813	chr2R	15160480	15160760	15160610	1045.1	Intergenic	http://genome.ucsc.edu/cgi-bin/hgTracks?position=chr2R:15155480-15165760	"rib,CG11906,CG7229,"	"2620,8312,-10866,"	 rib 	2620	981	1045.1	657.3	-0.58	 -\ 	1.4925	0.67	23.1874
814	chr2L	6339200	6339510	6339370	1187.6	Intronic	http://genome.ucsc.edu/cgi-bin/hgTracks?position=chr2L:6334200-6344510	"Cpr,Pez,CG9497,"	"0,-877,7171,"	 Cpr 	599	478.7	1187.6	1198.5	1.32	 /- 	0.3994	2.5038	119.0704
815	chrX	3527270	3527580	3527430	1263.4	Intronic	http://genome.ucsc.edu/cgi-bin/hgTracks?position=chrX:3522270-3532580	"AlstR,Ilp7,Parg,"	"0,34646,35323,"	 Ilp7 	34646	1224.8	1263.4	1100.1	-0.15	 -- 	1.1134	0.8982	6.5901
816	chr2L	8081530	8082100	8081910	1041.9	Intronic	http://genome.ucsc.edu/cgi-bin/hgTracks?position=chr2L:8076530-8087100	"Mcr,Bsg,Trf,"	"0,1511,-7961,"	 Mcr 	1059	223	1041.9	1946.8	3.13	 // 	0.1146	8.7287	414.2855
817	chr3L	21029190	21029500	21029350	1187.6	Intronic	http://genome.ucsc.edu/cgi-bin/hgTracks?position=chr3L:21024190-21034500	"siz,CG10581,Sin,"	"0,-2047,-2697,"	 siz 	1712	773.6	1187.6	899.9	0.22	 /\ 	0.8596	1.1633	36.4606
818	chr3R	18955640	18955950	18955790	1054.1	Intronic	http://genome.ucsc.edu/cgi-bin/hgTracks?position=chr3R:18950640-18960950	"hh,CG31457,CG31365,"	"0,-2084,-3651,"	 CG31457 	2084	525.3	1054.1	1175.6	1.16	 // 	0.4469	2.2378	38.0014
819	chr2L	15325870	15326200	15326050	1056.7	Intergenic	http://genome.ucsc.edu/cgi-bin/hgTracks?position=chr2L:15320870-15331200	"nht,esg,CG15262,"	"-7149,7813,-26787,"	 nht 	7149	575.7	1056.7	1446.8	1.33	 // 	0.3979	2.5129	46.5105
820	chr2R	11684930	11685240	11685100	1151.6	Intronic	http://genome.ucsc.edu/cgi-bin/hgTracks?position=chr2R:11679930-11690240	"Zasp,CG30321,CG33465,"	"0,-4005,21632,"	 CG30321 	4272	749.1	1151.6	1180.8	0.66	 /- 	0.6344	1.5762	23.0613
821	chr3R	15164670	15164970	15164820	1126.1	Intergenic	http://genome.ucsc.edu/cgi-bin/hgTracks?position=chr3R:15159670-15169970	"Dl,Ino80,CG3581,"	"-12885,29896,34658,"	 Dl 	12885	143.7	1126.1	2080	3.85	 // 	0.0691	14.4702	201.1349
822	chr3L	2385630	2385940	2385780	1082.2	Intergenic	http://genome.ucsc.edu/cgi-bin/hgTracks?position=chr3L:2380630-2390940	"CG13800,CG32298,CG32299,"	"2611,3801,3819,"	 CG13800 	2611	383.1	1082.2	1593.2	2.06	 // 	0.2404	4.159	131.2508
823	chr2L	671480	671790	671630	1201.4	Intronic	http://genome.ucsc.edu/cgi-bin/hgTracks?position=chr2L:666480-676790	"ds,CG2839,lectin-21Ca,"	"0,-43487,-46177,"	 ds 	43338	1070.7	1201.4	1089.8	0.03	 -- 	0.9825	1.0178	23.7719
824	chr3L	18586780	18587090	18586920	1136.2	Promoter	http://genome.ucsc.edu/cgi-bin/hgTracks?position=chr3L:18581780-18592090	"term,CG7271,CG13380,"	"-55,-3655,6327,"	 term 	55	655.8	1136.2	1326.6	1.02	 // 	0.4943	2.0231	67.0285
825	chr2L	7010370	7010690	7010540	1156.9	Intergenic	http://genome.ucsc.edu/cgi-bin/hgTracks?position=chr2L:7005370-7015690	"SP1070,CG13776,ade3,"	"-652,1786,4320,"	 SP1070 	652	232.7	1156.9	1608.7	2.79	 // 	0.1446	6.9142	228.1285
826	chr3L	9035510	9035820	9035650	1156.3	Intronic	http://genome.ucsc.edu/cgi-bin/hgTracks?position=chr3L:9030510-9040820	"Doc1,CG5144,Argk,"	"0,4889,6311,"	 Doc1 	1174	356.4	1156.3	1699.6	2.25	 // 	0.2097	4.7688	123.0437
827	chr3R	920140	920450	920290	1111.3	Intergenic	http://genome.ucsc.edu/cgi-bin/hgTracks?position=chr3R:915140-925450	"corto,CG12007,CG12589,"	"-7882,33519,42618,"	 corto 	7882	204.5	1111.3	1826	3.16	 // 	0.112	8.9291	41.7724
828	chr2R	5935360	5935670	5935540	1200.3	Intronic	http://genome.ucsc.edu/cgi-bin/hgTracks?position=chr2R:5930360-5940670	"CG18445,CG2249,CG12918,"	"0,1447,2826,"	 CG18445 	583	165.2	1200.3	2347.2	3.83	 // 	0.0704	14.2053	200.5138
829	chr2R	8089450	8089780	8089610	1066.3	Intergenic	http://genome.ucsc.edu/cgi-bin/hgTracks?position=chr2R:8084450-8094780	"RpS11,CG8858,Sr-CII,"	"-1277,-3267,6748,"	 RpS11 	1277	1465.6	1066.3	341.5	-2.1	 \\ 	4.2914	0.233	13.6594
830	chr2L	12087630	12087960	12087790	1045.1	Intergenic	http://genome.ucsc.edu/cgi-bin/hgTracks?position=chr2L:12082630-12092960	"prd,CG5325,CG6712,"	"-1998,5980,7378,"	 prd 	1998	394.2	1045.1	1462.2	1.89	 // 	0.2696	3.7094	69.2665
831	chr3L	22061030	22061350	22061180	1048.2	CDS	http://genome.ucsc.edu/cgi-bin/hgTracks?position=chr3L:22056030-22066350	"CG7139,CG14561,TyrR,"	"0,-1113,-2799,"	 CG14561 	2139	908.4	1048.2	626.4	-0.54	 -\ 	1.4502	0.6896	65.9504
832	chrX	7214690	7215290	7215110	1022.3	Intronic	http://genome.ucsc.edu/cgi-bin/hgTracks?position=chrX:7209690-7220290	"Atg5,Dok,CG18155,"	"0,3140,8082,"	 Atg5 	2663	257.9	1022.3	1215.6	2.24	 // 	0.2121	4.7145	414.6511
833	chr3L	22921220	22921520	22921370	1158.5	Intergenic	http://genome.ucsc.edu/cgi-bin/hgTracks?position=chr3L:22916220-22926520	"CG12768,Mes2,CG11133,"	"-4738,17388,-22800,"	 Mes2 	17388	1259.6	1158.5	627	-1.01	 -\ 	2.009	0.4978	20.9882
834	chr2R	9359750	9360050	9359900	1207.8	Intronic	http://genome.ucsc.edu/cgi-bin/hgTracks?position=chr2R:9354750-9365050	"arr,CG5970,cid,"	"0,11114,13205,"	 arr 	10823	680.2	1207.8	1584.1	1.22	 // 	0.4294	2.3288	161.9902
835	chr2R	13349340	13349670	13349480	1018	Intronic	http://genome.ucsc.edu/cgi-bin/hgTracks?position=chr2R:13344340-13354670	"CG14478,CG6522,robl,"	"0,3898,-4839,"	 CG14478 	1378	306	1018	1498.2	2.29	 // 	0.2042	4.896	324.3233
836	chr3R	6444230	6444540	6444400	1141.5	Intronic	http://genome.ucsc.edu/cgi-bin/hgTracks?position=chr3R:6439230-6449540	"hth,CG34304,CG6465,"	"0,37767,56880,"	 hth 	4427	1126.3	1141.5	1390.1	0.3	 -/ 	0.8102	1.2343	26.0549
837	chr2L	11445790	11446090	11445950	1100.2	Promoter	http://genome.ucsc.edu/cgi-bin/hgTracks?position=chr2L:11440790-11451090	"salm,sala,CG6488,"	"-347,40238,50843,"	 salm 	347	392.7	1100.2	1979.4	2.33	 // 	0.1984	5.0403	270.9657
838	chr3R	4645210	4645530	4645390	1098.6	Intronic	http://genome.ucsc.edu/cgi-bin/hgTracks?position=chr3R:4640210-4650530	"CG9821,CG8369,CG9836,"	"0,2350,3173,"	 CG9821 	988	416.4	1098.6	1004	1.27	 /\ 	0.4148	2.411	173.2922
839	chr3R	4160740	4161040	4160890	1197.2	Intergenic	http://genome.ucsc.edu/cgi-bin/hgTracks?position=chr3R:4155740-4166040	"Poxm,CG9603,Arf84F,"	"-1376,4768,5931,"	 Poxm 	1376	277.9	1197.2	1684.2	2.6	 // 	0.165	6.0612	202.294
840	chr2L	3771080	3771390	3771230	1101.8	Promoter	http://genome.ucsc.edu/cgi-bin/hgTracks?position=chr2L:3766080-3776390	"bowl,CG31772,CG31959,"	"475,-3039,-12018,"	 bowl 	475	430.5	1101.8	1455.3	1.76	 // 	0.2958	3.3806	273.415
841	chr3R	8890950	8891270	8891080	1167.5	Intronic	http://genome.ucsc.edu/cgi-bin/hgTracks?position=chr3R:8885950-8896270	"sim,DDB1,CG7966,"	"0,-8626,-13908,"	 sim 	7043	306	1167.5	1980.5	2.69	 // 	0.1545	6.4719	185.7166
842	chr3R	21836230	21836530	21836370	1019.1	Promoter	http://genome.ucsc.edu/cgi-bin/hgTracks?position=chr3R:21831230-21841530	"malpha,m1,HLHmbeta,"	"314,4076,-4625,"	 malpha 	314	201.5	1019.1	1634.4	3.02	 // 	0.1233	8.1095	533.6452
843	chrX	360200	360530	360360	1144.2	Intronic	http://genome.ucsc.edu/cgi-bin/hgTracks?position=chrX:355200-365530	"CG32816,Cyp4g1,ase,"	"0,729,-3151,"	 Cyp4g1 	3006	901.7	1144.2	1272.9	0.5	 /- 	0.7084	1.4115	33.039
844	chr3L	13922520	13922820	13922670	1092.8	Intronic	http://genome.ucsc.edu/cgi-bin/hgTracks?position=chr3L:13917520-13927820	"Gl,CG8833,Rgl,"	"0,-573,-4322,"	 Gl 	182	741.7	1092.8	911.9	0.3	 /\ 	0.8134	1.2294	186.6339
845	chr3R	25046260	25046580	25046410	1070.5	CDS	http://genome.ucsc.edu/cgi-bin/hgTracks?position=chr3R:25041260-25051580	"Ef1gamma,CG31044,CG1458,"	"0,-1021,1527,"	 Ef1gamma 	480	1684.2	1070.5	302.6	-2.48	 \\ 	5.5653	0.1797	53.8825
846	chr2R	8667390	8667730	8667550	1009	Promoter	http://genome.ucsc.edu/cgi-bin/hgTracks?position=chr2R:8662390-8672730	"sca,CG12374,Nacalpha,"	"498,-16220,-19173,"	 sca 	498	119.3	1009	1312.3	3.46	 // 	0.0909	11.0007	407.4512
847	chr3R	23097860	23098180	23098010	1059.9	Promoter	http://genome.ucsc.edu/cgi-bin/hgTracks?position=chr3R:23092860-23103180	"l(3)mbt,CG5934,CG5938,"	"0,1415,2418,"	 l(3)mbt 	59	1169.2	1059.9	534.3	-1.13	 -\ 	2.1883	0.457	69.2232
848	chr3R	4753600	4753910	4753740	1129.9	Intronic	http://genome.ucsc.edu/cgi-bin/hgTracks?position=chr3R:4748600-4758910	"pyd,osk,CG11963,"	"0,7112,10664,"	 pyd 	3238	333.4	1129.9	2110.9	2.66	 // 	0.158	6.3309	115.8328
849	chr3L	21060480	21061040	21060650	1015.4	Promoter	http://genome.ucsc.edu/cgi-bin/hgTracks?position=chr3L:21055480-21066040	"siz,ko,CG33285,"	"0,8016,20712,"	 siz 	337	416.4	1015.4	1012.6	1.28	 /- 	0.4113	2.4316	387.3036
850	chr3R	17492750	17493340	17492910	1006.9	CDS	http://genome.ucsc.edu/cgi-bin/hgTracks?position=chr3R:17487750-17498340	"DNApol-alpha180,CG15497,CG6353,"	"0,-662,-4230,"	 CG15497 	1611	615.7	1006.9	936.5	0.6	 /- 	0.6575	1.5209	172.2428
851	chr2L	1429650	1429960	1429810	1137.3	Intergenic	http://genome.ucsc.edu/cgi-bin/hgTracks?position=chr2L:1424650-1434960	"lea,CG14346,CG31928,"	"-9361,-60763,62503,"	 lea 	9361	291.9	1137.3	1877.5	2.68	 // 	0.1555	6.4313	67.9778
852	chr2R	7914230	7914570	7914400	1005.8	CDS	http://genome.ucsc.edu/cgi-bin/hgTracks?position=chr2R:7909230-7919570	"CG8889,pds5,CG8964,"	"0,1096,-1625,"	 CG8889 	690	446.8	1005.8	1193.9	1.42	 // 	0.3742	2.6721	169.3204
853	chr3L	4281740	4282230	4282070	1005.8	CDS	http://genome.ucsc.edu/cgi-bin/hgTracks?position=chr3L:4276740-4287230	"CG11583,CG1311,CG11582,"	"0,-452,997,"	 CG11583 	728	631.3	1005.8	597.8	-0.08	 /\ 	1.056	0.947	41.1817
854	chr2R	11570570	11570890	11570720	1095.4	CDS	http://genome.ucsc.edu/cgi-bin/hgTracks?position=chr2R:11565570-11575890	"Ranbp11,CG30091,Vha14,"	"0,-812,-3135,"	 Ranbp11 	500	1828.7	1095.4	250	-2.87	 \\ 	7.3149	0.1367	29.8408
855	chr2R	8906760	8907080	8906940	1037.6	Intergenic	http://genome.ucsc.edu/cgi-bin/hgTracks?position=chr2R:8901760-8912080	"Su(z)2,CG33798,CG13323,"	"-11633,-24813,27297,"	 Su(z)2 	22313	341.6	1037.6	1922.2	2.49	 // 	0.1777	5.6272	243.0311
856	chr3R	27431230	27431550	27431390	1013.8	Intronic	http://genome.ucsc.edu/cgi-bin/hgTracks?position=chr3R:27426230-27436550	"CycG,Med,RpL6,"	"0,5379,-9423,"	 CycG 	4193	958.8	1013.8	1030.9	0.1	 -- 	0.9301	1.0752	14.2891
857	chr3R	11197790	11198220	11197960	995.8	Promoter	http://genome.ucsc.edu/cgi-bin/hgTracks?position=chr3R:11192790-11203220	"CG5073,CG6136,CG14868,"	"0,-62,-2304,"	 CG6136 	62	3191.3	995.8	247.7	-3.69	 \\ 	12.8835	0.0776	65.664
858	chr2L	5978130	5978440	5978290	1055.7	Intronic	http://genome.ucsc.edu/cgi-bin/hgTracks?position=chr2L:5973130-5983440	"chic,eIF-4a,Ucp4B,"	"0,3468,-7306,"	 chic 	1808	557.9	1055.7	1127.5	1.01	 /- 	0.4948	2.0209	102.8838
859	chr2L	9454240	9454910	9454440	993.7	Intronic	http://genome.ucsc.edu/cgi-bin/hgTracks?position=chr2L:9449240-9459910	"numb,CG33723,CG34182,"	"0,-13700,-17257,"	 numb 	4611	257.1	993.7	1316.3	2.36	 // 	0.1953	5.1197	319.1013
860	chr3R	26284340	26284660	26284510	1040.3	CDS	http://genome.ucsc.edu/cgi-bin/hgTracks?position=chr3R:26279340-26289660	"CG2224,CDase,aralar1,"	"0,1000,-2921,"	 CG2224 	600	1107.7	1040.3	552.6	-1	 -\ 	2.0045	0.4989	99.6155
861	chr3R	6678880	6679200	6679050	1047.7	CDS	http://genome.ucsc.edu/cgi-bin/hgTracks?position=chr3R:6673880-6684200	"CG6567,CG4565,CG4511,"	"0,0,1174,"	 CG4565 	605	499.4	1047.7	830.1	0.73	 /\ 	0.6016	1.6621	36.2143
862	chrX	19401650	19401960	19401790	1060.4	CDS	http://genome.ucsc.edu/cgi-bin/hgTracks?position=chrX:19396650-19406960	"Pfrx,CG14200,l(1)G0156,"	"0,2188,11357,"	 Pfrx 	1829	929.9	1060.4	641.9	-0.53	 -\ 	1.4488	0.6902	213.2198
863	chr3R	24411790	24412410	24412250	989.9	Intergenic	http://genome.ucsc.edu/cgi-bin/hgTracks?position=chr3R:24406790-24417410	"fkh,Noa36,Hrb98DE,"	"-1416,11529,13278,"	 fkh 	1416	614.3	989.9	1145.9	0.9	 // 	0.5361	1.8654	79.4533
864	chr3R	12647810	12648130	12647980	1051.4	Intronic	http://genome.ucsc.edu/cgi-bin/hgTracks?position=chr3R:12642810-12653130	"abd-A,Glut3,CG10349,"	"0,-32235,57469,"	 abd-A 	5758	778.8	1051.4	1195.6	0.62	 /- 	0.6513	1.5353	77.744
865	chr2R	14419800	14420110	14419960	1194	Promoter	http://genome.ucsc.edu/cgi-bin/hgTracks?position=chr2R:14414800-14425110	"CG10924,Pepck,CG5226,"	"0,4311,-7021,"	 CG10924 	48	1127	1194	1341.5	0.25	 -- 	0.8401	1.1903	54.2567
866	chr2L	7218110	7218420	7218270	994.2	Intronic	http://genome.ucsc.edu/cgi-bin/hgTracks?position=chr2L:7213110-7223420	"CG13784,CG4567,Ndae1,"	"0,2001,6580,"	 CG13784 	1759	666.9	994.2	1425.6	1.1	 // 	0.4678	2.1378	125.7658
867	chrX	7160250	7160650	7160460	984.1	Promoter	http://genome.ucsc.edu/cgi-bin/hgTracks?position=chrX:7155250-7165650	"CG1958,CG1677,CG2059,"	"476,14660,20425,"	 CG1958 	476	2071.7	984.1	726	-1.51	 \- 	2.8538	0.3504	23.0154
868	chr3R	25619790	25620330	25620170	983.6	Promoter	http://genome.ucsc.edu/cgi-bin/hgTracks?position=chr3R:25614790-25625330	"CG12068,kay,CG7837,"	"187,-332,1248,"	 CG12068 	187	787.6	983.6	1786	1.18	 // 	0.441	2.2675	215.0905
869	chr2R	13780520	13780850	13780690	995.8	Intronic	http://genome.ucsc.edu/cgi-bin/hgTracks?position=chr2R:13775520-13785850	"elk,CG14492,CG14491,"	"0,496,1892,"	 CG14492 	1157	277.1	995.8	1311.8	2.24	 // 	0.2113	4.7335	152.7114
870	chrX	6498140	6498440	6498280	1036.6	Intronic	http://genome.ucsc.edu/cgi-bin/hgTracks?position=chrX:6493140-6503440	"CG3973,APC7,Pat1,"	"0,-4547,-7613,"	 CG3973 	4183	1027	1036.6	1339.2	0.38	 -/ 	0.7668	1.304	40.7511
871	chr3L	20557940	20558270	20558110	982	Intergenic	http://genome.ucsc.edu/cgi-bin/hgTracks?position=chr3L:20552940-20563270	"CG4786,CG13250,knrl,"	"-24596,-29675,32130,"	 CG4786 	24596	1349.3	982	601.8	-1.16	 \\ 	2.242	0.446	10.0384
872	chr3R	12276510	12276820	12276670	1075.8	Intronic	http://genome.ucsc.edu/cgi-bin/hgTracks?position=chr3R:12271510-12281820	"Pak3,CG10405,CG14883,"	"0,3616,5105,"	 Pak3 	2880	892.1	1075.8	1318.6	0.56	 // 	0.6766	1.4781	91.5352
873	chr2L	11344040	11344380	11344190	977.8	Intergenic	http://genome.ucsc.edu/cgi-bin/hgTracks?position=chr2L:11339040-11349380	"CG14926,salr,Osi21,"	"-927,21114,-58587,"	 CG14926 	927	329	977.8	1086.4	1.72	 // 	0.3028	3.3021	64.3275
874	chr3R	671790	672330	672150	976.2	Intergenic	http://genome.ucsc.edu/cgi-bin/hgTracks?position=chr3R:666790-677330	"opa,CG14659,CG14658,"	"6384,-15165,-15918,"	 opa 	6384	967	976.2	1163	0.27	 -- 	0.8314	1.2028	84.9236
875	chr3L	6489200	6489790	6489590	975.6	Intronic	http://genome.ucsc.edu/cgi-bin/hgTracks?position=chr3L:6484200-6494790	"sfl,CG10144,CG8270,"	"0,-1118,-5537,"	 sfl 	761	580.2	975.6	1183.6	1.03	 // 	0.4902	2.0401	266.5886
876	chr2R	8337590	8337890	8337730	1112.4	CDS	http://genome.ucsc.edu/cgi-bin/hgTracks?position=chr2R:8332590-8342890	"Dyb,Lac,CG30334,"	"0,2965,-8952,"	 Dyb 	2509	271.9	1112.4	1275.7	2.23	 // 	0.2132	4.6913	54.9643
877	chr3R	632570	632880	632710	972.5	Intergenic	http://genome.ucsc.edu/cgi-bin/hgTracks?position=chr3R:627570-637880	"Hus1-like,CG14656,CG1129,"	"1373,-5265,6347,"	 Hus1-like 	5073	552	972.5	1244.8	1.17	 // 	0.4434	2.255	277.4765
878	chr3R	2636280	2636620	2636460	972.5	Intergenic	http://genome.ucsc.edu/cgi-bin/hgTracks?position=chr3R:2631280-2641620	"Dfd,Scr,Ama,"	"-8307,12381,-45477,"	 Dfd 	18903	770.6	972.5	810.6	0.07	 /\ 	0.9506	1.0519	113.5271
879	chr2R	12726500	12727000	12726670	971.9	Intergenic	http://genome.ucsc.edu/cgi-bin/hgTracks?position=chr2R:12721500-12732000	"Ugt37c1,CG5859,CG34460,"	"4264,11292,-11360,"	 Ugt37c1 	5722	1030.7	971.9	639.6	-0.69	 -\ 	1.6115	0.6205	16.1751
880	chr3L	15510090	15510400	15510240	1107.1	Promoter	http://genome.ucsc.edu/cgi-bin/hgTracks?position=chr3L:15505090-15515400	"CG13454,mex1,CG7945,"	"-88,316,3171,"	 CG13454 	88	236.4	1107.1	1896.4	3	 // 	0.1246	8.0232	334.0739
881	chr4	329450	329800	329610	970.3	CDS	http://genome.ucsc.edu/cgi-bin/hgTracks?position=chr4:324450-334800	"Rad23,CG2177,Syt7,"	"0,1947,-2503,"	 Rad23 	878	1177.4	970.3	959.4	-0.3	 -- 	1.2273	0.8148	79.7288
882	chr2R	15728430	15728730	15728580	1072.1	Intergenic	http://genome.ucsc.edu/cgi-bin/hgTracks?position=chr2R:15723430-15733730	"Toll-7,Obp56h,Obp56i,"	"-9830,-25036,27040,"	 Toll-7 	14171	672.1	1072.1	1504.5	1.16	 // 	0.4467	2.2387	43.2889
883	chr3L	7981180	7981530	7981360	968.7	Intronic	http://genome.ucsc.edu/cgi-bin/hgTracks?position=chr3L:7976180-7986530	"nmo,CG8038,CG8209,"	"0,-9655,-10404,"	 nmo 	9212	301.6	968.7	1531.4	2.34	 // 	0.1969	5.0782	291.5154
884	chr2R	11704510	11704840	11704660	1051.4	Promoter	http://genome.ucsc.edu/cgi-bin/hgTracks?position=chr2R:11699510-11709840	"Zasp,CG33465,Poxn,"	"-346,2072,9537,"	 Zasp 	346	210.4	1051.4	1406.1	2.74	 // 	0.1497	6.6822	318.4755
885	chrX	17606120	17606430	17606290	1027.6	Intronic	http://genome.ucsc.edu/cgi-bin/hgTracks?position=chrX:17601120-17611430	"CG42270,CG8173,par-6,"	"0,-2599,-5161,"	 CG42270 	1472	248.2	1027.6	1609.2	2.7	 // 	0.1542	6.483	172.0664
886	chrX	19216980	19217300	19217120	1100.7	Intergenic	http://genome.ucsc.edu/cgi-bin/hgTracks?position=chrX:19211980-19222300	"out,gfA,CG8051,"	"-1022,6259,-15163,"	 out 	1022	375.7	1100.7	1963.3	2.39	 // 	0.1913	5.2263	58.3483
887	chr3R	15157290	15157590	15157440	1096.5	Intergenic	http://genome.ucsc.edu/cgi-bin/hgTracks?position=chr3R:15152290-15162590	"Dl,Ino80,CG3581,"	"-5505,37276,42038,"	 Dl 	5505	626.1	1096.5	1418.7	1.18	 // 	0.4413	2.2659	70.017
888	chr3R	17120670	17121190	17121030	966.1	Intergenic	http://genome.ucsc.edu/cgi-bin/hgTracks?position=chr3R:17115670-17126190	"SIFR,CG17298,CG3301,"	"-1310,-11253,-19057,"	 SIFR 	1310	853.6	966.1	1320.3	0.63	 -/ 	0.6465	1.5468	125.2007
889	chr2R	19094220	19094680	19094540	969.3	Intergenic	http://genome.ucsc.edu/cgi-bin/hgTracks?position=chr2R:19089220-19099680	"CG34371,CG3162,CG13539,"	"-3046,3107,-21729,"	 CG34371 	3046	757.3	969.3	1165.3	0.62	 // 	0.6498	1.5388	102.1691
890	chr3R	7060	7390	7250	1048.2	Intronic	http://genome.ucsc.edu/cgi-bin/hgTracks?position=chr3R:2060-12390	"CG12581,Dsk,CG12582,"	"0,8137,15778,"	 CG12581 	6871	1158.9	1048.2	716.8	-0.69	 -\ 	1.6167	0.6185	43.8607
891	chr3R	12555240	12555550	12555390	1040.8	Intronic	http://genome.ucsc.edu/cgi-bin/hgTracks?position=chr3R:12550240-12560550	"Ubx,CG31275,Glut3,"	"0,21063,58642,"	 Ubx 	4958	203	1040.8	1213.4	2.58	 // 	0.1673	5.9764	105.0284
892	chr3L	14631170	14631480	14631310	1059.9	Intronic	http://genome.ucsc.edu/cgi-bin/hgTracks?position=chr3L:14626170-14636480	"dlp,RecQ5,CG9628,"	"0,-6137,-10036,"	 dlp 	5591	417.9	1059.9	1067.5	1.35	 /- 	0.3915	2.5544	157.0288
893	chr2L	1067910	1068220	1068080	1040.3	Intronic	http://genome.ucsc.edu/cgi-bin/hgTracks?position=chr2L:1062910-1073220	"S,ast,Atg4,"	"0,9899,12832,"	 S 	9731	147.5	1040.3	1596.1	3.44	 // 	0.0924	10.8244	205.7116
894	chr3R	9540940	9541250	9541090	1151.6	Promoter	http://genome.ucsc.edu/cgi-bin/hgTracks?position=chr3R:9535940-9546250	"CG34383,CG34044,CG9602,"	"0,-1164,2081,"	 CG34383 	146	532	1151.6	1481.7	1.48	 // 	0.3591	2.785	231.7474
895	chr3L	9021990	9022450	9022260	1161.6	Intergenic	http://genome.ucsc.edu/cgi-bin/hgTracks?position=chr3L:9016990-9027450	"Doc2,Doc1,CG5144,"	"-8751,12216,18279,"	 Doc2 	8751	768.4	1161.6	1298	0.76	 /- 	0.592	1.6893	67.7306
896	chr2L	11224470	11224790	11224610	1067.3	Intronic	http://genome.ucsc.edu/cgi-bin/hgTracks?position=chr2L:11219470-11229790	"ab,CG32830,cmet,"	"0,29963,36212,"	 ab 	13930	679.5	1067.3	1475.4	1.12	 // 	0.4605	2.1714	25.6879
897	chr2L	28580	28900	28760	1051.9	CDS	http://genome.ucsc.edu/cgi-bin/hgTracks?position=chr2L:23580-33900	"CG31973,CG2657,l(2)gl,"	"0,-3609,-7388,"	 CG2657 	3609	516.5	1051.9	1239.7	1.26	 // 	0.4166	2.4004	67.2687
898	chr3L	18354420	18355000	18354800	953.9	Intergenic	http://genome.ucsc.edu/cgi-bin/hgTracks?position=chr3L:18349420-18360000	"rpr,grim,CG13700,"	"35852,-57286,-60440,"	 rpr 	36703	289.7	953.9	1126.4	1.96	 // 	0.2572	3.888	89.593
899	chr2R	12672600	12672900	12672740	1062.5	Intronic	http://genome.ucsc.edu/cgi-bin/hgTracks?position=chr2R:12667600-12677900	"CG5522,resilin,Vkor,"	"0,-2060,-6302,"	 CG5522 	516	351.2	1062.5	2145.8	2.61	 // 	0.1637	6.1097	253.1871
900	chr2R	10199040	10199390	10199210	963.4	Intronic	http://genome.ucsc.edu/cgi-bin/hgTracks?position=chr2R:10194040-10204390	"CG34379,CG8589,Ih,"	"0,-9352,-12797,"	 CG34379 	3544	334.9	963.4	1472.5	2.14	 // 	0.2274	4.3967	347.1145
901	chr3R	12545660	12545960	12545800	966.1	Intronic	http://genome.ucsc.edu/cgi-bin/hgTracks?position=chr3R:12540660-12550960	"Ubx,CG31275,CG31498,"	"0,30653,-54340,"	 Ubx 	14548	176.3	966.1	1588.6	3.17	 // 	0.111	9.0085	460.4047
902	chr2L	21164610	21164930	21164750	1028.6	Intronic	http://genome.ucsc.edu/cgi-bin/hgTracks?position=chr2L:21159610-21169930	"CG9246,CG9243,CG9247,"	"0,1298,-1663,"	 CG9246 	1140	689.1	1028.6	687.6	0	 /\ 	1.0021	0.9979	40.1995
903	chr2L	9496950	9497260	9497120	1091.7	Intergenic	http://genome.ucsc.edu/cgi-bin/hgTracks?position=chr2L:9491950-9502260	"Gdi,CG33298,Oatp30B,"	"-2193,6671,24094,"	 Gdi 	2193	964	1091.7	827.8	-0.22	 -\ 	1.1645	0.8587	15.6941
904	chrX	18684210	18684510	18684350	1025.5	Intronic	http://genome.ucsc.edu/cgi-bin/hgTracks?position=chrX:18679210-18689510	"Pk17E,CG7053,CG6961,"	"0,1350,-2112,"	 CG7053 	1350	426.8	1025.5	1140.1	1.42	 // 	0.3743	2.6714	191.2465
905	chr3R	5074500	5074810	5074670	1065.7	CDS	http://genome.ucsc.edu/cgi-bin/hgTracks?position=chr3R:5069500-5079810	"CG8420,CG16733,CG9746,"	"0,2904,-3130,"	 CG8420 	1498	1211.5	1065.7	625.3	-0.95	 -\ 	1.9375	0.5161	34.7426
906	chrX	10007460	10007760	10007610	993.7	Intronic	http://genome.ucsc.edu/cgi-bin/hgTracks?position=chrX:10002460-10012760	"CG34104,CG2974,CG2972,"	"0,-27406,-28527,"	 CG34104 	27045	1002.5	993.7	890.7	-0.17	 -- 	1.1255	0.8885	52.194
907	chr3R	19694930	19695250	19695110	1035.5	Intronic	http://genome.ucsc.edu/cgi-bin/hgTracks?position=chr3R:19689930-19700250	"Pli,CG34355,TfIIA-S,"	"0,-20039,20998,"	 Pli 	20173	230.4	1035.5	1394.1	2.6	 // 	0.1653	6.0499	170.3682
908	chrX	10701970	10702290	10702140	993.1	Intronic	http://genome.ucsc.edu/cgi-bin/hgTracks?position=chrX:10696970-10707290	"Imp,sesB,Ant2,"	"0,-21162,-21227,"	 Imp 	1255	667.6	993.1	1034.3	0.63	 /- 	0.6455	1.5493	71.4357
909	chrX	9056180	9056490	9056340	1011.1	Promoter	http://genome.ucsc.edu/cgi-bin/hgTracks?position=chrX:9051180-9061490	"Zpr1,mei-P26,CG9034,"	"-266,959,-2322,"	 Zpr1 	266	1667.9	1011.1	450.8	-1.89	 \\ 	3.7	0.2703	56.8866
910	chr2R	20897630	20897950	20897810	1044	Intronic	http://genome.ucsc.edu/cgi-bin/hgTracks?position=chr2R:20892630-20902950	"zip,uzip,CG3829,"	"0,1762,-19801,"	 zip 	1186	508.3	1044	1493.1	1.55	 // 	0.3404	2.9374	111.1484
911	chr2L	21868710	21869040	21868870	938	Intergenic	http://genome.ucsc.edu/cgi-bin/hgTracks?position=chr2L:21863710-21874040	"CG11629,tsh,CG1421,"	"27999,-31857,34191,"	 CG11629 	29391	134.9	938	1191	3.14	 // 	0.1132	8.8321	92.6676
912	chr3R	25520960	25521270	25521100	1077.9	Intronic	http://genome.ucsc.edu/cgi-bin/hgTracks?position=chr3R:25515960-25526270	"dmrt99B,Obp99c,Gycalpha99B,"	"0,-8596,-9598,"	 dmrt99B 	2572	752.1	1077.9	1583.5	1.07	 // 	0.4749	2.1055	33.2148
913	chr3R	24205380	24205680	24205520	1073.7	Intergenic	http://genome.ucsc.edu/cgi-bin/hgTracks?position=chr3R:24200380-24210680	"Or98b,Moca-cyp,beat-VI,"	"-26296,-34629,38405,"	 Or98b 	27557	1123.3	1073.7	459.9	-1.29	 -\ 	2.4422	0.4095	9.8582
914	chr3L	10844600	10844920	10844770	987.8	Intronic	http://genome.ucsc.edu/cgi-bin/hgTracks?position=chr3L:10839600-10849920	"tna,CG6418,CG14149,"	"0,24593,27423,"	 tna 	6221	148.9	987.8	1724.8	3.53	 // 	0.0863	11.581	256.9003
915	chr2L	283900	284240	284070	935.9	CDS	http://genome.ucsc.edu/cgi-bin/hgTracks?position=chr2L:278900-289240	"CG3625,CG11601,smo,"	"0,-789,-1903,"	 CG11601 	789	792.1	935.9	500.6	-0.66	 -\ 	1.5824	0.632	115.5908
916	chr3L	490070	490380	490230	966.1	Intronic	http://genome.ucsc.edu/cgi-bin/hgTracks?position=chr3L:485070-495380	"klar,CG34267,CG34268,"	"0,9815,10733,"	 CG34267 	10216	191.9	966.1	2029.7	3.4	 // 	0.0946	10.5764	169.5146
917	chr2R	12402930	12403240	12403080	1033.9	Intronic	http://genome.ucsc.edu/cgi-bin/hgTracks?position=chr2R:12397930-12408240	"Sema-2a,CG7813,loopin-1,"	"0,-16146,19374,"	 Sema-2a 	630	267.5	1033.9	1299.2	2.28	 // 	0.2059	4.8569	120.5815
918	chr3R	17683510	17683830	17683680	953.9	Intergenic	http://genome.ucsc.edu/cgi-bin/hgTracks?position=chr3R:17678510-17688830	"glec,CG6637,CG6569,"	"-1696,7241,8211,"	 glec 	1696	1050.7	953.9	985.1	-0.09	 -- 	1.0666	0.9376	21.8518
919	chrX	19248300	19248600	19248450	1048.2	Intronic	http://genome.ucsc.edu/cgi-bin/hgTracks?position=chrX:19243300-19253600	"kek5,gfA,out,"	"0,-5973,-32352,"	 kek5 	1220	629.1	1048.2	1463.9	1.22	 // 	0.4297	2.3271	22.8506
920	chr3L	11918430	11918780	11918630	926.4	Intergenic	http://genome.ucsc.edu/cgi-bin/hgTracks?position=chr3L:11913430-11923780	"CG5718,CG11588,byn,"	"-773,-3079,5850,"	 CG5718 	773	350.5	926.4	1238	1.82	 // 	0.2831	3.5322	76.5313
921	chr3L	22942540	22942860	22942710	942.3	Intronic	http://genome.ucsc.edu/cgi-bin/hgTracks?position=chr3L:22937540-22947860	"Mes2,CG32461,CG41451,"	"0,4808,14465,"	 Mes2 	3616	423.1	942.3	1119	1.4	 // 	0.3781	2.6448	71.213
922	chr2RHet	1922730	1923050	1922910	965.6	Intergenic	http://genome.ucsc.edu/cgi-bin/hgTracks?position=chr2RHet:1917730-1928050	"CG41595,CG40409,CG41123,"	"5858,46088,-48547,"	 CG41595 	7253	984.7	965.6	252.9	-1.96	 -\ 	3.8945	0.2568	4.0439
923	chr3L	14144780	14145080	14144930	1033.9	Intergenic	http://genome.ucsc.edu/cgi-bin/hgTracks?position=chr3L:14139780-14150080	"Sox21b,D,nan,"	"-20506,23770,34413,"	 Sox21b 	20506	208.2	1033.9	1632.7	2.97	 // 	0.1275	7.8415	185.2487
924	chr2R	8331530	8331830	8331670	1058.3	Intronic	http://genome.ucsc.edu/cgi-bin/hgTracks?position=chr2R:8326530-8336830	"Dyb,CG30334,CG30051,"	"0,-2892,-7172,"	 CG30334 	2892	663.9	1058.3	906.2	0.45	 /\ 	0.7327	1.3649	30.0113
925	chr3L	19552400	19552740	19552600	922.6	Intergenic	http://genome.ucsc.edu/cgi-bin/hgTracks?position=chr3L:19547400-19557740	"CG9300,CG32210,Shal,"	"-4728,-7216,8937,"	 CG9300 	7079	383.1	922.6	667	0.8	 /\ 	0.5743	1.7413	33.9936
926	chr3L	14961390	14961680	14961530	1350.3	Intergenic	http://genome.ucsc.edu/cgi-bin/hgTracks?position=chr3L:14956390-14966680	"Tom,Brd,Ocho,"	"916,4238,6417,"	 Tom 	916	797.3	1350.3	1654.4	1.05	 // 	0.4819	2.0751	511.5073
927	chrX	12101360	12101670	12101510	991.5	Intronic	http://genome.ucsc.edu/cgi-bin/hgTracks?position=chrX:12096360-12106670	"Ten-a,CG32655,CG1924,"	"0,27193,-28870,"	 Ten-a 	11709	215.6	991.5	1890.1	3.13	 // 	0.1141	8.766	131.7403
928	chr2L	9989680	9990010	9989860	920	Intronic	http://genome.ucsc.edu/cgi-bin/hgTracks?position=chr2L:9984680-9995010	"bib,CG13130,CG31875,"	"0,-5203,5700,"	 CG13130 	5203	408.3	920	945.1	1.21	 /- 	0.432	2.3148	227.2027
929	chr2R	9448200	9448510	9448360	973.5	Intergenic	http://genome.ucsc.edu/cgi-bin/hgTracks?position=chr2R:9443200-9453510	"CG13334,CG13333,Roe1,"	"-750,-3513,-5249,"	 CG13334 	2311	667.6	973.5	1105.2	0.73	 /- 	0.604	1.6555	279.5947
930	chr3L	9014010	9014330	9014150	969.3	Intergenic	http://genome.ucsc.edu/cgi-bin/hgTracks?position=chr3L:9009010-9019330	"Doc2,CG5194,Doc3,"	"-641,-11199,-13799,"	 Doc2 	641	581.7	969.3	1328.3	1.19	 // 	0.4379	2.2837	97.3798
931	chr2L	17263280	17263890	17263450	916.8	Intergenic	http://genome.ucsc.edu/cgi-bin/hgTracks?position=chr2L:17258280-17268890	"beat-IIIc,CG15140,CG6380,"	"-2718,22962,27719,"	 beat-IIIc 	2718	429	916.8	835.8	0.96	 /- 	0.5133	1.9482	93.6453
932	chr3R	10679360	10679970	10679810	916.8	Promoter	http://genome.ucsc.edu/cgi-bin/hgTracks?position=chr3R:10674360-10684970	"btsz,CG17304,CG3610,"	"-184,5216,-7351,"	 btsz 	184	283	916.8	1336.4	2.24	 // 	0.2118	4.7213	149.365
933	chr3R	13900950	13901260	13901090	993.7	Intergenic	http://genome.ucsc.edu/cgi-bin/hgTracks?position=chr3R:13895950-13906260	"CG14317,sr,htl,"	"5752,15434,-22384,"	 CG14317 	5752	475.7	993.7	1017.1	1.1	 /- 	0.4677	2.1382	29.3741
934	chr3R	298410	298720	298550	1002.1	Intronic	http://genome.ucsc.edu/cgi-bin/hgTracks?position=chr3R:293410-303720	"CG31523,CG14651,CG1078,"	"0,7983,12212,"	 CG31523 	1229	445.3	1002.1	1182.5	1.41	 // 	0.3766	2.6553	77.5824
935	chr2R	15745300	15745620	15745460	968.2	Intergenic	http://genome.ucsc.edu/cgi-bin/hgTracks?position=chr2R:15740300-15750620	"Obp56i,CG13872,Toll-7,"	"10160,20872,-26710,"	 Obp56i 	10160	500.9	968.2	1648.1	1.72	 // 	0.3039	3.2904	52.0395
936	chr3R	21471760	21472280	21472120	912.6	Intronic	http://genome.ucsc.edu/cgi-bin/hgTracks?position=chr3R:21466760-21477280	"jigr1,tankyrase,CG5053,"	"0,6686,15401,"	 jigr1 	866	489	912.6	1002.3	1.04	 /- 	0.4879	2.0495	91.3633
937	chr2R	13701380	13701700	13701500	1054.6	Promoter	http://genome.ucsc.edu/cgi-bin/hgTracks?position=chr2R:13696380-13706700	"grh,CG5036,CG5033,"	"0,-15850,-21538,"	 grh 	349	297.9	1054.6	1414.7	2.25	 // 	0.2105	4.7495	71.7274
938	chr3L	11337570	11337880	11337710	941.2	Intergenic	http://genome.ucsc.edu/cgi-bin/hgTracks?position=chr3L:11332570-11342880	"CG6163,CG6168,CG7573,"	"17375,-22891,-31213,"	 CG6163 	20275	993.6	941.2	1104.7	0.15	 -- 	0.8995	1.1117	129.9381
939	chr2R	10319400	10319960	10319540	905.7	CDS	http://genome.ucsc.edu/cgi-bin/hgTracks?position=chr2R:10314400-10324960	"phyl,CG17386,CG17388,"	"0,-8388,10203,"	 phyl 	300	1341.9	905.7	586.4	-1.19	 \\ 	2.2884	0.437	121.3175
940	chr3R	5704890	5705190	5705040	973	Intronic	http://genome.ucsc.edu/cgi-bin/hgTracks?position=chr3R:5699890-5710190	"CG34360,CG12418,Teh1,"	"0,-3968,-11198,"	 CG12418 	4178	750.6	973	1171	0.64	 // 	0.641	1.5601	21.5461
941	chrX	18804570	18804900	18804730	904.1	Intergenic	http://genome.ucsc.edu/cgi-bin/hgTracks?position=chrX:18799570-18809900	"CG7378,CG7349,CG7358,"	"-1400,-14114,-17064,"	 CG7378 	10288	617.2	904.1	794.6	0.36	 /- 	0.7768	1.2874	64.2653
942	chr3R	4102400	4102750	4102560	907.8	Intergenic	http://genome.ucsc.edu/cgi-bin/hgTracks?position=chr3R:4097400-4107750	"ato,CG9630,Mcm2,"	"953,-6956,-8907,"	 ato 	953	927.7	907.8	680.2	-0.45	 -\ 	1.3639	0.7332	52.5415
943	chr3L	697490	697940	697710	901.4	Intronic	http://genome.ucsc.edu/cgi-bin/hgTracks?position=chr3L:692490-702940	"CG13894,CG3279,RabX6,"	"0,-4795,-5757,"	 CG13894 	1433	562.4	901.4	1202.5	1.1	 // 	0.4677	2.1382	170.0503
944	chr2L	8872280	8872590	8872450	971.4	Intergenic	http://genome.ucsc.edu/cgi-bin/hgTracks?position=chr2L:8867280-8877590	"CG9483,CG32983,CG32988,"	"-4763,-5791,-6779,"	 CG9483 	5684	578.7	971.4	1452.5	1.33	 // 	0.3984	2.5099	71.9318
945	chr3L	9608500	9608810	9608670	1035	Intronic	http://genome.ucsc.edu/cgi-bin/hgTracks?position=chr3L:9603500-9613810	"LanB2,CG3280,CG3335,"	"0,-1766,8712,"	 LanB2 	652	242.3	1035	1873	2.95	 // 	0.1294	7.7301	275.1374
946	chr3L	20687650	20687960	20687790	895.1	Intronic	http://genome.ucsc.edu/cgi-bin/hgTracks?position=chr3L:20682650-20692960	"kni,CG34260,CG13253,"	"0,14714,18143,"	 kni 	673	986.2	895.1	849	-0.22	 -- 	1.1617	0.8608	81.1088
947	chr3L	21291670	21292180	21292020	895.1	Intergenic	http://genome.ucsc.edu/cgi-bin/hgTracks?position=chr3L:21286670-21297180	"Edg78E,Cpr78Cc,Cpr78Cb,"	"-1117,1667,-2218,"	 Edg78E 	1117	407.5	895.1	1534.9	1.91	 // 	0.2655	3.7663	125.8342
948	chr3L	2393580	2393920	2393740	894.6	Intronic	http://genome.ucsc.edu/cgi-bin/hgTracks?position=chr3L:2388580-2398920	"CG13800,CG32298,CG32299,"	"0,-2751,-3506,"	 CG32298 	2751	469	894.6	1147	1.29	 // 	0.4089	2.4455	24.3588
949	chr3L	13584260	13584620	13584430	893	Intronic	http://genome.ucsc.edu/cgi-bin/hgTracks?position=chr3L:13579260-13589620	"bru-3,CG10710,CG10743,"	"0,-71729,-75054,"	 CG10710 	71729	1772.4	893	554.9	-1.68	 \- 	3.194	0.3131	16.0718
950	chr2L	7304660	7304970	7304800	937.5	Intergenic	http://genome.ucsc.edu/cgi-bin/hgTracks?position=chr2L:7299660-7309970	"wg,Wnt4,Wnt6,"	"2360,-27632,35636,"	 wg 	2360	223.8	937.5	1051.5	2.23	 // 	0.2128	4.6989	87.7011
951	chr3L	15216970	15217290	15217120	889.8	Intergenic	http://genome.ucsc.edu/cgi-bin/hgTracks?position=chr3L:15211970-15222290	"Tollo,CG6888,CG7011,"	"11620,-15428,-60396,"	 Tollo 	11620	188.9	889.8	1195.1	2.66	 // 	0.1581	6.3249	160.8166
952	chr4	91010	91350	91170	888.7	Promoter	http://genome.ucsc.edu/cgi-bin/hgTracks?position=chr4:86010-96350	"pan,RpS3A,ci,"	"0,-3307,-13503,"	 pan 	139	200.8	888.7	1139.6	2.5	 // 	0.1762	5.6751	141.5063
953	chr2L	19161240	19161780	19161600	889.3	Intronic	http://genome.ucsc.edu/cgi-bin/hgTracks?position=chr2L:19156240-19166780	"brat,CG17568,CG17567,"	"0,18148,21490,"	 brat 	3026	119.3	889.3	1316.3	3.46	 // 	0.0906	11.0343	168.866
954	chr2L	13867860	13868180	13868010	918.9	Intronic	http://genome.ucsc.edu/cgi-bin/hgTracks?position=chr2L:13862860-13873180	"cenG1A,CG7968,CG7953,"	"0,-17683,-18845,"	 cenG1A 	10954	351.2	918.9	1607.5	2.19	 // 	0.2185	4.577	99.8391
955	chr3R	16602320	16602650	16602480	974	Intronic	http://genome.ucsc.edu/cgi-bin/hgTracks?position=chr3R:16597320-16607650	"CG17838,Takl1,CG31195,"	"0,-4157,-14393,"	 CG17838 	3173	858.8	974	1178.5	0.46	 -/ 	0.7287	1.3723	41.6391
956	chr2R	10341430	10341740	10341580	958.7	Intergenic	http://genome.ucsc.edu/cgi-bin/hgTracks?position=chr2R:10336430-10346740	"CG17389,Oaz,CG17388,"	"-4019,4660,-11044,"	 Oaz 	4660	672.8	958.7	606.4	-0.15	 /\ 	1.1095	0.9013	27.1593
957	chr2L	13547880	13548210	13548040	909.4	Promoter	http://genome.ucsc.edu/cgi-bin/hgTracks?position=chr2L:13542880-13553210	"B4,kuz,CG16853,"	"0,2100,-4480,"	 B4 	269	183	909.4	1006.8	2.46	 // 	0.1818	5.5013	154.7749
958	chr3R	7016610	7016920	7016750	956	Intergenic	http://genome.ucsc.edu/cgi-bin/hgTracks?position=chr3R:7011610-7021920	"CG18577,nocturnin,Ugt86Dh,"	"5075,9387,-13071,"	 CG18577 	5075	431.2	956	915.3	1.09	 /- 	0.4711	2.1225	56.248
959	chr3R	4671870	4672200	4672030	938	Promoter	http://genome.ucsc.edu/cgi-bin/hgTracks?position=chr3R:4666870-4677200	"pyd,CG9731,CG8379,"	"0,15685,-19023,"	 pyd 	20	143.7	938	1125.3	2.97	 // 	0.1277	7.8281	207.4483
960	chr2R	16838990	16839290	16839150	1028.1	Intergenic	http://genome.ucsc.edu/cgi-bin/hgTracks?position=chr2R:16833990-16844290	"CG33704,hbn,Act57B,"	"-562,3018,-5205,"	 CG33704 	1544	294.2	1028.1	1703.6	2.53	 // 	0.1727	5.7915	81.7312
961	chr3R	137250	137580	137420	881.8	CDS	http://genome.ucsc.edu/cgi-bin/hgTracks?position=chr3R:132250-142580	"CG9791,CG9779,MP1,"	"0,-753,-1861,"	 CG9791 	163	1189.2	881.8	871.3	-0.45	 \- 	1.365	0.7326	247.8993
962	chr2R	18689830	18690140	18689990	957.6	Intergenic	http://genome.ucsc.edu/cgi-bin/hgTracks?position=chr2R:18684830-18695140	"blw,CycB,CG42260,"	"-299,1036,-5376,"	 blw 	3432	942.5	957.6	676.8	-0.48	 -\ 	1.3927	0.718	130.0928
963	chr2L	20062510	20062830	20062680	913.6	Intronic	http://genome.ucsc.edu/cgi-bin/hgTracks?position=chr2L:20057510-20067830	"lok,vls,barr,"	"0,1574,-1705,"	 lok 	1204	478.7	913.6	882.1	0.88	 /- 	0.5426	1.8429	121.3027
964	chr3L	7924720	7925080	7924900	876.5	Intronic	http://genome.ucsc.edu/cgi-bin/hgTracks?position=chr3L:7919720-7930080	"syd,Srp9,CG32368,"	"0,4574,-15946,"	 syd 	2352	404.6	876.5	998.8	1.3	 // 	0.405	2.4689	33.9812
965	chr3L	19915290	19915610	19915440	1122.4	CDS	http://genome.ucsc.edu/cgi-bin/hgTracks?position=chr3L:19910290-19920610	"Su(z)12,CG7770,Grasp65,"	"0,1352,2720,"	 Su(z)12 	867	1238.1	1122.4	828.4	-0.58	 -\ 	1.4947	0.669	51.4957
966	chr3R	13651320	13651620	13651480	1093.8	Intronic	http://genome.ucsc.edu/cgi-bin/hgTracks?position=chr3R:13646320-13656620	"CG31246,CG18012,CG7357,"	"0,-14626,-16534,"	 CG31246 	14215	995.9	1093.8	994.3	0	 -- 	1.0016	0.9984	34.0303
967	chrX	13128070	13128370	13128230	1024.9	Intronic	http://genome.ucsc.edu/cgi-bin/hgTracks?position=chrX:13123070-13133370	"mew,CG32639,REG,"	"0,1897,-20216,"	 CG32639 	2326	357.1	1024.9	1482.2	2.05	 // 	0.2409	4.1502	49.5359
968	chrX	9391050	9391360	9391200	903.6	Intronic	http://genome.ucsc.edu/cgi-bin/hgTracks?position=chrX:9386050-9396360	"CG34339,CG32700,CG34028,"	"0,9543,14356,"	 CG34339 	979	129.7	903.6	1374.1	3.4	 // 	0.0944	10.5971	280.4804
969	chr2L	10841830	10842470	10842250	870.2	UTR5	http://genome.ucsc.edu/cgi-bin/hgTracks?position=chr2L:10836830-10847470	"CG6700,CG17139,Porin2,"	"0,763,3532,"	 CG6700 	353	1040.3	870.2	712.8	-0.55	 -- 	1.4595	0.6852	105.026
970	chr2R	8338730	8339050	8338870	918.9	Intronic	http://genome.ucsc.edu/cgi-bin/hgTracks?position=chr2R:8333730-8344050	"Dyb,Lac,CG30334,"	"0,1825,-10092,"	 Lac 	1825	245.3	918.9	1421.6	2.53	 // 	0.1725	5.7963	46.5721
971	chr2R	2500320	2500620	2500470	1016.4	Promoter	http://genome.ucsc.edu/cgi-bin/hgTracks?position=chr2R:2495320-2505620	"jing,CG15234,CG33919,"	"0,0,10866,"	 CG15234 	48	327.5	1016.4	1340.4	2.03	 // 	0.2443	4.0926	280.4984
972	chr2L	6737700	6738120	6737960	867.5	CDS	http://genome.ucsc.edu/cgi-bin/hgTracks?position=chr2L:6732700-6743120	"CG11323,CG11201,CG11221,"	"0,-1911,4547,"	 CG11323 	2216	507.6	867.5	764.3	0.59	 /\ 	0.6641	1.5058	118.2491
973	chr2R	11642910	11643480	11643090	865.9	Intronic	http://genome.ucsc.edu/cgi-bin/hgTracks?position=chr2R:11637910-11648480	"CG30089,Zasp,CG30321,"	"0,6979,37738,"	 Zasp 	20395	173.4	865.9	1158.4	2.74	 // 	0.1497	6.6813	103.732
974	chr3R	2719280	2719590	2719420	987.8	Intergenic	http://genome.ucsc.edu/cgi-bin/hgTracks?position=chr3R:2714280-2724590	"Antp,ftz,Scr,"	"2554,-27470,-43534,"	 ftz 	29375	188.2	987.8	1582.3	3.07	 // 	0.1189	8.4076	192.4545
975	chr2R	16848890	16849180	16849040	1232.7	Intergenic	http://genome.ucsc.edu/cgi-bin/hgTracks?position=chr2R:16843890-16854180	"hbn,CG33704,CG15649,"	"-626,-10452,11684,"	 hbn 	626	836.5	1232.7	1809.5	1.11	 // 	0.4623	2.163	128.2336
976	chr3R	25496560	25496880	25496700	874.9	Intergenic	http://genome.ucsc.edu/cgi-bin/hgTracks?position=chr3R:25491560-25501880	"CG18110,Obp99a,ppk19,"	"-106,681,1477,"	 Obp99a 	681	702.4	874.9	965.1	0.46	 /- 	0.7278	1.3739	77.2515
977	chr2R	15968700	15969000	15968840	979.9	Intergenic	http://genome.ucsc.edu/cgi-bin/hgTracks?position=chr2R:15963700-15974000	"18w,CG11041,CG16898,"	"30175,64811,-76348,"	 18w 	30175	369	979.9	1557.7	2.08	 // 	0.2369	4.2215	42.002
978	chr3R	1926700	1927000	1926850	958.7	Promoter	http://genome.ucsc.edu/cgi-bin/hgTracks?position=chr3R:1921700-1932000	"Gasp,Obp83cd,Obp83ef,"	"-241,7005,8551,"	 Gasp 	241	1012.9	958.7	800.9	-0.34	 -- 	1.2647	0.7907	43.5666
979	chr3R	21077210	21077590	21077410	860.6	CDS	http://genome.ucsc.edu/cgi-bin/hgTracks?position=chr3R:21072210-21082590	"Nup358,CG11875,RpS27,"	"0,-2582,-4188,"	 Nup358 	2095	982.5	860.6	365.6	-1.43	 -\ 	2.6878	0.3721	19.7429
980	chr2R	11627510	11627820	11627660	958.7	Intronic	http://genome.ucsc.edu/cgi-bin/hgTracks?position=chr2R:11622510-11632820	"CG30089,Zasp,CG30083,"	"0,22409,-27511,"	 CG30089 	12758	126.7	958.7	1819.2	3.84	 // 	0.0696	14.3577	251.5078
981	chr3R	11069230	11069540	11069400	994.7	Intronic	http://genome.ucsc.edu/cgi-bin/hgTracks?position=chr3R:11064230-11074540	"Hsc70-4,tefu,CG6499,"	"0,-1516,3568,"	 Hsc70-4 	481	208.2	994.7	1265.4	2.6	 // 	0.1645	6.0776	410.0648
982	chr2L	13905040	13905350	13905180	1015.9	Promoter	http://genome.ucsc.edu/cgi-bin/hgTracks?position=chr2L:13900040-13910350	"Ance,Smg5,Ance-2,"	"464,-521,4459,"	 Ance 	464	699.5	1015.9	879.3	0.33	 /- 	0.7955	1.2571	45.5216
983	chr2R	13671870	13672170	13672020	974.6	Intergenic	http://genome.ucsc.edu/cgi-bin/hgTracks?position=chr2R:13666870-13677170	"aft,CG33981,fab1,"	"1621,-2603,-2603,"	 aft 	1621	3324.7	974.6	250.6	-3.73	 \\ 	13.2687	0.0754	20.038
984	chr3R	10101570	10101860	10101720	1030.2	Intronic	http://genome.ucsc.edu/cgi-bin/hgTracks?position=chr3R:10096570-10106860	"trx,CG14839,CG12207,"	"0,-12626,13073,"	 trx 	10903	1390	1030.2	503.4	-1.47	 \\ 	2.7612	0.3622	20.9933
985	chr2L	8209290	8209590	8209430	925.3	UTR3	http://genome.ucsc.edu/cgi-bin/hgTracks?position=chr2L:8204290-8214590	"CG8419,Su(var)205,Ssb-c31a,"	"0,195,1932,"	 Su(var)205 	1490	244.5	925.3	1397	2.51	 // 	0.175	5.7133	216.9115
986	chrX	668400	668700	668540	1009.6	Intronic	http://genome.ucsc.edu/cgi-bin/hgTracks?position=chrX:663400-673700	"fz3,RpL22,tw,"	"0,-9368,10283,"	 fz3 	3289	583.1	1009.6	1099.5	0.91	 /- 	0.5304	1.8855	70.6124
987	chr2R	11417830	11418120	11417980	870.7	Intronic	http://genome.ucsc.edu/cgi-bin/hgTracks?position=chr2R:11412830-11423120	"Khc-73,CG30471,CG30467,"	"0,4719,7737,"	 Khc-73 	1763	146	870.7	1772.8	3.6	 // 	0.0823	12.1453	172.4319
988	chr2R	12643900	12644220	12644070	949.7	CDS	http://genome.ucsc.edu/cgi-bin/hgTracks?position=chr2R:12638900-12649220	"unc-104,CG5267,CG34189,"	"0,-742,-1690,"	 CG5267 	1465	1150.7	949.7	422.8	-1.44	 -\ 	2.7219	0.3674	14.3452
989	chr3R	3359200	3359730	3359530	853.2	Intergenic	http://genome.ucsc.edu/cgi-bin/hgTracks?position=chr3R:3354200-3364730	"alpha-Est5,alphaTub84D,alpha-Est4,"	"417,-657,2861,"	 alpha-Est5 	2717	833.6	853.2	710.5	-0.23	 -- 	1.1732	0.8524	62.1918
990	chr3R	20084130	20084440	20084270	961.3	Intronic	http://genome.ucsc.edu/cgi-bin/hgTracks?position=chr3R:20079130-20089440	"jar,CG5706,mask,"	"0,-5890,-8300,"	 jar 	942	454.2	961.3	1281.4	1.5	 // 	0.3545	2.8212	137.7932
991	chr2R	12913860	12914180	12914020	906.7	UTR3	http://genome.ucsc.edu/cgi-bin/hgTracks?position=chr2R:12908860-12919180	"Ark,RhoGEF2,CG30459,"	"0,725,6056,"	 RhoGEF2 	725	305.3	906.7	1188.2	1.96	 // 	0.2569	3.8922	154.6472
992	chr3L	1772340	1772690	1772590	1227.9	UTR3	http://genome.ucsc.edu/cgi-bin/hgTracks?position=chr3L:1767340-1777690	"CG13933,Dhc62B,CG12018,"	"0,-940,3042,"	 Dhc62B 	940	1409.3	1227.9	832.9	-0.76	 -\ 	1.692	0.591	98.5314
993	chr3R	2673690	2673990	2673830	947.5	UTR5	http://genome.ucsc.edu/cgi-bin/hgTracks?position=chr3R:2668690-2678990	"Scr,ftz,Dfd,"	"0,16215,-45677,"	 Scr 	467	551.3	947.5	1105.8	1	 // 	0.4985	2.0059	32.0574
994	chr3R	2175960	2176260	2176110	1003.7	CDS	http://genome.ucsc.edu/cgi-bin/hgTracks?position=chr3R:2170960-2181260	"Hr83,Pak,CG18048,"	"0,509,-2870,"	 Pak 	509	309	1003.7	1142.4	1.89	 // 	0.2705	3.6974	96.5503
995	chr3L	14184290	14184590	14184420	958.1	UTR5	http://genome.ucsc.edu/cgi-bin/hgTracks?position=chr3L:14179290-14189590	"nuf,nan,CG32141,"	"0,-1672,12113,"	 nuf 	444	270.5	958.1	1266.6	2.23	 // 	0.2135	4.6831	112.3223
996	chr2L	4838150	4838470	4838320	980.9	Promoter	http://genome.ucsc.edu/cgi-bin/hgTracks?position=chr2L:4833150-4843470	"CG15626,CG12194,CG15627,"	"-324,982,-3020,"	 CG15626 	324	736.5	980.9	1183.6	0.68	 // 	0.6223	1.607	217.4009
997	chr2R	9827250	9827560	9827420	933.8	Intronic	http://genome.ucsc.edu/cgi-bin/hgTracks?position=chr2R:9822250-9832560	"shot,DJ-1alpha,AGO1,"	"0,2618,6626,"	 shot 	2195	280.1	933.8	1053.8	1.91	 // 	0.2658	3.7623	94.539
998	chr2R	8664420	8664940	8664650	844.7	Intergenic	http://genome.ucsc.edu/cgi-bin/hgTracks?position=chr2R:8659420-8669940	"sca,CG12374,Nacalpha,"	"3398,-13320,-16273,"	 sca 	3398	265.3	844.7	1088.1	2.04	 // 	0.2438	4.1019	426.596
999	chr2R	14687160	14687470	14687330	844.2	Intronic	http://genome.ucsc.edu/cgi-bin/hgTracks?position=chr2R:14682160-14692470	"l(2)08717,CG15094,CG15080,"	"0,-3149,-5225,"	 l(2)08717 	2574	265.3	844.2	1113.8	2.07	 // 	0.2382	4.1989	97.5653
1000	chr2L	278540	278850	278710	930.1	CDS	http://genome.ucsc.edu/cgi-bin/hgTracks?position=chr2L:273540-283850	"smo,CG17078,CG11601,"	"0,-1568,3259,"	 smo 	1123	320.1	930.1	1256.8	1.97	 // 	0.2547	3.9264	309.8342
1001	chr3R	15756370	15756680	15756540	1038.2	Intronic	http://genome.ucsc.edu/cgi-bin/hgTracks?position=chr3R:15751370-15761680	"Hs6st,mira,CG4459,"	"0,980,-2223,"	 CG4459 	2223	346.8	1038.2	1204.2	1.8	 // 	0.288	3.4726	59.2845
1002	chr2R	12555800	12556100	12555960	843.1	Intergenic	http://genome.ucsc.edu/cgi-bin/hgTracks?position=chr2R:12550800-12561100	"Picot,CG34457,CG34458,"	"-777,1870,3596,"	 Picot 	777	769.1	843.1	373	-1.04	 -\ 	2.062	0.485	13.3413
1003	chr3R	20045640	20045960	20045800	899.9	CDS	http://genome.ucsc.edu/cgi-bin/hgTracks?position=chr3R:20040640-20050960	"twin,cav,CG17786,"	"0,1063,-1362,"	 twin 	806	220.1	899.9	1151	2.39	 // 	0.1912	5.2303	85.3135
1004	chr2R	20995160	20995460	20995320	946.5	Intronic	http://genome.ucsc.edu/cgi-bin/hgTracks?position=chr2R:20990160-21000460	"Tkr,CG30430,gol,"	"0,21634,-23477,"	 Tkr 	8632	851.4	946.5	1066.3	0.32	 -- 	0.7984	1.2525	14.8633
1005	chrX	3316100	3316660	3316260	840.5	Intergenic	http://genome.ucsc.edu/cgi-bin/hgTracks?position=chrX:3311100-3321660	"CG14269,CG12535,dm,"	"12860,-28813,-36211,"	 CG14269 	13540	872.1	840.5	1097.8	0.33	 -/ 	0.7944	1.2588	26.1922
1006	chr3R	24457260	24457560	24457420	902.5	Intronic	http://genome.ucsc.edu/cgi-bin/hgTracks?position=chr3R:24452260-24462560	"CG10011,CG9988,CG14062,"	"0,4713,9885,"	 CG10011 	3365	481.6	902.5	1250	1.38	 // 	0.3853	2.5953	130.7837
1007	chr2L	3079780	3080080	3079920	947	Intronic	http://genome.ucsc.edu/cgi-bin/hgTracks?position=chr2L:3074780-3085080	"toc,CG3523,v(2)k05816,"	"0,-11736,-24319,"	 toc 	7612	568.3	947	961.1	0.76	 /- 	0.5913	1.6911	19.0654
1008	chr3R	5705470	5705810	5705680	1073.1	Intronic	http://genome.ucsc.edu/cgi-bin/hgTracks?position=chr3R:5700470-5710810	"CG34360,CG12418,Teh1,"	"0,-4608,-11838,"	 CG12418 	4818	958.1	1073.1	1104.7	0.21	 -- 	0.8673	1.153	250.6494
1009	chr3R	7586240	7586540	7586380	954.4	Intronic	http://genome.ucsc.edu/cgi-bin/hgTracks?position=chr3R:7581240-7591540	"Lk6,l(3)neo38,CG6923,"	"0,7954,-11194,"	 Lk6 	580	360.1	954.4	875.3	1.28	 /\ 	0.4114	2.4306	123.9884
1010	chr3R	3939470	3939760	3939610	872.3	Intronic	http://genome.ucsc.edu/cgi-bin/hgTracks?position=chr3R:3934470-3944760	"puc,CG7900,CG7878,"	"0,-8805,8810,"	 puc 	8554	196.4	872.3	1114.4	2.5	 // 	0.1762	5.6754	83.5769
1011	chr3L	10959780	10960120	10959940	837.3	Intergenic	http://genome.ucsc.edu/cgi-bin/hgTracks?position=chr3L:10954780-10965120	"CG14147,klu,CG34050,"	"5813,14885,-21740,"	 CG14147 	5813	646.1	837.3	553.2	-0.22	 /\ 	1.168	0.8562	67.7743
1012	chr3R	19089590	19089910	19089740	889.8	Intergenic	http://genome.ucsc.edu/cgi-bin/hgTracks?position=chr3R:19084590-19094910	"orb,CG13827,wda,"	"623,-3416,-5961,"	 orb 	3894	306	889.8	966.8	1.66	 // 	0.3165	3.1593	35.4057
1013	chr2L	20798950	20799260	20799110	889.3	Intronic	http://genome.ucsc.edu/cgi-bin/hgTracks?position=chr2L:20793950-20804260	"CG9328,vari,Pomp,"	"0,-2070,-10010,"	 CG9328 	1380	532	889.3	1073.8	1.01	 // 	0.4955	2.0183	45.7824
1014	chr3L	19675940	19676280	19676110	961.3	Intergenic	http://genome.ucsc.edu/cgi-bin/hgTracks?position=chr3L:19670940-19681280	"CG8765,Gbeta76C,LCBP1,"	"927,4617,7495,"	 CG8765 	4340	511.3	961.3	1289.4	1.33	 // 	0.3965	2.5221	42.6954
1015	chr2R	7194580	7194880	7194740	835.7	Intronic	http://genome.ucsc.edu/cgi-bin/hgTracks?position=chr2R:7189580-7199880	"Fpps,CG7745,CG7741,"	"0,648,-1628,"	 Fpps 	330	440.9	835.7	867.8	0.98	 /- 	0.508	1.9684	220.2088
1016	chr3R	12747280	12747610	12747440	835.7	Intergenic	http://genome.ucsc.edu/cgi-bin/hgTracks?position=chr3R:12742280-12752610	"Abd-B,CG10349,CG14909,"	"5491,-36608,53499,"	 Abd-B 	12858	188.2	835.7	1157.3	2.62	 // 	0.1626	6.1492	58.9688
1017	chr2L	15319820	15320300	15319990	834.7	Intergenic	http://genome.ucsc.edu/cgi-bin/hgTracks?position=chr2L:15314820-15325300	"nht,esg,CG15262,"	"-1089,13873,-20727,"	 nht 	1089	320.8	834.7	1064	1.73	 // 	0.3015	3.3165	55.6017
1018	chr2R	16747240	16747550	16747390	1057.8	Intergenic	http://genome.ucsc.edu/cgi-bin/hgTracks?position=chr2R:16742240-16752550	"CG15227,CG9993,IM4,"	"6215,-7764,8950,"	 CG15227 	6215	1980.6	1057.8	457.1	-2.12	 \\ 	4.3331	0.2308	21.9302
1019	chr3L	6061390	6061700	6061540	932.7	Intronic	http://genome.ucsc.edu/cgi-bin/hgTracks?position=chr3L:6056390-6066700	"CG42269,CG6602,CG13295,"	"0,3703,5048,"	 CG42269 	1946	1476.7	932.7	624.7	-1.24	 \\ 	2.3639	0.423	44.8774
1020	chr2R	16131590	16132220	16132040	833.1	CDS	http://genome.ucsc.edu/cgi-bin/hgTracks?position=chr2R:16126590-16137220	"CG11208,ppk6,CG11048,"	"0,1235,-1653,"	 CG11208 	864	1772.4	833.1	282	-2.65	 \\ 	6.2844	0.1591	34.6046
1021	chr2R	11787320	11787630	11787460	932.2	Intronic	http://genome.ucsc.edu/cgi-bin/hgTracks?position=chr2R:11782320-11792630	"sli,CG33463,CG8291,"	"0,-3528,23084,"	 CG33463 	3528	491.3	932.2	619.6	0.33	 /\ 	0.7929	1.2612	46.5564
1022	chr3R	15821080	15821590	15821250	832	Intronic	http://genome.ucsc.edu/cgi-bin/hgTracks?position=chr3R:15816080-15826590	"Hs6st,MED25,CG17190,"	"0,13467,16247,"	 Hs6st 	12994	209	832	1526.3	2.87	 // 	0.1369	7.3045	149.2689
1023	chrX	12100520	12100830	12100670	944.9	Intronic	http://genome.ucsc.edu/cgi-bin/hgTracks?position=chrX:12095520-12105830	"Ten-a,CG1924,CG32655,"	"0,-28030,28033,"	 Ten-a 	10869	206	944.9	1358.1	2.72	 // 	0.1517	6.5931	91.9598
1024	chr2R	18210000	18210480	18210320	828.3	Promoter	http://genome.ucsc.edu/cgi-bin/hgTracks?position=chr2R:18205000-18215480	"Gp150,CG34207,T3dh,"	"0,6599,6910,"	 Gp150 	87	228.2	828.3	1389.6	2.61	 // 	0.1642	6.0888	157.0081
1025	chr3R	2712040	2712340	2712180	888.2	Intergenic	http://genome.ucsc.edu/cgi-bin/hgTracks?position=chr3R:2707040-2717340	"Antp,ftz,Scr,"	"9794,-20230,-36294,"	 ftz 	22135	570.5	888.2	919.3	0.69	 /- 	0.6206	1.6113	25.104
1026	chr2R	14194670	14195150	14194810	849.5	Intergenic	http://genome.ucsc.edu/cgi-bin/hgTracks?position=chr2R:14189670-14200150	"CG14505,Tango8,CG18540,"	"-3328,4516,-7271,"	 CG14505 	3328	359.4	849.5	1156.7	1.69	 // 	0.3107	3.2188	70.4655
1027	chr4	426880	427200	427040	832	Intergenic	http://genome.ucsc.edu/cgi-bin/hgTracks?position=chr4:421880-432200	"CG2052,lgs,Hcf,"	"-13024,30536,-31430,"	 CG2052 	13024	170.4	832	1469.6	3.11	 // 	0.116	8.6236	108.7781
1028	chr3R	14816920	14817290	14817060	823	Intronic	http://genome.ucsc.edu/cgi-bin/hgTracks?position=chr3R:14811920-14822290	"gukh,snRNP-U1,dnk,"	"0,-7690,-8560,"	 gukh 	7314	232.7	823	1139.6	2.29	 // 	0.2042	4.8979	174.6016
1029	chr2L	89110	89450	89290	822.5	Intergenic	http://genome.ucsc.edu/cgi-bin/hgTracks?position=chr2L:84110-94450	"net,CG11376,CG11374,"	"-1908,5461,-11651,"	 net 	1908	311.9	822.5	1167	1.9	 // 	0.2673	3.7411	35.1296
1030	chr3R	260020	260370	260200	1118.2	Intronic	http://genome.ucsc.edu/cgi-bin/hgTracks?position=chr3R:255020-265370	"CG1074,eIF3-S10,CG9804,"	"0,-548,1743,"	 CG1074 	486	1115.9	1118.2	1074.9	-0.05	 -- 	1.0381	0.9633	40.642
1031	chr3R	12094230	12094550	12094410	850.6	CDS	http://genome.ucsc.edu/cgi-bin/hgTracks?position=chr3R:12089230-12099550	"CG12785,Mst89B,Mat89Bb,"	"0,-255,-1778,"	 Mst89B 	1677	500.1	850.6	1028.6	1.04	 // 	0.4863	2.0565	37.239
1032	chr2R	4555030	4555340	4555190	927.9	Intronic	http://genome.ucsc.edu/cgi-bin/hgTracks?position=chr2R:4550030-4560340	"l(2)44DEa,ptc,CG30354,"	"0,-2462,9641,"	 l(2)44DEa 	1513	173.4	927.9	1330.1	2.94	 // 	0.1304	7.6711	210.1971
1033	chr3R	21458960	21459510	21459370	816.7	Intergenic	http://genome.ucsc.edu/cgi-bin/hgTracks?position=chr3R:21453960-21464510	"jigr1,CG4685,CG4673,"	"4178,-6727,-8988,"	 jigr1 	4178	359.4	816.7	1055.5	1.55	 // 	0.3405	2.937	155.1827
1034	chr2L	7048620	7049080	7048810	815.6	Intronic	http://genome.ucsc.edu/cgi-bin/hgTracks?position=chr2L:7043620-7054080	"milt,CG31630,Mnn1,"	"0,-1543,7495,"	 milt 	1415	1013.6	815.6	1080.1	0.09	 -/ 	0.9385	1.0655	84.4054
1035	chr2L	801270	801570	801420	815.1	Intergenic	http://genome.ucsc.edu/cgi-bin/hgTracks?position=chr2L:796270-806570	"Nnf1b,KH1,Pkg21D,"	"9225,10211,-10625,"	 Nnf1b 	9225	1284.1	815.1	182.5	-2.81	 \\ 	7.0365	0.1421	9.7231
1036	chr2L	951810	952110	951940	924.2	CDS	http://genome.ucsc.edu/cgi-bin/hgTracks?position=chr2L:946810-957110	"CG4341,GluRIIC,Lsp1beta,"	"0,-34135,-50620,"	 CG4341 	29146	2165.8	924.2	167	-3.7	 \\ 	12.9656	0.0771	3.6402
1037	chr3R	2742520	2742840	2742700	854.3	Intronic	http://genome.ucsc.edu/cgi-bin/hgTracks?position=chr3R:2737520-2747840	"Antp,ftz,Scr,"	"0,-50750,-66814,"	 Antp 	15862	462.4	854.3	453.7	-0.03	 /\ 	1.0192	0.9812	61.2093
1038	chr3R	10112090	10112390	10112250	904.6	UTR5	http://genome.ucsc.edu/cgi-bin/hgTracks?position=chr3R:10107090-10117390	"trx,CG12207,CG3259,"	"0,2543,15927,"	 trx 	373	349.7	904.6	1016	1.54	 // 	0.3442	2.9051	331.0614
1039	chr3R	12568020	12568340	12568190	810.3	Intergenic	http://genome.ucsc.edu/cgi-bin/hgTracks?position=chr3R:12563020-12573340	"Ubx,CG31275,Glut3,"	"-7842,8263,45842,"	 Ubx 	7842	174.9	810.3	923.9	2.4	 // 	0.1893	5.2834	81.0299
1040	chrX	14524000	14524320	14524160	809.8	Intronic	http://genome.ucsc.edu/cgi-bin/hgTracks?position=chrX:14519000-14529320	"NetA,CG9413,nmdyn-D6,"	"0,-27547,-45470,"	 NetA 	23704	306	809.8	818.6	1.42	 /- 	0.3738	2.6751	60.5417
1041	chr3R	25596720	25597030	25596880	876	Intronic	http://genome.ucsc.edu/cgi-bin/hgTracks?position=chr3R:25591720-25602030	"kay,fig,CG1973,"	"0,8137,-17551,"	 kay 	1820	361.6	876	1037.7	1.52	 // 	0.3484	2.8699	93.7731
1042	chr2R	11681480	11681790	11681630	865.4	Intronic	http://genome.ucsc.edu/cgi-bin/hgTracks?position=chr2R:11676480-11686790	"Zasp,CG30321,CG33465,"	"0,-535,25102,"	 CG30321 	802	325.3	865.4	1188.8	1.87	 // 	0.2736	3.6546	66.5629
1043	chr3R	2937000	2937320	2937170	808.2	Intronic	http://genome.ucsc.edu/cgi-bin/hgTracks?position=chr3R:2932000-2942320	"Alh,Mlp84B,CG10098,"	"0,2602,13101,"	 Alh 	3031	131.2	808.2	950.8	2.86	 // 	0.1379	7.2495	154.6103
1044	chrX	13121640	13121960	13121790	806.1	Intronic	http://genome.ucsc.edu/cgi-bin/hgTracks?position=chrX:13116640-13126960	"mew,CG32639,REG,"	"0,8337,-13776,"	 CG32639 	8766	177.1	806.1	1278	2.85	 // 	0.1386	7.2167	125.3342
1045	chrX	18562250	18562550	18562410	905.7	Intergenic	http://genome.ucsc.edu/cgi-bin/hgTracks?position=chrX:18557250-18567550	"CG6696,fu,CG6659,"	"-6224,-7147,-11091,"	 CG6696 	6224	311.2	905.7	1205.9	1.95	 // 	0.2581	3.875	107.25
1046	chr3R	9230820	9231230	9230960	891.4	Promoter	http://genome.ucsc.edu/cgi-bin/hgTracks?position=chr3R:9225820-9236230	"yellow-e2,yellow-e3,CG33977,"	"68,-370,-2189,"	 yellow-e3 	370	517.2	891.4	1418.2	1.46	 // 	0.3647	2.742	136.5971
1047	chr2R	2473280	2473580	2473440	829.9	Intronic	http://genome.ucsc.edu/cgi-bin/hgTracks?position=chr2R:2468280-2478580	"jing,CG15233,CG15234,"	"0,13969,21054,"	 CG15233 	15043	203.8	829.9	985.1	2.27	 // 	0.2068	4.8345	103.2988
1048	chr3R	939730	940040	939900	860.6	Intergenic	http://genome.ucsc.edu/cgi-bin/hgTracks?position=chr3R:934730-945040	"CG12007,CG12589,corto,"	"13909,23008,-27492,"	 CG12007 	13909	100.8	860.6	1689.9	4.07	 // 	0.0596	16.7697	180.6452
1049	chr3R	21006390	21006720	21006540	852.2	Intronic	http://genome.ucsc.edu/cgi-bin/hgTracks?position=chr3R:21001390-21011720	"CG34110,dan,CG13653,"	"0,4194,14741,"	 dan 	4194	263	852.2	1238.5	2.23	 // 	0.2124	4.7085	249.5334
1050	chrX	7063320	7063630	7063470	893	Intergenic	http://genome.ucsc.edu/cgi-bin/hgTracks?position=chrX:7058320-7068630	"CG9650,fz4,CG8300,"	"23638,-59145,-63092,"	 CG9650 	23638	445.3	893	1393.6	1.65	 // 	0.3196	3.1294	146.5566
1051	chr2L	1411260	1411560	1411410	1610.5	Intronic	http://genome.ucsc.edu/cgi-bin/hgTracks?position=chr2L:1406260-1416560	"lea,CG14346,NLaz,"	"0,-42363,-49678,"	 lea 	9039	1075.9	1610.5	1949.6	0.86	 // 	0.5518	1.8121	270.7119
1052	chr3R	9890200	9890500	9890340	934.8	Intronic	http://genome.ucsc.edu/cgi-bin/hgTracks?position=chr3R:9885200-9895500	"foxo,CG3153,CG14358,"	"0,24904,27874,"	 foxo 	7647	507.6	934.8	1416.4	1.48	 // 	0.3583	2.7907	15.6438
1053	chr2L	12670440	12670750	12670610	879.2	Intronic	http://genome.ucsc.edu/cgi-bin/hgTracks?position=chr2L:12665440-12675750	"pdm2,CG15485,CG5525,"	"0,-896,19725,"	 CG15485 	896	1082.5	879.2	819.8	-0.4	 -- 	1.3205	0.7573	20.8629
1054	chr2R	17227950	17228270	17228100	799.2	CDS	http://genome.ucsc.edu/cgi-bin/hgTracks?position=chr2R:17222950-17233270	"dom,CG15666,CG9822,"	"0,1389,6279,"	 CG15666 	1389	523.9	799.2	615.5	0.23	 /\ 	0.851	1.175	50.5012
1055	chr3L	14972290	14972590	14972450	898.3	Intergenic	http://genome.ucsc.edu/cgi-bin/hgTracks?position=chr3L:14967290-14977590	"CG3349,Ocho,CG5114,"	"758,-3310,3497,"	 CG3349 	758	403.8	898.3	879.8	1.12	 /- 	0.459	2.1788	32.4976
1056	chr2R	12557190	12557490	12557350	927.4	Promoter	http://genome.ucsc.edu/cgi-bin/hgTracks?position=chr2R:12552190-12562490	"CG34457,Picot,CG34458,"	"480,-2167,2206,"	 CG34457 	480	1499	927.4	338.1	-2.15	 \\ 	4.4336	0.2256	12.1438
1057	chrX	19114480	19114770	19114630	1094.9	Promoter	http://genome.ucsc.edu/cgi-bin/hgTracks?position=chrX:19109480-19119770	"CG7884,CG7876,CG7874,"	"26,-4007,-5659,"	 CG7884 	26	548.3	1094.9	1503.4	1.45	 // 	0.3647	2.7419	228.787
1058	chr2R	17251430	17251740	17251580	979.3	Intronic	http://genome.ucsc.edu/cgi-bin/hgTracks?position=chr2R:17246430-17256740	"cv-2,CG17974,CG9822,"	"0,-13231,-16224,"	 CG17974 	13231	378.6	979.3	990.8	1.39	 /- 	0.3821	2.6169	102.0769
1059	chr2L	12666060	12666370	12666200	853.7	Intronic	http://genome.ucsc.edu/cgi-bin/hgTracks?position=chr2L:12661060-12671370	"pdm2,CG15485,CG5525,"	"0,1042,24135,"	 CG15485 	3514	568.3	853.7	998.3	0.81	 // 	0.5693	1.7565	167.4082
1060	chr2L	3071660	3071960	3071820	893.5	Intronic	http://genome.ucsc.edu/cgi-bin/hgTracks?position=chr2L:3066660-3076960	"toc,CG3523,v(2)k05816,"	"0,-3636,-16219,"	 toc 	488	612.8	893.5	1262	1.04	 // 	0.4856	2.0595	176.2075
1061	chr2L	17266810	17267120	17266960	851.1	Intergenic	http://genome.ucsc.edu/cgi-bin/hgTracks?position=chr2L:17261810-17272120	"beat-IIIc,CG15140,CG6380,"	"-6228,19452,24209,"	 beat-IIIc 	6228	243.8	851.1	892.4	1.87	 /- 	0.2732	3.6608	77.7325
1062	chr3L	10289690	10290000	10289840	873.4	Intronic	http://genome.ucsc.edu/cgi-bin/hgTracks?position=chr3L:10284690-10295000	"CG6559,Or67d,can,"	"0,-22116,-29629,"	 CG6559 	15973	369.7	873.4	846.7	1.2	 /- 	0.4367	2.2899	16.931
1063	chrX	10477610	10477920	10477770	819.3	Intronic	http://genome.ucsc.edu/cgi-bin/hgTracks?position=chrX:10472610-10482920	"spri,Rab9D,Hmr,"	"0,5444,7181,"	 spri 	1286	872.1	819.3	428.5	-1.03	 -\ 	2.0354	0.4913	30.7357
1064	chr3R	27048800	27049210	27049010	793.3	Intronic	http://genome.ucsc.edu/cgi-bin/hgTracks?position=chr3R:27043800-27054210	"CG12054,CG1746,CG15561,"	"0,-3653,-7382,"	 CG12054 	1628	450.5	793.3	954.2	1.08	 // 	0.4721	2.1181	185.227
1065	chr3L	5925470	5925770	5925620	926.9	Promoter	http://genome.ucsc.edu/cgi-bin/hgTracks?position=chr3L:5920470-5930770	"Bj1,CG33993,CG33523,"	"0,512,-2400,"	 Bj1 	147	243.8	926.9	1376.4	2.5	 // 	0.1771	5.6462	386.158
1066	chr2R	5295260	5295580	5295440	825.7	Intronic	http://genome.ucsc.edu/cgi-bin/hgTracks?position=chr2R:5290260-5300580	"wun,wun2,CG33774,"	"0,6408,-7631,"	 wun 	1541	1879.8	825.7	267.2	-2.81	 \\ 	7.0364	0.1421	13.7076
1067	chr2R	2867780	2868100	2867960	910.5	Intronic	http://genome.ucsc.edu/cgi-bin/hgTracks?position=chr2R:2862780-2873100	"vimar,CG30156,CG17002,"	"0,990,5272,"	 CG30156 	2531	204.5	910.5	1316.3	2.69	 // 	0.1554	6.4367	47.4144
1068	chrX	2332370	2332950	2332770	790.7	Intergenic	http://genome.ucsc.edu/cgi-bin/hgTracks?position=chrX:2327370-2337950	"tko,boi,z,"	"3575,5426,9031,"	 tko 	5239	1249.3	790.7	522.9	-1.26	 \\ 	2.3892	0.4185	30.4274
1069	chr3R	1036960	1037490	1037320	836.3	Intronic	http://genome.ucsc.edu/cgi-bin/hgTracks?position=chr3R:1031960-1042490	"cno,CG12161,CG1116,"	"0,6146,8069,"	 cno 	5827	258.6	836.3	874.1	1.76	 /- 	0.2958	3.3803	50.7668
1070	chr2L	5602410	5602720	5602560	855.9	Intergenic	http://genome.ucsc.edu/cgi-bin/hgTracks?position=chr2L:5597410-5607720	"CG14010,CG18266,CG7251,"	"269,-3924,-14146,"	 CG18266 	5728	477.2	855.9	744.3	0.64	 /\ 	0.6411	1.5597	19.211
1071	chr3R	3941900	3942210	3942050	830.4	Intronic	http://genome.ucsc.edu/cgi-bin/hgTracks?position=chr3R:3936900-3947210	"puc,CG7878,CG9667,"	"0,6370,8958,"	 CG7878 	6370	469.8	830.4	823.8	0.81	 /- 	0.5703	1.7536	41.757
1072	chr2L	5789380	5789680	5789530	813.5	Intronic	http://genome.ucsc.edu/cgi-bin/hgTracks?position=chr2L:5784380-5794680	"CG9171,CG31913,CG14005,"	"0,-4637,10983,"	 CG31913 	5500	145.2	813.5	1629.8	3.49	 // 	0.0891	11.2225	159.4482
1073	chrX	8503680	8503970	8503830	925.8	Intergenic	http://genome.ucsc.edu/cgi-bin/hgTracks?position=chrX:8498680-8508970	"Caf1-180,Crag,CG12659,"	"-3495,-8581,-17407,"	 Caf1-180 	3495	833.6	925.8	1037.7	0.32	 -- 	0.8033	1.2449	24.9708
1074	chrX	9983590	9983900	9983760	931.1	Intronic	http://genome.ucsc.edu/cgi-bin/hgTracks?position=chrX:9978590-9988900	"CG34104,CG2974,CG2972,"	"0,-3556,-4677,"	 CG34104 	3195	602.4	931.1	974.2	0.69	 /- 	0.6183	1.6173	21.0032
1075	chr2R	18569250	18569550	18569390	877.6	Intergenic	http://genome.ucsc.edu/cgi-bin/hgTracks?position=chr2R:18564250-18574550	"ppa,CG12190,robo,"	"3639,-8673,10638,"	 ppa 	7088	330.5	877.6	828.9	1.33	 /- 	0.3987	2.5083	111.5763
1076	chr3R	21973680	21973990	21973850	843.7	Intergenic	http://genome.ucsc.edu/cgi-bin/hgTracks?position=chr3R:21968680-21978990	"CG6142,CG31324,CG14556,"	"-11170,-17450,-20256,"	 CG6142 	13134	1187.8	843.7	358.1	-1.73	 \\ 	3.3167	0.3015	5.0976
1077	chr2L	13214200	13214510	13214370	785.9	CDS	http://genome.ucsc.edu/cgi-bin/hgTracks?position=chr2L:13209200-13219510	"kek4,CG9426,CG15482,"	"0,1919,-2556,"	 kek4 	782	889.2	785.9	603.5	-0.56	 -\ 	1.4732	0.6788	81.3937
1078	chr3R	5995850	5996160	5996010	870.2	UTR5	http://genome.ucsc.edu/cgi-bin/hgTracks?position=chr3R:5990850-6001160	"Best1,CG12814,CG6254,"	"0,866,-8960,"	 Best1 	197	325.3	870.2	1051.5	1.69	 // 	0.3094	3.2325	114.8369
1079	chr2L	12730730	12731030	12730880	922.1	CDS	http://genome.ucsc.edu/cgi-bin/hgTracks?position=chr2L:12725730-12736030	"MRP,CG5792,CG5787,"	"0,-8923,-18412,"	 MRP 	8604	823.2	922.1	686.5	-0.26	 -\ 	1.1992	0.8339	44.4348
1080	chr2R	15160800	15161110	15160960	1042.9	Intergenic	http://genome.ucsc.edu/cgi-bin/hgTracks?position=chr2R:15155800-15166110	"rib,CG11906,CG10476,"	"2270,7962,11095,"	 rib 	2270	806.9	1042.9	1010.3	0.32	 /- 	0.7987	1.252	33.4995
1081	chr3R	24977620	24977910	24977770	925.3	Promoter	http://genome.ucsc.edu/cgi-bin/hgTracks?position=chr3R:24972620-24982910	"Slbp,ligatin,Rpn2,"	"22,-258,1414,"	 ligatin 	258	385.3	925.3	1334.1	1.79	 // 	0.2888	3.4624	379.0167
1082	chr2L	17261720	17262030	17261870	867	Intergenic	http://genome.ucsc.edu/cgi-bin/hgTracks?position=chr2L:17256720-17267030	"beat-IIIc,CG15140,CG6380,"	"-1138,24542,29299,"	 beat-IIIc 	1138	458.7	867	871.3	0.93	 /- 	0.5264	1.8996	64.4239
1083	chrX	17391830	17392160	17391970	788	Intronic	http://genome.ucsc.edu/cgi-bin/hgTracks?position=chrX:17386830-17397160	"CG8557,CG12432,CG8568,"	"0,34890,-45394,"	 CG8557 	3082	1304.1	788	168.8	-2.95	 \\ 	7.7275	0.1294	8.0258
1084	chrX	8549110	8549430	8549260	879.7	Intergenic	http://genome.ucsc.edu/cgi-bin/hgTracks?position=chrX:8544110-8554430	"CG12772,CG11284,Ppt1,"	"21835,26354,33395,"	 CG12772 	21835	698	879.7	626.4	-0.16	 /\ 	1.1143	0.8975	29.7143
1085	chr2R	10987220	10987570	10987400	778.5	Intergenic	http://genome.ucsc.edu/cgi-bin/hgTracks?position=chr2R:10982220-10992570	"chn,CG33467,CG34186,"	"15361,-43654,45072,"	 chn 	15361	457.2	778.5	867.3	0.92	 /- 	0.5271	1.897	131.4282
1086	chr3R	7713850	7714160	7714000	778.5	Intronic	http://genome.ucsc.edu/cgi-bin/hgTracks?position=chr3R:7708850-7719160	"CG31368,mthl5,CG6971,"	"0,-1113,4030,"	 mthl5 	1113	254.9	778.5	920.5	1.85	 // 	0.2769	3.6112	119.4388
1087	chr2R	15864960	15865260	15865130	793.9	Intergenic	http://genome.ucsc.edu/cgi-bin/hgTracks?position=chr2R:15859960-15870260	"CG8654,CG10822,CG16898,"	"3443,-25674,25993,"	 CG8654 	3443	749.9	793.9	756.8	0.01	 -- 	0.9908	1.0093	16.4646
1088	chr3L	15663770	15664070	15663910	896.7	Intergenic	http://genome.ucsc.edu/cgi-bin/hgTracks?position=chr3L:15658770-15669070	"CG7304,Eig71Ek,Eig71Ej,"	"7422,-9007,-9795,"	 CG7304 	7422	799.5	896.7	940.5	0.23	 -- 	0.8501	1.1763	13.6038
1089	chr2L	12089420	12089740	12089580	768.4	Intergenic	http://genome.ucsc.edu/cgi-bin/hgTracks?position=chr2L:12084420-12094740	"prd,CG5325,CG6712,"	"-3788,4190,5588,"	 prd 	3788	1100.3	768.4	587.5	-0.91	 \- 	1.8728	0.5339	30.3866
1090	chr3R	11994160	11994460	11994300	873.4	CDS	http://genome.ucsc.edu/cgi-bin/hgTracks?position=chr3R:11989160-11999460	"CG6006,CG8925,CG8927,"	"0,3430,12441,"	 CG8925 	3430	830.6	873.4	258	-1.69	 -\ 	3.2194	0.3106	6.0679
1091	chr3L	4363340	4363640	4363490	895.1	Intronic	http://genome.ucsc.edu/cgi-bin/hgTracks?position=chr3L:4358340-4368640	"Cip4,mRpS6,CG33514,"	"0,1064,2005,"	 Cip4 	484	410.5	895.1	1299.2	1.66	 // 	0.316	3.1649	50.4032
1092	chr2R	8793730	8794040	8793890	770	Intergenic	http://genome.ucsc.edu/cgi-bin/hgTracks?position=chr2R:8788730-8799040	"vg,NAT1,CG13319,"	"-6990,9611,17518,"	 NAT1 	9611	883.2	770	326.7	-1.43	 -\ 	2.7039	0.3698	26.733
1093	chr3L	14635210	14635520	14635370	850	Intronic	http://genome.ucsc.edu/cgi-bin/hgTracks?position=chr3L:14630210-14640520	"dlp,RecQ5,CG9628,"	"0,-10197,-14096,"	 dlp 	9651	163.8	850	1150.4	2.81	 // 	0.1423	7.0254	116.9787
1094	chr3R	2904790	2905100	2904960	840	Intronic	http://genome.ucsc.edu/cgi-bin/hgTracks?position=chr3R:2899790-2910100	"Aly,CG1943,CG1939,"	"0,-1451,2950,"	 Aly 	1166	236.4	840	805.5	1.77	 /- 	0.2935	3.4077	159.9315
1095	chr2L	7247400	7247780	7247590	774.3	Intergenic	http://genome.ucsc.edu/cgi-bin/hgTracks?position=chr2L:7242400-7252780	"CG13786,Ndae1,Wnt4,"	"3128,-7090,7869,"	 CG13786 	5182	445.3	774.3	762.6	0.78	 /- 	0.584	1.7124	47.4154
1096	chr3R	26607460	26608030	26607640	765.2	Intronic	http://genome.ucsc.edu/cgi-bin/hgTracks?position=chr3R:26602460-26613030	"zfh1,wts,dj-1beta,"	"0,7738,25207,"	 zfh1 	1339	240.1	765.2	874.7	1.86	 // 	0.2745	3.6435	158.9329
1097	chr3L	21453220	21453520	21453380	882.4	Intergenic	http://genome.ucsc.edu/cgi-bin/hgTracks?position=chr3L:21448220-21458520	"Syx7,croc,CG5656,"	"-12145,13754,-15466,"	 Syx7 	14459	252.7	882.4	1185.3	2.23	 // 	0.2132	4.6912	46.7504
1098	chr3R	8209970	8210290	8210130	836.3	Promoter	http://genome.ucsc.edu/cgi-bin/hgTracks?position=chr3R:8204970-8215290	"CG17639,CG10035,CG34402,"	"0,-1718,1840,"	 CG17639 	62	485.3	836.3	610.4	0.33	 /\ 	0.7951	1.2577	36.1685
1099	chrX	4347800	4348320	4348150	763.7	Intronic	http://genome.ucsc.edu/cgi-bin/hgTracks?position=chrX:4342800-4353320	"bi,CG12685,CG32773,"	"0,61496,-65866,"	 bi 	41262	354.2	763.7	785.5	1.15	 /- 	0.4509	2.2177	67.695
1100	chr3L	21065120	21065430	21065260	838.9	CDS	http://genome.ucsc.edu/cgi-bin/hgTracks?position=chr3L:21060120-21070430	"siz,ko,CG33285,"	"0,3406,16102,"	 siz 	4273	469	838.9	423.9	-0.15	 /\ 	1.1065	0.9038	26.0875
1101	chr3R	4667660	4667960	4667820	852.2	Intronic	http://genome.ucsc.edu/cgi-bin/hgTracks?position=chr3R:4662660-4672960	"pyd,CG8379,CG9836,"	"0,-14813,-17925,"	 pyd 	4164	231.2	852.2	1058.3	2.19	 // 	0.2184	4.5779	94.136
1102	chr3R	26442340	26442640	26442480	1086.9	Intergenic	http://genome.ucsc.edu/cgi-bin/hgTracks?position=chr3R:26437340-26447640	"CG31016,CG2267,PH4alphaNE3,"	"-8608,10481,-10614,"	 CG31016 	10564	1421.2	1086.9	347.8	-2.03	 \\ 	4.0859	0.2447	15.7276
1103	chr2R	14031600	14031910	14031760	847.4	CDS	http://genome.ucsc.edu/cgi-bin/hgTracks?position=chr2R:14026600-14036910	"pAbp,CG17680,CG5742,"	"0,3041,4208,"	 pAbp 	2857	415.7	847.4	485.7	0.22	 /\ 	0.8559	1.1684	44.4968
1104	chr2R	17530500	17530980	17530750	761	Intergenic	http://genome.ucsc.edu/cgi-bin/hgTracks?position=chr2R:17525500-17535980	"CG10082,CG10321,CG30284,"	"2932,-4844,7579,"	 CG10082 	2932	702.4	761	537.2	-0.39	 -\ 	1.3076	0.7647	25.6866
1105	chr3L	5616250	5616770	5616590	759.4	Intergenic	http://genome.ucsc.edu/cgi-bin/hgTracks?position=chr3L:5611250-5621770	"Blimp-1,Eaf6,mthl2,"	"7492,-15250,-16302,"	 Blimp-1 	7492	293.4	759.4	927.9	1.66	 // 	0.3162	3.1623	56.6093
1106	chr3L	18166860	18167150	18167000	873.4	Intronic	http://genome.ucsc.edu/cgi-bin/hgTracks?position=chr3L:18161860-18172150	"W,CG13699,CG7330,"	"0,-11385,-20276,"	 CG13699 	11385	367.5	873.4	1152.7	1.65	 // 	0.3188	3.1365	30.9654
1107	chr3L	1501940	1502250	1502110	805.5	Intronic	http://genome.ucsc.edu/cgi-bin/hgTracks?position=chr3L:1496940-1507250	"pUf68,Psa,cue,"	"0,732,1102,"	 pUf68 	488	698.7	805.5	822.6	0.24	 -- 	0.8494	1.1773	193.1286
1108	chr3L	788780	789100	788940	861.7	Intergenic	http://genome.ucsc.edu/cgi-bin/hgTracks?position=chr3L:783780-794100	"CG13898,emc,CG13900,"	"14486,-35435,37769,"	 CG13898 	15111	798.8	861.7	583.5	-0.45	 -\ 	1.3689	0.7305	7.1947
1109	chr3L	8308000	8308310	8308170	851.6	Intronic	http://genome.ucsc.edu/cgi-bin/hgTracks?position=chr3L:8303000-8313310	"CG7185,CG13670,CG7188,"	"0,5692,-6108,"	 CG7185 	417	332	851.6	836.9	1.33	 /- 	0.3966	2.5213	265.6896
1110	chr3R	19653310	19653600	19653450	844.7	Intronic	http://genome.ucsc.edu/cgi-bin/hgTracks?position=chr3R:19648310-19658600	"CG34355,CG33111,ofs,"	"0,-8496,-9086,"	 CG34355 	6199	738	844.7	1264.8	0.78	 -/ 	0.5835	1.7139	102.5247
1111	chrXHet	68230	68540	68380	860.6	CDS	http://genome.ucsc.edu/cgi-bin/hgTracks?position=chrXHet:63230-73540	"CG17159,su(f),CG17169,"	"0,814,-4031,"	 su(f) 	814	412.7	860.6	678.5	0.72	 /\ 	0.6083	1.6439	48.909
1112	chr2L	7310240	7310550	7310400	818.8	Intronic	http://genome.ucsc.edu/cgi-bin/hgTracks?position=chr2L:7305240-7315550	"wg,Wnt6,Wnt4,"	"0,30036,-33232,"	 wg 	1311	185.2	818.8	1224.8	2.72	 // 	0.1512	6.612	70.8571
1113	chr2L	8146830	8147140	8146980	825.1	Intronic	http://genome.ucsc.edu/cgi-bin/hgTracks?position=chr2L:8141830-8152140	"CG8552,CG31606,CG31607,"	"0,649,1969,"	 CG31606 	649	295.6	825.1	1121.3	1.92	 // 	0.2637	3.7926	18.4663
1114	chr2R	10642970	10643560	10643400	752.5	UTR5	http://genome.ucsc.edu/cgi-bin/hgTracks?position=chr2R:10637970-10648560	"CG10151,CG12859,CG10153,"	"0,625,1165,"	 CG10151 	303	572.8	752.5	572.6	0	 /\ 	1.0002	0.9998	32.7917
1115	chr3L	21442370	21442670	21442510	818.8	Intergenic	http://genome.ucsc.edu/cgi-bin/hgTracks?position=chr3L:21437370-21447670	"Syx7,CG5656,CG5664,"	"-1275,-4596,-8087,"	 Syx7 	3589	472	818.8	780.3	0.73	 /- 	0.6049	1.6532	94.2488
1116	chr3R	1129670	1129980	1129820	750.4	Intronic	http://genome.ucsc.edu/cgi-bin/hgTracks?position=chr3R:1124670-1134980	"l(3)82Fd,Tim17b1,CG31538,"	"0,-2909,-26263,"	 Tim17b1 	3954	457.2	750.4	413.6	-0.14	 /\ 	1.1053	0.9047	27.1971
1117	chr2L	18145470	18145760	18145600	798.1	Intronic	http://genome.ucsc.edu/cgi-bin/hgTracks?position=chr2L:18140470-18150760	"Socs36E,kel,CG17681,"	"0,-7390,7816,"	 Socs36E 	6810	205.2	798.1	1451.9	2.82	 // 	0.1414	7.074	265.5572
1118	chr3R	586870	587170	587020	912.6	Intronic	http://genome.ucsc.edu/cgi-bin/hgTracks?position=chr3R:581870-592170	"CG31530,CG14654,tacc,"	"0,6611,-12243,"	 CG14654 	6947	452.7	912.6	926.2	1.03	 /- 	0.4888	2.0458	44.5723
1119	chr2L	7305510	7305830	7305680	792.3	Intergenic	http://genome.ucsc.edu/cgi-bin/hgTracks?position=chr2L:7300510-7310830	"wg,Wnt4,Wnt6,"	"1480,-28512,34756,"	 wg 	1480	193.4	792.3	1077.2	2.48	 // 	0.1795	5.5701	27.0566
1120	chr2R	13456830	13457110	13456970	807.6	Intronic	http://genome.ucsc.edu/cgi-bin/hgTracks?position=chr2R:13451830-13462110	"POSH,Ngp,CG14482,"	"0,-1020,2866,"	 POSH 	728	426.8	807.6	479.4	0.17	 /\ 	0.8903	1.1232	27.5967
1121	chr2R	16533490	16534160	16533850	780.1	Intergenic	http://genome.ucsc.edu/cgi-bin/hgTracks?position=chr2R:16528490-16539160	"DMAP1,CG33785,CG33786,"	"-474,-2565,-2565,"	 DMAP1 	2308	495.7	780.1	1502.3	1.6	 // 	0.33	3.0306	435.1138
1122	chr3L	7982100	7982400	7982250	858.5	Intronic	http://genome.ucsc.edu/cgi-bin/hgTracks?position=chr3L:7977100-7987400	"nmo,CG8038,CG8209,"	"0,-10545,-11294,"	 nmo 	10102	314.9	858.5	1149.9	1.87	 // 	0.2739	3.6514	37.873
1123	chr3L	4253350	4253680	4253500	745.1	Intronic	http://genome.ucsc.edu/cgi-bin/hgTracks?position=chr3L:4248350-4258680	"ago,CG1265,CG15011,"	"0,1273,2490,"	 ago 	552	280.1	745.1	1160.7	2.05	 // 	0.2413	4.1442	361.5469
1124	chr3L	12076440	12076750	12076600	745.1	Intergenic	http://genome.ucsc.edu/cgi-bin/hgTracks?position=chr3L:12071440-12081750	"Sema-5c,CG17154,rols,"	"-1673,5142,-18641,"	 Sema-5c 	1673	182.3	745.1	1264.8	2.79	 // 	0.1441	6.9392	255.2696
1125	chr3L	11409510	11409840	11409670	744.6	Intergenic	http://genome.ucsc.edu/cgi-bin/hgTracks?position=chr3L:11404510-11414840	"CG7560,CG6149,CG11726,"	"8579,18186,-20924,"	 CG7560 	8579	1209.2	744.6	317.5	-1.93	 \\ 	3.8087	0.2626	8.8225
1126	chr2R	4536940	4537240	4537100	772.1	Promoter	http://genome.ucsc.edu/cgi-bin/hgTracks?position=chr2R:4531940-4542240	"ptc,l(2)44DEa,CG8635,"	"39,16259,-17633,"	 ptc 	39	97.1	772.1	879.8	3.18	 // 	0.1103	9.0644	254.788
1127	chrX	17633060	17633350	17633200	867	Promoter	http://genome.ucsc.edu/cgi-bin/hgTracks?position=chrX:17628060-17638350	"CG42270,CG15816,CG8173,"	"0,106,-29509,"	 CG15816 	106	176.3	867	1332.9	2.92	 // 	0.1323	7.5584	168.9888
1128	chr3L	189540	189840	189690	780.6	CDS	http://genome.ucsc.edu/cgi-bin/hgTracks?position=chr3L:184540-194840	"rno,Mtch,CG34140,"	"0,-3373,-5268,"	 Mtch 	5056	969.9	780.6	321.5	-1.59	 -\ 	3.0168	0.3315	24.6629
1129	chrX	8725350	8725660	8725500	743	Intergenic	http://genome.ucsc.edu/cgi-bin/hgTracks?position=chrX:8720350-8730660	"CG32710,Lim1,CG12075,"	"-10794,-25692,32645,"	 CG32710 	12246	366	743	891.3	1.28	 // 	0.4107	2.435	116.9661
1130	chr3L	12559580	12559890	12559750	744	Intronic	http://genome.ucsc.edu/cgi-bin/hgTracks?position=chr3L:12554580-12564890	"CG10632,ara,CG4069,"	"0,14023,-29340,"	 CG10632 	5872	173.4	744	1060	2.61	 // 	0.1636	6.1138	133.421
1131	chr3R	16117680	16118180	16117830	744.6	Intergenic	http://genome.ucsc.edu/cgi-bin/hgTracks?position=chr3R:16112680-16123180	"CG5060,cic,CG4367,"	"-990,1156,11969,"	 cic 	1156	246	744.6	874.1	1.83	 // 	0.2814	3.5534	373.2555
1132	chrX	18194310	18194950	18194780	739.3	Intergenic	http://genome.ucsc.edu/cgi-bin/hgTracks?position=chrX:18189310-18199950	"os,CG6023,upd3,"	"4596,13375,-16148,"	 os 	7078	135.6	739.3	1327.8	3.29	 // 	0.1021	9.7921	263.2046
1133	chr2R	9389750	9390050	9389900	842.6	UTR5	http://genome.ucsc.edu/cgi-bin/hgTracks?position=chr2R:9384750-9395050	"drk,mars,mip120,"	"0,405,4046,"	 drk 	357	180.8	842.6	1359.2	2.91	 // 	0.133	7.5181	231.4449
1134	chr2R	14300800	14301110	14300960	820.9	Promoter	http://genome.ucsc.edu/cgi-bin/hgTracks?position=chr2R:14295800-14306110	"imd,Dp1,GstE9,"	"0,0,-3620,"	 imd 	117	297.1	820.9	1247.1	2.07	 // 	0.2383	4.1973	106.8898
1135	chr3R	7017250	7017560	7017410	869.6	Intergenic	http://genome.ucsc.edu/cgi-bin/hgTracks?position=chr3R:7012250-7022560	"CG18577,nocturnin,Ugt86Dh,"	"4415,8727,-13731,"	 CG18577 	4415	390.5	869.6	577.8	0.57	 /\ 	0.6758	1.4797	16.6309
1136	chr3L	298560	298890	298710	735	Intronic	http://genome.ucsc.edu/cgi-bin/hgTracks?position=chr3L:293560-303890	"RhoGEF3,fwd,CG42377,"	"0,7496,-8376,"	 RhoGEF3 	888	157.1	735	1294.6	3.04	 // 	0.1213	8.2414	175.3843
1137	chr2L	222320	222660	222480	740.9	Intronic	http://genome.ucsc.edu/cgi-bin/hgTracks?position=chr2L:217320-227660	"kis,CG13693,CG11490,"	"0,10033,-11974,"	 kis 	534	72.6	740.9	1179	4.02	 // 	0.0616	16.237	350.1581
1138	chr2R	11896850	11897150	11897000	771.1	CDS	http://genome.ucsc.edu/cgi-bin/hgTracks?position=chr2R:11891850-11902150	"CG8389,CG8388,CG8386,"	"0,0,-1840,"	 CG8389 	1124	512	771.1	504	-0.02	 /\ 	1.0159	0.9844	19.1505
1139	chr3L	20816670	20816980	20816820	942.8	Intronic	http://genome.ucsc.edu/cgi-bin/hgTracks?position=chr3L:20811670-20821980	"Pka-R1,Mst77F,CG3618,"	"0,-5670,-7684,"	 Pka-R1 	2253	4015.3	942.8	340.4	-3.56	 \- 	11.7964	0.0848	26.59
1140	chr2R	15584790	15585090	15584950	815.1	Promoter	http://genome.ucsc.edu/cgi-bin/hgTracks?position=chr2R:15579790-15590090	"Obp56a,Obp56b,Obp56c,"	"277,1396,2727,"	 Obp56a 	277	732.8	815.1	596.1	-0.3	 -\ 	1.2293	0.8134	8.0282
1141	chr2R	11358970	11359300	11359130	731.3	Intergenic	http://genome.ucsc.edu/cgi-bin/hgTracks?position=chr2R:11353970-11364300	"CG8179,CG34318,CG8180,"	"-517,-517,839,"	 CG34318 	7117	806.2	731.3	652.7	-0.3	 -- 	1.2351	0.8097	26.0801
1142	chr3L	8776240	8776540	8776400	850	Intronic	http://genome.ucsc.edu/cgi-bin/hgTracks?position=chr3L:8771240-8781540	"Fhos,CG5804,CG13310,"	"0,4841,15543,"	 CG5804 	5240	1470.1	850	298.6	-2.3	 \\ 	4.9229	0.2031	3.8345
1143	chr2L	2037840	2038180	2038010	729.2	Promoter	http://genome.ucsc.edu/cgi-bin/hgTracks?position=chr2L:2032840-2043180	"Su(dx),CG42296,CG4238,"	"0,-763,-7473,"	 Su(dx) 	9	462.4	729.2	844.9	0.87	 // 	0.5472	1.8275	181.1264
1144	chr3L	19236280	19236570	19236430	849.5	Intergenic	http://genome.ucsc.edu/cgi-bin/hgTracks?position=chr3L:19231280-19241570	"CG33647,fz2,mRpL21,"	"-6273,-8239,10903,"	 CG33647 	6971	837.3	849.5	426.8	-0.97	 -\ 	1.9619	0.5097	13.285
1145	chr3L	1577110	1577410	1577270	823	Intergenic	http://genome.ucsc.edu/cgi-bin/hgTracks?position=chr3L:1572110-1582410	"CG12004,CG7879,CG12003,"	"-1649,-8662,-9468,"	 CG12004 	5370	420.1	823	1314	1.64	 // 	0.3197	3.1277	64.025
1146	chr2R	11643990	11644460	11644180	727.6	Intronic	http://genome.ucsc.edu/cgi-bin/hgTracks?position=chr2R:11638990-11649460	"CG30089,Zasp,CG30321,"	"0,5889,36648,"	 Zasp 	19305	330.5	727.6	906.2	1.45	 // 	0.3647	2.742	78.7626
1147	chrX	12150520	12150980	12150770	726.6	Intronic	http://genome.ucsc.edu/cgi-bin/hgTracks?position=chrX:12145520-12155980	"Ten-a,CG32655,CG1924,"	"0,-21008,-78130,"	 CG32655 	21008	414.2	726.6	911.3	1.14	 // 	0.4545	2.2002	39.1205
1148	chr3L	18289520	18290010	18289840	725.5	Intergenic	http://genome.ucsc.edu/cgi-bin/hgTracks?position=chr3L:18284520-18295010	"CG13700,CG5103,grim,"	"2000,-2362,5978,"	 CG5103 	2362	596.5	725.5	927.9	0.64	 // 	0.6428	1.5556	70.6176
1149	chr3L	21473300	21473810	21473640	756.8	Intergenic	http://genome.ucsc.edu/cgi-bin/hgTracks?position=chr3L:21468300-21478810	"croc,Neu2,CG7202,"	"-3984,8312,10907,"	 croc 	3984	932.9	756.8	853.5	-0.13	 -- 	1.093	0.9149	49.8472
1150	chr2R	9111540	9112080	9111930	723.9	Intronic	http://genome.ucsc.edu/cgi-bin/hgTracks?position=chr2R:9106540-9117080	"Dp,CG4643,CG17059,"	"0,-1966,-3407,"	 Dp 	898	459.4	723.9	518.9	0.18	 /\ 	0.8854	1.1295	103.9684
1151	chr3R	17485450	17485770	17485620	778	Intronic	http://genome.ucsc.edu/cgi-bin/hgTracks?position=chr3R:17480450-17490770	"E2f,CG6353,CG15497,"	"0,1287,5679,"	 E2f 	507	209.7	778	789.5	1.91	 /- 	0.2656	3.7648	38.6893
1152	chr3R	12452630	12452940	12452800	844.2	Intronic	http://genome.ucsc.edu/cgi-bin/hgTracks?position=chr3R:12447630-12457940	"Fas1,CG14905,CG14893,"	"0,-2458,-4373,"	 Fas1 	1853	909.2	844.2	557.2	-0.71	 -\ 	1.6317	0.6129	18.1865
1153	chr2L	22046080	22046380	22046220	784.9	Intergenic	http://genome.ucsc.edu/cgi-bin/hgTracks?position=chr2L:22041080-22051380	"CG31601,CG41434,CG34173,"	"-3186,-7250,7662,"	 CG31601 	3186	515.7	784.9	648.2	0.33	 /\ 	0.7957	1.2568	24.8875
1154	chr2R	1825980	1826280	1826130	736.6	Intergenic	http://genome.ucsc.edu/cgi-bin/hgTracks?position=chr2R:1820980-1831280	"CG14470,CG12551,CG7882,"	"-7262,-17378,19093,"	 CG14470 	13769	148.2	736.6	914.7	2.63	 // 	0.162	6.1726	207.3042
1155	chr2R	17591910	17592260	17592090	720.2	Promoter	http://genome.ucsc.edu/cgi-bin/hgTracks?position=chr2R:17586910-17597260	"HmgZ,CG30403,CG17922,"	"-97,4861,-7433,"	 HmgZ 	97	41.5	720.2	1308.9	4.98	 // 	0.0317	31.5443	783.762
1156	chr3L	22260830	22261160	22261000	719.7	Intronic	http://genome.ucsc.edu/cgi-bin/hgTracks?position=chr3L:22255830-22266160	"Csp,CG11523,Ddx1,"	"0,-1227,-1876,"	 Csp 	640	172.6	719.7	867.3	2.33	 // 	0.1991	5.0234	397.5466
1157	chr2L	16858010	16858300	16858150	890.8	Intronic	http://genome.ucsc.edu/cgi-bin/hgTracks?position=chr2L:16853010-16863300	"CG31809,CG6012,CG31810,"	"0,1922,-5784,"	 CG31809 	303	670.6	890.8	1332.9	0.99	 // 	0.5031	1.9877	21.918
1158	chr2R	18997860	18998150	18998000	813.5	Intergenic	http://genome.ucsc.edu/cgi-bin/hgTracks?position=chr2R:18992860-19003150	"Gr59d,Gr59c,RpL37b,"	"-5308,-6744,-10104,"	 Gr59d 	5308	551.3	813.5	613.3	0.15	 /\ 	0.8989	1.1124	14.7611
1159	chr3L	19160830	19161130	19160980	834.7	Intronic	http://genome.ucsc.edu/cgi-bin/hgTracks?position=chr3L:19155830-19166130	"fz2,BG642378,CG14082,"	"0,-38215,-57394,"	 fz2 	2763	380.9	834.7	1224.2	1.68	 // 	0.3111	3.2144	60.0227
1160	chr3R	26671180	26671480	26671330	818.2	Intergenic	http://genome.ucsc.edu/cgi-bin/hgTracks?position=chr3R:26666180-26676480	"CG15544,tll,CG31012,"	"-3574,6706,-18788,"	 tll 	6706	766.2	818.2	958.8	0.32	 -- 	0.7991	1.2514	29.3868
1161	chr2L	13886980	13887300	13887130	832	Intronic	http://genome.ucsc.edu/cgi-bin/hgTracks?position=chr2L:13881980-13892300	"cenG1A,Smg5,Ance,"	"0,12222,18514,"	 cenG1A 	7093	257.9	832	1068.6	2.05	 // 	0.2413	4.1443	29.1145
1162	chr3R	9961540	9961840	9961680	844.7	Intergenic	http://genome.ucsc.edu/cgi-bin/hgTracks?position=chr3R:9956540-9966840	"CG14356,RpII140,140up,"	"-3889,-6132,-10428,"	 CG14356 	3889	1154.4	844.7	633.9	-0.86	 \- 	1.8213	0.5491	8.457
1163	chr3L	19079640	19079960	19079800	828.3	Promoter	http://genome.ucsc.edu/cgi-bin/hgTracks?position=chr3L:19074640-19084960	"Mkp3,MESR6,CG11577,"	"-278,5971,8188,"	 Mkp3 	278	330.5	828.3	1319.2	2	 // 	0.2505	3.9919	53.0582
1164	chr3L	17400910	17401240	17401070	719.1	Intronic	http://genome.ucsc.edu/cgi-bin/hgTracks?position=chr3L:17395910-17406240	"blot,noe,sec3,"	"0,-6622,13809,"	 blot 	1449	204.5	719.1	673.9	1.72	 /\ 	0.3035	3.2953	83.034
1165	chrX	6941180	6941500	6941340	823.5	Intergenic	http://genome.ucsc.edu/cgi-bin/hgTracks?position=chrX:6936180-6946500	"nullo,CG14427,CG12541,"	"2170,-5538,-11302,"	 nullo 	2170	930.6	823.5	675.6	-0.46	 -- 	1.3775	0.726	6.5634
1166	chr2R	15953940	15954600	15954400	717	Intergenic	http://genome.ucsc.edu/cgi-bin/hgTracks?position=chr2R:15948940-15959600	"18w,CG16898,CG11041,"	"44615,-61908,79251,"	 18w 	44615	168.9	717	1094.9	2.7	 // 	0.1543	6.4813	89.2267
1167	chr3R	15171910	15172220	15172070	777.4	Intergenic	http://genome.ucsc.edu/cgi-bin/hgTracks?position=chr3R:15166910-15177220	"Dl,Ino80,CG3581,"	"-20135,22646,27408,"	 Dl 	20135	402.3	777.4	1077.2	1.42	 // 	0.3735	2.6773	41.8545
1168	chr2L	8274770	8275120	8274940	716	Intronic	http://genome.ucsc.edu/cgi-bin/hgTracks?position=chr2L:8269770-8280120	"Btk29A,CG8086,CG7870,"	"0,-17438,26404,"	 Btk29A 	653	300.8	716	941.6	1.65	 // 	0.3195	3.1301	80.889
1169	chr3L	3782700	3783010	3782880	719.7	Intronic	http://genome.ucsc.edu/cgi-bin/hgTracks?position=chr3L:3777700-3788010	"CG32264,CG32266,CG10855,"	"0,7923,20953,"	 CG32264 	5080	540.2	719.7	987.4	0.87	 // 	0.5471	1.828	20.9207
1170	chr2R	14325180	14325600	14325370	714.9	Intronic	http://genome.ucsc.edu/cgi-bin/hgTracks?position=chr2R:14320180-14330600	"CG30118,slim,CG12263,"	"0,3091,-7532,"	 CG30118 	2616	404.6	714.9	915.9	1.18	 // 	0.4417	2.2639	42.4016
1171	chr3R	10645230	10645540	10645400	717.6	CDS	http://genome.ucsc.edu/cgi-bin/hgTracks?position=chr3R:10640230-10650540	"btsz,CG14857,CG14856,"	"0,-15333,-18513,"	 btsz 	1265	151.2	717.6	1045.2	2.79	 // 	0.1446	6.9145	512.662
1172	chr2R	4133770	4134080	4133940	713.3	Intergenic	http://genome.ucsc.edu/cgi-bin/hgTracks?position=chr2R:4128770-4139080	"pnut,CG14760,CG30369,"	"-6105,7820,12895,"	 CG14760 	7820	143.7	713.3	1176.2	3.03	 // 	0.1222	8.1823	121.8939
1173	chr3R	2917100	2917440	2917300	769.5	Intergenic	http://genome.ucsc.edu/cgi-bin/hgTracks?position=chr3R:2912100-2922440	"CG14612,alphaTub84B,Alh,"	"2545,-2718,3021,"	 CG14612 	2545	889.2	769.5	364.4	-1.29	 -\ 	2.44	0.4098	15.8286
1174	chr3R	27237380	27237720	27237520	712.3	Intronic	http://genome.ucsc.edu/cgi-bin/hgTracks?position=chr3R:27232380-27242720	"Gprk2,CG11337,Gcn2,"	"0,-6346,-9785,"	 CG11337 	6346	805.4	712.3	228.8	-1.82	 -\ 	3.5198	0.2841	9.8314
1175	chr3L	22272330	22272650	22272500	765.8	CDS	http://genome.ucsc.edu/cgi-bin/hgTracks?position=chr3L:22267330-22277650	"CG11489,Hem,Csp,"	"0,4953,-5654,"	 CG11489 	2037	694.3	765.8	382.7	-0.86	 -\ 	1.8141	0.5512	36.3912
1176	chrX	16115130	16115460	16115300	711.7	Intergenic	http://genome.ucsc.edu/cgi-bin/hgTracks?position=chrX:16110130-16120460	"disco,CG12507,kat80,"	"-4533,44112,45737,"	 disco 	4533	154.1	711.7	1342.1	3.12	 // 	0.1148	8.708	52.0874
1177	chr2R	13345930	13346240	13346080	712.3	Intronic	http://genome.ucsc.edu/cgi-bin/hgTracks?position=chr2R:13340930-13351240	"CG14478,robl,CG34192,"	"0,-1439,-2414,"	 CG14478 	895	111.1	712.3	1388.4	3.64	 // 	0.0801	12.492	821.4354
1178	chr3R	17406380	17406690	17406530	810.8	Intronic	http://genome.ucsc.edu/cgi-bin/hgTracks?position=chr3R:17401380-17411690	"InR,CG15498,slou,"	"0,-11659,-23526,"	 InR 	9383	230.4	810.8	1115.5	2.27	 // 	0.2066	4.8409	20.1884
1179	chr3L	11689510	11689840	11689670	787.5	Promoter	http://genome.ucsc.edu/cgi-bin/hgTracks?position=chr3L:11684510-11694840	"CG11652,CG6053,CG11658,"	"0,767,3517,"	 CG11652 	127	311.9	787.5	667.6	1.1	 /\ 	0.4673	2.1401	117.7514
1180	chr2L	3614640	3614980	3614810	708.5	Intergenic	http://genome.ucsc.edu/cgi-bin/hgTracks?position=chr2L:3609640-3619980	"Dot,CG15418,for,"	"4380,6279,7263,"	 Dot 	4380	299.3	708.5	1243.7	2.05	 // 	0.2407	4.1546	169.3381
1181	chr2R	11019890	11020430	11020040	708.5	Intronic	http://genome.ucsc.edu/cgi-bin/hgTracks?position=chr2R:11014890-11025430	"chn,CG34186,CG8089,"	"0,12432,13289,"	 chn 	3620	884	708.5	542.3	-0.7	 -- 	1.63	0.6135	158.9432
1182	chr3L	21591400	21591710	21591560	714.4	Promoter	http://genome.ucsc.edu/cgi-bin/hgTracks?position=chr3L:21586400-21596710	"AP-2,S1P,CG14574,"	"397,15332,-17108,"	 AP-2 	397	42.2	714.4	1260.8	4.9	 // 	0.0335	29.8531	190.6459
1183	chr3R	12352170	12352480	12352340	717.6	Intergenic	http://genome.ucsc.edu/cgi-bin/hgTracks?position=chr3R:12347170-12357480	"decay,Gr89a,Cad89D,"	"-24946,-27659,-31199,"	 decay 	24946	332	717.6	779.7	1.23	 /- 	0.4257	2.3489	116.8675
1184	chr2R	15143060	15143360	15143200	798.1	Intergenic	http://genome.ucsc.edu/cgi-bin/hgTracks?position=chr2R:15138060-15148360	"CG33453,CG33454,CG7229,"	"-2510,-4029,4218,"	 CG33453 	2510	434.9	798.1	671.6	0.63	 /\ 	0.6476	1.5441	24.1438
1185	chr3R	25055490	25055820	25055640	713.3	Intronic	http://genome.ucsc.edu/cgi-bin/hgTracks?position=chr3R:25050490-25060820	"CG15817,CG14507,Brd8,"	"0,-2241,-3634,"	 CG15817 	731	1789.4	713.3	167	-3.42	 \\ 	10.7123	0.0934	18.4137
1186	chr2R	2403200	2403550	2403390	707	Intronic	http://genome.ucsc.edu/cgi-bin/hgTracks?position=chr2R:2398200-2408550	"jing,CG15233,CG15234,"	"0,84019,91104,"	 jing 	13627	60	707	1200.8	4.32	 // 	0.05	20.0069	132.5132
1187	chr2R	5862630	5863090	5862880	703.2	Intergenic	http://genome.ucsc.edu/cgi-bin/hgTracks?position=chr2R:5857630-5868090	"CG12134,eve,Adam,"	"-2585,3865,-4470,"	 eve 	3865	431.2	703.2	558.3	0.37	 /\ 	0.7724	1.2947	57.1964
1188	chr3R	18500370	18500680	18500530	772.1	CDS	http://genome.ucsc.edu/cgi-bin/hgTracks?position=chr3R:18495370-18505680	"CG6954,CG17623,Gclm,"	"0,-9421,10197,"	 CG6954 	640	286	772.1	852.4	1.58	 // 	0.3355	2.9802	110.4146
1189	chrX	10373210	10373510	10373350	835.7	Promoter	http://genome.ucsc.edu/cgi-bin/hgTracks?position=chrX:10368210-10378510	"PPP4R2r,CG2887,CG2889,"	"0,-824,-2115,"	 PPP4R2r 	49	250.4	835.7	1382.7	2.46	 // 	0.1811	5.5209	158.2488
1190	chr2R	8791810	8792260	8792010	700.6	Intergenic	http://genome.ucsc.edu/cgi-bin/hgTracks?position=chr2R:8786810-8797260	"vg,NAT1,CG13319,"	"-5110,11491,19398,"	 NAT1 	11491	226.7	700.6	815.8	1.85	 // 	0.2779	3.5979	188.7872
1191	chr2R	288560	288900	288730	700.1	Intronic	http://genome.ucsc.edu/cgi-bin/hgTracks?position=chr2R:283560-293900	"Gprk1,RpL38,Stlk,"	"0,114771,145478,"	 Gprk1 	69768	1358.9	700.1	46.9	-4.85	 \\ 	28.9689	0.0345	2.3515
1192	chr3R	1038280	1038600	1038440	768.4	Intronic	http://genome.ucsc.edu/cgi-bin/hgTracks?position=chr3R:1033280-1043600	"cno,CG12161,CG1116,"	"0,5026,6949,"	 cno 	4707	251.2	768.4	954.8	1.93	 // 	0.2631	3.8011	190.1589
1193	chr3R	25853190	25853610	25853350	698.5	Intronic	http://genome.ucsc.edu/cgi-bin/hgTracks?position=chr3R:25848190-25858610	"Axn,RpS28a,Mgat2,"	"0,-5030,-5370,"	 Axn 	268	572.8	698.5	424.5	-0.43	 /\ 	1.3493	0.7411	35.5518
1194	chr3R	26587880	26588210	26588070	736.1	Intergenic	http://genome.ucsc.edu/cgi-bin/hgTracks?position=chr3R:26582880-26593210	"zfh1,CG11315,CG11314,"	"3577,-16060,-17087,"	 zfh1 	3577	185.2	736.1	1246.5	2.75	 // 	0.1486	6.7293	98.1497
1195	chrX	18841100	18841390	18841240	805	Intronic	http://genome.ucsc.edu/cgi-bin/hgTracks?position=chrX:18836100-18846390	"CG32541,CG7378,CG7349,"	"0,-37910,-50624,"	 CG32541 	16849	160.8	805	1353.5	3.07	 // 	0.1188	8.418	94.5033
1196	chr2L	7592860	7593170	7593020	816.7	Intergenic	http://genome.ucsc.edu/cgi-bin/hgTracks?position=chr2L:7587860-7598170	"Spn7,Cyp4d21,CG13791,"	"-9686,12579,-14461,"	 Spn7 	11089	499.4	816.7	1268.8	1.35	 // 	0.3936	2.5407	77.8961
1197	chr2L	21109870	21110170	21110040	706.4	Intronic	http://genome.ucsc.edu/cgi-bin/hgTracks?position=chr2L:21104870-21115170	"Nhe2,CG9257,CG12050,"	"0,-5711,-7648,"	 Nhe2 	2082	309.7	706.4	633.9	1.03	 /\ 	0.4886	2.0465	20.901
1198	chr3L	21432770	21433060	21432920	739.8	CDS	http://genome.ucsc.edu/cgi-bin/hgTracks?position=chr3L:21427770-21438060	"CG5664,Aef1,CG5656,"	"0,-1947,2402,"	 CG5664 	1503	720.2	739.8	421.6	-0.77	 -\ 	1.7082	0.5854	26.1516
1199	chr3R	5400340	5400640	5400500	827.3	UTR3	http://genome.ucsc.edu/cgi-bin/hgTracks?position=chr3R:5395340-5405640	"Kap-alpha3,CG9399,CG9396,"	"0,-792,-3155,"	 CG9399 	792	268.2	827.3	1096.7	2.03	 // 	0.2446	4.0885	61.7553
1200	chr2R	12183010	12183310	12183170	1101.2	CDS	http://genome.ucsc.edu/cgi-bin/hgTracks?position=chr2R:12178010-12188310	"Atg9,CG7747,CG30100,"	"0,-1539,-3410,"	 Atg9 	1264	1448.6	1101.2	554.9	-1.38	 \\ 	2.6105	0.3831	32.8242
1201	chr2R	20566440	20566750	20566620	694.2	Intronic	http://genome.ucsc.edu/cgi-bin/hgTracks?position=chr2R:20561440-20571750	"Mmp1,Pof,CG33228,"	"0,-7579,-9555,"	 Mmp1 	8277	1450.8	694.2	98.4	-3.88	 \\ 	14.7445	0.0678	4.6555
1202	chr2R	19303590	19303900	19303740	693.7	CDS	http://genome.ucsc.edu/cgi-bin/hgTracks?position=chr2R:19298590-19308900	"CG9812,CG30411,CG9815,"	"0,0,5290,"	 CG30411 	273	1242.6	693.7	116.7	-3.41	 \\ 	10.6475	0.0939	13.9359
1203	chr2R	5601980	5602280	5602140	726	Intronic	http://genome.ucsc.edu/cgi-bin/hgTracks?position=chr2R:5596980-5607280	"dap,CG42347,CG10459,"	"0,1840,-6096,"	 dap 	2313	316.4	726	1097.8	1.79	 // 	0.2882	3.4698	70.1673
1204	chr2L	18182200	18182500	18182350	716	CDS	http://genome.ucsc.edu/cgi-bin/hgTracks?position=chr2L:18177200-18187500	"CG42400,CG7180,CG7200,"	"0,0,-23674,"	 CG7180 	2280	1056.6	716	168.8	-2.65	 \\ 	6.261	0.1597	10.674
1205	chr2R	10704560	10704860	10704720	781.1	Intergenic	http://genome.ucsc.edu/cgi-bin/hgTracks?position=chr2R:10699560-10709860	"CG10202,CG10200,kn,"	"644,-7282,-10154,"	 CG10202 	2772	618.7	781.1	874.7	0.5	 /- 	0.7073	1.4138	32.2959
1206	chr3L	679610	679910	679770	754.1	UTR5	http://genome.ucsc.edu/cgi-bin/hgTracks?position=chr3L:674610-684910	"CG17129,CG3386,CG3371,"	"0,877,3108,"	 CG17129 	500	320.1	754.1	1352.4	2.08	 // 	0.2367	4.2249	183.6471
1207	chr2L	12459820	12460390	12459990	687.9	Intronic	http://genome.ucsc.edu/cgi-bin/hgTracks?position=chr2L:12454820-12465390	"bun,CG17024,CG5418,"	"0,-5039,-6760,"	 bun 	1247	288.2	687.9	908.4	1.66	 // 	0.3173	3.1518	154.8518
1208	chr2R	7629610	7629920	7629780	756.8	Intergenic	http://genome.ucsc.edu/cgi-bin/hgTracks?position=chr2R:7624610-7634920	"pyr,CG13193,CG13195,"	"-15930,26177,-39826,"	 CG13193 	26177	310.5	756.8	1259.7	2.02	 // 	0.2465	4.0575	32.2665
1209	chr3L	1492080	1492390	1492250	767.9	CDS	http://genome.ucsc.edu/cgi-bin/hgTracks?position=chr3L:1487080-1497390	"CG12084,stet,pUf68,"	"0,-2703,4600,"	 stet 	2703	414.2	767.9	407.3	-0.02	 /\ 	1.0169	0.9834	27.3079
1210	chrX	18589370	18589740	18589550	686.8	Intergenic	http://genome.ucsc.edu/cgi-bin/hgTracks?position=chrX:18584370-18594740	"Cyp18a1,phm,CCKLR-17D1,"	"-2772,-7293,11976,"	 Cyp18a1 	2772	226	686.8	902.2	2	 // 	0.2505	3.9919	207.3024
1211	chr3R	12544510	12544820	12544670	696.4	Intronic	http://genome.ucsc.edu/cgi-bin/hgTracks?position=chr3R:12539510-12549820	"Ubx,CG31275,CG31498,"	"0,31783,-53210,"	 Ubx 	15678	246	696.4	886.7	1.85	 // 	0.2774	3.6045	80.0225
1212	chrX	11609880	11610220	11610040	728.7	Intergenic	http://genome.ucsc.edu/cgi-bin/hgTracks?position=chrX:11604880-11615220	"CG1837,CG2446,Tango10,"	"960,-977,4227,"	 CG1837 	960	311.2	728.7	733.4	1.24	 /- 	0.4243	2.3566	310.1057
1213	chr2L	14508940	14509260	14509090	702.2	Intergenic	http://genome.ucsc.edu/cgi-bin/hgTracks?position=chr2L:14503940-14514260	"noc,CG33648,CG4218,"	"-15071,15835,38429,"	 CG33648 	15835	380.1	702.2	796.3	1.07	 // 	0.4773	2.095	69.76
1214	chr2L	21099130	21099450	21099270	697.4	CDS	http://genome.ucsc.edu/cgi-bin/hgTracks?position=chr2L:21094130-21104450	"CG12050,CG34136,CG9257,"	"0,-338,3468,"	 CG34136 	2349	540.9	697.4	628.7	0.22	 /- 	0.8603	1.1623	27.5141
1215	chr3L	14327960	14328260	14328120	784.3	Intronic	http://genome.ucsc.edu/cgi-bin/hgTracks?position=chr3L:14322960-14333260	"fz,CG13482,CG13481,"	"0,-5275,33968,"	 CG13482 	5584	561.6	784.3	854.7	0.61	 /- 	0.6572	1.5217	23.2678
1216	chr3R	2869640	2869950	2869800	745.6	Intergenic	http://genome.ucsc.edu/cgi-bin/hgTracks?position=chr3R:2864640-2874950	"Sodh-1,CG1979,dj,"	"8256,10507,15236,"	 Sodh-1 	8256	176.3	745.6	906.2	2.36	 // 	0.1946	5.1384	65.9211
1217	chr2L	9431870	9432170	9432010	780.6	Intronic	http://genome.ucsc.edu/cgi-bin/hgTracks?position=chr2L:9426870-9437170	"scat,FucTB,CG3769,"	"0,-981,3499,"	 scat 	604	317.9	780.6	893.6	1.49	 // 	0.3557	2.8111	30.8459
1218	chr3R	10598650	10598970	10598820	680.5	Intronic	http://genome.ucsc.edu/cgi-bin/hgTracks?position=chr3R:10593650-10603970	"CG3563,CG7362,CG33330,"	"0,-10062,21277,"	 CG7362 	10062	469.8	680.5	709.4	0.59	 /- 	0.6622	1.51	13.0832
1219	chr3R	12396080	12396390	12396220	685.8	Intergenic	http://genome.ucsc.edu/cgi-bin/hgTracks?position=chr3R:12391080-12401390	"CG14891,CG14903,Scp2,"	"1017,2728,4038,"	 CG14891 	1017	88.2	685.8	1240.8	3.81	 // 	0.0711	14.0723	423.9037
1220	chrX	18579960	18580270	18580130	682.6	CDS	http://genome.ucsc.edu/cgi-bin/hgTracks?position=chrX:18574960-18585270	"phm,Cyp18a1,CCKLR-17D1,"	"0,2439,21396,"	 phm 	329	2205.1	682.6	185.9	-3.57	 \\ 	11.8603	0.0843	30.629
1221	chr3R	258910	259290	259120	679.9	CDS	http://genome.ucsc.edu/cgi-bin/hgTracks?position=chr3R:253910-264290	"eIF3-S10,CG1074,CG9804,"	"0,594,2823,"	 eIF3-S10 	457	1076.6	679.9	296.9	-1.86	 \\ 	3.6261	0.2758	95.376
1222	chr3R	17467400	17467720	17467560	731.3	Intronic	http://genome.ucsc.edu/cgi-bin/hgTracks?position=chr3R:17462400-17472720	"E2f,CG6353,InR,"	"0,19347,-22517,"	 E2f 	3733	95.6	731.3	1719.1	4.17	 // 	0.0556	17.9849	154.4132
1223	chr3L	18221740	18222060	18221900	755.7	Intergenic	http://genome.ucsc.edu/cgi-bin/hgTracks?position=chr3L:18216740-18227060	"CheA75a,CG7320,W,"	"23287,-25234,-43163,"	 CheA75a 	23287	146.7	755.7	1182.5	3.01	 // 	0.1241	8.0599	142.1496
1224	chr2R	1152430	1152720	1152570	801.3	Intronic	http://genome.ucsc.edu/cgi-bin/hgTracks?position=chr2R:1147430-1157720	"d4,Nipped-A,Ogt,"	"0,-14017,42185,"	 d4 	5087	515	801.3	632.7	0.3	 /\ 	0.8139	1.2286	37.0952
1225	chr3R	21861900	21862240	21862020	677.8	Intergenic	http://genome.ucsc.edu/cgi-bin/hgTracks?position=chr3R:21856900-21867240	"HLHm7,m6,E(spl),"	"739,-2251,4025,"	 HLHm7 	739	133.4	677.8	1323.2	3.31	 // 	0.1008	9.921	505.3724
1226	chrX	17545940	17546240	17546110	693.2	Intronic	http://genome.ucsc.edu/cgi-bin/hgTracks?position=chrX:17540940-17551240	"RhoGAPp190,CG8211,beta-Spec,"	"0,690,5343,"	 RhoGAPp190 	429	145.2	693.2	1019.4	2.81	 // 	0.1425	7.0195	261.0281
1227	chr2L	867600	868170	868030	731.9	Promoter	http://genome.ucsc.edu/cgi-bin/hgTracks?position=chr2L:862600-873170	"aru,dbe,PNUTS,"	"0,644,2433,"	 aru 	17	184.5	731.9	1145.3	2.63	 // 	0.1611	6.2075	123.1126
1228	chr3L	13340450	13340760	13340610	718.6	Intergenic	http://genome.ucsc.edu/cgi-bin/hgTracks?position=chr3L:13335450-13345760	"CG17687,Nplp2,CG14113,"	"1715,9022,-17805,"	 CG17687 	1715	270.5	718.6	965.7	1.84	 // 	0.2801	3.5705	49.3884
1229	chr3R	24859090	24859400	24859250	676.7	CDS	http://genome.ucsc.edu/cgi-bin/hgTracks?position=chr3R:24854090-24864400	"beta4GalNAcTB,Ssl2,CG1957,"	"0,-995,1074,"	 beta4GalNAcTB 	480	514.2	676.7	189.9	-1.44	 /\ 	2.7075	0.3693	28.0579
1230	chr2L	14486050	14486360	14486220	676.2	Intergenic	http://genome.ucsc.edu/cgi-bin/hgTracks?position=chr2L:14481050-14491360	"noc,CG15283,CG33648,"	"4641,-35404,38705,"	 noc 	4641	128.9	676.2	676.8	2.39	 /- 	0.1905	5.2491	244.4386
1231	chr3LHet	206980	207310	207160	700.6	Promoter	http://genome.ucsc.edu/cgi-bin/hgTracks?position=chr3LHet:201980-212310	"CG41346,scro,CG40000,"	"-138,332,37941,"	 scro 	332	373.4	700.6	763.7	1.03	 /- 	0.489	2.045	174
1232	chr3L	13042610	13042920	13042770	1050.9	Intergenic	http://genome.ucsc.edu/cgi-bin/hgTracks?position=chr3L:13037610-13047920	"CG11279,Syx13,RpS4,"	"-2147,-2769,-5758,"	 CG11279 	2647	305.3	1050.9	1939.3	2.67	 // 	0.1574	6.3527	99.6098
1233	chrX	567300	567630	567470	675.7	Intergenic	http://genome.ucsc.edu/cgi-bin/hgTracks?position=chrX:562300-572630	"sdk,skpA,Suv4-20,"	"13402,-15533,-17395,"	 sdk 	13402	550.5	675.7	148.7	-1.89	 /\ 	3.7014	0.2702	9.8558
1234	chr2R	11549680	11549990	11549840	675.2	CDS	http://genome.ucsc.edu/cgi-bin/hgTracks?position=chr2R:11544680-11554990	"fus,CG8207,Vha14,"	"0,14880,17087,"	 fus 	2733	455.7	675.2	361.5	-0.33	 /\ 	1.2604	0.7934	20.6862
1235	chr3R	2733280	2733610	2733430	675.2	UTR3	http://genome.ucsc.edu/cgi-bin/hgTracks?position=chr3R:2728280-2738610	"Antp,ftz,Scr,"	"0,-41480,-57544,"	 Antp 	25132	220.8	675.2	716.2	1.7	 /- 	0.3083	3.2437	98.8211
1236	chr3RHet	1831410	1831710	1831560	772.1	Intronic	http://genome.ucsc.edu/cgi-bin/hgTracks?position=chr3RHet:1826410-1836710	"Parp,CG41336,CG41337,"	"0,0,-1977,"	 CG41336 	1654	492.7	772.1	327.2	-0.59	 /\ 	1.5058	0.6641	14.7315
1237	chrX	19152800	19153110	19152970	710.7	CDS	http://genome.ucsc.edu/cgi-bin/hgTracks?position=chrX:19147800-19158110	"rictor,vav,Hs3st-B,"	"0,2893,-6891,"	 rictor 	2289	172.6	710.7	535.5	1.63	 /\ 	0.3224	3.1015	47.6771
1238	chr2L	5362560	5362900	5362720	681	CDS	http://genome.ucsc.edu/cgi-bin/hgTracks?position=chr2L:5357560-5367900	"nompC,CG12512,CG14021,"	"0,-20371,-24667,"	 nompC 	16484	352	681	996.5	1.5	 // 	0.3532	2.8314	101.758
1239	chr2L	18894780	18895080	18894930	807.1	Intergenic	http://genome.ucsc.edu/cgi-bin/hgTracks?position=chr2L:18889780-18900080	"tup,ssp3,CG10602,"	"-13674,21594,-35718,"	 tup 	13674	601.7	807.1	751.1	0.32	 /- 	0.801	1.2484	96.311
1240	chr3R	11480650	11480930	11480800	733.5	Intergenic	http://genome.ucsc.edu/cgi-bin/hgTracks?position=chr3R:11475650-11485930	"pxb,CG5302,CG31446,"	"11107,-15823,38010,"	 pxb 	11107	143	733.5	1209.9	3.08	 // 	0.1182	8.4607	64.6128
1241	chr3L	13897670	13897980	13897840	695.8	Intergenic	http://genome.ucsc.edu/cgi-bin/hgTracks?position=chr3L:13892670-13902980	"Rgl,CG34400,CG8833,"	"2150,-2679,21144,"	 CG34400 	2679	621.7	695.8	738	0.25	 -- 	0.8424	1.1871	52.8744
1242	chr2L	3769530	3769830	3769670	791.7	Intergenic	http://genome.ucsc.edu/cgi-bin/hgTracks?position=chr2L:3764530-3774830	"CG31772,bowl,CG31959,"	"-1479,2035,-10458,"	 bowl 	2035	529	791.7	789.5	0.58	 /- 	0.6701	1.4922	21.7674
1243	chr3L	23223470	23224180	23223920	672	Intronic	http://genome.ucsc.edu/cgi-bin/hgTracks?position=chr3L:23218470-23229180	"nAcRalpha-80B,CG34031,CG32350,"	"0,-45129,-80331,"	 nAcRalpha-80B 	19904	798	672	459.9	-0.79	 -\ 	1.735	0.5764	27.7677
1244	chr3L	5627140	5627460	5627300	685.8	Intronic	http://genome.ucsc.edu/cgi-bin/hgTracks?position=chr3L:5622140-5632460	"Blimp-1,lin-28,Sse,"	"0,20482,25493,"	 Blimp-1 	3218	573.5	685.8	891.3	0.64	 -/ 	0.6435	1.5541	190.5712
1245	chr3L	4177370	4177690	4177550	711.7	Promoter	http://genome.ucsc.edu/cgi-bin/hgTracks?position=chr3L:4172370-4182690	"CG18675,Teh4,Teh2,"	"0,0,1991,"	 Teh4 	93	2096.2	711.7	74.9	-4.8	 \\ 	27.971	0.0358	15.8412
1246	chr2L	15385140	15385460	15385300	720.2	Intergenic	http://genome.ucsc.edu/cgi-bin/hgTracks?position=chr2L:15380140-15390460	"CG18482,CG31828,CG15258,"	"1034,-10768,-23712,"	 CG31828 	10768	332.7	720.2	805.5	1.28	 // 	0.413	2.4211	53.8999
1247	chr2L	9568110	9568390	9568240	669.3	Intergenic	http://genome.ucsc.edu/cgi-bin/hgTracks?position=chr2L:9563110-9573390	"CG3838,jp,CG4389,"	"651,-1490,5322,"	 CG3838 	651	395.7	669.3	685.3	0.79	 /- 	0.5773	1.7321	161.5287
1248	chr3R	17303770	17304050	17303910	755.7	Intergenic	http://genome.ucsc.edu/cgi-bin/hgTracks?position=chr3R:17298770-17309050	"CG7922,CG31179,C15,"	"4136,20891,22066,"	 CG7922 	4136	230.4	755.7	1292.3	2.49	 // 	0.1783	5.608	46.5248
1249	chr3L	5582260	5582810	5582680	667.7	CDS	http://genome.ucsc.edu/cgi-bin/hgTracks?position=chr3L:5577260-5587810	"CG5146,spo,CG10592,"	"0,502,3160,"	 spo 	2997	1559.7	667.7	117.3	-3.73	 \\ 	13.2998	0.0752	18.9211
1250	chr2L	7312040	7312350	7312180	735	Intronic	http://genome.ucsc.edu/cgi-bin/hgTracks?position=chr2L:7307040-7317350	"wg,Wnt6,Wnt4,"	"0,28256,-35012,"	 wg 	3091	274.2	735	1386.7	2.34	 // 	0.1977	5.0581	34.2824
1251	chr2L	20761040	20761340	20761180	766.3	Intronic	http://genome.ucsc.edu/cgi-bin/hgTracks?position=chr2L:20756040-20766340	"dia,CG9323,CG9320,"	"0,-3189,-6523,"	 dia 	2815	281.6	766.3	1094.9	1.96	 // 	0.2572	3.8888	36.9146
1252	chr2R	3477820	3478120	3477980	752.5	Intronic	http://genome.ucsc.edu/cgi-bin/hgTracks?position=chr2R:3472820-3483120	"scra,CG1360,blow,"	"0,-369,-3399,"	 scra 	357	200.8	752.5	1127	2.49	 // 	0.1782	5.6124	345.4867
1253	chr3R	20580210	20580510	20580350	712.8	Intronic	http://genome.ucsc.edu/cgi-bin/hgTracks?position=chr3R:20575210-20585510	"asp,tld,tok,"	"0,-1116,-5495,"	 asp 	726	511.3	712.8	1013.1	0.99	 // 	0.5046	1.9816	109.7721
1254	chr3R	16774830	16775150	16775000	705.9	Intronic	http://genome.ucsc.edu/cgi-bin/hgTracks?position=chr3R:16769830-16780150	"Atpalpha,CG31191,CG5630,"	"0,-3748,-20065,"	 Atpalpha 	565	620.2	705.9	865	0.48	 -/ 	0.717	1.3947	31.6727
1255	chr2R	17411870	17412170	17412010	840	Intronic	http://genome.ucsc.edu/cgi-bin/hgTracks?position=chr2R:17406870-17417170	"Egfr,CG30289,CG30288,"	"0,-2672,-4136,"	 Egfr 	1501	256.4	840	1108.1	2.11	 // 	0.2314	4.3222	69.6986
1256	chr3R	2177460	2177760	2177600	739.3	Intronic	http://genome.ucsc.edu/cgi-bin/hgTracks?position=chr3R:2172460-2182760	"Pak,Hr83,CG18048,"	"0,-1366,-4360,"	 Pak 	973	229	739.3	1000	2.13	 // 	0.229	4.3675	103.4818
1257	chr3L	24122440	24122740	24122590	672	Intronic	http://genome.ucsc.edu/cgi-bin/hgTracks?position=chr3L:24117440-24127740	"Snap25,CG40045,CG40053,"	"0,-93630,-118127,"	 Snap25 	55262	321.6	672	359.8	0.16	 /\ 	0.8937	1.119	15.2258
1258	chr2R	13688910	13689200	13689070	1492.9	Intergenic	http://genome.ucsc.edu/cgi-bin/hgTracks?position=chr2R:13683910-13694200	"grh,CG5036,CG5033,"	"1223,-3420,-9108,"	 grh 	1223	745.4	1492.9	1977.1	1.41	 // 	0.377	2.6523	545.765
1259	chr3R	12628640	12628930	12628780	730.8	Intergenic	http://genome.ucsc.edu/cgi-bin/hgTracks?position=chr3R:12623640-12633930	"abd-A,Glut3,CG31275,"	"4568,-13035,-51669,"	 Glut3 	14748	163.8	730.8	1070.3	2.71	 // 	0.153	6.5363	42.1104
1260	chr3L	11318090	11318410	11318230	660.8	Intergenic	http://genome.ucsc.edu/cgi-bin/hgTracks?position=chr3L:11313090-11323410	"CG6168,CG7573,CG6175,"	"-3411,-11733,-30343,"	 CG6168 	3411	1349.3	660.8	187.1	-2.85	 \\ 	7.2129	0.1386	14.4835
1261	chr2L	20798310	20798610	20798470	801.3	UTR5	http://genome.ucsc.edu/cgi-bin/hgTracks?position=chr2L:20793310-20803610	"CG9328,vari,Pomp,"	"0,-1430,-9370,"	 CG9328 	740	231.9	801.3	1159.6	2.32	 // 	0.2	4.9999	114.9521
1262	chr3L	19891720	19892020	19891880	731.9	Intronic	http://genome.ucsc.edu/cgi-bin/hgTracks?position=chr3L:19886720-19897020	"Mi-2,Su(Tpl),CG7757,"	"0,0,11522,"	 Su(Tpl) 	10605	150.4	731.9	795.7	2.4	 // 	0.189	5.2903	154.873
1263	chr2R	7069120	7069610	7069450	710.7	Intronic	http://genome.ucsc.edu/cgi-bin/hgTracks?position=chr2R:7064120-7074610	"shn,CG13230,CG12391,"	"0,-26719,-31889,"	 shn 	1278	576.5	710.7	562.9	-0.03	 /\ 	1.0241	0.9765	9.7
1264	chr2L	356950	357250	357110	700.6	CDS	http://genome.ucsc.edu/cgi-bin/hgTracks?position=chr2L:351950-362250	"Ent1,Plc21C,al,"	"0,-10561,21005,"	 Ent1 	758	376.4	700.6	668.7	0.83	 /- 	0.5629	1.7767	93.1205
1265	chrX	3033260	3033570	3033430	716.5	Intronic	http://genome.ucsc.edu/cgi-bin/hgTracks?position=chrX:3028260-3038570	"N,kirre,CG18508,"	"0,-6594,33050,"	 N 	4526	173.4	716.5	1370.7	2.98	 // 	0.1265	7.9054	124.1829
1266	chr2L	18615900	18616490	18616080	656.1	Promoter	http://genome.ucsc.edu/cgi-bin/hgTracks?position=chr2L:18610900-18621490	"CG15161,MESR3,CG10414,"	"-13,1176,-3838,"	 CG15161 	13	106.7	656.1	1451.3	3.76	 // 	0.0735	13.6023	297.992
1267	chr3R	25590020	25590330	25590160	656.1	Intergenic	http://genome.ucsc.edu/cgi-bin/hgTracks?position=chr3R:25585020-25595330	"kay,CG1973,fig,"	"2336,-10831,14857,"	 kay 	2336	206	656.1	817.5	1.99	 // 	0.252	3.9686	148.8584
1268	chr2R	3480200	3480490	3480350	704.8	Intronic	http://genome.ucsc.edu/cgi-bin/hgTracks?position=chr2R:3475200-3485490	"scra,CG1358,CG1360,"	"0,2419,-2739,"	 scra 	2727	188.2	704.8	720.2	1.94	 /- 	0.2613	3.8269	363.8014
1269	chr2L	33670	33980	33840	741.9	Intronic	http://genome.ucsc.edu/cgi-bin/hgTracks?position=chr2L:28670-38980	"CG31973,CG2657,l(2)gl,"	"0,-8689,-12468,"	 CG2657 	8689	220.1	741.9	917.6	2.06	 // 	0.2398	4.1697	41.2942
1270	chr2L	3615030	3615640	3615230	706.4	Intergenic	http://genome.ucsc.edu/cgi-bin/hgTracks?position=chr2L:3610030-3620640	"Dot,CG15418,for,"	"3960,5859,6843,"	 Dot 	3960	190.4	706.4	1049.7	2.46	 // 	0.1814	5.5126	136.2294
1271	chr3L	14965040	14965340	14965200	975.6	Intergenic	http://genome.ucsc.edu/cgi-bin/hgTracks?position=chr3L:14960040-14970340	"Brd,Tom,Ocho,"	"568,-1783,2747,"	 Brd 	568	697.2	975.6	1050.9	0.59	 /- 	0.6635	1.5072	167.6419
1272	chr3R	17273530	17273820	17273680	703.2	Intergenic	http://genome.ucsc.edu/cgi-bin/hgTracks?position=chr3R:17268530-17278820	"lbe,lbl,CG7922,"	"-1638,-13835,34366,"	 lbe 	1638	521.6	703.2	692.8	0.41	 /- 	0.753	1.3281	57.2794
1273	chr2L	17748900	17749220	17749070	656.6	Intergenic	http://genome.ucsc.edu/cgi-bin/hgTracks?position=chr2L:17743900-17754220	"CadN,CadN2,CG15147,"	"-9549,39234,-122725,"	 CadN 	9549	315.6	656.6	948.5	1.59	 // 	0.3328	3.0049	88.9809
1274	chr2L	422690	423040	422860	650.2	Intergenic	http://genome.ucsc.edu/cgi-bin/hgTracks?position=chr2L:417690-428040	"CG13692,BBS8,CG11885,"	"-425,591,-1453,"	 BBS8 	591	2011.7	650.2	205.4	-3.29	 \\ 	9.7954	0.1021	23.2596
1275	chr2R	3970520	3971100	3970940	648.7	Intronic	http://genome.ucsc.edu/cgi-bin/hgTracks?position=chr2R:3965520-3976100	"sut1,slv,Vps28,"	"0,-1065,-3400,"	 sut1 	458	154.9	648.7	934.2	2.59	 // 	0.1658	6.0324	287.8398
1276	chr3R	17465020	17465320	17465160	740.3	Intronic	http://genome.ucsc.edu/cgi-bin/hgTracks?position=chr3R:17460020-17470320	"E2f,InR,CG6353,"	"0,-20117,21747,"	 E2f 	1333	266	740.3	681.9	1.36	 /\ 	0.3901	2.5635	37.3246
1277	chrX	10696330	10696650	10696470	718.6	Intronic	http://genome.ucsc.edu/cgi-bin/hgTracks?position=chrX:10691330-10701650	"Imp,sesB,Ant2,"	"0,-15492,-15557,"	 Imp 	2550	217.1	718.6	842.7	1.96	 // 	0.2576	3.8814	102.4278
1278	chrX	17129230	17129520	17129380	761.5	Intergenic	http://genome.ucsc.edu/cgi-bin/hgTracks?position=chrX:17124230-17134520	"CG10597,CG8915,CG10598,"	"-3618,5914,-8906,"	 CG10597 	3618	1360.4	761.5	332.9	-2.03	 \\ 	4.086	0.2447	9.4859
1279	chr3R	17437430	17437930	17437650	646	Intronic	http://genome.ucsc.edu/cgi-bin/hgTracks?position=chr3R:17432430-17442930	"InR,E2f,CG15498,"	"0,8375,-42779,"	 InR 	7108	77.8	646	1536	4.3	 // 	0.0507	19.7428	123.1299
1280	chr4	421840	422160	421980	653.4	Intergenic	http://genome.ucsc.edu/cgi-bin/hgTracks?position=chr4:416840-427160	"CG2052,Hcf,lgs,"	"-7964,-26370,35596,"	 CG2052 	7964	245.3	653.4	783.7	1.68	 // 	0.3129	3.1956	56.857
1281	chr2L	15537860	15538390	15538020	645.5	Intergenic	http://genome.ucsc.edu/cgi-bin/hgTracks?position=chr2L:15532860-15543390	"CG15256,lace,kek3,"	"12451,-33002,40932,"	 CG15256 	12451	211.9	645.5	662.5	1.64	 /- 	0.3199	3.126	64.3525
1282	chr2R	2490650	2490950	2490790	718.6	Intronic	http://genome.ucsc.edu/cgi-bin/hgTracks?position=chr2R:2485650-2495950	"jing,CG15233,CG15234,"	"0,-2307,3704,"	 CG15233 	2307	231.2	718.6	1028.6	2.15	 // 	0.2248	4.4493	68.7863
1283	chr3L	15796230	15796540	15796380	718.1	Intergenic	http://genome.ucsc.edu/cgi-bin/hgTracks?position=chr3L:15791230-15801540	"CG6244,CG13445,CG6151,"	"5137,6217,6832,"	 CG6244 	5137	294.2	718.1	1102.4	1.91	 // 	0.2668	3.7475	23.3913
1284	chr2L	17739320	17739910	17739500	643.9	Promoter	http://genome.ucsc.edu/cgi-bin/hgTracks?position=chr2L:17734320-17744910	"CadN,CadN2,CG15147,"	"0,48804,-113155,"	 CadN 	21	767.6	643.9	224.3	-1.77	 -\ 	3.4231	0.2921	10.7611
1285	chr3R	24414270	24414560	24414410	694.2	Intergenic	http://genome.ucsc.edu/cgi-bin/hgTracks?position=chr3R:24409270-24419560	"fkh,Noa36,Hrb98DE,"	"-3576,9369,11118,"	 fkh 	3576	438.6	694.2	390.2	-0.17	 /\ 	1.1243	0.8894	43.375
1286	chrX	6771840	6772170	6772020	649.7	Promoter	http://genome.ucsc.edu/cgi-bin/hgTracks?position=chrX:6766840-6777170	"CG33691,CG14434,CG4558,"	"0,-25349,-26103,"	 CG33691 	260	161.5	649.7	974.8	2.59	 // 	0.1657	6.0348	150.4138
1287	chr3R	15967450	15967760	15967630	707	Intergenic	http://genome.ucsc.edu/cgi-bin/hgTracks?position=chr3R:15962450-15972760	"Gr92a,CG10887,CG5023,"	"-19631,-24825,27527,"	 Gr92a 	20849	679.5	707	266.6	-1.35	 -\ 	2.5488	0.3923	2.8649
1288	chrX	11388950	11389270	11389140	642.3	Intronic	http://genome.ucsc.edu/cgi-bin/hgTracks?position=chrX:11383950-11394270	"CG32666,CG33235,Spase25,"	"0,-3584,-8838,"	 CG32666 	1938	271.2	642.3	1065.2	1.97	 // 	0.2546	3.9278	199.884
1289	chr2R	1923840	1924140	1923990	728.2	Intergenic	http://genome.ucsc.edu/cgi-bin/hgTracks?position=chr2R:1918840-1929140	"CG14591,SCAP,CG7861,"	"72,-979,6169,"	 SCAP 	979	655	728.2	611	-0.1	 -- 	1.0721	0.9328	127.86
1290	chr3L	5967590	5967880	5967730	728.2	Intronic	http://genome.ucsc.edu/cgi-bin/hgTracks?position=chr3L:5962590-5972880	"CG10479,CG32406,CG33993,"	"0,22583,-23975,"	 CG10479 	1375	274.9	728.2	1005.1	1.87	 // 	0.2735	3.6564	62.843
1291	chr2L	14046680	14046980	14046820	752.5	Intergenic	http://genome.ucsc.edu/cgi-bin/hgTracks?position=chr2L:14041680-14051980	"nimC4,CG31771,nAcRalpha-34E,"	"763,-3656,14500,"	 nimC4 	763	535	752.5	913	0.77	 // 	0.5859	1.7067	19.8386
1292	chr3L	7981600	7981900	7981740	828.8	Intronic	http://genome.ucsc.edu/cgi-bin/hgTracks?position=chr3L:7976600-7986900	"nmo,CG8038,CG8209,"	"0,-10035,-10784,"	 nmo 	9592	341.6	828.8	1133.8	1.73	 // 	0.3013	3.3194	343.4358
1293	chr3L	3304730	3305030	3304880	731.9	Intronic	http://genome.ucsc.edu/cgi-bin/hgTracks?position=chr3L:3299730-3310030	"ZnT63C,CG14968,CG12009,"	"0,-1772,-5917,"	 ZnT63C 	1159	486.1	731.9	656.2	0.43	 /- 	0.7408	1.3499	59.7507
1294	chr2L	14443820	14444160	14444020	639.1	Intergenic	http://genome.ucsc.edu/cgi-bin/hgTracks?position=chr2L:14438820-14449160	"CG15283,Cpr35B,pburs,"	"3356,-18889,-26702,"	 CG15283 	6796	114.1	639.1	703.6	2.62	 // 	0.1622	6.1665	190.7318
1295	chr3R	7180990	7181310	7181130	681	Intergenic	http://genome.ucsc.edu/cgi-bin/hgTracks?position=chr3R:7175990-7186310	"KP78a,KP78b,pros,"	"-4763,-6967,16578,"	 KP78a 	4763	215.6	681	859.2	1.99	 // 	0.2509	3.985	29.9555
1296	chr2R	17245260	17245570	17245420	670.4	CDS	http://genome.ucsc.edu/cgi-bin/hgTracks?position=chr2R:17240260-17250570	"cv-2,CG17974,CG9822,"	"0,-7071,-10064,"	 CG17974 	7071	368.3	670.4	656.2	0.83	 /- 	0.5612	1.7818	36.4946
1297	chr2R	17590520	17590870	17590690	637	Promoter	http://genome.ucsc.edu/cgi-bin/hgTracks?position=chr2R:17585520-17595870	"HmgZ,CG17922,CG30403,"	"0,-6033,6261,"	 HmgZ 	277	46.7	637	1124.1	4.59	 // 	0.0415	24.081	800.3955
1298	chr2L	20486260	20486600	20486410	634.9	Intergenic	http://genome.ucsc.edu/cgi-bin/hgTracks?position=chr2L:20481260-20491600	"CG34007,CG2493,cdc23,"	"8695,-22961,-24681,"	 CG34007 	8695	226.7	634.9	609.3	1.43	 /- 	0.3722	2.6871	253.8473
1299	chr3R	4466000	4466310	4466130	661.9	Intergenic	http://genome.ucsc.edu/cgi-bin/hgTracks?position=chr3R:4461000-4471310	"Cyp313b1,Mkk4,CG8021,"	"2651,7175,10675,"	 Cyp313b1 	5049	282.3	661.9	827.2	1.55	 // 	0.3413	2.9302	32.5966
1300	chr3R	15760660	15760970	15760800	632.8	Promoter	http://genome.ucsc.edu/cgi-bin/hgTracks?position=chr3R:15755660-15765970	"Hs6st,mira,CG4459,"	"0,0,-6483,"	 mira 	42	145.2	632.8	769.4	2.4	 // 	0.1887	5.2981	316.0546
1301	chr3L	4409870	4410210	4410000	669.9	Intronic	http://genome.ucsc.edu/cgi-bin/hgTracks?position=chr3L:4404870-4415210	"CG11347,CG15019,Syx17,"	"0,-3941,-4831,"	 CG11347 	2856	495	669.9	884.4	0.84	 // 	0.5596	1.7868	46.2926
1302	chrX	19218200	19218490	19218350	754.6	Intergenic	http://genome.ucsc.edu/cgi-bin/hgTracks?position=chrX:19213200-19223490	"out,gfA,CG8051,"	"-2252,5029,-16393,"	 out 	2252	184.5	754.6	891.3	2.27	 // 	0.207	4.8308	43.6795
1303	chr2L	11078340	11078630	11078480	683.1	Intronic	http://genome.ucsc.edu/cgi-bin/hgTracks?position=chr2L:11073340-11083630	"Ast-C,CG14920,CG14915,"	"0,4978,-6944,"	 Ast-C 	2917	169.7	683.1	559.5	1.72	 /\ 	0.3033	3.2973	16.5718
1304	chr3R	9538480	9538800	9538610	659.8	Intergenic	http://genome.ucsc.edu/cgi-bin/hgTracks?position=chr3R:9533480-9543800	"CG34044,primo-2,CG34383,"	"166,-1053,2334,"	 primo-2 	1053	459.4	659.8	279.2	-0.72	 /\ 	1.6456	0.6077	21.6102
1305	chrX	16702770	16703080	16702920	734	Intergenic	http://genome.ucsc.edu/cgi-bin/hgTracks?position=chrX:16697770-16708080	"ppk28,CG4829,CG13005,"	"-502,2812,-3607,"	 ppk28 	2581	762.4	734	778	0.03	 -- 	0.98	1.0204	27.4213
1306	chr3R	2790760	2791070	2790920	696.4	Intronic	http://genome.ucsc.edu/cgi-bin/hgTracks?position=chr3R:2785760-2796070	"Antp,Sodh-1,CG1979,"	"0,87136,89387,"	 Antp 	32358	312.7	696.4	713.9	1.19	 /- 	0.438	2.2833	41.8853
1307	chr3L	17113960	17114260	17114110	718.6	Intronic	http://genome.ucsc.edu/cgi-bin/hgTracks?position=chr3L:17108960-17119260	"CG32169,CG7724,rogdi,"	"0,-62477,-65554,"	 CG32169 	26944	695.8	718.6	503.4	-0.47	 -\ 	1.3821	0.7236	22.2994
1308	chr3L	19984990	19985290	19985150	700.6	Promoter	http://genome.ucsc.edu/cgi-bin/hgTracks?position=chr3L:19979990-19990290	"CG7646,Nca,fln,"	"0,0,-883,"	 Nca 	128	245.3	700.6	868.4	1.82	 // 	0.2824	3.5408	241.1358
1309	chr2R	15998610	15998910	15998760	651.3	Promoter	http://genome.ucsc.edu/cgi-bin/hgTracks?position=chr2R:15993610-16003910	"18w,CG11041,CG16894,"	"255,34891,100348,"	 18w 	255	74.1	651.3	901.6	3.6	 // 	0.0822	12.1677	417.7139
1310	chrX	19680930	19681260	19681100	640.7	Intergenic	http://genome.ucsc.edu/cgi-bin/hgTracks?position=chrX:19675930-19686260	"vfl,CG12702,skpD,"	"-4139,-24744,25661,"	 vfl 	4139	311.9	640.7	496.6	0.67	 /\ 	0.6282	1.5918	89.0268
1311	chr2R	11580960	11581270	11581100	666.1	CDS	http://genome.ucsc.edu/cgi-bin/hgTracks?position=chr2R:11575960-11586270	"CG30087,CG33460,CG30088,"	"0,517,-1332,"	 CG33460 	517	1023.3	666.1	226	-2.18	 \\ 	4.5284	0.2208	13.9836
1312	chr2L	8384740	8385040	8384900	740.3	UTR5	http://genome.ucsc.edu/cgi-bin/hgTracks?position=chr2L:8379740-8390040	"CG13384,CG13393,CG17295,"	"0,-768,-1243,"	 CG13384 	434	349.7	740.3	707.6	1.02	 /- 	0.4942	2.0234	60.5861
1313	chr3L	14636800	14637100	14636950	660.8	Intronic	http://genome.ucsc.edu/cgi-bin/hgTracks?position=chr3L:14631800-14642100	"dlp,RecQ5,CG9628,"	"0,-11777,-15676,"	 dlp 	11231	171.9	660.8	1238.5	2.85	 // 	0.1388	7.2048	158.355
1314	chr3L	21596460	21596750	21596600	682	Intronic	http://genome.ucsc.edu/cgi-bin/hgTracks?position=chr3L:21591460-21601750	"AP-2,S1P,CG11307,"	"0,10292,14169,"	 AP-2 	4622	293.4	682	685.9	1.22	 /- 	0.4278	2.3376	19.128
1315	chrX	4507530	4507830	4507690	722.3	Intergenic	http://genome.ucsc.edu/cgi-bin/hgTracks?position=chrX:4502530-4512830	"peb,CG12184,CG12179,"	"3911,13722,17394,"	 peb 	3911	212.7	722.3	1021.7	2.26	 // 	0.2081	4.8046	71.9338
1316	chrX	7831600	7831890	7831750	692.1	Intronic	http://genome.ucsc.edu/cgi-bin/hgTracks?position=chrX:7826600-7836890	"CG1530,RpS14b,RpS14a,"	"0,-1918,-3037,"	 CG1530 	749	206	692.1	782	1.92	 // 	0.2634	3.7964	393.4435
1317	chr3L	122780	123070	122930	714.9	Intergenic	http://genome.ucsc.edu/cgi-bin/hgTracks?position=chr3L:117780-128070	"Pk61C,CG6845,CG12483,"	"6521,23522,-24559,"	 Pk61C 	6521	187.5	714.9	767.7	2.03	 // 	0.2442	4.0953	52.6678
1318	chr3L	6462600	6462890	6462750	715.4	Intergenic	http://genome.ucsc.edu/cgi-bin/hgTracks?position=chr3L:6457600-6467890	"CG14910,CG14911,CG10147,"	"-7481,14402,17284,"	 CG14910 	7985	439.4	715.4	752.3	0.78	 /- 	0.5841	1.7121	30.3632
1319	chr2R	20898380	20898670	20898520	697.9	Intronic	http://genome.ucsc.edu/cgi-bin/hgTracks?position=chr2R:20893380-20903670	"zip,uzip,CG3829,"	"0,1052,-20511,"	 zip 	476	201.5	697.9	941.6	2.22	 // 	0.214	4.6721	192.9172
1320	chr2L	12616600	12617160	12617020	625.9	Intronic	http://genome.ucsc.edu/cgi-bin/hgTracks?position=chr2L:12611600-12622160	"nub,ref2,pdm2,"	"0,-5569,40808,"	 nub 	1327	254.9	625.9	831.2	1.7	 // 	0.3066	3.2611	56.088
1321	chr2R	11100470	11100780	11100630	625.9	CDS	http://genome.ucsc.edu/cgi-bin/hgTracks?position=chr2R:11095470-11105780	"CG8092,CG8093,CG11808,"	"0,1206,3083,"	 CG8092 	507	1024.7	625.9	188.8	-2.44	 \\ 	5.4282	0.1842	27.6255
1322	chr3L	17642080	17642380	17642220	665.1	CDS	http://genome.ucsc.edu/cgi-bin/hgTracks?position=chr3L:17637080-17647380	"CG32177,Krn,Pep,"	"0,443,-4089,"	 Pep 	4089	154.1	665.1	307.2	0.99	 /\ 	0.5017	1.9933	16.1512
1323	chr3R	2826330	2826910	2826710	624.8	Intergenic	http://genome.ucsc.edu/cgi-bin/hgTracks?position=chr3R:2821330-2831910	"Antp,Sodh-1,CG1979,"	"-1760,51346,53597,"	 Antp 	1760	230.4	624.8	631.6	1.45	 /- 	0.3649	2.7407	240.8471
1324	chr2L	1158650	1158940	1158790	687.9	Promoter	http://genome.ucsc.edu/cgi-bin/hgTracks?position=chr2L:1153650-1163940	"Tango14,capt,CG5080,"	"0,-526,1499,"	 Tango14 	112	1144.8	687.9	455.9	-1.33	 \\ 	2.5108	0.3983	164.5233
1325	chr3R	8101830	8102130	8101980	687.3	Intronic	http://genome.ucsc.edu/cgi-bin/hgTracks?position=chr3R:8096830-8107130	"svp,CG17738,CG3942,"	"0,-4958,-19666,"	 svp 	4851	394.2	687.3	814.1	1.05	 // 	0.4842	2.0651	28.672
1326	chr2L	13878690	13879000	13878850	713.8	Promoter	http://genome.ucsc.edu/cgi-bin/hgTracks?position=chr2L:13873690-13884000	"cenG1A,Smg5,Ance,"	"0,20502,26794,"	 cenG1A 	114	154.1	713.8	935.3	2.6	 // 	0.1648	6.0689	88.7262
1327	chr2R	20401350	20401640	20401500	697.4	Intronic	http://genome.ucsc.edu/cgi-bin/hgTracks?position=chr2R:20396350-20406640	"CG4589,CG13581,CG4612,"	"0,-6264,9706,"	 CG4589 	1238	191.2	697.4	1083.5	2.5	 // 	0.1764	5.6678	106.4162
1328	chr2R	16447840	16448140	16447990	728.7	Intronic	http://genome.ucsc.edu/cgi-bin/hgTracks?position=chr2R:16442840-16453140	"Mgat1,CG13424,l(2)05510,"	"0,-532,2549,"	 Mgat1 	1842	173.4	728.7	1107	2.67	 // 	0.1566	6.3844	71.3208
1329	chr2L	2453490	2453790	2453630	721.3	Intronic	http://genome.ucsc.edu/cgi-bin/hgTracks?position=chr2L:2448490-2458790	"dpp,CG9886,CG34447,"	"0,-30715,-33620,"	 dpp 	1108	406.8	721.3	940.5	1.21	 // 	0.4325	2.312	19.8377
1330	chr3R	20692930	20693230	20693060	794.9	Intergenic	http://genome.ucsc.edu/cgi-bin/hgTracks?position=chr3R:20687930-20698230	"Ela,CycB3,CG13641,"	"-635,1014,-2558,"	 Ela 	1988	227.5	794.9	1404.4	2.63	 // 	0.162	6.174	656.8691
1331	chr2L	9993120	9993420	9993280	702.7	CDS	http://genome.ucsc.edu/cgi-bin/hgTracks?position=chr2L:9988120-9998420	"bib,CG31875,CG31755,"	"0,2280,3651,"	 CG31875 	3292	330.5	702.7	389.6	0.24	 /\ 	0.8483	1.1789	77.9063
1332	chr3R	4103100	4103420	4103300	1542.2	Promoter	http://genome.ucsc.edu/cgi-bin/hgTracks?position=chr3R:4098100-4108420	"ato,CG9630,Mcm2,"	"213,-7696,-9647,"	 ato 	213	1896.1	1542.2	1197.9	-0.66	 -- 	1.5829	0.6318	105.8273
1333	chr3R	5928950	5929250	5929090	657.7	CDS	http://genome.ucsc.edu/cgi-bin/hgTracks?position=chr3R:5923950-5934250	"Fmr1,CG3940,CG6208,"	"0,9177,17154,"	 Fmr1 	4943	98.5	657.7	606.4	2.62	 /\ 	0.1625	6.1533	126.1033
1334	chr2L	5341830	5342130	5341990	719.7	CDS	http://genome.ucsc.edu/cgi-bin/hgTracks?position=chr2L:5336830-5347130	"CG12512,CG14021,nompC,"	"0,-3937,4246,"	 CG12512 	359	951.4	719.7	363.3	-1.39	 \\ 	2.619	0.3818	12.0644
1335	chr3L	15749610	15749920	15749750	621.1	Intergenic	http://genome.ucsc.edu/cgi-bin/hgTracks?position=chr3L:15744610-15754920	"comm,CG6244,CG13445,"	"-28227,51767,52847,"	 comm 	28227	147.5	621.1	705.4	2.26	 // 	0.209	4.7837	42.4778
1336	chr3L	22450820	22451420	22451250	621.1	Intergenic	http://genome.ucsc.edu/cgi-bin/hgTracks?position=chr3L:22445820-22456420	"laza,CG11449,CG11438,"	"665,-2161,8681,"	 laza 	3033	615	621.1	494.8	-0.31	 -\ 	1.2428	0.8046	10.339
1337	chr3L	6806770	6807060	6806920	641.8	Intergenic	http://genome.ucsc.edu/cgi-bin/hgTracks?position=chr3L:6801770-6812060	"vvl,CG32392,CG10103,"	"-19283,-50574,-57301,"	 vvl 	23661	389	641.8	485.1	0.32	 /\ 	0.8019	1.2471	33.2903
1338	chrX	8188100	8188420	8188280	798.6	Intronic	http://genome.ucsc.edu/cgi-bin/hgTracks?position=chrX:8183100-8193420	"nAcRalpha-7E,CG1636,CG15343,"	"0,-18827,-21040,"	 CG1636 	20831	1054.4	798.6	766.6	-0.46	 \- 	1.3755	0.727	14.6829
1339	chr3R	14815880	14816180	14816040	668.8	Intronic	http://genome.ucsc.edu/cgi-bin/hgTracks?position=chr3R:14810880-14821180	"gukh,snRNP-U1,dnk,"	"0,-6670,-7540,"	 gukh 	6294	252.7	668.8	680.8	1.43	 /- 	0.3712	2.6943	72.3238
1340	chrX	18552080	18552380	18552230	646.5	CDS	http://genome.ucsc.edu/cgi-bin/hgTracks?position=chrX:18547080-18557380	"fu,CG6659,CG6696,"	"0,-911,2291,"	 fu 	444	1074.4	646.5	107	-3.33	 \\ 	10.0432	0.0996	28.3125
1341	chr3R	48720	49030	48900	720.2	CDS	http://genome.ucsc.edu/cgi-bin/hgTracks?position=chr3R:43720-54030	"aux,CG31516,CG18143,"	"0,-3048,4205,"	 aux 	2182	792.8	720.2	290	-1.45	 -\ 	2.7335	0.3658	13.9271
1342	chr3R	6565430	6565750	6565570	704.3	Intronic	http://genome.ucsc.edu/cgi-bin/hgTracks?position=chr3R:6560430-6570750	"Takr86C,tomboy20,CG14691,"	"0,-3891,13481,"	 tomboy20 	3891	955.1	704.3	493.1	-0.95	 \\ 	1.9368	0.5163	13.485
1343	chr3R	18215850	18216160	18215990	687.3	Intronic	http://genome.ucsc.edu/cgi-bin/hgTracks?position=chr3R:18210850-18221160	"CG7059,CG5379,CG13857,"	"0,-1796,1920,"	 CG7059 	289	190.4	687.3	876.4	2.2	 // 	0.2173	4.6023	150.7957
1344	chr2L	4354790	4355100	4354940	678.9	Intergenic	http://genome.ucsc.edu/cgi-bin/hgTracks?position=chr2L:4349790-4360100	"CG15429,Traf4,Atet,"	"-910,7608,-9170,"	 CG15429 	1966	455.7	678.9	624.7	0.46	 /- 	0.7295	1.3709	27.2436
1345	chr2R	13757830	13758130	13757980	643.9	Intronic	http://genome.ucsc.edu/cgi-bin/hgTracks?position=chr2R:13752830-13763130	"Mapmodulin,elk,thr,"	"0,3471,-4583,"	 Mapmodulin 	1535	214.1	643.9	732.8	1.77	 // 	0.2922	3.4222	79.2697
1346	chr3L	20236360	20236660	20236520	701.1	CDS	http://genome.ucsc.edu/cgi-bin/hgTracks?position=chr3L:20231360-20241660	"CG6951,Clc,CG17233,"	"0,0,-1902,"	 Clc 	931	1277.4	701.1	394.2	-1.7	 \\ 	3.2409	0.3086	22.5606
1347	chr3R	21808970	21809270	21809120	635.4	Intronic	http://genome.ucsc.edu/cgi-bin/hgTracks?position=chr3R:21803970-21814270	"Nf1,CG42261,HLHmdelta,"	"0,-2101,14222,"	 Nf1 	386	249	635.4	611.5	1.3	 /- 	0.4071	2.4564	144.9112
1348	chr3R	7036900	7037200	7037060	698.5	Intergenic	http://genome.ucsc.edu/cgi-bin/hgTracks?position=chr3R:7031900-7042200	"Tctp,CG6672,CG6666,"	"-54,901,-1489,"	 Tctp 	1086	186.7	698.5	1002.8	2.42	 // 	0.1862	5.3707	113.637
1349	chrX	10589820	10590150	10590010	615.3	Intronic	http://genome.ucsc.edu/cgi-bin/hgTracks?position=chrX:10584820-10595150	"X11Lbeta,CG32676,CG12637,"	"0,17140,-22609,"	 CG12637 	22609	726.1	615.3	85.2	-3.09	 -\ 	8.519	0.1174	3.8694
1350	chr2R	20944470	20944770	20944610	673.6	Intergenic	http://genome.ucsc.edu/cgi-bin/hgTracks?position=chr2R:20939470-20949770	"gsb-n,gsb,gol,"	"-4760,4892,15539,"	 gsb-n 	4760	164.5	673.6	914.2	2.47	 // 	0.1799	5.5575	163.9108
1351	chr3L	4159360	4159660	4159510	713.8	Intronic	http://genome.ucsc.edu/cgi-bin/hgTracks?position=chr3L:4154360-4164660	"nab,mas,CG1299,"	"0,2143,-7033,"	 nab 	1399	177.8	713.8	1203.6	2.76	 // 	0.1477	6.7684	40.4556
1352	chr3R	17244960	17245300	17245120	613.2	Intronic	http://genome.ucsc.edu/cgi-bin/hgTracks?position=chr3R:17239960-17250300	"lbl,CheB93b,CheB93a,"	"0,-9538,-11215,"	 CheB93b 	10272	559.4	613.2	262	-1.09	 -\ 	2.1351	0.4684	13.0154
1353	chr3L	15840220	15840520	15840350	675.7	Intergenic	http://genome.ucsc.edu/cgi-bin/hgTracks?position=chr3L:15835220-15845520	"CG32150,pHCl,CG12486,"	"-3192,4501,8431,"	 CG32150 	3192	1016.6	675.7	290.6	-1.81	 \\ 	3.4981	0.2859	36.5744
1354	chr3R	1472900	1473200	1473050	666.1	UTR5	http://genome.ucsc.edu/cgi-bin/hgTracks?position=chr3R:1467900-1478200	"MTA1-like,sec23,CG2185,"	"0,1736,5504,"	 MTA1-like 	582	1181.8	666.1	205.9	-2.52	 \\ 	5.7386	0.1743	41.2782
1355	chrX	3291730	3292020	3291880	700.6	Intergenic	http://genome.ucsc.edu/cgi-bin/hgTracks?position=chrX:3286730-3297020	"CG12535,dm,CG14269,"	"-4433,-11831,37240,"	 CG12535 	4433	344.5	700.6	797.5	1.21	 // 	0.4321	2.3145	39.7516
1356	chr3LHet	2196640	2197130	2196950	612.6	Intergenic	http://genome.ucsc.edu/cgi-bin/hgTracks?position=chr3LHet:2191640-2202130	"CG41511,CG40228,CG41049,"	"1579,-6240,-43041,"	 CG41511 	2074	572	612.6	358.7	-0.67	 -\ 	1.5948	0.6271	17.2121
1357	chr3L	15032610	15032930	15032740	615.8	Intronic	http://genome.ucsc.edu/cgi-bin/hgTracks?position=chr3L:15027610-15037930	"CG42333,CG11552,ind,"	"0,1985,3153,"	 CG11552 	2930	309.7	615.8	1450.8	2.23	 // 	0.2135	4.6841	189.4292
1358	chr3L	15588480	15588800	15588650	640.2	Intronic	http://genome.ucsc.edu/cgi-bin/hgTracks?position=chr3L:15583480-15593800	"RhoGAP71E,CG7656,CG12304,"	"0,-7384,-10203,"	 RhoGAP71E 	6671	83	640.2	1181.3	3.83	 // 	0.0702	14.2349	37.6354
1359	chr2R	2488250	2488540	2488370	1120.8	Promoter	http://genome.ucsc.edu/cgi-bin/hgTracks?position=chr2R:2483250-2493540	"jing,CG15233,CG15234,"	"0,0,6124,"	 CG15233 	113	1074.4	1120.8	638.4	-0.75	 -\ 	1.6829	0.5942	28.5891
1360	chr3L	2467220	2467520	2467360	693.7	Intronic	http://genome.ucsc.edu/cgi-bin/hgTracks?position=chr3L:2462220-2472520	"CG33232,CG33231,CG32306,"	"0,-1201,-2511,"	 CG33232 	458	355.7	693.7	853.5	1.26	 // 	0.4167	2.3998	189.7588
1361	chrX	8109880	8110200	8110060	634.3	Promoter	http://genome.ucsc.edu/cgi-bin/hgTracks?position=chrX:8104880-8115200	"sdt,CG2147,sni,"	"0,24656,25470,"	 sdt 	101	198.6	634.3	877.6	2.14	 // 	0.2263	4.4192	264.8578
1362	chr2L	8416320	8416600	8416460	608.4	Intronic	http://genome.ucsc.edu/cgi-bin/hgTracks?position=chr2L:8411320-8421600	"Akap200,CG13398,CG13397,"	"0,-1215,-4592,"	 Akap200 	771	103.7	608.4	831.2	3	 // 	0.1248	8.0129	542.9242
1363	chr3R	23830180	23830470	23830320	676.2	Intergenic	http://genome.ucsc.edu/cgi-bin/hgTracks?position=chr3R:23825180-23835470	"CG4815,betaTub97EF,CG34362,"	"-14035,-16231,22014,"	 CG4815 	14035	710.6	676.2	198.5	-1.84	 -\ 	3.5796	0.2794	11.6784
1364	chr3L	13093830	13094130	13093970	703.8	Intergenic	http://genome.ucsc.edu/cgi-bin/hgTracks?position=chr3L:13088830-13099130	"CG32118,CG11251,trn,"	"-2242,-10901,13402,"	 CG32118 	2620	419.4	703.8	563.5	0.43	 /\ 	0.7443	1.3436	13.7541
1365	chr3R	5417730	5418020	5417880	709.1	UTR5	http://genome.ucsc.edu/cgi-bin/hgTracks?position=chr3R:5412730-5423020	"CG8312,bocksbeutel,P58IPK,"	"0,-1171,-2578,"	 CG8312 	848	401.6	709.1	650.4	0.7	 /- 	0.6174	1.6196	38.4935
1366	chr2R	17364810	17365120	17364950	607.3	Intronic	http://genome.ucsc.edu/cgi-bin/hgTracks?position=chr2R:17359810-17370120	"Sdc,Sara,Fkbp13,"	"0,4473,9719,"	 Sdc 	3723	83.7	607.3	1075.5	3.68	 // 	0.0779	12.845	120.6687
1367	chr2R	3487110	3487400	3487260	673	Intronic	http://genome.ucsc.edu/cgi-bin/hgTracks?position=chr2R:3482110-3492400	"CG1358,scra,CG1360,"	"0,-4501,-9649,"	 scra 	9637	560.2	673	823.8	0.56	 // 	0.68	1.4706	21.8587
1368	chr4	79730	80050	79890	658.2	Intergenic	http://genome.ucsc.edu/cgi-bin/hgTracks?position=chr4:74730-85050	"ci,RpS3A,pan,"	"-2223,6854,10065,"	 ci 	2223	95.6	658.2	1069.8	3.48	 // 	0.0894	11.1919	732.3087
1369	chrX	20607150	20607470	20607300	606.3	Promoter	http://genome.ucsc.edu/cgi-bin/hgTracks?position=chrX:20602150-20612470	"CG1324,CG15452,shakB,"	"-313,8797,34988,"	 CG1324 	313	801	606.3	331.8	-1.27	 \\ 	2.414	0.4142	3.7881
1370	chr2R	11788210	11788500	11788360	713.3	Intronic	http://genome.ucsc.edu/cgi-bin/hgTracks?position=chr2R:11783210-11793500	"sli,CG33463,CG8291,"	"0,-4428,22184,"	 CG33463 	4428	315.6	713.3	603	0.93	 /\ 	0.5235	1.9102	61.5019
1371	chr3R	6297940	6298230	6298070	676.2	Intergenic	http://genome.ucsc.edu/cgi-bin/hgTracks?position=chr3R:6292940-6303230	"Cyp12e1,hth,CG6345,"	"-35685,37491,-56304,"	 Cyp12e1 	37549	866.9	676.2	151.6	-2.51	 \\ 	5.7186	0.1749	8.1395
1372	chr3L	9032240	9032540	9032390	616.9	Intergenic	http://genome.ucsc.edu/cgi-bin/hgTracks?position=chr3L:9027240-9037540	"Doc1,CG5144,Argk,"	"2086,8149,9571,"	 Doc1 	2086	107.4	616.9	962.8	3.16	 // 	0.1116	8.9613	119.5691
1373	chr3R	9737240	9737570	9737410	605.2	Intergenic	http://genome.ucsc.edu/cgi-bin/hgTracks?position=chr3R:9732240-9742570	"ems,Art9,Art6,"	"-7064,29862,33010,"	 ems 	9830	638	605.2	614.4	-0.05	 -- 	1.0384	0.9631	42.6453
1374	chr3R	12510880	12511200	12511030	604.7	Intronic	http://genome.ucsc.edu/cgi-bin/hgTracks?position=chr3R:12505880-12516200	"Ubx,CG31498,CG31217,"	"0,-19570,-29541,"	 CG31498 	20404	245.3	604.7	620.7	1.34	 /- 	0.3951	2.5308	33.452
1375	chr3L	14617940	14618250	14618080	670.4	Intronic	http://genome.ucsc.edu/cgi-bin/hgTracks?position=chr3L:14612940-14623250	"CG9628,shd,RecQ5,"	"0,-3135,3188,"	 CG9628 	2169	477.9	670.4	922.7	0.95	 // 	0.5179	1.9308	40.2449
1376	chr2L	4902370	4902670	4902520	694.8	CDS	http://genome.ucsc.edu/cgi-bin/hgTracks?position=chr2L:4897370-4907670	"CG3036,CG2837,hoe1,"	"0,1547,6224,"	 CG2837 	4196	509.8	694.8	905.6	0.83	 // 	0.5629	1.7764	64.5566
1377	chr3R	8889920	8890210	8890060	656.6	Intronic	http://genome.ucsc.edu/cgi-bin/hgTracks?position=chr3R:8884920-8895210	"sim,DDB1,CG7966,"	"0,-7606,-12888,"	 sim 	6580	120	656.6	1144.1	3.25	 // 	0.1049	9.5317	373.5774
1378	chr3R	20892890	20893210	20893080	607.3	Intronic	http://genome.ucsc.edu/cgi-bin/hgTracks?position=chr3R:20887890-20898210	"OstStt3,CG11820,veli,"	"0,-640,-1763,"	 CG11820 	1555	461.6	607.3	689.3	0.58	 /- 	0.6696	1.4933	171.031
1379	chrX	17724080	17724370	17724240	854.3	Intergenic	http://genome.ucsc.edu/cgi-bin/hgTracks?position=chrX:17719080-17729370	"CG6398,Socs16D,CG12986,"	"632,-2852,-10592,"	 CG6398 	632	348.3	854.3	951.4	1.45	 // 	0.3661	2.7318	137.3398
1380	chr2L	12434390	12434690	12434530	685.8	Promoter	http://genome.ucsc.edu/cgi-bin/hgTracks?position=chr2L:12429390-12439690	"SC35,Elf,CG5435,"	"0,0,-3637,"	 Elf 	99	609.1	685.8	705.4	0.21	 -- 	0.8635	1.1581	475.5115
1381	chr3L	15118260	15118560	15118400	644.9	Promoter	http://genome.ucsc.edu/cgi-bin/hgTracks?position=chr3L:15113260-15123560	"CG17081,CG16959,CG13457,"	"0,0,2633,"	 CG16959 	18	152.6	644.9	996	2.71	 // 	0.1533	6.5251	252.8488
1382	chr2R	14040770	14041070	14040910	669.3	CDS	http://genome.ucsc.edu/cgi-bin/hgTracks?position=chr2R:14035770-14046070	"adp,lolal,CG5742,"	"0,1439,-2018,"	 adp 	1702	290.5	669.3	368.4	0.34	 /\ 	0.7884	1.2684	28.2669
1383	chr3R	27405590	27405910	27405760	612.1	UTR5	http://genome.ucsc.edu/cgi-bin/hgTracks?position=chr3R:27400590-27410910	"pygo,rod,gammaCop,"	"0,633,-4318,"	 rod 	633	363.8	612.1	680.2	0.9	 /- 	0.5349	1.8696	84.8954
1384	chr2R	20864730	20865280	20864900	600.4	CDS	http://genome.ucsc.edu/cgi-bin/hgTracks?position=chr2R:20859730-20870280	"emp,CG2736,Phk-3,"	"0,-2006,-5535,"	 CG2736 	2006	643.2	600.4	408.5	-0.65	 -\ 	1.5746	0.6351	22.8609
1385	chr2L	5871420	5871730	5871560	793.3	Intronic	http://genome.ucsc.edu/cgi-bin/hgTracks?position=chr2L:5866420-5876730	"CG8965,CG9029,CG34381,"	"0,14459,-14803,"	 CG8965 	7921	615.7	793.3	778.6	0.34	 /- 	0.7908	1.2645	50.3312
1386	chr3R	23780740	23781020	23780880	611.6	CDS	http://genome.ucsc.edu/cgi-bin/hgTracks?position=chr3R:23775740-23786020	"CG5527,CG4951,CG4884,"	"0,-1046,2257,"	 CG5527 	242	431.2	611.6	258.6	-0.74	 /\ 	1.6678	0.5996	15.9238
1387	chr3L	17372030	17372360	17372190	599.9	Intronic	http://genome.ucsc.edu/cgi-bin/hgTracks?position=chr3L:17367030-17377360	"Cad74A,CG13728,CG13731,"	"0,933,4930,"	 Cad74A 	423	354.2	599.9	786.6	1.15	 // 	0.4503	2.2209	83.3058
1388	chrX	2032590	2032870	2032730	610.5	Intergenic	http://genome.ucsc.edu/cgi-bin/hgTracks?position=chrX:2027590-2037870	"ph-p,CG3835,Pgd,"	"-2152,2790,6438,"	 ph-p 	2152	177.8	610.5	748.3	2.07	 // 	0.2377	4.2077	91.6415
1389	chr3L	14132580	14132890	14132730	597.3	Intergenic	http://genome.ucsc.edu/cgi-bin/hgTracks?position=chr3L:14127580-14137890	"Sox21b,Sox21a,D,"	"-8306,-32556,35970,"	 Sox21b 	8306	345.3	597.3	485.1	0.49	 /\ 	0.7118	1.405	18.7705
1390	chr3R	736680	737140	736820	596.7	Intronic	http://genome.ucsc.edu/cgi-bin/hgTracks?position=chr3R:731680-742140	"Cdep,Gnf1,CG34306,"	"0,-1017,15822,"	 Cdep 	525	322.3	596.7	472	0.55	 /\ 	0.6829	1.4643	71.4769
1391	chrX	2302730	2303110	2302910	596.7	Intergenic	http://genome.ucsc.edu/cgi-bin/hgTracks?position=chrX:2297730-2308110	"CG12496,CG32797,gt,"	"479,16219,18229,"	 CG12496 	2022	177.8	596.7	1063.5	2.58	 // 	0.1672	5.9803	201.6946
1392	chr3L	6460720	6461030	6460870	660.3	Intergenic	http://genome.ucsc.edu/cgi-bin/hgTracks?position=chr3L:6455720-6466030	"CG14910,CG14911,CG10147,"	"-5601,16282,19164,"	 CG14910 	6105	479.4	660.3	346.1	-0.47	 /\ 	1.3851	0.7219	10.2112
1393	chr2L	4838720	4839020	4838870	714.4	Promoter	http://genome.ucsc.edu/cgi-bin/hgTracks?position=chr2L:4833720-4844020	"CG12194,CG15626,CG2950,"	"432,-874,3224,"	 CG12194 	432	562.4	714.4	712.2	0.34	 /- 	0.7896	1.2664	129.075
1394	chr2R	8846990	8847290	8847150	625.3	Intergenic	http://genome.ucsc.edu/cgi-bin/hgTracks?position=chr2R:8841990-8852290	"CG13321,Psc,CG3884,"	"-4470,6664,-7359,"	 CG13321 	6090	75.6	625.3	1038.9	3.78	 // 	0.0727	13.7458	574.2823
1395	chr3L	10853160	10853590	10853420	614.2	Intronic	http://genome.ucsc.edu/cgi-bin/hgTracks?position=chr3L:10848160-10858590	"tna,CG6418,CG14149,"	"0,15943,18773,"	 tna 	2429	285.3	614.2	1086.9	1.93	 // 	0.2625	3.8102	255.3737
1396	chr3R	9637530	9637870	9637680	603.1	Intergenic	http://genome.ucsc.edu/cgi-bin/hgTracks?position=chr3R:9632530-9642870	"Mst87F,Nsf2,Dip-B,"	"15186,22514,-26279,"	 Mst87F 	15752	113.4	603.1	754.6	2.73	 // 	0.1502	6.6559	150.5325
1397	chr3L	1447780	1448080	1447930	672.5	Intergenic	http://genome.ucsc.edu/cgi-bin/hgTracks?position=chr3L:1442780-1453080	"SA-2,rho,Ptp61F,"	"-10287,15861,-22951,"	 SA-2 	10287	626.1	672.5	802.6	0.36	 -/ 	0.7801	1.2819	25.0787
1398	chr2L	2161490	2161870	2161710	590.9	Promoter	http://genome.ucsc.edu/cgi-bin/hgTracks?position=chr2L:2156490-2166870	"aop,CG15382,CG7263,"	"0,-4919,-6320,"	 aop 	188	99.3	590.9	989.1	3.32	 // 	0.1004	9.9619	390.0689
1399	chr3R	20098190	20098490	20098350	676.7	Promoter	http://genome.ucsc.edu/cgi-bin/hgTracks?position=chr3R:20093190-20103490	"Orct2,jar,Orct,"	"402,-1397,3631,"	 Orct2 	402	174.1	676.7	1090.9	2.65	 // 	0.1596	6.2652	203.1748
1400	chr3L	7129440	7129730	7129580	622.2	Intronic	http://genome.ucsc.edu/cgi-bin/hgTracks?position=chr3L:7124440-7134730	"melt,Dbi,CG8628,"	"0,-3013,-4987,"	 melt 	1963	326.8	622.2	923.3	1.5	 // 	0.3539	2.8256	18.9095
1401	chr2L	21629180	21629480	21629320	590.4	Intronic	http://genome.ucsc.edu/cgi-bin/hgTracks?position=chr2L:21624180-21634480	"Df31,Ac3,CG2201,"	"0,3278,-5721,"	 Df31 	608	170.4	590.4	528.6	1.63	 /\ 	0.3224	3.1017	263.337
1402	chr2R	17599750	17600040	17599880	637.5	Intergenic	http://genome.ucsc.edu/cgi-bin/hgTracks?position=chr2R:17594750-17605040	"CG30403,HmgD,Tango11,"	"-766,955,4399,"	 CG30403 	766	67.4	637.5	1238.5	4.2	 // 	0.0544	18.3683	171.9872
1403	chr2L	15536260	15536580	15536410	589.3	Intergenic	http://genome.ucsc.edu/cgi-bin/hgTracks?position=chr2L:15531260-15541580	"CG15256,lace,Tim17b2,"	"14061,-31392,-42206,"	 CG15256 	14061	258.6	589.3	308.9	0.26	 /\ 	0.8371	1.1946	17.1557
1404	chr3R	19530480	19530790	19530630	640.2	Promoter	http://genome.ucsc.edu/cgi-bin/hgTracks?position=chr3R:19525480-19535790	"CG31414,CG31413,CG31148,"	"0,-365,-2306,"	 CG31414 	105	357.9	640.2	1058.9	1.56	 // 	0.338	2.9588	163.1484
1405	chr2R	10869820	10870140	10869960	592.5	Intronic	http://genome.ucsc.edu/cgi-bin/hgTracks?position=chr2R:10864820-10875140	"pcs,CG12424,CG7639,"	"0,-1871,5196,"	 pcs 	1161	117.8	592.5	881.6	2.9	 // 	0.1336	7.4827	184.7021
1406	chrX	2031480	2031780	2031620	607.3	Intergenic	http://genome.ucsc.edu/cgi-bin/hgTracks?position=chrX:2026480-2036780	"ph-p,CG3835,Pgd,"	"-1042,3900,7548,"	 ph-p 	1042	49.6	607.3	892.4	4.17	 // 	0.0556	17.9764	355.8109
1407	chr2R	11735470	11735760	11735610	723.9	Promoter	http://genome.ucsc.edu/cgi-bin/hgTracks?position=chr2R:11730470-11740760	"tun,CG8249,CG12970,"	"500,-745,7855,"	 tun 	500	565.4	723.9	1084.1	0.94	 // 	0.5215	1.9175	73.7797
1408	chr3R	2820170	2820520	2820360	585.1	Intronic	http://genome.ucsc.edu/cgi-bin/hgTracks?position=chr3R:2815170-2825520	"Antp,Sodh-1,CG1979,"	"0,57696,59947,"	 Antp 	4590	91.9	585.1	752.3	3.03	 // 	0.1221	8.1876	183.5192
1409	chr2R	3492430	3492780	3492630	584	Intronic	http://genome.ucsc.edu/cgi-bin/hgTracks?position=chr2R:3487430-3497780	"CG1358,scra,CG1360,"	"0,-9871,-15019,"	 CG1358 	9097	406	584	267.7	-0.6	 /\ 	1.5166	0.6594	57.9605
1410	chr3R	6687980	6688310	6688170	584	Intronic	http://genome.ucsc.edu/cgi-bin/hgTracks?position=chr3R:6682980-6693310	"CG6574,SelR,CG14694,"	"0,900,-2635,"	 CG6574 	540	689.8	584	423.9	-0.7	 -\ 	1.6273	0.6145	23.1209
1411	chr2L	1995590	1995890	1995740	631.7	Intergenic	http://genome.ucsc.edu/cgi-bin/hgTracks?position=chr2L:1990590-2000890	"CG33543,Obp22a,NPC2,"	"2033,-3588,-6791,"	 Obp22a 	3588	994.4	631.7	191.1	-2.38	 \\ 	5.2042	0.1922	4.4831
1412	chr3L	6760230	6760520	6760370	626.4	Intergenic	http://genome.ucsc.edu/cgi-bin/hgTracks?position=chr3L:6755230-6765520	"CG32392,CG10103,CG8549,"	"-4024,-10751,-13233,"	 CG32392 	4024	125.2	626.4	774.6	2.63	 // 	0.1617	6.1856	191.2426
1413	chrX	6879680	6880000	6879840	582.9	Intergenic	http://genome.ucsc.edu/cgi-bin/hgTracks?position=chrX:6874680-6885000	"CG14430,ogre,inx7,"	"682,-4109,5803,"	 CG14430 	682	268.2	582.9	895.3	1.74	 // 	0.2996	3.3378	140.3426
1414	chr3R	480670	480960	480820	678.3	Intronic	http://genome.ucsc.edu/cgi-bin/hgTracks?position=chr3R:475670-485960	"CG12001,Karybeta3,CG31531,"	"0,-460,4484,"	 CG12001 	271	241.6	678.3	672.8	1.48	 /- 	0.3591	2.7851	42.0999
1415	chr3L	1753120	1753710	1753530	581.9	CDS	http://genome.ucsc.edu/cgi-bin/hgTracks?position=chr3L:1748120-1758710	"Cht2,CG13921,CG8001,"	"0,-1135,2628,"	 Cht2 	2133	581.7	581.9	263.2	-1.14	 -\ 	2.2103	0.4524	21.7695
1416	chr2R	18125870	18126160	18126020	634.9	Intergenic	http://genome.ucsc.edu/cgi-bin/hgTracks?position=chr2R:18120870-18131160	"dve,Oatp58Dc,Oatp58Db,"	"5447,-9947,-14925,"	 dve 	5447	577.2	634.9	552	-0.06	 -- 	1.0456	0.9564	44.2971
1417	chr2R	6006600	6006910	6006780	608.4	Intronic	http://genome.ucsc.edu/cgi-bin/hgTracks?position=chr2R:6001600-6011910	"CG11866,CCS,Pfk,"	"0,1911,-2084,"	 CG11866 	1583	223.8	608.4	724.2	1.69	 // 	0.309	3.2365	45.0186
1418	chr2R	12468040	12468340	12468200	651.3	Intronic	http://genome.ucsc.edu/cgi-bin/hgTracks?position=chr2R:12463040-12473340	"Cdk4,CG8317,RpLP2,"	"0,-4113,5398,"	 Cdk4 	572	345.3	651.3	797.5	1.21	 // 	0.433	2.3096	271.4306
1419	chrX	7983560	7983880	7983730	579.2	CDS	http://genome.ucsc.edu/cgi-bin/hgTracks?position=chrX:7978560-7988880	"Ubc-E2H,CG2256,CG2258,"	"0,-4181,6879,"	 Ubc-E2H 	2395	327.5	579.2	481.1	0.55	 /\ 	0.6807	1.469	32.6663
1420	chr2L	18111120	18111700	18111260	578.7	Intergenic	http://genome.ucsc.edu/cgi-bin/hgTracks?position=chr2L:18106120-18116700	"CG15152,CG5758,CG31785,"	"3286,8766,12867,"	 CG15152 	3286	806.9	578.7	286	-1.5	 \\ 	2.821	0.3545	16.0056
1421	chr2L	708190	708480	708340	662.4	Intronic	http://genome.ucsc.edu/cgi-bin/hgTracks?position=chr2L:703190-713480	"ds,Hsp60B,Eaat2,"	"0,20071,28871,"	 ds 	6628	377.1	662.4	1134.4	1.59	 // 	0.3325	3.0079	49.031
1422	chr3R	25133270	25133570	25133430	598.3	Intergenic	http://genome.ucsc.edu/cgi-bin/hgTracks?position=chr3R:25128270-25138570	"Cnx99A,CG14506,stg,"	"7534,-10479,-51928,"	 CG14506 	10479	352.7	598.3	598.4	0.76	 /- 	0.5894	1.6966	66.1332
1423	chrX	8306680	8306970	8306830	666.7	Intergenic	http://genome.ucsc.edu/cgi-bin/hgTracks?position=chrX:8301680-8311970	"CG32711,CG11190,CG10555,"	"-2702,-5511,-8852,"	 CG32711 	2702	101.5	666.7	1045.2	3.36	 // 	0.0971	10.2961	456.298
1424	chrX	5568800	5569110	5568960	578.2	Intronic	http://genome.ucsc.edu/cgi-bin/hgTracks?position=chrX:5563800-5574110	"Tre1,RpL35,Rab-RP4,"	"0,-1371,-3118,"	 RpL35 	2270	334.2	578.2	556.1	0.73	 /- 	0.601	1.664	52.7081
1425	chr3L	6276080	6276390	6276250	640.7	Intergenic	http://genome.ucsc.edu/cgi-bin/hgTracks?position=chr3L:6271080-6281390	"ImpL3,CG10163,Best2,"	"-20457,-24390,-26484,"	 ImpL3 	20457	643.9	640.7	293.5	-1.13	 -\ 	2.1941	0.4558	12.7647
1426	chr3L	11924230	11924550	11924390	585.6	Promoter	http://genome.ucsc.edu/cgi-bin/hgTracks?position=chr3L:11919230-11929550	"byn,CG14126,CG5718,"	"90,5159,-6533,"	 byn 	90	227.5	585.6	676.8	1.57	 // 	0.3361	2.9751	35.8231
1427	chr3L	10660470	10660770	10660620	685.8	Intronic	http://genome.ucsc.edu/cgi-bin/hgTracks?position=chr3L:10655470-10665770	"simj,CG32068,CG8003,"	"0,-3086,-4543,"	 simj 	2778	606.8	685.8	757.4	0.32	 -- 	0.8012	1.2481	30.5461
1428	chr2L	21621360	21621650	21621510	621.1	Intronic	http://genome.ucsc.edu/cgi-bin/hgTracks?position=chr2L:21616360-21626650	"CG2201,Df31,Ac3,"	"0,5079,11088,"	 CG2201 	2089	513.5	621.1	505.7	-0.02	 /\ 	1.0154	0.9849	61.5382
1429	chr3R	951510	951820	951680	644.9	Intergenic	http://genome.ucsc.edu/cgi-bin/hgTracks?position=chr3R:946510-956820	"CG12007,CG12589,dpr16,"	"2129,11228,24949,"	 CG12007 	2129	107.4	644.9	867.3	3.01	 // 	0.1239	8.0721	228.2266
1430	chr3R	27154990	27155310	27155140	581.9	Intronic	http://genome.ucsc.edu/cgi-bin/hgTracks?position=chr3R:27149990-27160310	"CG34347,CG11340,gskt,"	"0,-24336,43008,"	 CG34347 	18245	295.6	581.9	411.3	0.48	 /\ 	0.7188	1.3913	8.0012
1431	chr2R	11006700	11007000	11006840	714.4	Intronic	http://genome.ucsc.edu/cgi-bin/hgTracks?position=chr2R:11001700-11012000	"chn,CG34186,CG8089,"	"0,25632,26489,"	 chn 	4079	270.5	714.4	1016	1.91	 // 	0.2662	3.7567	26.1682
1432	chr3L	6814190	6814500	6814350	575.5	Intergenic	http://genome.ucsc.edu/cgi-bin/hgTracks?position=chr3L:6809190-6819500	"vvl,CG32392,CG10103,"	"-26713,-58004,-64731,"	 vvl 	31091	136.3	575.5	959.4	2.81	 // 	0.1421	7.0367	260.5409
1433	chr2R	1701900	1702200	1702050	671.4	Intergenic	http://genome.ucsc.edu/cgi-bin/hgTracks?position=chr2R:1696900-1707200	"Or42b,Tsp42A,Or42a,"	"-16033,-18359,-21582,"	 Or42b 	16033	742.4	671.4	565.8	-0.39	 -- 	1.3123	0.762	14.7481
1434	chr3L	13402710	13403020	13402880	616.3	Intergenic	http://genome.ucsc.edu/cgi-bin/hgTracks?position=chr3L:13397710-13408020	"CG10222,CG10724,CG32121,"	"1748,3049,7622,"	 CG10222 	2673	315.6	616.3	484.5	0.62	 /\ 	0.6514	1.5351	28.2714
1435	chr2L	18369510	18369840	18369690	573.4	Intronic	http://genome.ucsc.edu/cgi-bin/hgTracks?position=chr2L:18364510-18374840	"Fas3,CG34171,Acp36DE,"	"0,8935,-10664,"	 CG34171 	8935	538.7	573.4	699.1	0.38	 -/ 	0.7706	1.2977	37.3074
1436	chr3R	7819400	7819720	7819580	630.6	Intergenic	http://genome.ucsc.edu/cgi-bin/hgTracks?position=chr3R:7814400-7824720	"Tk,mfas,Ect3,"	"316,-543,5448,"	 mfas 	543	294.9	630.6	1174.5	1.99	 // 	0.2511	3.9825	61.6091
1437	chr2R	14192370	14192690	14192530	572.3	Intergenic	http://genome.ucsc.edu/cgi-bin/hgTracks?position=chr2R:14187370-14197690	"CG14505,CG18540,CG18539,"	"-1048,-4991,-6144,"	 CG14505 	1048	98.5	572.3	632.7	2.68	 // 	0.1558	6.4203	91.2897
1438	chr2L	6179330	6179620	6179470	625.9	Intergenic	http://genome.ucsc.edu/cgi-bin/hgTracks?position=chr2L:6174330-6184620	"CG34380,CG13989,CG31639,"	"11000,-18388,-24382,"	 CG34380 	11000	231.9	625.9	732.8	1.66	 // 	0.3165	3.1598	59.4056
1439	chr2L	3611550	3612190	3612020	743	Intergenic	http://genome.ucsc.edu/cgi-bin/hgTracks?position=chr2L:3606550-3617190	"odd,Dot,CG15418,"	"-5272,7170,9069,"	 odd 	5272	540.9	743	628.1	0.22	 /\ 	0.8611	1.1613	10.5934
1440	chr3L	9798890	9799210	9799070	584	CDS	http://genome.ucsc.edu/cgi-bin/hgTracks?position=chr3L:9793890-9804210	"CG32052,Ilp4,Ilp3,"	"0,-1692,-3850,"	 CG32052 	1511	464.6	584	244.3	-0.93	 /\ 	1.9019	0.5258	16.6524
1441	chrX	2202520	2202830	2202670	619	Intergenic	http://genome.ucsc.edu/cgi-bin/hgTracks?position=chrX:2197520-2207830	"CG34052,CG2865,CG14050,"	"13216,-15891,16188,"	 CG34052 	13627	114.1	619	813.5	2.83	 // 	0.1403	7.1291	88.3672
1442	chr2R	12837740	12838070	12837910	608.9	CDS	http://genome.ucsc.edu/cgi-bin/hgTracks?position=chr2R:12832740-12843070	"CG34415,CG34191,CG15614,"	"0,1832,-1850,"	 CG34415 	1408	373.4	608.9	843.8	1.18	 // 	0.4426	2.2595	15.6754
1443	chr3L	15704490	15704790	15704640	641.2	Intergenic	http://genome.ucsc.edu/cgi-bin/hgTracks?position=chr3L:15699490-15709790	"comm,comm2,CG34451,"	"10783,-11691,-19493,"	 comm2 	11691	129.7	641.2	1019.4	2.97	 // 	0.1272	7.8618	53.7182
1444	chr2L	3609230	3609580	3609410	567	Intergenic	http://genome.ucsc.edu/cgi-bin/hgTracks?position=chr2L:3604230-3614580	"odd,Dot,CG15418,"	"-2662,9780,11679,"	 odd 	2662	536.5	567	428.5	-0.32	 -\ 	1.252	0.7987	26.2928
1445	chr2R	2498210	2498520	2498380	567	UTR5	http://genome.ucsc.edu/cgi-bin/hgTracks?position=chr2R:2493210-2503520	"jing,CG15234,CG15233,"	"0,0,-9897,"	 jing 	371	125.2	567	787.7	2.65	 // 	0.159	6.2907	297.5533
1446	chr2L	2875190	2875510	2875360	566.5	Intronic	http://genome.ucsc.edu/cgi-bin/hgTracks?position=chr2L:2870190-2880510	"CG8814,CG31694,Prx6005,"	"0,-842,1730,"	 CG8814 	489	1745.7	566.5	188.2	-3.21	 \\ 	9.2753	0.1078	35.8251
1447	chr2R	12190050	12190350	12190210	683.6	Intergenic	http://genome.ucsc.edu/cgi-bin/hgTracks?position=chr2R:12185050-12195350	"Atg9,Nox,CG7747,"	"-5470,6861,-8579,"	 Nox 	6861	563.1	683.6	491.4	-0.2	 /\ 	1.146	0.8726	20.7309
1448	chr2R	9075330	9075830	9075650	566	Intronic	http://genome.ucsc.edu/cgi-bin/hgTracks?position=chr2R:9070330-9080830	"seq,CG33182,CG17724,"	"0,0,-2333,"	 seq 	1929	170.4	566	629.8	1.89	 // 	0.2706	3.6958	36.7125
1449	chr2L	7633040	7633330	7633180	654.5	Intergenic	http://genome.ucsc.edu/cgi-bin/hgTracks?position=chr2L:7628040-7638330	"CG13792,Slob,CG6739,"	"10346,13854,-16652,"	 CG13792 	12817	246.7	654.5	1123.5	2.19	 // 	0.2196	4.5536	46.6131
1450	chr3R	16922530	16922830	16922680	588.2	Intronic	http://genome.ucsc.edu/cgi-bin/hgTracks?position=chr3R:16917530-16927830	"RhoGAP93B,CG7044,CG5745,"	"0,1211,5255,"	 RhoGAP93B 	847	54.8	588.2	831.2	3.92	 // 	0.066	15.1596	171.0482
1451	chr2L	21978180	21978480	21978330	660.3	Intergenic	http://genome.ucsc.edu/cgi-bin/hgTracks?position=chr2L:21973180-21983480	"CG2528,CG31693,tio,"	"3241,36900,41704,"	 CG2528 	14603	143.7	660.3	822.1	2.51	 // 	0.1749	5.7188	31.0753
1452	chr2R	2694530	2694830	2694680	582.9	Promoter	http://genome.ucsc.edu/cgi-bin/hgTracks?position=chr2R:2689530-2699830	"SdhB,CG15237,ubl,"	"435,1900,2834,"	 SdhB 	435	521.6	582.9	431.9	-0.27	 -\ 	1.2077	0.828	14.7659
1453	chr2R	10369730	10370050	10369860	562.3	Intronic	http://genome.ucsc.edu/cgi-bin/hgTracks?position=chr2R:10364730-10375050	"L,cpsf,Oaz,"	"0,16333,-16895,"	 L 	1153	80	562.3	1111	3.79	 // 	0.072	13.8829	268.9054
1454	chr3R	19613210	19613500	19613360	644.9	Intronic	http://genome.ucsc.edu/cgi-bin/hgTracks?position=chr3R:19608210-19618500	"mbc,Nup98,CG10208,"	"0,-5994,-13515,"	 mbc 	5853	266.7	644.9	1078.9	2.02	 // 	0.2472	4.0448	29.9499
1455	chr2L	12699920	12700250	12700110	560.7	CDS	http://genome.ucsc.edu/cgi-bin/hgTracks?position=chr2L:12694920-12705250	"CG17036,PICK1,CG5776,"	"0,-1193,1315,"	 CG17036 	636	706.1	560.7	164.2	-2.1	 \\ 	4.3009	0.2325	26.204
1456	chr3R	12162660	12163330	12163160	560.7	Intergenic	http://genome.ucsc.edu/cgi-bin/hgTracks?position=chr3R:12157660-12168330	"SF2,pad,CG17930,"	"2688,4879,-7815,"	 SF2 	4546	157.8	560.7	674.5	2.09	 // 	0.234	4.2735	193.243
1457	chr3L	6454360	6454920	6454550	568.1	Promoter	http://genome.ucsc.edu/cgi-bin/hgTracks?position=chr3L:6449360-6459920	"CG14910,CG14911,CG10147,"	"215,22602,25484,"	 CG14910 	215	456.4	568.1	409.6	-0.16	 /\ 	1.1143	0.8974	12.8294
1458	chr3R	12654960	12655250	12655110	626.9	UTR5	http://genome.ucsc.edu/cgi-bin/hgTracks?position=chr3R:12649960-12660250	"abd-A,Glut3,CG10349,"	"0,-39365,50339,"	 abd-A 	652	325.3	626.9	859.8	1.4	 // 	0.3783	2.6433	23.1165
1459	chr2R	6471800	6472110	6471950	567.6	Intronic	http://genome.ucsc.edu/cgi-bin/hgTracks?position=chr2R:6466800-6477110	"psq,CG11883,lola,"	"0,33218,-41183,"	 psq 	752	393.5	567.6	432.5	0.14	 /\ 	0.9097	1.0992	90.2652
1460	chr2R	6988090	6988390	6988240	628	Intergenic	http://genome.ucsc.edu/cgi-bin/hgTracks?position=chr2R:6983090-6993390	"luna,CG30490,Cyp12d1-p,"	"-732,15579,19369,"	 luna 	732	139.3	628	1108.1	2.99	 // 	0.1257	7.9547	192.0979
1461	chr2R	11017060	11017420	11017230	560.2	Intronic	http://genome.ucsc.edu/cgi-bin/hgTracks?position=chr2R:11012060-11022420	"chn,CG34186,CG8089,"	"0,15242,16099,"	 chn 	810	360.8	560.2	553.2	0.62	 /- 	0.6523	1.533	282.2407
1462	chr3R	7306600	7307100	7306950	558.6	Intergenic	http://genome.ucsc.edu/cgi-bin/hgTracks?position=chr3R:7301600-7312100	"CG17230,dpr5,PGRP-LB,"	"-15377,18755,-23208,"	 CG17230 	17593	369.7	558.6	276.3	-0.42	 /\ 	1.3381	0.7473	11.5145
1463	chr3R	166160	166460	166300	604.1	Intergenic	http://genome.ucsc.edu/cgi-bin/hgTracks?position=chr3R:161160-171460	"CG1103,CG9772,hkb,"	"-660,-1013,4427,"	 CG9772 	1013	420.9	604.1	511.4	0.28	 /\ 	0.8229	1.2152	66.8482
1464	chr2L	21866490	21866810	21866640	600.4	Intergenic	http://genome.ucsc.edu/cgi-bin/hgTracks?position=chr2L:21861490-21871810	"tsh,CG11629,CG1421,"	"-29627,30229,36421,"	 CG11629 	31621	95.6	600.4	946.8	3.31	 // 	0.101	9.9052	48.9479
1465	chr2R	14098530	14098820	14098670	595.1	Intergenic	http://genome.ucsc.edu/cgi-bin/hgTracks?position=chr2R:14093530-14103820	"CG30114,CG33958,CG14500,"	"-2867,-18329,-21511,"	 CG30114 	3411	392.7	595.1	813.5	1.05	 // 	0.4828	2.0715	68.6187
1466	chr3L	9414570	9414890	9414730	559.6	Intronic	http://genome.ucsc.edu/cgi-bin/hgTracks?position=chr3L:9409570-9419890	"CG3967,aay,CG3982,"	"0,1622,-4242,"	 CG3967 	1458	291.2	559.6	698.5	1.26	 // 	0.4169	2.3987	100.4777
1467	chr2L	8148610	8148920	8148770	598.8	Promoter	http://genome.ucsc.edu/cgi-bin/hgTracks?position=chr2L:8143610-8153920	"CG8552,CG31607,CG31606,"	"0,179,-491,"	 CG31607 	179	122.3	598.8	664.2	2.44	 // 	0.1841	5.4325	79.9638
1468	chr2L	17326830	17327120	17326980	610.5	Intergenic	http://genome.ucsc.edu/cgi-bin/hgTracks?position=chr2L:17321830-17332120	"CG34170,CG6380,CG31804,"	"-15160,-34773,36514,"	 CG34170 	15160	1482.7	610.5	271.2	-2.45	 \\ 	5.4678	0.1829	11.4726
1469	chr2L	5412450	5412800	5412600	556.4	Intronic	http://genome.ucsc.edu/cgi-bin/hgTracks?position=chr2L:5407450-5417800	"H15,CG31647,nompC,"	"0,22978,-47561,"	 H15 	8259	319.4	556.4	493.1	0.63	 /- 	0.6476	1.5441	12.8145
1470	chr3L	11911550	11911850	11911710	635.4	Intergenic	http://genome.ucsc.edu/cgi-bin/hgTracks?position=chr3L:11906550-11916850	"CG11588,CG5718,byn,"	"2955,3992,12770,"	 CG11588 	2955	644.6	635.4	506.3	-0.35	 -\ 	1.2733	0.7854	55.9259
1471	chr2R	5925690	5925990	5925840	568.1	CDS	http://genome.ucsc.edu/cgi-bin/hgTracks?position=chr2R:5920690-5930990	"CG18445,CG34220,CG12129,"	"0,2860,-3634,"	 CG12129 	5042	392	568.1	303.2	-0.37	 /\ 	1.2928	0.7735	20.476
1472	chrX	9585130	9585560	9585280	555.4	Intergenic	http://genome.ucsc.edu/cgi-bin/hgTracks?position=chrX:9580130-9590560	"btd,CG15321,nej,"	"2940,-7575,-8371,"	 btd 	2940	901.7	555.4	312.9	-1.53	 \\ 	2.8817	0.347	12.4304
1473	chrX	4862230	4862520	4862350	599.9	Intergenic	http://genome.ucsc.edu/cgi-bin/hgTracks?position=chrX:4857230-4867520	"SIP3,Ptp4E,CG12680,"	"-7317,-12892,29221,"	 SIP3 	7317	529	599.9	649.9	0.3	 -- 	0.8141	1.2284	8.4877
1474	chr3L	14441600	14441890	14441760	657.1	Promoter	http://genome.ucsc.edu/cgi-bin/hgTracks?position=chr3L:14436600-14446890	"bbg,CG3919,stwl,"	"0,-35924,-38737,"	 bbg 	87	135.6	657.1	1159	3.09	 // 	0.117	8.5475	165.2001
1475	chr3L	5922180	5922480	5922340	710.7	CDS	http://genome.ucsc.edu/cgi-bin/hgTracks?position=chr3L:5917180-5927480	"CG33523,Bj1,CG33993,"	"0,1021,3792,"	 CG33523 	825	199.3	710.7	996	2.32	 // 	0.2001	4.9969	107.6296
1476	chr2L	11119840	11120130	11119980	606.3	CDS	http://genome.ucsc.edu/cgi-bin/hgTracks?position=chr2L:11114840-11125130	"CG6230,CG14921,Csl4,"	"0,660,2583,"	 CG6230 	334	832.1	606.3	246.6	-1.75	 \\ 	3.3748	0.2963	34.7576
1477	chr2L	21170170	21170480	21170320	553.3	CDS	http://genome.ucsc.edu/cgi-bin/hgTracks?position=chr2L:21165170-21175480	"Acon,CG9243,CG31627,"	"0,-1976,2946,"	 Acon 	1344	446.1	553.3	248.3	-0.85	 /\ 	1.7966	0.5566	37.1443
1478	chrX	489700	489990	489850	584.5	Intronic	http://genome.ucsc.edu/cgi-bin/hgTracks?position=chrX:484700-494990	"vnd,CG13366,Appl,"	"0,14728,-17678,"	 vnd 	4776	433.5	584.5	893	1.04	 // 	0.4854	2.0602	57.3401
1479	chr2L	6048650	6048940	6048790	617.9	Promoter	http://genome.ucsc.edu/cgi-bin/hgTracks?position=chr2L:6043650-6053940	"CG12393,slmo,CG34179,"	"0,-88,-88,"	 slmo 	88	243.8	617.9	916.5	1.91	 // 	0.266	3.7594	400.2662
1480	chr3R	27635230	27635550	27635410	551.7	CDS	http://genome.ucsc.edu/cgi-bin/hgTracks?position=chr3R:27630230-27640550	"CG11576,ferrochelatase,CG1971,"	"0,765,-2943,"	 CG11576 	497	905.5	551.7	133.3	-2.76	 \\ 	6.793	0.1472	13.5776
1481	chr2R	3344320	3344610	3344470	641.2	Intronic	http://genome.ucsc.edu/cgi-bin/hgTracks?position=chr2R:3339320-3349610	"Inos,CG11141,CG30502,"	"0,3461,-5414,"	 Inos 	1898	317.9	641.2	796.3	1.32	 // 	0.3992	2.5052	54.5641
1482	chr3R	2488540	2488840	2488690	632.8	CDS	http://genome.ucsc.edu/cgi-bin/hgTracks?position=chr3R:2483540-2493840	"lab,agt,Spase18-21,"	"0,-2868,-3525,"	 agt 	2868	191.2	632.8	954.8	2.32	 // 	0.2002	4.9945	32.1696
1483	chr3R	468360	468680	468510	550.1	CDS	http://genome.ucsc.edu/cgi-bin/hgTracks?position=chr3R:463360-473680	"MED31,CG18271,CG9775,"	"0,711,-1237,"	 CG18271 	711	247.5	550.1	509.7	1.04	 /- 	0.4855	2.0596	114.102
1484	chr2L	18990010	18990310	18990150	611.6	Promoter	http://genome.ucsc.edu/cgi-bin/hgTracks?position=chr2L:18985010-18995310	"CG15170,CG15169,CG15168,"	"0,924,-1860,"	 CG15170 	77	229	611.6	625.3	1.45	 /- 	0.3662	2.731	25.0635
1485	chrX	12170490	12170790	12170640	618.5	CDS	http://genome.ucsc.edu/cgi-bin/hgTracks?position=chrX:12165490-12175790	"Ten-a,CG32655,CG2577,"	"0,-40878,96603,"	 CG32655 	40878	197.8	618.5	975.4	2.3	 // 	0.2028	4.9302	115.1622
1486	chr3R	17870280	17870580	17870430	590.9	Intronic	http://genome.ucsc.edu/cgi-bin/hgTracks?position=chr3R:17865280-17875580	"how,pit,BG4,"	"0,-6316,-9100,"	 how 	2477	160	590.9	989.1	2.63	 // 	0.1618	6.1801	85.7582
1487	chr2R	10913120	10913410	10913270	629.6	Intronic	http://genome.ucsc.edu/cgi-bin/hgTracks?position=chr2R:10908120-10918410	"hbs,Obp51a,CG33467,"	"0,-926,29737,"	 Obp51a 	926	211.2	629.6	713.4	1.76	 // 	0.296	3.3781	81.9082
1488	chr3L	17964530	17964830	17964680	640.2	Promoter	http://genome.ucsc.edu/cgi-bin/hgTracks?position=chr3L:17959530-17969830	"Eip75B,CG32193,CG5290,"	"0,-5900,-59023,"	 Eip75B 	141	1175.9	640.2	354.7	-1.73	 \\ 	3.3154	0.3016	7.8191
1489	chrX	21096970	21097260	21097110	589.8	Intronic	http://genome.ucsc.edu/cgi-bin/hgTracks?position=chrX:21091970-21102260	"CG32521,CG32523,CG1724,"	"0,-7248,-22742,"	 CG32523 	8188	383.1	589.8	258.6	-0.57	 /\ 	1.4815	0.675	6.9742
1490	chr2L	7526240	7526530	7526390	592	Intronic	http://genome.ucsc.edu/cgi-bin/hgTracks?position=chr2L:7521240-7531530	"Rapgap1,Pbprp5,CG6630,"	"0,-29030,-30771,"	 Rapgap1 	3006	90.4	592	1195.1	3.72	 // 	0.0756	13.22	182.463
1491	chrX	17475630	17475910	17475760	606.8	Intronic	http://genome.ucsc.edu/cgi-bin/hgTracks?position=chrX:17470630-17480910	"CG12991,l(1)G0222,CG12992,"	"0,-2498,8443,"	 CG12991 	1870	165.2	606.8	813.5	2.3	 // 	0.2031	4.9232	42.668
1492	chr3LHet	796510	796810	796660	564.9	Intergenic	http://genome.ucsc.edu/cgi-bin/hgTracks?position=chr3LHet:791510-801810	"CG40467,CG40359,CG42228,"	"-7224,21954,23901,"	 CG40467 	7224	489.8	564.9	417.6	-0.23	 -\ 	1.1728	0.8527	15.5101
1493	chr2L	14383930	14384230	14384090	567	Intergenic	http://genome.ucsc.edu/cgi-bin/hgTracks?position=chr2L:14378930-14389230	"ppk,elB,spel1,"	"-2920,3031,-18391,"	 ppk 	2920	101.5	567	792.3	2.96	 // 	0.1281	7.8052	133.387
1494	chr3R	10336150	10336480	10336300	547.4	CDS	http://genome.ucsc.edu/cgi-bin/hgTracks?position=chr3R:10331150-10341480	"HtrA2,mRpL11,CG8461,"	"0,1289,2057,"	 HtrA2 	1114	299.3	547.4	363.8	0.28	 /\ 	0.8228	1.2154	59.9505
1495	chrU	599200	599520	599390	572.9	Intergenic	http://genome.ucsc.edu/cgi-bin/hgTracks?position=chrU:594200-604520	"CG41498,CG40162,CG41053,"	"4674,-5559,41844,"	 CG40162 	5559	348.3	572.9	403.9	0.21	 /\ 	0.8623	1.1597	14.3565
1496	chr2L	9521540	9521830	9521690	606.3	Intronic	http://genome.ucsc.edu/cgi-bin/hgTracks?position=chr2L:9516540-9526830	"Oatp30B,CG33298,CG31883,"	"0,-976,6832,"	 Oatp30B 	476	233.4	606.3	552	1.24	 /\ 	0.4228	2.3652	128.4092
1497	chr2R	19244650	19244950	19244800	647.6	CDS	http://genome.ucsc.edu/cgi-bin/hgTracks?position=chr2R:19239650-19249950	"CG3500,CG9875,CG30410,"	"0,401,-1079,"	 CG3500 	288	215.6	647.6	817.5	1.92	 // 	0.2638	3.7913	275.8399
1498	chr2L	8825300	8825630	8825470	545.8	Promoter	http://genome.ucsc.edu/cgi-bin/hgTracks?position=chr2L:8820300-8830630	"SoxN,CG32986,CG32987,"	"154,37336,38371,"	 SoxN 	154	67.4	545.8	899.3	3.74	 // 	0.075	13.3372	704.0536
1499	chr3R	2915200	2915580	2915410	545.8	Intergenic	http://genome.ucsc.edu/cgi-bin/hgTracks?position=chr3R:2910200-2920580	"alphaTub84B,CG1091,CG14612,"	"-828,-3599,4435,"	 alphaTub84B 	3151	183.8	545.8	544.6	1.57	 /- 	0.3374	2.9637	462.2319
1500	chr3L	5318870	5319170	5319010	629.6	Intergenic	http://genome.ucsc.edu/cgi-bin/hgTracks?position=chr3L:5313870-5324170	"lama,Klp64D,CG4769,"	"17704,31310,34279,"	 lama 	25569	1239.6	629.6	246	-2.33	 \\ 	5.0393	0.1984	8.459
1501	chr2R	6579100	6579390	6579240	619.5	Intergenic	http://genome.ucsc.edu/cgi-bin/hgTracks?position=chr2R:6574100-6584390	"stan,Rab3,CG12309,"	"14170,29592,33534,"	 stan 	14170	755	619.5	274.6	-1.46	 -\ 	2.7497	0.3637	6.9258
1502	chr2R	19460590	19461150	19461020	546.9	Intronic	http://genome.ucsc.edu/cgi-bin/hgTracks?position=chr2R:19455590-19466150	"apt,CG30184,Pi3K59F,"	"0,-8747,-9450,"	 apt 	5440	42.2	546.9	780.3	4.2	 // 	0.0541	18.4753	441.6586
1503	chr2L	2366070	2366370	2366210	663.5	Intronic	http://genome.ucsc.edu/cgi-bin/hgTracks?position=chr2L:2361070-2371370	"CG4272,Rab5,CG3597,"	"0,-848,3945,"	 Rab5 	848	193.4	663.5	985.1	2.35	 // 	0.1963	5.0938	72.0793
1504	chr3L	19177130	19177410	19177270	612.6	Intronic	http://genome.ucsc.edu/cgi-bin/hgTracks?position=chr3L:19172130-19182410	"fz2,CG33647,BG642378,"	"0,52189,-54505,"	 fz2 	13527	124.5	612.6	1127	3.18	 // 	0.1105	9.0534	142.4929
1505	chr3L	22776150	22776500	22776310	543.7	Intronic	http://genome.ucsc.edu/cgi-bin/hgTracks?position=chr3L:22771150-22781500	"SPoCk,CG14448,jim,"	"0,5228,12766,"	 CG14448 	5228	148.9	543.7	607.5	2.03	 // 	0.2451	4.0793	90.8262
1506	chr3R	12570640	12571020	12570850	543.7	Intergenic	http://genome.ucsc.edu/cgi-bin/hgTracks?position=chr3R:12565640-12576020	"CG31275,Ubx,Glut3,"	"5603,-10502,43182,"	 CG31275 	6206	226	543.7	390.7	0.79	 /\ 	0.5784	1.7289	71.7056
1507	chr2L	16352960	16353260	16353100	567.6	CDS	http://genome.ucsc.edu/cgi-bin/hgTracks?position=chr2L:16347960-16358260	"CG4455,chif,CaBP1,"	"0,-500,1838,"	 CG4455 	165	238.6	567.6	685.9	1.52	 // 	0.3478	2.8749	268.5176
1508	chr2L	21190900	21191190	21191040	631.2	Intronic	http://genome.ucsc.edu/cgi-bin/hgTracks?position=chr2L:21185900-21196190	"Ret,Mcm10,CG31624,"	"0,-8247,8266,"	 Ret 	4462	624.6	631.2	769.4	0.3	 -/ 	0.8118	1.2318	22.6301
1509	chr2L	11450750	11451100	11450890	543.2	Intergenic	http://genome.ucsc.edu/cgi-bin/hgTracks?position=chr2L:11445750-11456100	"salm,sala,CG6488,"	"-5287,35298,45903,"	 salm 	5287	404.6	543.2	452.5	0.16	 /\ 	0.8941	1.1185	18.3749
1510	chr3L	735140	735790	735610	543.2	Intergenic	http://genome.ucsc.edu/cgi-bin/hgTracks?position=chr3L:730140-740790	"CG13897,emc,CG13896,"	"2066,13795,-23760,"	 CG13897 	3510	168.2	543.2	625.3	1.89	 // 	0.269	3.7175	23.5078
1511	chr3L	3074140	3074450	3074300	571.8	Intronic	http://genome.ucsc.edu/cgi-bin/hgTracks?position=chr3L:3069140-3079450	"CG11486,CG32486,Cht7,"	"0,-3461,16684,"	 CG11486 	1752	146.7	571.8	949.6	2.69	 // 	0.1545	6.4729	105.0192
1512	chr2L	16722190	16722490	16722340	542.7	CDS	http://genome.ucsc.edu/cgi-bin/hgTracks?position=chr2L:16717190-16727490	"CG31782,Cyt-c-p,VhaSFD,"	"0,0,797,"	 Cyt-c-p 	2467	774.3	542.7	462.8	-0.74	 \- 	1.6731	0.5977	44.3363
1513	chr3L	9012260	9012580	9012430	574.5	Promoter	http://genome.ucsc.edu/cgi-bin/hgTracks?position=chr3L:9007260-9017580	"Doc2,CG5194,Doc3,"	"0,-9479,-12079,"	 Doc2 	90	172.6	574.5	840.9	2.28	 // 	0.2053	4.871	99.776
1514	chr3L	22020740	22021070	22020920	541.6	CDS	http://genome.ucsc.edu/cgi-bin/hgTracks?position=chr3L:22015740-22026070	"CG7140,TyrR,CG14561,"	"0,7535,38121,"	 CG7140 	505	723.2	541.6	141.9	-2.35	 \\ 	5.0974	0.1962	5.7398
1515	chr3L	3811800	3812110	3811960	570.2	CDS	http://genome.ucsc.edu/cgi-bin/hgTracks?position=chr3L:3806800-3817110	"CG12006,CG32263,CG32262,"	"0,-990,-1779,"	 CG12006 	692	609.1	570.2	516	-0.24	 -- 	1.1804	0.8472	148.9
1516	chr2L	6569800	6570100	6569940	597.3	Intronic	http://genome.ucsc.edu/cgi-bin/hgTracks?position=chr2L:6564800-6575100	"CG11319,CG13766,Ent2,"	"0,-3353,-5544,"	 CG13766 	3353	715.8	597.3	419.9	-0.77	 -\ 	1.7046	0.5866	10.8743
1517	chrX	415880	416160	416020	600.4	Intronic	http://genome.ucsc.edu/cgi-bin/hgTracks?position=chrX:410880-421160	"arg,elav,CG4293,"	"0,0,5953,"	 elav 	1239	96.3	600.4	1117.8	3.54	 // 	0.0862	11.6047	147.0348
1518	chr2L	7400610	7400930	7400760	568.1	Intronic	http://genome.ucsc.edu/cgi-bin/hgTracks?position=chr2L:7395610-7405930	"CG5171,CG5160,CG5177,"	"0,-2357,4484,"	 CG5171 	2094	1712.4	568.1	256.9	-2.74	 \- 	6.6665	0.15	9.8662
1519	chr2R	11419220	11419510	11419360	620.6	Intronic	http://genome.ucsc.edu/cgi-bin/hgTracks?position=chr2R:11414220-11424510	"Khc-73,CG30471,CG30467,"	"0,3339,6357,"	 Khc-73 	383	483.8	620.6	741.4	0.62	 // 	0.6526	1.5323	67.2141
1520	chr3L	17489340	17489640	17489490	594.1	Intronic	http://genome.ucsc.edu/cgi-bin/hgTracks?position=chr3L:17484340-17494640	"Oatp74D,CG32185,CG6333,"	"0,-1154,-15452,"	 CG32185 	1502	94.1	594.1	670.5	2.83	 // 	0.1404	7.1249	87.6459
1521	chrX	8544740	8545050	8544900	539.5	Intergenic	http://genome.ucsc.edu/cgi-bin/hgTracks?position=chrX:8539740-8550050	"CG12772,CG11284,Ppt1,"	"26195,30714,37755,"	 CG12772 	26195	210.4	539.5	570.9	1.44	 /- 	0.3686	2.7131	262.622
1522	chr2L	13369350	13369650	13369500	638.1	CDS	http://genome.ucsc.edu/cgi-bin/hgTracks?position=chr2L:13364350-13374650	"CG31855,Tap42,CG9306,"	"0,-479,718,"	 CG31855 	308	281.6	638.1	592.7	1.07	 /- 	0.4751	2.1049	89.6419
1523	chr2L	13506290	13506600	13506440	549.6	CDS	http://genome.ucsc.edu/cgi-bin/hgTracks?position=chr2L:13501290-13511600	"B4,CG31847,CG31846,"	"0,-6016,-21342,"	 CG31847 	10356	205.2	549.6	247.1	0.27	 /\ 	0.8305	1.2041	25.3164
1524	chr2L	8116720	8117010	8116870	639.6	Intergenic	http://genome.ucsc.edu/cgi-bin/hgTracks?position=chr2L:8111720-8122010	"CG8683,Bsg,CG8673,"	"92,-6309,7521,"	 CG8683 	7131	406.8	639.6	450.8	0.15	 /\ 	0.9024	1.1082	20.8019
1525	chr2R	14690050	14690580	14690400	539	Promoter	http://genome.ucsc.edu/cgi-bin/hgTracks?position=chr2R:14685050-14695580	"l(2)08717,CG15096,CG15094,"	"0,5440,-6219,"	 l(2)08717 	496	54.1	539	1120.7	4.37	 // 	0.0483	20.7188	537.3123
1526	chr3R	27761630	27761950	27761790	563.3	Intronic	http://genome.ucsc.edu/cgi-bin/hgTracks?position=chr3R:27756630-27766950	"heph,CG2003,RhoGAP100F,"	"0,42061,-90809,"	 heph 	898	79.3	563.3	1044.6	3.72	 // 	0.0759	13.1756	140.3087
1527	chr2L	20495140	20495440	20495300	560.7	CDS	http://genome.ucsc.edu/cgi-bin/hgTracks?position=chr2L:20490140-20500440	"CG34007,CG2493,cdc23,"	"0,-31851,-33571,"	 CG34007 	195	475	560.7	411.3	-0.21	 -\ 	1.1547	0.866	33.49
1528	chr2L	5410220	5410830	5410390	537.9	Intronic	http://genome.ucsc.edu/cgi-bin/hgTracks?position=chr2L:5405220-5415830	"H15,CG31647,nompC,"	"0,25188,-45351,"	 H15 	6049	143	537.9	756.8	2.4	 // 	0.1889	5.2924	68.942
1529	chr3R	21421180	21421500	21421350	537.9	Intronic	http://genome.ucsc.edu/cgi-bin/hgTracks?position=chr3R:21416180-21426500	"msi,CG12250,CG4582,"	"0,0,-12664,"	 msi 	1116	156.3	537.9	656.7	2.07	 // 	0.2381	4.2006	241.7589
1530	chr2R	15031320	15031610	15031460	629.6	Intronic	http://genome.ucsc.edu/cgi-bin/hgTracks?position=chr2R:15026320-15036610	"CG15118,ena,CG15111,"	"0,0,-2917,"	 CG15118 	186	88.9	629.6	981.7	3.46	 // 	0.0906	11.0405	52.6964
1531	chr3R	9795480	9795790	9795650	621.1	CDS	http://genome.ucsc.edu/cgi-bin/hgTracks?position=chr3R:9790480-9800790	"rdx,Orc2,CG9925,"	"0,-2847,-5759,"	 rdx 	1870	218.6	621.1	646.4	1.56	 /- 	0.3381	2.9574	85.5546
1532	chrX	16228320	16228600	16228460	624.3	Intronic	http://genome.ucsc.edu/cgi-bin/hgTracks?position=chrX:16223320-16233600	"Dsp1,CG9921,CG9919,"	"0,-2138,-3687,"	 Dsp1 	816	240.1	624.3	630.4	1.39	 /- 	0.3808	2.626	113.1614
1533	chr3L	10670390	10670680	10670530	557	Intronic	http://genome.ucsc.edu/cgi-bin/hgTracks?position=chr3L:10665390-10675680	"simj,CG32068,CG11811,"	"0,-12996,13586,"	 simj 	12688	113.4	557	655.6	2.53	 // 	0.1729	5.7829	25.2989
1534	chr2R	8791310	8791630	8791480	589.8	Intergenic	http://genome.ucsc.edu/cgi-bin/hgTracks?position=chr2R:8786310-8796630	"vg,NAT1,CG13319,"	"-4580,12021,19928,"	 NAT1 	12021	195.6	589.8	622.4	1.67	 /- 	0.3143	3.1818	91.6528
1535	chr3L	19921330	19921660	19921500	533.1	Promoter	http://genome.ucsc.edu/cgi-bin/hgTracks?position=chr3L:19916330-19926660	"CG8004,RhoGDI,Grasp65,"	"0,406,-1521,"	 CG8004 	86	846.2	533.1	272.3	-1.64	 \\ 	3.1075	0.3218	43.9382
1536	chr2R	5965630	5965920	5965760	593	Promoter	http://genome.ucsc.edu/cgi-bin/hgTracks?position=chr2R:5960630-5970920	"egr,CG1371,CG12920,"	"109,-2613,-7177,"	 egr 	109	156.3	593	668.2	2.09	 // 	0.234	4.2738	256.4141
1537	chr3R	11472910	11473200	11473070	561.7	Intergenic	http://genome.ucsc.edu/cgi-bin/hgTracks?position=chr3R:11467910-11478200	"CG5302,pxb,CG31446,"	"-8093,18837,45740,"	 CG5302 	14466	358.6	561.7	416.5	0.22	 /\ 	0.8611	1.1613	89.2276
1538	chr2L	21782160	21782480	21782350	532.6	CDS	http://genome.ucsc.edu/cgi-bin/hgTracks?position=chr2L:21777160-21787480	"CG31612,CG11630,CG1416,"	"0,0,-21435,"	 CG11630 	1663	227.5	532.6	561.8	1.3	 /- 	0.4049	2.4696	40.9941
1539	chr3R	4859800	4860130	4859960	532.1	Intronic	http://genome.ucsc.edu/cgi-bin/hgTracks?position=chr3R:4854800-4865130	"neur,hyx,Nmdmc,"	"0,4040,8265,"	 neur 	511	102.3	532.1	716.2	2.81	 // 	0.1428	7.0045	345.9187
1540	chr3R	2935560	2935840	2935690	531.5	Intronic	http://genome.ucsc.edu/cgi-bin/hgTracks?position=chr3R:2930560-2940840	"Alh,Mlp84B,CG10098,"	"0,4082,14581,"	 Alh 	1551	62.2	531.5	585.2	3.23	 // 	0.1064	9.4026	245.7821
1541	chr3R	9258780	9259220	9259030	531.5	CDS	http://genome.ucsc.edu/cgi-bin/hgTracks?position=chr3R:9253780-9264220	"yrt,Act87E,CG14376,"	"0,-5219,-10168,"	 yrt 	1674	397.2	531.5	327.2	-0.28	 /\ 	1.2137	0.8239	23.2069
1542	chr2L	21846160	21846460	21846310	569.2	Intergenic	http://genome.ucsc.edu/cgi-bin/hgTracks?position=chr2L:21841160-21851460	"tsh,CG11629,CG31612,"	"-9297,50559,-50865,"	 tsh 	14229	611.3	569.2	300.3	-1.03	 -\ 	2.0354	0.4913	10.8504
1543	chr3R	6676020	6676330	6676180	610	Intergenic	http://genome.ucsc.edu/cgi-bin/hgTracks?position=chr3R:6671020-6681330	"CG6567,Cad86C,CG4565,"	"634,-1956,2265,"	 CG4565 	2265	148.9	610	989.1	2.73	 // 	0.1506	6.6413	73.5223
1544	chrX	11630760	11631060	11630900	602	Intergenic	http://genome.ucsc.edu/cgi-bin/hgTracks?position=chrX:11625760-11636060	"CG15221,inaF,Tango10,"	"-250,-2972,-13013,"	 inaF 	2972	823.9	602	219.1	-1.91	 \\ 	3.7606	0.2659	29.3723
1545	chrX	2879420	2879720	2879560	587.2	Intergenic	http://genome.ucsc.edu/cgi-bin/hgTracks?position=chrX:2874420-2884720	"rst,CG3603,CG17959,"	"-11695,-36577,-37976,"	 rst 	11695	581.7	587.2	927.3	0.67	 -/ 	0.6272	1.5943	102.9798
1546	chr2R	19633890	19634210	19634060	536.3	UTR5	http://genome.ucsc.edu/cgi-bin/hgTracks?position=chr2R:19628890-19639210	"egl,CG13560,CG34105,"	"0,1035,2841,"	 egl 	288	307.5	536.3	359.8	0.23	 /\ 	0.8546	1.1702	140.5368
1547	chr3R	1193460	1193770	1193610	529.4	Intronic	http://genome.ucsc.edu/cgi-bin/hgTracks?position=chr3R:1188460-1198770	"CG16708,CG31542,CG34277,"	"0,1651,2531,"	 CG16708 	417	538.7	529.4	442.8	-0.28	 -- 	1.2166	0.822	258.3548
1548	chr2R	2465750	2466050	2465920	561.7	Intronic	http://genome.ucsc.edu/cgi-bin/hgTracks?position=chr2R:2460750-2471050	"jing,CG15233,CG15234,"	"0,21489,28574,"	 CG15233 	22563	131.9	561.7	304.3	1.21	 /\ 	0.4334	2.3075	15.6104
1549	chr3R	3361500	3361800	3361660	573.4	Intronic	http://genome.ucsc.edu/cgi-bin/hgTracks?position=chr3R:3356500-3366800	"alpha-Est5,alpha-Est4,alphaTub84D,"	"0,731,-2787,"	 alpha-Est5 	587	289	573.4	350.1	0.28	 /\ 	0.8254	1.2115	10.7851
1550	chrX	7201690	7202010	7201850	554.3	Promoter	http://genome.ucsc.edu/cgi-bin/hgTracks?position=chrX:7196690-7207010	"brk,Atg5,Dok,"	"123,6797,16400,"	 brk 	123	68.9	554.3	696.2	3.33	 // 	0.099	10.1032	339.9555
1551	chr2L	13913010	13913290	13913150	594.1	Intergenic	http://genome.ucsc.edu/cgi-bin/hgTracks?position=chr2L:13908010-13918290	"Acyp,Ance-2,Ance-3,"	"-587,-1510,1574,"	 Acyp 	950	715	594.1	370.1	-0.95	 -\ 	1.9318	0.5176	14.8475
1552	chr2L	6468730	6469030	6468880	613.2	CDS	http://genome.ucsc.edu/cgi-bin/hgTracks?position=chr2L:6463730-6474030	"mmy,CG9531,CG16947,"	"0,-1180,-5037,"	 CG9531 	1180	382.3	613.2	390.2	0.03	 /\ 	0.98	1.0204	23.8793
1553	chr2R	14523880	14524200	14524050	527.8	CDS	http://genome.ucsc.edu/cgi-bin/hgTracks?position=chr2R:14518880-14529200	"CG30122,CG33724,SP2637,"	"0,3648,4477,"	 CG30122 	2723	652	527.8	196.8	-1.73	 -\ 	3.3134	0.3018	26.5019
1554	chr3R	902220	902500	902350	577.6	Intergenic	http://genome.ucsc.edu/cgi-bin/hgTracks?position=chr3R:897220-907500	"corto,CG12007,CG12589,"	"6992,51459,60558,"	 corto 	10058	146	577.6	542.3	1.89	 /\ 	0.2692	3.7153	80.3588
1555	chr2L	17721940	17722220	17722080	527.3	Intronic	http://genome.ucsc.edu/cgi-bin/hgTracks?position=chr2L:17716940-17727220	"CadN,CadN2,CG15147,"	"0,66224,-95735,"	 CadN 	17441	321.6	527.3	611.5	0.93	 // 	0.5258	1.9017	16.1595
1556	chr2R	5116090	5116400	5116240	527.3	CDS	http://genome.ucsc.edu/cgi-bin/hgTracks?position=chr2R:5111090-5121400	"hig,Cyp4p2,Cyp4p1,"	"0,8794,11307,"	 Cyp4p2 	8794	1011.4	527.3	170.5	-2.57	 \\ 	5.9328	0.1686	14.6358
1557	chr3R	7603980	7604290	7604130	566.5	Promoter	http://genome.ucsc.edu/cgi-bin/hgTracks?position=chr3R:7598980-7609290	"l(3)neo38,CG17360,HisCl1,"	"0,2720,8767,"	 l(3)neo38 	59	63	566.5	780.9	3.63	 // 	0.0807	12.3984	299.0764
1558	chr2R	17016490	17016790	17016630	584	CDS	http://genome.ucsc.edu/cgi-bin/hgTracks?position=chr2R:17011490-17021790	"mago,Magi,CG4050,"	"0,337,-635,"	 mago 	547	623.1	584	332.4	-0.91	 -\ 	1.8749	0.5334	61.8657
1559	chr2R	17416450	17416750	17416600	589.3	Intronic	http://genome.ucsc.edu/cgi-bin/hgTracks?position=chr2R:17411450-17421750	"Egfr,CG30286,CG30289,"	"0,6679,-7262,"	 Egfr 	6091	256.4	589.3	373	0.54	 /\ 	0.6873	1.4549	19.0904
1560	chr3L	14204800	14205100	14204950	550.6	Intronic	http://genome.ucsc.edu/cgi-bin/hgTracks?position=chr3L:14199800-14210100	"nuf,CG7768,CG32141,"	"0,6058,-7641,"	 CG7768 	6058	117.1	550.6	980.5	3.07	 // 	0.1194	8.3754	54.2656
1561	chr2L	19875260	19875550	19875410	596.2	Intronic	http://genome.ucsc.edu/cgi-bin/hgTracks?position=chr2L:19870260-19880550	"sick,CG10481,TotF,"	"0,14836,36452,"	 sick 	8954	857.3	596.2	345.5	-1.31	 \\ 	2.4811	0.403	20.0935
1562	chr3L	4189770	4190080	4189940	541.6	UTR5	http://genome.ucsc.edu/cgi-bin/hgTracks?position=chr3L:4184770-4195080	"CG18675,tipE,VhaM9.7-1,"	"0,0,-3124,"	 tipE 	1411	157.1	541.6	577.2	1.88	 // 	0.2721	3.6746	209.3993
1563	chr3R	2820690	2820970	2820840	553.8	Intronic	http://genome.ucsc.edu/cgi-bin/hgTracks?position=chr3R:2815690-2825970	"Antp,Sodh-1,CG1979,"	"0,57216,59467,"	 Antp 	4110	116.3	553.8	782	2.75	 // 	0.1488	6.7224	134.7602
1564	chr2R	10987580	10987880	10987710	750.9	Intergenic	http://genome.ucsc.edu/cgi-bin/hgTracks?position=chr2R:10982580-10992880	"chn,CG33467,CG34186,"	"15051,-43964,44762,"	 chn 	15051	526.8	750.9	1073.2	1.03	 // 	0.4909	2.0371	98.934
1565	chr2L	9126110	9126400	9126250	601	Intronic	http://genome.ucsc.edu/cgi-bin/hgTracks?position=chr2L:9121110-9131400	"CG32982,Or30a,CG31609,"	"0,-12965,-28074,"	 CG32982 	500	297.9	601	812.9	1.45	 // 	0.3664	2.7291	29.4386
1566	chrX	4938860	4939150	4939000	596.2	Intergenic	http://genome.ucsc.edu/cgi-bin/hgTracks?position=chrX:4933860-4944150	"ovo,CG32767,rg,"	"3329,29666,40865,"	 ovo 	3329	131.9	596.2	827.8	2.65	 // 	0.1593	6.2763	79.5831
1567	chr3L	5827770	5828060	5827910	607.3	Intronic	http://genome.ucsc.edu/cgi-bin/hgTracks?position=chr3L:5822770-5833060	"vn,mad2,CG5537,"	"0,-21727,-22582,"	 vn 	10854	216.4	607.3	624.1	1.53	 /- 	0.3467	2.8847	27.1535
1568	chrX	7786730	7787190	7787050	523.6	Intergenic	http://genome.ucsc.edu/cgi-bin/hgTracks?position=chrX:7781730-7792190	"CG18624,p115,Nek2,"	"26,1019,-1445,"	 CG18624 	544	224.5	523.6	781.4	1.8	 // 	0.2873	3.4807	99.5572
1569	chr3L	6947110	6947400	6947250	587.2	Promoter	http://genome.ucsc.edu/cgi-bin/hgTracks?position=chr3L:6942110-6952400	"CG10077,CG9948,CG10075,"	"0,2009,2795,"	 CG10077 	100	1041.8	587.2	195.1	-2.42	 \\ 	5.3404	0.1873	25.5387
1570	chrX	9389590	9390050	9389890	522.5	Intronic	http://genome.ucsc.edu/cgi-bin/hgTracks?position=chrX:9384590-9395050	"CG34339,CG32700,CG34028,"	"0,10853,15666,"	 CG34339 	331	156.3	522.5	996	2.67	 // 	0.157	6.3704	89.7637
1571	chr3L	21046040	21046340	21046190	548.5	Intronic	http://genome.ucsc.edu/cgi-bin/hgTracks?position=chr3L:21041040-21051340	"siz,CG10581,Sin,"	"0,-18887,-19537,"	 siz 	5769	314.2	548.5	437.1	0.48	 /\ 	0.7188	1.3912	15.804
1572	chr3R	21463330	21463620	21463460	564.4	Promoter	http://genome.ucsc.edu/cgi-bin/hgTracks?position=chr3R:21458330-21468620	"jigr1,CG4685,CG4673,"	"88,-10817,-13078,"	 jigr1 	88	268.2	564.4	626.4	1.22	 // 	0.4282	2.3354	186.1573
1573	chr2L	9182370	9182670	9182520	604.1	Intronic	http://genome.ucsc.edu/cgi-bin/hgTracks?position=chr2L:9177370-9187670	"tai,CG9586,CG13108,"	"0,-16075,-17095,"	 tai 	15719	1147.7	604.1	310.1	-1.89	 \\ 	3.7017	0.2701	9.8434
1574	chr3R	9040140	9040430	9040280	568.6	Promoter	http://genome.ucsc.edu/cgi-bin/hgTracks?position=chr3R:9035140-9045430	"CG8483,CG8476,Ace,"	"-93,5081,13683,"	 CG8483 	93	286.8	568.6	525.7	0.87	 /- 	0.5454	1.8334	37.3242
1575	chr3L	22449820	22450110	22449960	571.3	Intergenic	http://genome.ucsc.edu/cgi-bin/hgTracks?position=chr3L:22444820-22455110	"CG11449,laza,CG11438,"	"-871,1955,9971,"	 CG11449 	2488	1084.8	571.3	125.9	-3.11	 \\ 	8.6192	0.116	17.6704
1576	chr2R	5871480	5871810	5871680	518.3	Intergenic	http://genome.ucsc.edu/cgi-bin/hgTracks?position=chr2R:5866480-5876810	"eve,TER94,CG12134,"	"-3396,4985,-11385,"	 eve 	4935	292.7	518.3	533.7	0.87	 /- 	0.5484	1.8236	27.9348
1577	chr2L	22565570	22565880	22565740	613.7	Intronic	http://genome.ucsc.edu/cgi-bin/hgTracks?position=chr2L:22560570-22570880	"CG40006,CG17494,CG17493,"	"0,-86889,-121339,"	 CG40006 	83341	482.4	613.7	477.7	-0.01	 /\ 	1.0098	0.9903	24.0801
1578	chr2L	2755210	2755520	2755350	517.8	Intronic	http://genome.ucsc.edu/cgi-bin/hgTracks?position=chr2L:2750210-2760520	"CG9894,snapin,Trn-SR,"	"0,3076,4564,"	 CG9894 	2117	120.8	517.8	435.9	1.85	 /\ 	0.2771	3.6093	564.1052
1579	chrX	2282150	2282440	2282300	570.2	Intergenic	http://genome.ucsc.edu/cgi-bin/hgTracks?position=chrX:2277150-2287440	"CG14045,CG14047,CG12496,"	"-603,-12495,21089,"	 CG14045 	603	133.4	570.2	991.4	2.89	 // 	0.1345	7.4333	169.9697
1580	chr2L	15482770	15483070	15482920	606.8	Intergenic	http://genome.ucsc.edu/cgi-bin/hgTracks?position=chr2L:15477770-15488070	"Tim17b2,sna,lace,"	"1847,-4651,16189,"	 Tim17b2 	1847	722.4	606.8	553.8	-0.38	 -- 	1.3046	0.7665	13.5717
1581	chr2L	8302710	8303010	8302860	610.5	Promoter	http://genome.ucsc.edu/cgi-bin/hgTracks?position=chr2L:8297710-8308010	"CG7870,Scgalpha,Btk29A,"	"0,572,-1788,"	 CG7870 	123	206.7	610.5	1030.3	2.32	 // 	0.2006	4.9838	172.1732
1582	chr2R	18285260	18285590	18285430	516.7	Intronic	http://genome.ucsc.edu/cgi-bin/hgTracks?position=chr2R:18280260-18290590	"CG3624,CG13506,CG6044,"	"0,-3903,6247,"	 CG3624 	4131	141.5	516.7	763.7	2.43	 // 	0.1853	5.3964	140.3008
1583	chr3R	12717650	12718260	12718090	516.7	Intergenic	http://genome.ucsc.edu/cgi-bin/hgTracks?position=chr3R:12712650-12723260	"CG10349,Abd-B,abd-A,"	"-7258,34841,-62321,"	 CG10349 	12641	89.7	516.7	553.2	2.62	 // 	0.1621	6.1701	93.2676
1584	chr3R	5319750	5320050	5319910	545.3	Intergenic	http://genome.ucsc.edu/cgi-bin/hgTracks?position=chr3R:5314750-5325050	"CG8147,RhoL,CG8149,"	"614,3006,10471,"	 CG8147 	614	174.1	545.3	668.7	1.94	 // 	0.2604	3.8406	122.1543
1585	chr2R	17432160	17432470	17432310	721.3	Intronic	http://genome.ucsc.edu/cgi-bin/hgTracks?position=chr2R:17427160-17437470	"Egfr,CG30283,CG33226,"	"0,-4232,-5512,"	 Egfr 	2763	583.1	721.3	806.6	0.47	 /- 	0.7229	1.3832	72.6159
1586	chr3L	4398250	4398550	4398400	577.6	Intronic	http://genome.ucsc.edu/cgi-bin/hgTracks?position=chr3L:4393250-4403550	"CG7447,Syx17,CG15019,"	"0,5099,6726,"	 Syx17 	5099	1010.7	577.6	57.8	-4.13	 \\ 	17.492	0.0572	6.8032
1587	chr2R	5874510	5874820	5874670	558.6	Intergenic	http://genome.ucsc.edu/cgi-bin/hgTracks?position=chr2R:5869510-5879820	"TER94,eve,Pka-R2,"	"1995,-6386,8638,"	 TER94 	1995	526.1	558.6	345	-0.61	 -\ 	1.5251	0.6557	18.6835
1588	chr2R	16723420	16723750	16723610	533.1	Promoter	http://genome.ucsc.edu/cgi-bin/hgTracks?position=chr2R:16718420-16728750	"insc,sktl,CG17999,"	"-41,-3691,11874,"	 insc 	41	269.7	533.1	726	1.43	 // 	0.3715	2.6916	127.1481
1589	chr3R	16399270	16399560	16399410	739.8	Intergenic	http://genome.ucsc.edu/cgi-bin/hgTracks?position=chr3R:16394270-16404560	"CG5191,TFAM,CG5412,"	"-774,1662,3319,"	 CG5412 	3319	530.5	739.8	687.6	0.37	 /- 	0.7715	1.2961	61.3654
1590	chr2R	12402480	12402790	12402640	657.1	Intronic	http://genome.ucsc.edu/cgi-bin/hgTracks?position=chr2R:12397480-12407790	"Sema-2a,CG7813,loopin-1,"	"0,-15706,19814,"	 Sema-2a 	1070	247.5	657.1	1057.8	2.1	 // 	0.234	4.2741	219.3998
1591	chr3R	10287770	10288060	10287900	574.5	Intronic	http://genome.ucsc.edu/cgi-bin/hgTracks?position=chr3R:10282770-10293060	"cv-c,CG34388,HtrA2,"	"0,-40310,47715,"	 cv-c 	19161	383.1	574.5	649.3	0.76	 /- 	0.59	1.695	64.6767
1592	chr2L	10397320	10397650	10397520	534.7	Promoter	http://genome.ucsc.edu/cgi-bin/hgTracks?position=chr2L:10392320-10402650	"CG31716,CG5362,da,"	"0,-1221,-4734,"	 CG31716 	94	429	534.7	506.9	0.24	 /- 	0.8464	1.1814	70.7666
1593	chrX	16304900	16305200	16305040	558	CDS	http://genome.ucsc.edu/cgi-bin/hgTracks?position=chrX:16299900-16310200	"CG4301,Traf-like,Anxb11,"	"0,4061,6228,"	 CG4301 	1930	1329.3	558	108.7	-3.61	 \\ 	12.2297	0.0818	13.8026
1594	chr2L	11225300	11225600	11225460	552.2	Intronic	http://genome.ucsc.edu/cgi-bin/hgTracks?position=chr2L:11220300-11230600	"ab,CG32830,cmet,"	"0,29113,35362,"	 ab 	14780	349	552.2	314.6	-0.15	 /\ 	1.1092	0.9016	22.2331
1595	chr2R	8089040	8089340	8089210	672.5	Intergenic	http://genome.ucsc.edu/cgi-bin/hgTracks?position=chr2R:8084040-8094340	"RpS11,CG8858,Sr-CII,"	"-877,-2867,7148,"	 RpS11 	877	432.7	672.5	339.2	-0.35	 /\ 	1.2756	0.784	20.3152
1596	chr2L	15743230	15743530	15743380	689.5	Intronic	http://genome.ucsc.edu/cgi-bin/hgTracks?position=chr2L:15738230-15748530	"CycE,l(2)35Di,l(2)35Df,"	"0,6228,8872,"	 CycE 	3229	414.2	689.5	883.8	1.09	 // 	0.4686	2.1339	227.1309
1597	chr3R	16792660	16792960	16792810	545.8	Intronic	http://genome.ucsc.edu/cgi-bin/hgTracks?position=chr3R:16787660-16797960	"Atpalpha,Calx,CG31191,"	"0,11187,-21558,"	 Atpalpha 	9328	956.6	545.8	210.5	-2.18	 \\ 	4.5439	0.2201	9.7205
1598	chr3L	15977790	15978070	15977940	513	CDS	http://genome.ucsc.edu/cgi-bin/hgTracks?position=chr3L:15972790-15983070	"DNApol-delta,Arf72A,brm,"	"0,-477,-1971,"	 Arf72A 	1720	274.9	513	426.8	0.63	 /\ 	0.6441	1.5525	35.7623
1599	chr3R	22712480	22713120	22712920	513	Intronic	http://genome.ucsc.edu/cgi-bin/hgTracks?position=chr3R:22707480-22718120	"T48,ro,CG5500,"	"0,-6027,-6739,"	 T48 	5465	237.1	513	1077.8	2.18	 // 	0.22	4.5455	245.8923
1600	chr3L	14988450	14988760	14988600	585.6	Intronic	http://genome.ucsc.edu/cgi-bin/hgTracks?position=chr3L:14983450-14993760	"CG10006,mRpL39,mnd,"	"0,2472,-3830,"	 CG10006 	903	137.1	585.6	831.8	2.6	 // 	0.1648	6.068	38.0031
1601	chr2R	5454710	5455000	5454850	610.5	Intergenic	http://genome.ucsc.edu/cgi-bin/hgTracks?position=chr2R:5449710-5460000	"Not1,CG1809,Or45b,"	"168,-3472,-6277,"	 CG1809 	5697	184.5	610.5	1153.3	2.64	 // 	0.16	6.2509	77.2254
1602	chr2L	7290480	7290820	7290640	511.4	Intergenic	http://genome.ucsc.edu/cgi-bin/hgTracks?position=chr2L:7285480-7295820	"Wnt4,wg,CG31909,"	"-13472,16520,-32435,"	 Wnt4 	13472	94.1	511.4	878.1	3.22	 // 	0.1072	9.3316	58.3265
1603	chr2R	5021060	5021380	5021230	510.3	CDS	http://genome.ucsc.edu/cgi-bin/hgTracks?position=chr2R:5016060-5026380	"CG8058,alc,CG18659,"	"0,1649,-1744,"	 CG8058 	1239	398.6	510.3	220.8	-0.85	 /\ 	1.8053	0.5539	61.2432
1604	chrX	19706200	19706500	19706350	632.2	Promoter	http://genome.ucsc.edu/cgi-bin/hgTracks?position=chrX:19701200-19711500	"skpD,skpC,skpE,"	"411,3820,11178,"	 skpD 	411	715	632.2	606.4	-0.24	 -- 	1.1791	0.8481	14.655
1605	chr2R	7683620	7683950	7683750	508.2	Intronic	http://genome.ucsc.edu/cgi-bin/hgTracks?position=chr2R:7678620-7688950	"ths,Tango3,CG13193,"	"0,-6752,-26684,"	 ths 	5877	166	508.2	707.1	2.09	 // 	0.2347	4.2601	59.1931
1606	chr2R	11622670	11622980	11622810	508.2	CDS	http://genome.ucsc.edu/cgi-bin/hgTracks?position=chr2R:11617670-11627980	"CG30089,CG30083,Zasp,"	"0,-22661,27259,"	 CG30089 	7908	55.6	508.2	839.2	3.91	 // 	0.0662	15.1016	639.2717
1607	chr3L	48870	49170	49010	544.8	Intergenic	http://genome.ucsc.edu/cgi-bin/hgTracks?position=chr3L:43870-54170	"Lsp1gamma,mthl8,CG13405,"	"17428,-22694,25459,"	 Lsp1gamma 	17428	391.2	544.8	504.6	0.37	 /- 	0.7754	1.2897	16.0992
1608	chrX	19652320	19652610	19652460	563.9	CDS	http://genome.ucsc.edu/cgi-bin/hgTracks?position=chrX:19647320-19657610	"CG12703,CG12702,CG12534,"	"0,740,-8256,"	 CG12702 	3896	425.3	563.9	122.4	-1.8	 /\ 	3.4741	0.2878	15.9002
1609	chr2R	19465540	19465850	19465680	543.7	Intronic	http://genome.ucsc.edu/cgi-bin/hgTracks?position=chr2R:19460540-19470850	"apt,CG30184,Pi3K59F,"	"0,-13407,-14110,"	 apt 	2934	434.9	543.7	565.2	0.38	 /- 	0.7695	1.2995	32.4526
1610	chr2L	4053610	4053900	4053760	766.3	Intronic	http://genome.ucsc.edu/cgi-bin/hgTracks?position=chr2L:4048610-4058900	"ed,CG10039,CG15423,"	"0,-44761,-47193,"	 ed 	22382	297.9	766.3	1010.3	1.76	 // 	0.2948	3.3917	63.5777
1611	chr3R	14224200	14224490	14224340	590.4	Intronic	http://genome.ucsc.edu/cgi-bin/hgTracks?position=chr3R:14219200-14229490	"Vha100-2,koko,CG12333,"	"0,0,1750,"	 Vha100-2 	536	107.4	590.4	934.8	3.12	 // 	0.1149	8.7004	82.5495
1612	chr2L	7219310	7219590	7219460	578.2	UTR5	http://genome.ucsc.edu/cgi-bin/hgTracks?position=chr2L:7214310-7224590	"CG13784,CG4567,Ndae1,"	"0,811,5390,"	 CG13784 	569	88.2	578.2	790	3.16	 // 	0.1116	8.9598	117.3712
1613	chr2L	21344760	21345040	21344900	566	Intronic	http://genome.ucsc.edu/cgi-bin/hgTracks?position=chr2L:21339760-21350040	"Tsp39D,dimm,dtr,"	"0,-4553,16315,"	 Tsp39D 	298	148.2	566	640.7	2.11	 // 	0.2313	4.3236	107.5683
1614	chr3L	416370	416680	416520	576.1	Intergenic	http://genome.ucsc.edu/cgi-bin/hgTracks?position=chr3L:411370-421680	"CG13891,klar,CG13885,"	"16709,17737,-23696,"	 CG13891 	17371	464.6	576.1	614.4	0.4	 /- 	0.7562	1.3225	39.8747
1615	chr2R	7173840	7174130	7173990	579.2	CDS	http://genome.ucsc.edu/cgi-bin/hgTracks?position=chr2R:7168840-7179130	"CG13213,CG13220,CG9062,"	"0,-1385,-2529,"	 CG13220 	2070	262.3	579.2	349	0.41	 /\ 	0.7517	1.3304	27.7388
1616	chr2L	4366460	4367060	4366620	519.9	Intronic	http://genome.ucsc.edu/cgi-bin/hgTracks?position=chr2L:4361460-4372060	"Traf4,CG15429,CG17612,"	"0,-12590,13887,"	 Traf4 	4072	108.2	519.9	914.2	3.08	 // 	0.1183	8.4504	40.167
1617	chr3L	5754080	5754450	5754260	506.1	Intronic	http://genome.ucsc.edu/cgi-bin/hgTracks?position=chr3L:5749080-5759450	"Ubp64E,CG10576,Txl,"	"0,809,4686,"	 CG10576 	4371	548.3	506.1	258	-1.09	 -\ 	2.1252	0.4705	46.8249
1618	chr3R	2630560	2630880	2630710	506.1	Intergenic	http://genome.ucsc.edu/cgi-bin/hgTracks?position=chr3R:2625560-2635880	"Dfd,Scr,Ama,"	"-2557,18131,-39727,"	 Dfd 	13153	242.3	506.1	605.8	1.32	 // 	0.3999	2.5004	32.418
1619	chr2R	18967140	18967490	18967310	551.7	Intergenic	http://genome.ucsc.edu/cgi-bin/hgTracks?position=chr2R:18962140-18972490	"Art7,Gr59a,Gr59b,"	"-751,773,2415,"	 Art7 	751	1084	551.7	208.8	-2.38	 \\ 	5.1916	0.1926	15.2574
1620	chr3L	13606830	13607120	13606980	564.9	Intronic	http://genome.ucsc.edu/cgi-bin/hgTracks?position=chr3L:13601830-13612120	"bru-3,CG10710,CG10743,"	"0,-94279,-97604,"	 bru-3 	52869	1841.3	564.9	145.9	-3.66	 \\ 	12.6221	0.0792	5.8712
1621	chrX	420700	420990	420850	569.7	Intronic	http://genome.ucsc.edu/cgi-bin/hgTracks?position=chrX:415700-425990	"arg,CG4293,elav,"	"0,1123,-3591,"	 CG4293 	3035	160.8	569.7	1228.8	2.93	 // 	0.1308	7.6424	102.437
1622	chr2L	8416860	8417160	8417000	578.7	Intronic	http://genome.ucsc.edu/cgi-bin/hgTracks?position=chr2L:8411860-8422160	"Akap200,CG13398,CG13397,"	"0,-1755,-5132,"	 Akap200 	1311	63.7	578.7	618.4	3.28	 // 	0.103	9.7047	440.8965
1623	chr3L	9003520	9004050	9003870	505	Intergenic	http://genome.ucsc.edu/cgi-bin/hgTracks?position=chr3L:8998520-9009050	"CG5194,Doc2,Doc3,"	"-919,1909,-3519,"	 CG5194 	919	243	505	596.1	1.29	 // 	0.4077	2.4527	46.5122
1624	chr2L	18881200	18881520	18881370	504.5	Promoter	http://genome.ucsc.edu/cgi-bin/hgTracks?position=chr2L:18876200-18886520	"tup,CG10602,mRpL13,"	"-114,-22158,-22180,"	 tup 	114	94.8	504.5	648.7	2.77	 // 	0.1462	6.84	453.2669
1625	chr2L	8135650	8135940	8135790	584	CDS	http://genome.ucsc.edu/cgi-bin/hgTracks?position=chr2L:8130650-8140940	"CG8552,CG8668,CG12375,"	"0,-1800,-8931,"	 CG8668 	8767	505.3	584	315.8	-0.68	 -\ 	1.6003	0.6249	14.9027
1626	chr2L	22131540	22131830	22131680	582.4	Intergenic	http://genome.ucsc.edu/cgi-bin/hgTracks?position=chr2L:22126540-22136830	"CycK,CG6448,CG3651,"	"-1538,2670,-6538,"	 CycK 	1538	171.2	582.4	780.9	2.19	 // 	0.2192	4.5622	64.2288
1627	chr3L	11337030	11337360	11337200	532.6	Intergenic	http://genome.ucsc.edu/cgi-bin/hgTracks?position=chr3L:11332030-11342360	"CG6163,CG6168,CG7573,"	"17885,-22381,-30703,"	 CG6163 	20785	846.9	532.6	455.4	-0.9	 \- 	1.8599	0.5377	65.045
1628	chr2L	18838770	18839080	18838940	503.5	CDS	http://genome.ucsc.edu/cgi-bin/hgTracks?position=chr2L:18833770-18844080	"CG10600,CG31752,CG33120,"	"0,988,2458,"	 CG10600 	727	57.1	503.5	870.7	3.93	 // 	0.0655	15.2608	395.0845
1629	chr2R	9449510	9449850	9449710	674.6	Intergenic	http://genome.ucsc.edu/cgi-bin/hgTracks?position=chr2R:9444510-9454850	"CG13334,CG13333,Roe1,"	"-2100,-4863,-6599,"	 CG13334 	3661	1026.2	674.6	751.7	-0.45	 \- 	1.3652	0.7325	464.2733
1630	chrX	19247730	19248020	19247870	580.3	Intronic	http://genome.ucsc.edu/cgi-bin/hgTracks?position=chrX:19242730-19253020	"kek5,gfA,out,"	"0,-5393,-31772,"	 kek5 	640	112.6	580.3	812.9	2.85	 // 	0.1385	7.2178	324.667
1631	chr2L	17262290	17262590	17262440	520.4	Intergenic	http://genome.ucsc.edu/cgi-bin/hgTracks?position=chr2L:17257290-17267590	"beat-IIIc,CG15140,CG6380,"	"-1708,23972,28729,"	 beat-IIIc 	1708	374.2	520.4	365	-0.04	 /\ 	1.0252	0.9754	46.773
1632	chr3R	10109150	10109440	10109300	567.6	Intronic	http://genome.ucsc.edu/cgi-bin/hgTracks?position=chr3R:10104150-10114440	"trx,CG12207,CG3259,"	"0,5493,18877,"	 trx 	3323	245.3	567.6	562.3	1.2	 /- 	0.4361	2.2929	78.0793
1633	chr3L	3073330	3073620	3073470	554.3	CDS	http://genome.ucsc.edu/cgi-bin/hgTracks?position=chr3L:3068330-3078620	"CG11486,CG32486,Cht7,"	"0,-2631,17514,"	 CG11486 	922	87.4	554.3	1020.6	3.54	 // 	0.0857	11.6726	113.019
1634	chr2R	2895570	2895860	2895710	577.6	CDS	http://genome.ucsc.edu/cgi-bin/hgTracks?position=chr2R:2890570-2900860	"Tsp42Ec,Tsp42Ed,Tsp42Eb,"	"0,1654,-2183,"	 Tsp42Ec 	1759	354.9	577.6	685.9	0.95	 // 	0.5174	1.9326	32.3707
1635	chr3L	21269920	21270230	21270090	539	Intronic	http://genome.ucsc.edu/cgi-bin/hgTracks?position=chr3L:21264920-21275230	"AcCoAS,ppl,CG12974,"	"0,3497,5023,"	 AcCoAS 	645	537.2	539	407.9	-0.4	 -\ 	1.317	0.7593	70.2637
1636	chr2L	518090	518390	518230	699	Intergenic	http://genome.ucsc.edu/cgi-bin/hgTracks?position=chr2L:513090-523390	"ush,lwr,Spp,"	"5236,23004,24545,"	 ush 	5236	320.1	699	826.1	1.37	 // 	0.3875	2.5807	184.2344
1637	chr3R	21843370	21843680	21843520	550.6	Promoter	http://genome.ucsc.edu/cgi-bin/hgTracks?position=chr3R:21838370-21848680	"m2,m1,HLHm3,"	"-328,-2337,3916,"	 m2 	328	291.9	550.6	945.1	1.69	 // 	0.3089	3.2372	132.8466
1638	chr3L	4168550	4168850	4168680	535.2	Intergenic	http://genome.ucsc.edu/cgi-bin/hgTracks?position=chr3L:4163550-4173850	"mas,Ero1L,CG18675,"	"-1219,1585,5172,"	 mas 	1219	296.4	535.2	552	0.9	 /- 	0.5369	1.8626	28.2037
1639	chr3L	8657780	8658100	8657920	500.8	Intergenic	http://genome.ucsc.edu/cgi-bin/hgTracks?position=chr3L:8652780-8663100	"h,CG6486,Arr2,"	"10938,-13809,-15884,"	 h 	10938	150.4	500.8	484	1.69	 /- 	0.3108	3.2176	27.6397
1640	chr3R	4857130	4857440	4857280	538.4	Intronic	http://genome.ucsc.edu/cgi-bin/hgTracks?position=chr3R:4852130-4862440	"neur,hyx,Nmdmc,"	"0,6720,10945,"	 neur 	2169	254.1	538.4	571.5	1.17	 /- 	0.4447	2.2487	38.1912
1641	chr3R	50380	50690	50550	540	CDS	http://genome.ucsc.edu/cgi-bin/hgTracks?position=chr3R:45380-55690	"aux,CG18143,CG31516,"	"0,2555,-4698,"	 aux 	3832	322.3	540	347.2	0.11	 /\ 	0.9282	1.0773	25.1881
1642	chr3R	12636400	12636870	12636680	503.5	Intronic	http://genome.ucsc.edu/cgi-bin/hgTracks?position=chr3R:12631400-12641870	"abd-A,Glut3,CG31275,"	"0,-20935,-59569,"	 abd-A 	17058	179.3	503.5	532	1.57	 /- 	0.337	2.967	67.815
1643	chr2R	5378340	5378650	5378500	524.6	Intergenic	http://genome.ucsc.edu/cgi-bin/hgTracks?position=chr2R:5373340-5383650	"Wnt2,brp,Camta,"	"3173,12792,-12905,"	 Wnt2 	3173	264.5	524.6	542.3	1.04	 /- 	0.4878	2.0502	58.3857
1644	chr3L	11239530	11239850	11239680	527.8	Intergenic	http://genome.ucsc.edu/cgi-bin/hgTracks?position=chr3L:11234530-11244850	"scyl,CG6185,CG34240,"	"5728,-10642,-16945,"	 scyl 	5728	280.1	527.8	411.3	0.55	 /\ 	0.6809	1.4686	139.2275
1645	chr3L	20285680	20285980	20285840	657.1	Intronic	http://genome.ucsc.edu/cgi-bin/hgTracks?position=chr3L:20280680-20290980	"gogo,CG6480,CG32226,"	"0,3057,4388,"	 gogo 	2391	1164.8	657.1	208.2	-2.48	 \\ 	5.5937	0.1788	17.4066
1646	chr2R	20696100	20696390	20696240	511.9	Intergenic	http://genome.ucsc.edu/cgi-bin/hgTracks?position=chr2R:20691100-20701390	"Dll,CG3611,CG12849,"	"6112,-9155,-10104,"	 Dll 	6112	612	511.9	457.7	-0.42	 -- 	1.3373	0.7478	35.2408
1647	chr2R	5025900	5026200	5026070	557.5	Promoter	http://genome.ucsc.edu/cgi-bin/hgTracks?position=chr2R:5020900-5031200	"CG8788,alc,CG8058,"	"0,-615,-3112,"	 CG8788 	92	104.5	557.5	735.7	2.81	 // 	0.142	7.0417	335.3853
1648	chr3L	7149460	7149750	7149600	535.2	UTR5	http://genome.ucsc.edu/cgi-bin/hgTracks?position=chr3L:7144460-7154750	"corn,CG8620,CG17742,"	"0,1598,4856,"	 corn 	573	86.7	535.2	819.2	3.24	 // 	0.1058	9.4495	415.6926
1649	chr3L	377840	378280	378130	497.1	Intergenic	http://genome.ucsc.edu/cgi-bin/hgTracks?position=chr3L:372840-383280	"trh,CG13884,CG1233,"	"-814,-11693,-12449,"	 trh 	814	182.3	497.1	485.1	1.41	 /- 	0.3757	2.6614	336.2291
1650	chr3R	2859290	2859610	2859460	497.1	Intergenic	http://genome.ucsc.edu/cgi-bin/hgTracks?position=chr3R:2854290-2864610	"Sodh-1,CG1979,dj,"	"18596,20847,25576,"	 Sodh-1 	18596	57.8	497.1	732.8	3.66	 // 	0.0789	12.6797	64.7146
1651	chr2L	7532490	7532790	7532650	554.9	Intronic	http://genome.ucsc.edu/cgi-bin/hgTracks?position=chr2L:7527490-7537790	"Rapgap1,Pbprp5,CG6630,"	"0,-35290,-37031,"	 Rapgap1 	3254	72.6	554.9	1126.4	3.95	 // 	0.0645	15.5122	72.2428
1652	chr2L	856810	857110	856960	516.7	Intergenic	http://genome.ucsc.edu/cgi-bin/hgTracks?position=chr2L:851810-862110	"CG13949,kraken,CG13950,"	"-724,-2421,3360,"	 CG13949 	1624	1861.3	516.7	94.4	-4.3	 \\ 	19.7189	0.0507	18.5132
1653	chrU	2311640	2311950	2311800	495	Intergenic	http://genome.ucsc.edu/cgi-bin/hgTracks?position=chrU:2306640-2316950	"CG17878,CG41518,CG40188,"	"-15801,22282,-75794,"	 CG17878 	15801	164.5	495	466.8	1.5	 /- 	0.3524	2.8379	37.753
1654	chrX	8670860	8671140	8671010	495	Intronic	http://genome.ucsc.edu/cgi-bin/hgTracks?position=chrX:8665860-8676140	"Lim1,CG32710,CG1789,"	"0,42244,-55476,"	 Lim1 	28798	411.2	495	627	0.61	 // 	0.6559	1.5247	31.1663
1655	chr2L	3476480	3476800	3476640	513	Intergenic	http://genome.ucsc.edu/cgi-bin/hgTracks?position=chr2L:3471480-3481800	"pgant4,Thor,CG15414,"	"-1302,1793,4114,"	 Thor 	1793	259.3	513	799.8	1.62	 // 	0.3243	3.0838	134.8666
1656	chr3R	15157900	15158230	15158050	510.9	Intergenic	http://genome.ucsc.edu/cgi-bin/hgTracks?position=chr3R:15152900-15163230	"Dl,Ino80,CG3581,"	"-6115,36666,41428,"	 Dl 	6115	369	510.9	596.1	0.69	 // 	0.619	1.6154	91.4664
1657	chr3L	8659320	8659670	8659510	493.4	Intergenic	http://genome.ucsc.edu/cgi-bin/hgTracks?position=chr3L:8654320-8664670	"h,CG6486,Arr2,"	"9348,-15399,-17474,"	 h 	9348	207.5	493.4	509.7	1.3	 /- 	0.407	2.4568	57.6749
1658	chr3R	10330260	10330550	10330410	567.6	Intergenic	http://genome.ucsc.edu/cgi-bin/hgTracks?position=chr3R:10325260-10335550	"HtrA2,mRpL11,CG8461,"	"5205,7179,7947,"	 HtrA2 	7004	314.9	567.6	362.7	0.2	 /\ 	0.8683	1.1517	5.7824
1659	chr2L	9567690	9568000	9567840	639.1	Intergenic	http://genome.ucsc.edu/cgi-bin/hgTracks?position=chr2L:9562690-9573000	"CG3838,jp,CG4389,"	"1051,-1090,5722,"	 CG3838 	1051	269.7	639.1	952.5	1.82	 // 	0.2832	3.5316	51.707
1660	chr2L	19209040	19209340	19209200	555.4	Intergenic	http://genome.ucsc.edu/cgi-bin/hgTracks?position=chr2L:19204040-19214340	"drl,pigeon,gammaTub37C,"	"-585,-19262,-23491,"	 drl 	18855	333.4	555.4	756.3	1.18	 // 	0.4409	2.2682	61.4162
1661	chr2R	11019300	11019580	11019440	536.3	Intronic	http://genome.ucsc.edu/cgi-bin/hgTracks?position=chr2R:11014300-11024580	"chn,CG34186,CG8089,"	"0,13032,13889,"	 chn 	3020	546.1	536.3	468.5	-0.22	 -- 	1.1655	0.858	35.5852
1662	chr3R	8846520	8846850	8846680	522.5	CDS	http://genome.ucsc.edu/cgi-bin/hgTracks?position=chr3R:8841520-8851850	"CtBP,CG12360,CG8031,"	"0,6066,-9703,"	 CtBP 	2169	232.7	522.5	442.8	0.93	 /\ 	0.5255	1.9031	19.2887
1663	chr2R	15164020	15164330	15164180	515.1	Intronic	http://genome.ucsc.edu/cgi-bin/hgTracks?position=chr2R:15159020-15169330	"rib,CG11906,CG10476,"	"0,4742,7875,"	 rib 	950	403.8	515.1	486.8	0.27	 /- 	0.8295	1.2056	35.1491
1664	chr2L	5998330	5998620	5998470	542.1	Intronic	http://genome.ucsc.edu/cgi-bin/hgTracks?position=chr2L:5993330-6003620	"lid,Tsp26A,Gal,"	"0,1760,5103,"	 lid 	1013	151.9	542.1	664.7	2.13	 // 	0.2285	4.3763	71.74
1665	chr3R	2691240	2691550	2691400	490.2	CDS	http://genome.ucsc.edu/cgi-bin/hgTracks?position=chr3R:2686240-2696550	"ftz,Scr,Antp,"	"0,-15514,30574,"	 ftz 	1355	202.3	490.2	286	0.5	 /\ 	0.7072	1.414	251.4467
1666	chr2R	2571150	2571440	2571290	570.8	CDS	http://genome.ucsc.edu/cgi-bin/hgTracks?position=chr2R:2566150-2576440	"CG9422,CG15909,Tdc2,"	"0,0,1186,"	 CG15909 	547	375.7	570.8	589.8	0.65	 /- 	0.6369	1.57	18.7469
1667	chr3R	24086650	24086940	24086790	535.2	Intergenic	http://genome.ucsc.edu/cgi-bin/hgTracks?position=chr3R:24081650-24091940	"CG34436,CG34437,CG34354,"	"21511,22650,-22937,"	 CG34436 	21511	377.1	535.2	324.9	-0.21	 /\ 	1.1607	0.8616	8.2476
1668	chr3R	24686170	24686510	24686380	495	Intronic	http://genome.ucsc.edu/cgi-bin/hgTracks?position=chr3R:24681170-24691510	"CG31048,inx3,CG33203,"	"0,-1465,9949,"	 inx3 	1465	352.7	495	256.9	-0.46	 /\ 	1.3731	0.7283	38.6853
1669	chr3L	4993870	4994160	4994010	573.4	CDS	http://genome.ucsc.edu/cgi-bin/hgTracks?position=chr3L:4988870-4999160	"CG32232,CG17030,CG12027,"	"0,-13241,17497,"	 CG32232 	2867	173.4	573.4	944.5	2.44	 // 	0.1836	5.4473	38.664
1670	chr2R	10316680	10317030	10316860	489.1	Intronic	http://genome.ucsc.edu/cgi-bin/hgTracks?position=chr2R:10311680-10322030	"phyl,CG17386,CG17388,"	"0,-5708,12883,"	 phyl 	2980	245.3	489.1	439.9	0.84	 /\ 	0.5575	1.7937	49.2107
1671	chr2R	19264260	19264570	19264440	489.1	Promoter	http://genome.ucsc.edu/cgi-bin/hgTracks?position=chr2R:19259260-19269570	"CG3493,CG13551,yellow-d,"	"0,942,1615,"	 CG3493 	95	672.8	489.1	410.7	-0.71	 \- 	1.638	0.6105	114.9366
1672	chr2L	18151450	18151780	18151600	493.4	Intronic	http://genome.ucsc.edu/cgi-bin/hgTracks?position=chr2L:18146450-18156780	"Socs36E,CG17681,CG15155,"	"0,1816,3263,"	 Socs36E 	810	68.2	493.4	655	3.26	 // 	0.1041	9.6088	448.0466
1673	chr3R	4666710	4666990	4666850	489.7	Intronic	http://genome.ucsc.edu/cgi-bin/hgTracks?position=chr3R:4661710-4671990	"pyd,CG8379,CG9836,"	"0,-13843,-16955,"	 pyd 	5134	171.9	489.7	574.9	1.74	 // 	0.299	3.3445	124.8868
1674	chr3R	27502890	27503210	27503060	487.6	CDS	http://genome.ucsc.edu/cgi-bin/hgTracks?position=chr3R:27497890-27508210	"CG1815,CG11550,kek6,"	"0,888,-15729,"	 CG11550 	2542	503.9	487.6	252.3	-1	 -\ 	1.9972	0.5007	30.7633
1675	chr3R	12343700	12343990	12343850	546.4	Intergenic	http://genome.ucsc.edu/cgi-bin/hgTracks?position=chr3R:12338700-12348990	"decay,Gr89a,Cad89D,"	"-16456,-19169,-22709,"	 decay 	16456	128.2	546.4	758	2.56	 // 	0.1691	5.9132	19.7741
1676	chr2R	19967670	19968040	19967870	487	Promoter	http://genome.ucsc.edu/cgi-bin/hgTracks?position=chr2R:19962670-19973040	"CG10339,CG13564,CG16786,"	"0,577,1384,"	 CG10339 	129	622.4	487	115.6	-2.43	 \\ 	5.3861	0.1857	19.2552
1677	chr2L	15426800	15427100	15426950	513.5	Intergenic	http://genome.ucsc.edu/cgi-bin/hgTracks?position=chr2L:15421800-15432100	"wor,CG4161,CG18482,"	"-1365,6411,-20723,"	 wor 	1365	1341.1	513.5	109.8	-3.61	 \\ 	12.2102	0.0819	9.7999
1678	chr2RHet	1267110	1267410	1267230	524.6	Intronic	http://genome.ucsc.edu/cgi-bin/hgTracks?position=chr2RHet:1262110-1272410	"CG40263,CG40311,CG40100,"	"0,30922,-124682,"	 CG40311 	32439	299.3	524.6	454.8	0.6	 /\ 	0.6582	1.5193	86.7206
1679	chr2L	1962090	1962400	1962230	489.7	Intergenic	http://genome.ucsc.edu/cgi-bin/hgTracks?position=chr2L:1957090-1967400	"CG31670,CG10908,CG15356,"	"-7711,11914,14311,"	 CG31670 	7711	371.2	489.7	536	0.53	 /- 	0.6925	1.444	16.8776
1680	chr2L	4574420	4574950	4574790	484.9	Intronic	http://genome.ucsc.edu/cgi-bin/hgTracks?position=chr2L:4569420-4579950	"dp,Umbrea,BG642163,"	"0,2992,66505,"	 Umbrea 	3313	137.1	484.9	668.2	2.28	 // 	0.2052	4.8744	34.5361
1681	chr3L	22873110	22873430	22873250	484.9	CDS	http://genome.ucsc.edu/cgi-bin/hgTracks?position=chr3L:22868110-22878430	"Ssl1,slif,Chro,"	"0,895,-1386,"	 slif 	895	295.6	484.9	394.7	0.42	 /\ 	0.749	1.3351	65.509
1682	chr3L	3452830	3453130	3452980	497.6	Intronic	http://genome.ucsc.edu/cgi-bin/hgTracks?position=chr3L:3447830-3458130	"eIF5B,armi,CycJ,"	"0,8342,13433,"	 eIF5B 	7622	138.6	497.6	538.3	1.96	 // 	0.2574	3.8851	69.9926
1683	chr2L	12607380	12607670	12607530	550.1	Intronic	http://genome.ucsc.edu/cgi-bin/hgTracks?position=chr2L:12602380-12612670	"nub,ref2,pdm2,"	"0,2984,50298,"	 ref2 	3921	123	550.1	767.1	2.64	 // 	0.1603	6.237	58.1448
1684	chr2R	14118700	14118990	14118840	557.5	Intergenic	http://genome.ucsc.edu/cgi-bin/hgTracks?position=chr2R:14113700-14123990	"fj,CG30114,CG33958,"	"1427,-23037,-38499,"	 fj 	1427	108.2	557.5	1066.3	3.3	 // 	0.1015	9.857	33.5103
1685	chr3R	137650	138180	137960	510.9	CDS	http://genome.ucsc.edu/cgi-bin/hgTracks?position=chr3R:132650-143180	"CG9791,CG9779,MP1,"	"0,-1293,-2401,"	 CG9791 	703	1000.3	510.9	183.6	-2.44	 \\ 	5.4472	0.1836	48.139
1686	chr2L	9758830	9759110	9758970	537.9	Intronic	http://genome.ucsc.edu/cgi-bin/hgTracks?position=chr2L:9753830-9764110	"zf30C,Taf11,und,"	"0,3390,4374,"	 zf30C 	633	203	537.9	504	1.31	 /- 	0.4028	2.4824	441.7153
1687	chr2RHet	2588800	2589130	2588990	481.7	Intronic	http://genome.ucsc.edu/cgi-bin/hgTracks?position=chr2RHet:2583800-2594130	"CG41278,CG41026,CG41027,"	"0,-14057,-15086,"	 CG41278 	358	332	481.7	338.7	0.03	 /\ 	0.9802	1.0202	10.0532
1688	chr3R	18982590	18982910	18982740	514.6	Intronic	http://genome.ucsc.edu/cgi-bin/hgTracks?position=chr3R:18977590-18987910	"unk,CG4624,CG13829,"	"0,998,3457,"	 unk 	852	91.9	514.6	715.1	2.96	 // 	0.1285	7.7829	260.5946
1689	chr2L	199420	199740	199560	481.2	CDS	http://genome.ucsc.edu/cgi-bin/hgTracks?position=chr2L:194420-204740	"spen,mRpL10,CG11617,"	"0,4223,5174,"	 mRpL10 	4223	408.3	481.2	354.1	-0.21	 -\ 	1.1529	0.8673	50.7016
1690	chr2L	1973140	1973450	1973290	522	Intergenic	http://genome.ucsc.edu/cgi-bin/hgTracks?position=chr2L:1968140-1978450	"CG10908,CG15356,CG15362,"	"854,3251,8019,"	 CG10908 	854	48.2	522	794.6	4.04	 // 	0.0606	16.4984	35.5631
1691	chr2L	19342360	19342650	19342510	511.9	Intronic	http://genome.ucsc.edu/cgi-bin/hgTracks?position=chr2L:19337360-19347650	"dnt,CG13086,CG17349,"	"0,21883,27967,"	 dnt 	20714	742.4	511.9	180.2	-2.04	 \\ 	4.1201	0.2427	14.1325
1692	chr4	845660	845990	845800	479.6	Intronic	http://genome.ucsc.edu/cgi-bin/hgTracks?position=chr4:840660-850990	"Sox102F,CG11152,CG33797,"	"0,11809,18372,"	 Sox102F 	8839	343.1	479.6	399.9	0.22	 /\ 	0.8579	1.1656	12.2607
1693	chr3R	11117160	11117470	11117330	497.6	Intronic	http://genome.ucsc.edu/cgi-bin/hgTracks?position=chr3R:11112160-11122470	"Tm1,l(3)neo43,MRG15,"	"0,-13059,-13499,"	 Tm1 	663	77.8	497.6	701.9	3.17	 // 	0.1108	9.0221	202.7348
1694	chr2R	18143830	18144480	18144320	479.1	Intronic	http://genome.ucsc.edu/cgi-bin/hgTracks?position=chr2R:18138830-18149480	"dve,Oatp58Dc,Oatp58Db,"	"0,-28247,-33225,"	 dve 	12853	340.1	479.1	317.5	-0.1	 /\ 	1.0712	0.9335	19.6533
1695	chr3L	15792120	15792430	15792290	479.1	Intergenic	http://genome.ucsc.edu/cgi-bin/hgTracks?position=chr3L:15787120-15797430	"CG6244,CG13445,CG6151,"	"9227,10307,10922,"	 CG6244 	9227	204.5	479.1	353.5	0.79	 /\ 	0.5785	1.7288	19.6578
1696	chr2L	11418680	11418980	11418830	533.1	Intergenic	http://genome.ucsc.edu/cgi-bin/hgTracks?position=chr2L:11413680-11423980	"salm,salr,sala,"	"15480,-45433,67358,"	 salm 	26773	144.5	533.1	498.8	1.79	 /\ 	0.2896	3.4525	35.5857
1697	chr2L	19573120	19573410	19573270	540	Intronic	http://genome.ucsc.edu/cgi-bin/hgTracks?position=chr2L:19568120-19578410	"spi,msb1l,CG10268,"	"0,4434,5822,"	 spi 	660	292.7	540	426.8	0.54	 /\ 	0.6858	1.4581	19.7592
1698	chrX	12490170	12490470	12490330	566.5	Intronic	http://genome.ucsc.edu/cgi-bin/hgTracks?position=chrX:12485170-12495470	"CG32654,CG1824,LIMK1,"	"0,-658,-4104,"	 CG32654 	225	136.3	566.5	882.1	2.69	 // 	0.1546	6.4702	85.7031
1699	chr2R	2419550	2419840	2419700	537.9	Intronic	http://genome.ucsc.edu/cgi-bin/hgTracks?position=chr2R:2414550-2424840	"jing,CG15233,CG15234,"	"0,67709,74794,"	 jing 	29937	733.6	537.9	552.6	-0.41	 \- 	1.3274	0.7533	17.9012
1700	chr3R	2921850	2922150	2922000	530.5	Intronic	http://genome.ucsc.edu/cgi-bin/hgTracks?position=chr3R:2916850-2927150	"Alh,CG14612,alphaTub84B,"	"0,-1736,-7418,"	 CG14612 	2155	161.5	530.5	296.9	0.88	 /\ 	0.544	1.8381	25.3679
1701	chr3R	16575150	16575460	16575290	491.3	Promoter	http://genome.ucsc.edu/cgi-bin/hgTracks?position=chr3R:16570150-16580460	"CG42322,Pros28.1A,CG31200,"	"0,-494,-4230,"	 Pros28.1A 	494	571.3	491.3	158.5	-1.85	 -\ 	3.6051	0.2774	26.5845
1702	chrX	12106540	12106850	12106710	501.3	Intronic	http://genome.ucsc.edu/cgi-bin/hgTracks?position=chrX:12101540-12111850	"Ten-a,CG32655,CG1924,"	"0,21993,-34070,"	 Ten-a 	16909	211.2	501.3	457.1	1.11	 /\ 	0.462	2.1645	15.5387
1703	chr3L	1567790	1568090	1567950	511.4	Intronic	http://genome.ucsc.edu/cgi-bin/hgTracks?position=chr3L:1562790-1573090	"CG7879,CG12003,CG12004,"	"0,-148,1249,"	 CG7879 	658	305.3	511.4	601.2	0.98	 // 	0.5077	1.9695	148.6515
1704	chr3R	24411140	24411440	24411300	479.1	Promoter	http://genome.ucsc.edu/cgi-bin/hgTracks?position=chr3R:24406140-24416440	"fkh,Noa36,Hrb98DE,"	"-466,12479,14228,"	 fkh 	466	96.3	479.1	666.5	2.79	 // 	0.1445	6.9189	450.0739
1705	chr3R	27602750	27603040	27602900	544.8	Promoter	http://genome.ucsc.edu/cgi-bin/hgTracks?position=chr3R:27597750-27608040	"faf,CG2126,sip3,"	"0,-572,-2381,"	 faf 	145	489.8	544.8	497.1	0.02	 -- 	0.9852	1.015	21.9544
1706	chr3R	7936310	7936610	7936460	502.9	Intronic	http://genome.ucsc.edu/cgi-bin/hgTracks?position=chr3R:7931310-7941610	"dpr17,CG4702,dpr15,"	"0,10838,28094,"	 dpr17 	12653	353.4	502.9	181.3	-0.96	 /\ 	1.949	0.5131	9.1178
1707	chr3R	14983540	14983830	14983680	545.3	CDS	http://genome.ucsc.edu/cgi-bin/hgTracks?position=chr3R:14978540-14988830	"CG11779,nos,CG42358,"	"0,0,2140,"	 nos 	719	291.9	545.3	439.3	0.59	 /\ 	0.6645	1.5049	19.8232
1708	chr2R	21013460	21013750	21013610	527.8	Intronic	http://genome.ucsc.edu/cgi-bin/hgTracks?position=chr2R:21008460-21018750	"Tkr,CG30430,gol,"	"0,3344,-41767,"	 CG30430 	3344	383.1	527.8	619	0.69	 // 	0.6189	1.6158	15.1072
1709	chr3R	12904930	12905250	12905110	490.2	Intronic	http://genome.ucsc.edu/cgi-bin/hgTracks?position=chr3R:12899930-12910250	"Keap1,kuk,mRpS11,"	"0,840,-5593,"	 Keap1 	555	168.9	490.2	388.4	1.2	 /\ 	0.4349	2.2993	308.9633
1710	chr2R	8347890	8348200	8348040	489.1	Intronic	http://genome.ucsc.edu/cgi-bin/hgTracks?position=chr2R:8342890-8353200	"Lac,dgt5,Dyb,"	"0,5136,-7612,"	 Lac 	7345	270.5	489.1	486.3	0.85	 /- 	0.5562	1.798	157.7227
1711	chrX	18691710	18691990	18691860	475.9	Promoter	http://genome.ucsc.edu/cgi-bin/hgTracks?position=chrX:18686710-18696990	"Pk17E,bnb,CG7053,"	"0,-148,-4312,"	 bnb 	148	183.8	475.9	286	0.64	 /\ 	0.6424	1.5566	150.8789
1712	chr3R	4751970	4752270	4752100	527.8	Intronic	http://genome.ucsc.edu/cgi-bin/hgTracks?position=chr3R:4746970-4757270	"pyd,osk,CG11963,"	"0,8752,12304,"	 pyd 	4878	183	527.8	665.9	1.86	 // 	0.2748	3.6384	28.3855
1713	chrX	16115490	16115810	16115650	623.8	Intergenic	http://genome.ucsc.edu/cgi-bin/hgTracks?position=chrX:16110490-16120810	"disco,CG12507,kat80,"	"-4883,43762,45387,"	 disco 	4883	194.9	623.8	893.6	2.2	 // 	0.2181	4.5854	32.0111
1714	chr3R	17229830	17230160	17230010	474.3	CDS	http://genome.ucsc.edu/cgi-bin/hgTracks?position=chr3R:17224830-17235160	"CG7907,CG6475,CheB93a,"	"0,-2471,3163,"	 CG7907 	544	1095.9	474.3	76.7	-3.84	 \\ 	14.2959	0.07	21.7096
1715	chr2L	19098460	19098760	19098620	499.7	Intronic	http://genome.ucsc.edu/cgi-bin/hgTracks?position=chr2L:19093460-19103760	"Lim3,CG17344,amd,"	"0,3423,11538,"	 CG17344 	3423	472.7	499.7	559.5	0.24	 -- 	0.8449	1.1835	33.7871
1716	chr3L	18198410	18198720	18198570	507.2	Intergenic	http://genome.ucsc.edu/cgi-bin/hgTracks?position=chr3L:18193410-18203720	"CG7320,W,CG13699,"	"-1904,-19833,-42955,"	 CG7320 	3835	367.5	507.2	546.9	0.57	 /- 	0.672	1.4881	25.8234
1717	chr2R	4528370	4528660	4528510	523.1	Intergenic	http://genome.ucsc.edu/cgi-bin/hgTracks?position=chr2R:4523370-4533660	"ptc,CG8635,CG14749,"	"8629,-9043,-10819,"	 ptc 	8629	136.3	523.1	547.5	2	 /- 	0.249	4.0156	72.1633
1718	chr3L	12139900	12140200	12140050	549	CDS	http://genome.ucsc.edu/cgi-bin/hgTracks?position=chr3L:12134900-12145200	"Nrx-IV,CG5642,eap,"	"0,-835,2322,"	 Nrx-IV 	376	193.4	549	810.6	2.07	 // 	0.2386	4.1916	39.2667
1719	chrX	19255820	19256100	19255970	558	Intronic	http://genome.ucsc.edu/cgi-bin/hgTracks?position=chrX:19250820-19261100	"kek5,gfA,out,"	"0,-13493,-39872,"	 kek5 	8740	358.6	558	532.6	0.57	 /- 	0.6734	1.4851	17.1463
1720	chr2L	20098400	20098690	20098540	514.1	Promoter	http://genome.ucsc.edu/cgi-bin/hgTracks?position=chr2L:20093400-20103690	"mRpS18B,CG10722,Kua,"	"-475,-2287,2406,"	 mRpS18B 	475	250.4	514.1	445.6	0.83	 /\ 	0.562	1.7794	33.1987
1721	chr2R	15457510	15458070	15457900	472.2	Intronic	http://genome.ucsc.edu/cgi-bin/hgTracks?position=chr2R:15452510-15463070	"sm,CG16716,CG15904,"	"0,23424,-56824,"	 sm 	4110	297.9	472.2	383.9	0.37	 /\ 	0.776	1.2887	10.6737
1722	chr2R	6886880	6887190	6887030	510.3	Intronic	http://genome.ucsc.edu/cgi-bin/hgTracks?position=chr2R:6881880-6892190	"luna,CG7722,CG13235,"	"0,-57859,81523,"	 CG7722 	57859	311.9	510.3	232.8	-0.42	 /\ 	1.3398	0.7464	11.1687
1723	chr3R	5421080	5421390	5421240	502.9	Intronic	http://genome.ucsc.edu/cgi-bin/hgTracks?position=chr3R:5416080-5426390	"CG8312,bocksbeutel,P58IPK,"	"0,-4531,-5938,"	 CG8312 	4208	270.5	502.9	568.6	1.07	 // 	0.4756	2.1026	17.4403
1724	chr2L	10974890	10975180	10975030	534.2	CDS	http://genome.ucsc.edu/cgi-bin/hgTracks?position=chr2L:10969890-10980180	"abo,l(2)06225,CG16743,"	"0,502,-1689,"	 abo 	243	394.2	534.2	339.8	-0.21	 /\ 	1.16	0.862	28.6722
1725	chr3R	6411500	6411790	6411640	538.4	CDS	http://genome.ucsc.edu/cgi-bin/hgTracks?position=chr3R:6406500-6416790	"hth,CG34304,CG6465,"	"0,70527,89640,"	 hth 	19752	249.7	538.4	605.8	1.28	 // 	0.4122	2.4262	29.4535
1726	chr2L	7539980	7540280	7540110	503.5	Intronic	http://genome.ucsc.edu/cgi-bin/hgTracks?position=chr2L:7534980-7545280	"Rapgap1,CG13791,Spn7,"	"0,38122,41821,"	 Rapgap1 	4313	280.8	503.5	651.6	1.21	 // 	0.431	2.3203	21.6521
1727	chr3R	25412420	25412700	25412560	530.5	Intergenic	http://genome.ucsc.edu/cgi-bin/hgTracks?position=chr3R:25407420-25417700	"CG7567,CG11470,CG31041,"	"397,2154,3229,"	 CG7567 	1262	345.3	530.5	471.4	0.45	 /- 	0.7325	1.3652	88.5979
1728	chr4	1003950	1004260	1004100	477	Intergenic	http://genome.ucsc.edu/cgi-bin/hgTracks?position=chr4:998950-1009260	"toy,CG11093,CG32016,"	"6253,-14100,-25006,"	 toy 	6253	198.6	477	486.3	1.29	 /- 	0.4084	2.4487	56.7157
1729	chr3L	16016380	16016700	16016530	470.6	Promoter	http://genome.ucsc.edu/cgi-bin/hgTracks?position=chr3L:16011380-16021700	"Notum,mib1,CG5895,"	"49,-11618,12056,"	 Notum 	49	63.7	470.6	642.4	3.33	 // 	0.0992	10.0817	128.0243
1730	chr3R	297050	297360	297190	470.6	Promoter	http://genome.ucsc.edu/cgi-bin/hgTracks?position=chr3R:292050-302360	"CG31523,CG14651,CG1078,"	"0,9343,13572,"	 CG31523 	131	784.7	470.6	131	-2.58	 \\ 	5.9897	0.167	18.1416
1731	chr3R	774100	774400	774250	556.4	Intergenic	http://genome.ucsc.edu/cgi-bin/hgTracks?position=chr3R:769100-779400	"UbcD6,Cdep,CG14661,"	"225,-2952,4974,"	 UbcD6 	4156	239.3	556.4	901.6	1.91	 // 	0.2655	3.7671	16.6685
1732	chrX	700900	701190	701040	499.2	CDS	http://genome.ucsc.edu/cgi-bin/hgTracks?position=chrX:695900-706190	"CG7359,CG42248,CG13358,"	"0,1209,-2086,"	 CG7359 	936	812.1	499.2	203.1	-2	 \\ 	3.9988	0.2501	33.3842
1733	chr3L	136530	136820	136680	558	Intronic	http://genome.ucsc.edu/cgi-bin/hgTracks?position=chr3L:131530-141820	"Pk61C,CG6845,CG7051,"	"0,9772,12994,"	 Pk61C 	3948	462.4	558	508.6	0.14	 /- 	0.9091	1.0999	12.6554
1734	chr3L	17438690	17438980	17438840	528.4	Intronic	http://genome.ucsc.edu/cgi-bin/hgTracks?position=chr3L:17433690-17443980	"CG18265,CG32176,CG12229,"	"0,-7769,-9309,"	 CG18265 	6330	366.8	528.4	381	0.05	 /\ 	0.9627	1.0388	10.3678
1735	chrX	2302130	2302420	2302260	561.2	Intergenic	http://genome.ucsc.edu/cgi-bin/hgTracks?position=chrX:2297130-2307420	"CG12496,CG32797,gt,"	"1129,16869,18879,"	 CG12496 	2672	328.2	561.2	688.8	1.07	 // 	0.4766	2.0983	123.9478
1736	chr3L	22945890	22946220	22946040	468.5	Intergenic	http://genome.ucsc.edu/cgi-bin/hgTracks?position=chr3L:22940890-22951220	"Mes2,CG32461,CG41451,"	"-694,1478,11135,"	 CG32461 	2362	82.2	468.5	682.5	3.05	 // 	0.1205	8.2979	59.6984
1737	chr3L	43980	44290	44140	519.4	Intergenic	http://genome.ucsc.edu/cgi-bin/hgTracks?position=chr3L:38980-49290	"mthl8,Lsp1gamma,CG13405,"	"-17824,22298,30329,"	 mthl8 	21194	753.6	519.4	240.3	-1.65	 \\ 	3.1363	0.3188	7.4789
1738	chr3L	680150	680460	680300	487.6	Promoter	http://genome.ucsc.edu/cgi-bin/hgTracks?position=chr3L:675150-685460	"CG17129,CG3386,CG3371,"	"0,347,2578,"	 CG17129 	2	382.3	487.6	559.5	0.55	 /- 	0.6834	1.4633	100.4137
1739	chr2L	1461820	1462110	1461970	522.5	Intergenic	http://genome.ucsc.edu/cgi-bin/hgTracks?position=chr2L:1456820-1467110	"CG31928,CG33128,CG31926,"	"30343,32119,33776,"	 CG31928 	30343	300.1	522.5	324.9	0.11	 /\ 	0.9235	1.0828	17.7391
1740	chr2R	2758030	2758320	2758180	530.5	Intronic	http://genome.ucsc.edu/cgi-bin/hgTracks?position=chr2R:2753030-2763320	"coro,CG9447,Spn4,"	"0,2656,5228,"	 coro 	2094	305.3	530.5	864.4	1.5	 // 	0.3532	2.8315	10.3009
1741	chr3L	20689630	20689910	20689780	587.2	Intergenic	http://genome.ucsc.edu/cgi-bin/hgTracks?position=chr3L:20684630-20694910	"kni,CG34260,CG13253,"	"-1317,12724,16153,"	 kni 	1317	1147.7	587.2	386.7	-1.57	 \- 	2.9679	0.3369	15.7091
1742	chr3R	20545850	20546140	20546010	518.3	Intronic	http://genome.ucsc.edu/cgi-bin/hgTracks?position=chr3R:20540850-20551140	"tok,CG13630,Rpb10,"	"0,-926,-2288,"	 tok 	233	229	518.3	677.3	1.56	 // 	0.338	2.9583	43.1421
1743	chrX	19647740	19648020	19647890	650.2	Intronic	http://genome.ucsc.edu/cgi-bin/hgTracks?position=chrX:19642740-19653020	"CG12703,CG12534,CG12702,"	"0,-3686,5310,"	 CG12703 	3058	237.1	650.2	568.1	1.26	 /\ 	0.4174	2.3958	35.7207
1744	chr2L	17316050	17316350	17316180	516.2	Intergenic	http://genome.ucsc.edu/cgi-bin/hgTracks?position=chr2L:17311050-17321350	"CG34170,CG6380,CG15140,"	"-4360,-23973,-28721,"	 CG34170 	4360	663.9	516.2	197.4	-1.75	 \\ 	3.3638	0.2973	2.6204
1745	chr2R	16686000	16686310	16686140	488.6	Intergenic	http://genome.ucsc.edu/cgi-bin/hgTracks?position=chr2R:16681000-16691310	"CG15225,CG15226,insc,"	"-4949,-6497,22630,"	 CG15225 	5669	353.4	488.6	226	-0.65	 /\ 	1.5641	0.6393	5.4456
1746	chr2L	2749910	2750490	2750340	577.6	Intergenic	http://genome.ucsc.edu/cgi-bin/hgTracks?position=chr2L:2744910-2755490	"Pgk,CG9894,Cwc25,"	"-1818,2458,-3396,"	 Pgk 	1818	230.4	577.6	556.1	1.27	 /- 	0.4144	2.413	186.1213
1747	chrX	5592870	5593170	5593020	538.4	Promoter	http://genome.ucsc.edu/cgi-bin/hgTracks?position=chrX:5587870-5598170	"CG4096,CG3149,cv,"	"199,-3781,-5903,"	 CG4096 	199	667.6	538.4	525.2	-0.35	 -- 	1.2712	0.7866	17.1412
1748	chr2R	10798960	10799260	10799120	527.3	Intronic	http://genome.ucsc.edu/cgi-bin/hgTracks?position=chr2R:10793960-10804260	"CG10249,Cyp317a1,CG10253,"	"0,-10564,18465,"	 CG10249 	599	342.3	527.3	575.5	0.75	 /- 	0.5948	1.6812	24.2748
1749	chr2L	2449730	2450190	2449870	463.7	UTR5	http://genome.ucsc.edu/cgi-bin/hgTracks?position=chr2L:2444730-2455190	"dpp,CG9886,CG34447,"	"0,-26955,-29860,"	 dpp 	810	157.8	463.7	458.2	1.54	 /- 	0.3444	2.9034	63.9011
1750	chr3R	3262790	3263100	3262950	514.1	Intergenic	http://genome.ucsc.edu/cgi-bin/hgTracks?position=chr3R:3257790-3268100	"CG14598,wa-cup,CG34023,"	"2537,-14216,-16530,"	 CG14598 	2537	1310	514.1	149.9	-3.13	 \\ 	8.7403	0.1144	3.4664
1751	chr3L	12072890	12073190	12073040	515.6	CDS	http://genome.ucsc.edu/cgi-bin/hgTracks?position=chr3L:12067890-12078190	"Sema-5c,CG17154,rols,"	"0,8702,-15081,"	 Sema-5c 	1845	292.7	515.6	868.4	1.57	 // 	0.337	2.9671	15.0034
1752	chr3R	3936770	3937060	3936920	516.2	CDS	http://genome.ucsc.edu/cgi-bin/hgTracks?position=chr3R:3931770-3942060	"puc,CG7900,CG7878,"	"0,-6115,11500,"	 puc 	5864	189.7	516.2	214.5	0.18	 /\ 	0.8842	1.131	14.893
1753	chr3L	1479210	1479500	1479360	533.1	Promoter	http://genome.ucsc.edu/cgi-bin/hgTracks?position=chr3L:1474210-1484500	"stet,robl62A,CG32319,"	"0,-991,-7300,"	 stet 	429	103.7	533.1	808.9	2.96	 // 	0.1282	7.7978	212.6261
1754	chr3R	8896160	8896480	8896300	640.2	Intronic	http://genome.ucsc.edu/cgi-bin/hgTracks?position=chr3R:8891160-8901480	"sim,DDB1,timeout,"	"0,-13846,18072,"	 sim 	1823	305.3	640.2	668.2	1.13	 /- 	0.4569	2.1888	62.6686
1755	chrX	11997810	11998110	11997960	531.5	Promoter	http://genome.ucsc.edu/cgi-bin/hgTracks?position=chrX:11992810-12003110	"CG11356,CG2750,CG15734,"	"-117,3272,-16902,"	 CG11356 	117	496.4	531.5	372.4	-0.41	 -\ 	1.333	0.7502	9.0615
1756	chr3L	14951660	14951970	14951830	465.3	Intergenic	http://genome.ucsc.edu/cgi-bin/hgTracks?position=chr3L:14946660-14956970	"Tom,BobA,Brd,"	"10616,-12618,13938,"	 Tom 	10616	86.7	465.3	778	3.16	 // 	0.1114	8.9744	157.4827
1757	chr3R	5821460	5822060	5821650	462.1	CDS	http://genome.ucsc.edu/cgi-bin/hgTracks?position=chr3R:5816460-5827060	"Gr85a,CG12807,CG5359,"	"0,1610,3840,"	 Gr85a 	861	1139.6	462.1	69.8	-4.03	 \\ 	16.3284	0.0612	20.4924
1758	chr2R	8846250	8846590	8846400	465.8	Intergenic	http://genome.ucsc.edu/cgi-bin/hgTracks?position=chr2R:8841250-8851590	"CG13321,CG3884,Psc,"	"-3720,-6609,7414,"	 CG13321 	5340	40	465.8	1064	4.73	 // 	0.0376	26.5933	386.5489
1759	chr3L	17548730	17549060	17548900	640.7	Promoter	http://genome.ucsc.edu/cgi-bin/hgTracks?position=chr3L:17543730-17554060	"CycT,Eip74EF,CG7542,"	"0,4357,-5142,"	 CycT 	31	369.7	640.7	949.1	1.36	 // 	0.3896	2.5668	73.9752
1760	chr3R	19739410	19739710	19739570	520.4	CDS	http://genome.ucsc.edu/cgi-bin/hgTracks?position=chr3R:19734410-19744710	"sba,CG31141,CG5857,"	"0,9522,10554,"	 sba 	9125	649.1	520.4	231.1	-1.49	 -\ 	2.8085	0.3561	14.608
[truncated: 1,951,953 more chars]
