# Supplementary material for: Zelda Binding in the Early Drosophila melanogaster Embryo Marks Regions Subsequently Activated at the Maternal-to-Zygotic Transition
Source: PLoS Genet. 2011 Oct 20;7(10):e1002266. doi: 10.1371/journal.pgen.1002266 (PMC3197655; doi:10.1371/journal.pgen.1002266)
Supplement: Table S3 — ZLD peaks at late cycle 14. (XLS) [file pgen.1002266.s006.xls]

http://genome.ucsc.edu/cgi-bin/hgTracks?hgS_doOtherUser=submit&hgS_otherUserName=Tomkap&hgS_otherUserSessionName=ZLD																			
PID	Chr	From	To	Peak	Height	Label	Link	Genes	Dists	TSS_gene	TSS_dist	St3_Height	St4_Height	St5_Height	Slope	Dynamics	Max_3_to_1_contamination	Max_1_to_3_contamination	DNaseI_st5
1	chr3L	19549830	19550160	19549980	10528.4	Intergenic	http://genome.ucsc.edu/cgi-bin/hgTracks?position=chr3L:19544830-19555160	"CG9300,CG32210,CG14098,"	"-2108,-4596,-9585,"	 CG9300 	4459	11365.6	11043.6	10528.4	-0.11	 -- 	1.0795	0.9263	755.6561
2	chr3R	11815060	11815380	11815180	7773.9	Intronic	http://genome.ucsc.edu/cgi-bin/hgTracks?position=chr3R:11810060-11820380	"srp,Hel89B,mor,"	"0,-5993,-16549,"	 srp 	3258	5686.9	7057.3	7773.9	0.45	 /- 	0.7315	1.367	187.7925
3	chr2R	4119760	4120110	4119940	7788.7	Promoter	http://genome.ucsc.edu/cgi-bin/hgTracks?position=chr2R:4114760-4125110	"dpn,CG34217,pnut,"	"-108,-3711,4833,"	 dpn 	108	6564.9	7263.5	7788.7	0.25	 -- 	0.8429	1.1864	286.8363
4	chr3L	22395800	22396320	22396120	6593.7	Intronic	http://genome.ucsc.edu/cgi-bin/hgTracks?position=chr3L:22390800-22401320	"Ten-m,CG11449,laza,"	"0,51352,55795,"	 Ten-m 	4867	4631	6860.2	6593.7	0.51	 /- 	0.7023	1.4238	412.3744
5	chr3R	10643570	10644160	10643730	6154.9	Promoter	http://genome.ucsc.edu/cgi-bin/hgTracks?position=chr3R:10638570-10649160	"btsz,CG14857,CG14856,"	"0,-13663,-16843,"	 btsz 	77	5535.7	6466.4	6154.9	0.15	 -- 	0.8994	1.1119	573.1759
6	chr2R	11778410	11778740	11778590	6702.9	UTR5	http://genome.ucsc.edu/cgi-bin/hgTracks?position=chr2R:11773410-11783740	"sli,CG33463,CG33464,"	"0,4743,-17941,"	 CG33463 	5342	3610.7	6349.3	6702.9	0.89	 /- 	0.5387	1.8564	549.7967
7	chr3R	16369020	16369430	16369230	5947.2	Intronic	http://genome.ucsc.edu/cgi-bin/hgTracks?position=chr3R:16364020-16374430	"Stat92E,MtnD,att-ORFA,"	"0,-8223,8880,"	 Stat92E 	7622	5640.9	5504.6	5947.2	0.08	 -- 	0.9485	1.0543	650.4483
8	chr2R	6470530	6470860	6470710	5773.9	Promoter	http://genome.ucsc.edu/cgi-bin/hgTracks?position=chr2R:6465530-6475860	"psq,CG11883,lola,"	"0,34458,-39943,"	 psq 	488	5745.4	6146.9	5773.9	0.01	 -- 	0.9951	1.005	897.7788
9	chr3L	19555310	19555740	19555550	5772.2	Intergenic	http://genome.ucsc.edu/cgi-bin/hgTracks?position=chr3L:19550310-19560740	"Shal,CG9300,CG32210,"	"5987,-7678,-10166,"	 CG9300 	10029	8232.1	6497.2	5772.2	-0.51	 \- 	1.4262	0.7012	661.669
10	chr3L	14269240	14269580	14269400	6431.8	Intronic	http://genome.ucsc.edu/cgi-bin/hgTracks?position=chr3L:14264240-14274580	"fz,CG7906,CG34244,"	"0,-38028,-40580,"	 fz 	1926	3159.5	4585.7	6431.8	1.03	 // 	0.4912	2.0357	103.7415
11	chr3R	4103460	4103830	4103680	6845.4	UTR5	http://genome.ucsc.edu/cgi-bin/hgTracks?position=chr3R:4098460-4108830	"ato,CG9630,CG11671,"	"0,-8076,9980,"	 ato 	167	5028.9	6158.5	6845.4	0.44	 /- 	0.7346	1.3612	260.8793
12	chr3R	4293470	4293810	4293640	6016.5	Intronic	http://genome.ucsc.edu/cgi-bin/hgTracks?position=chr3R:4288470-4298810	"PQBP-1,Or85b,Or85c,"	"0,42158,43815,"	 PQBP-1 	9675	3690.7	5139.4	6016.5	0.7	 // 	0.6134	1.6302	180.549
13	chr3L	8668600	8668920	8668750	5847.1	Promoter	http://genome.ucsc.edu/cgi-bin/hgTracks?position=chr3L:8663600-8673920	"h,CG6486,Arr2,"	"108,-24639,-26714,"	 h 	108	4625.1	6241.7	5847.1	0.34	 /- 	0.791	1.2642	543.0536
14	chr3R	24684960	24685320	24685130	5651.5	Promoter	http://genome.ucsc.edu/cgi-bin/hgTracks?position=chr3R:24679960-24690320	"CG31048,inx3,CG33203,"	"0,-215,11199,"	 inx3 	215	3308.4	4833.1	5651.5	0.77	 // 	0.5854	1.7082	670.3974
15	chr3L	20395690	20396040	20395860	5843.1	Intergenic	http://genome.ucsc.edu/cgi-bin/hgTracks?position=chr3L:20390690-20401040	"trbl,CG13248,CG33969,"	"-1152,4340,-9212,"	 trbl 	1152	3836	6354.6	5843.1	0.61	 /- 	0.6565	1.5232	812.5766
16	chr3R	21849020	21849360	21849190	6067.4	Intergenic	http://genome.ucsc.edu/cgi-bin/hgTracks?position=chr3R:21844020-21854360	"HLHm3,m4,HLHm5,"	"-332,566,5381,"	 m4 	1025	6023.3	5208.9	6067.4	0.01	 -- 	0.9927	1.0073	236.2731
17	chr3L	13371450	13371790	13371620	5858.6	Promoter	http://genome.ucsc.edu/cgi-bin/hgTracks?position=chr3L:13366450-13376790	"SNCF,CG14111,CG14107,"	"64,771,1833,"	 SNCF 	64	5729.9	5023.9	5858.6	0.03	 -- 	0.978	1.0225	319.3882
18	chrX	289780	290140	289970	5745.3	Promoter	http://genome.ucsc.edu/cgi-bin/hgTracks?position=chrX:284780-295140	"CG32816,sc,l(1)sc,"	"0,122,13785,"	 sc 	122	5655	4586.2	5745.3	0.02	 -/ 	0.9843	1.016	221.7202
19	chr2R	18577130	18577450	18577300	5182.4	Intergenic	http://genome.ucsc.edu/cgi-bin/hgTracks?position=chr2R:18572130-18582450	"ppa,robo,CG30259,"	"-822,2728,11648,"	 ppa 	822	4496.2	4960.3	5182.4	0.2	 -- 	0.8676	1.1526	635.3006
20	chr3R	7600920	7601460	7601110	5032.5	Intronic	http://genome.ucsc.edu/cgi-bin/hgTracks?position=chr3R:7595920-7606460	"l(3)neo38,CG17360,Lk6,"	"0,5740,-10931,"	 l(3)neo38 	2961	4479.9	4962.4	5032.5	0.17	 -- 	0.8902	1.1234	380.6199
21	chr3R	9118980	9119360	9119190	5164.6	Promoter	http://genome.ucsc.edu/cgi-bin/hgTracks?position=chr3R:9113980-9124360	"wntD,CG8773,Osi22,"	"-270,1281,-1622,"	 wntD 	270	6783.5	5295.3	5164.6	-0.39	 \- 	1.3135	0.7614	262.4066
22	chr2L	13225240	13225890	13225450	4969	Promoter	http://genome.ucsc.edu/cgi-bin/hgTracks?position=chr2L:13220240-13230890	"CG15480,CG16812,CG16813,"	"-244,-900,2402,"	 CG15480 	244	5119.3	4625.9	4969	-0.04	 -- 	1.0302	0.9706	674.0599
23	chrX	6891290	6891810	6891620	4934.1	Intronic	http://genome.ucsc.edu/cgi-bin/hgTracks?position=chrX:6886290-6896810	"inx7,inx2,CG14430,"	"0,1075,-10384,"	 inx2 	1075	5727.6	4129.4	4934.1	-0.22	 \- 	1.1608	0.8615	268.4866
24	chr2R	13689270	13689600	13689400	4891.8	Intergenic	http://genome.ucsc.edu/cgi-bin/hgTracks?position=chr2R:13684270-13694600	"grh,CG5036,CG5033,"	"893,-3750,-9438,"	 grh 	893	4259	5223.2	4891.8	0.2	 /- 	0.8707	1.1486	771.278
25	chr2L	8841740	8842090	8841920	5177.8	Intergenic	http://genome.ucsc.edu/cgi-bin/hgTracks?position=chr2L:8836740-8847090	"SoxN,CG32986,CG32987,"	"-12250,20886,21921,"	 SoxN 	16296	1850.2	3727.1	5177.8	1.48	 // 	0.3573	2.7985	526.8855
26	chr2L	1518040	1518420	1518240	4876.9	Promoter	http://genome.ucsc.edu/cgi-bin/hgTracks?position=chr2L:1513040-1523420	"halo,CG18132,Or22a,"	"-56,-762,2372,"	 halo 	56	2709	3618	4876.9	0.85	 // 	0.5555	1.8003	479.6005
27	chr2L	1410880	1411230	1411070	4863.7	Intronic	http://genome.ucsc.edu/cgi-bin/hgTracks?position=chr2L:1405880-1416230	"lea,CG14346,NLaz,"	"0,-42023,-49338,"	 lea 	9379	3266.9	4171.2	4863.7	0.57	 // 	0.6717	1.4888	502.4054
28	chr2R	16935460	16936030	16935860	4842	Intergenic	http://genome.ucsc.edu/cgi-bin/hgTracks?position=chr2R:16930460-16941030	"shg,cpa,CG15653,"	"2246,9435,11543,"	 shg 	8804	3491.4	4308	4842	0.47	 /- 	0.7211	1.3868	830.4088
29	chr3L	16107140	16107490	16107320	5180.1	Intronic	http://genome.ucsc.edu/cgi-bin/hgTracks?position=chr3L:16102140-16112490	"Taf4,Zn72D,CG12272,"	"0,-1832,7819,"	 Taf4 	534	9664.4	7408.2	5180.1	-0.9	 \\ 	1.8657	0.536	298.915
30	chr3R	19712320	19712690	19712500	4790.5	Intronic	http://genome.ucsc.edu/cgi-bin/hgTracks?position=chr3R:19707320-19717690	"Pli,TfIIA-S,CG13597,"	"0,3608,4905,"	 Pli 	2783	3803.4	3980.4	4790.5	0.33	 -/ 	0.7939	1.2595	549.787
31	chr2L	18596870	18597210	18597070	4896.9	Promoter	http://genome.ucsc.edu/cgi-bin/hgTracks?position=chr2L:18591870-18602210	"amos,CG15160,CG10413,"	"0,-1639,2678,"	 amos 	130	6721.3	5027.1	4896.9	-0.46	 \- 	1.3726	0.7286	227.2925
32	chr3L	16766280	16766630	16766450	5197.3	Promoter	http://genome.ucsc.edu/cgi-bin/hgTracks?position=chr3L:16761280-16771630	"Nrt,CG13025,CG9705,"	"0,3177,6750,"	 Nrt 	171	5694.3	5946	5197.3	-0.13	 -- 	1.0956	0.9127	585.8122
33	chr3L	4694750	4695070	4694920	4946.7	Promoter	http://genome.ucsc.edu/cgi-bin/hgTracks?position=chr3L:4689750-4700070	"Gef64C,CG15876,CG13713,"	"0,-97,2758,"	 CG15876 	97	6963.6	4776.4	4946.7	-0.49	 \- 	1.4077	0.7104	112.5067
34	chr3R	5224510	5225300	5225110	4728.2	CDS	http://genome.ucsc.edu/cgi-bin/hgTracks?position=chr3R:5219510-5230300	"Or85f,CG34117,RpL34b,"	"0,181,922,"	 CG34117 	661	4770.3	4703.8	4728.2	-0.01	 -- 	1.0089	0.9912	164.2896
35	chr3R	12076980	12077380	12077190	4716.1	Intronic	http://genome.ucsc.edu/cgi-bin/hgTracks?position=chr3R:12071980-12082380	"tara,bor,Mat89Bb,"	"0,9881,12699,"	 tara 	8650	2623.7	3778.5	4716.1	0.85	 // 	0.5563	1.7975	255.1172
36	chr3R	10	360	170	4800.8	Promoter	http://genome.ucsc.edu/cgi-bin/hgTracks?position=chr3R:-4990-5360	"CG12581,Dsk,CG12582,"	"209,15217,22858,"	 CG12581 	209	4176.1	5022.9	4800.8	0.2	 /- 	0.8699	1.1496	621.3113
37	chr3R	1037820	1038140	1037980	5058.8	Intronic	http://genome.ucsc.edu/cgi-bin/hgTracks?position=chr3R:1032820-1043140	"cno,CG12161,CG1116,"	"0,5486,7409,"	 cno 	5167	2034.7	3886.1	5058.8	1.31	 // 	0.4022	2.4863	415.9302
38	chr2R	11018330	11018660	11018470	4577.1	Intronic	http://genome.ucsc.edu/cgi-bin/hgTracks?position=chr2R:11013330-11023660	"chn,CG34186,CG8089,"	"0,14002,14859,"	 chn 	2050	7433.3	5137.3	4577.1	-0.7	 \- 	1.624	0.6158	101.5478
39	chr2L	3072260	3072570	3072430	5100.6	Promoter	http://genome.ucsc.edu/cgi-bin/hgTracks?position=chr2L:3067260-3077570	"toc,CG3523,v(2)k05816,"	"0,-4246,-16829,"	 toc 	122	3170.6	3791.8	5100.6	0.69	 -/ 	0.6216	1.6087	437.2086
40	chr3R	26592710	26593080	26592900	5033.1	Intronic	http://genome.ucsc.edu/cgi-bin/hgTracks?position=chr3R:26587710-26598080	"zfh1,CG11315,CG11314,"	"0,-20890,-21917,"	 zfh1 	1253	3367.7	4631.2	5033.1	0.58	 /- 	0.6691	1.4945	116.2217
41	chr3L	11230410	11230750	11230580	4545.7	Intergenic	http://genome.ucsc.edu/cgi-bin/hgTracks?position=chr3L:11225410-11235750	"CG6185,CG34240,CG18490,"	"-1542,-7845,-9689,"	 CG6185 	1542	2437.8	3590.4	4545.7	0.9	 // 	0.5363	1.8647	392.8687
42	chr2R	9335360	9335720	9335530	4558.2	Intronic	http://genome.ucsc.edu/cgi-bin/hgTracks?position=chr2R:9330360-9340720	"cnn,CG30062,cbs,"	"0,-1687,2638,"	 cnn 	1372	3358	4672.6	4558.2	0.44	 /- 	0.7367	1.3574	242.4782
43	chr2L	1119870	1120210	1120020	4524.5	Intronic	http://genome.ucsc.edu/cgi-bin/hgTracks?position=chr2L:1114870-1125210	"Pino,CG14340,CG14339,"	"0,-5880,-7318,"	 Pino 	881	6278.9	4069	4524.5	-0.47	 \- 	1.3878	0.7206	283.0167
44	chr2R	7125080	7125420	7125250	5021.1	Promoter	http://genome.ucsc.edu/cgi-bin/hgTracks?position=chr2R:7120080-7130420	"CG34224,CG13216,CG13217,"	"-121,361,-1062,"	 CG34224 	121	4318.3	4478.6	5021.1	0.22	 -- 	0.86	1.1627	252.1858
45	chr2R	10095480	10095800	10095650	4573.7	Intronic	http://genome.ucsc.edu/cgi-bin/hgTracks?position=chr2R:10090480-10100800	"Sox15,CG30071,RpS23,"	"0,-2838,7089,"	 CG30071 	3489	1725.7	3619	4573.7	1.41	 // 	0.3773	2.6503	280.847
46	chr2R	14187570	14187890	14187720	4724.1	Intergenic	http://genome.ucsc.edu/cgi-bin/hgTracks?position=chr2R:14182570-14192890	"CG18540,CG18539,CG18538,"	"-181,-1334,-2464,"	 CG18540 	758	1739	3645.5	4724.1	1.44	 // 	0.3681	2.7165	140.536
47	chr2R	7086460	7086820	7086630	4590.3	Intronic	http://genome.ucsc.edu/cgi-bin/hgTracks?position=chr2R:7081460-7091820	"shn,CG9084,Syx6,"	"0,18287,20415,"	 shn 	255	2904.6	3770.1	4590.3	0.66	 // 	0.6328	1.5804	687.7418
48	chr3R	11897850	11898190	11898030	4797.9	Intronic	http://genome.ucsc.edu/cgi-bin/hgTracks?position=chr3R:11892850-11903190	"Mhcl,CG10185,CG32855,"	"0,-4796,6818,"	 Mhcl 	3856	1100.3	3287.3	4797.9	2.12	 // 	0.2293	4.3605	928.4526
49	chr3R	10478070	10478420	10478250	4745.9	Intronic	http://genome.ucsc.edu/cgi-bin/hgTracks?position=chr3R:10473070-10483420	"l(3)L1231,CG3505,CG3508,"	"0,4942,6912,"	 l(3)L1231 	3173	844.7	3338.7	4745.9	2.49	 // 	0.178	5.6185	394.62
50	chr2R	8418230	8418570	8418410	5023.9	Intronic	http://genome.ucsc.edu/cgi-bin/hgTracks?position=chr2R:8413230-8423570	"fra,CG33632,CG8569,"	"0,-8174,-9279,"	 fra 	1850	3460.3	4751.5	5023.9	0.54	 /- 	0.6888	1.4519	83.0331
51	chr3R	2581200	2581540	2581340	4326	Intronic	http://genome.ucsc.edu/cgi-bin/hgTracks?position=chr3R:2576200-2586540	"zen,bcd,CG1162,"	"0,223,-659,"	 CG1162 	659	6592.3	4177.6	4326	-0.61	 \- 	1.5239	0.6562	58.2375
52	chr2L	8846710	8847040	8846900	4527.9	Intergenic	http://genome.ucsc.edu/cgi-bin/hgTracks?position=chr2L:8841710-8852040	"CG32986,CG32987,SoxN,"	"15906,16941,-17230,"	 CG32986 	15906	1683.5	2925.9	4527.9	1.43	 // 	0.3718	2.6897	267.6411
53	chr3L	20510330	20510670	20510490	4614.9	Promoter	http://genome.ucsc.edu/cgi-bin/hgTracks?position=chr3L:20505330-20515670	"CG5059,mTerf3,CG32425,"	"0,2198,-3278,"	 CG5059 	90	4181.2	4277.2	4614.9	0.14	 -- 	0.906	1.1037	272.0993
54	chr2L	21618790	21619150	21618970	4536.5	Promoter	http://genome.ucsc.edu/cgi-bin/hgTracks?position=chr2L:21613790-21624150	"CG2201,Df31,Ac3,"	"0,7619,13628,"	 CG2201 	198	3324	4328.6	4536.5	0.45	 /- 	0.7327	1.3648	356.8001
55	chr2L	2576600	2576920	2576750	4535.9	UTR5	http://genome.ucsc.edu/cgi-bin/hgTracks?position=chr2L:2571600-2581920	"insv,CG9883,Rad1,"	"0,920,-1670,"	 insv 	256	3044.6	4345.1	4535.9	0.58	 /- 	0.6712	1.4898	406.175
56	chr2R	2701440	2701800	2701620	4430.7	CDS	http://genome.ucsc.edu/cgi-bin/hgTracks?position=chr2R:2696440-2706800	"CG3287,koi,ubl,"	"0,944,-3601,"	 koi 	944	3305.4	4100.2	4430.7	0.42	 /- 	0.746	1.3404	361.5138
57	chr3L	4696260	4696580	4696430	4436.4	Intronic	http://genome.ucsc.edu/cgi-bin/hgTracks?position=chr3L:4691260-4701580	"Gef64C,CG13713,CG15876,"	"0,1248,-1607,"	 CG13713 	1248	7518.5	5651.9	4436.4	-0.76	 \- 	1.6947	0.5901	70.9573
58	chr3R	785530	785890	785710	4433.5	CDS	http://genome.ucsc.edu/cgi-bin/hgTracks?position=chr3R:780530-790890	"CG2016,CG14661,CG1124,"	"0,-4736,5458,"	 CG2016 	1360	2328.8	3777.5	4433.5	0.93	 // 	0.5253	1.9038	188.1648
59	chrX	10703220	10703570	10703400	4477.6	Intronic	http://genome.ucsc.edu/cgi-bin/hgTracks?position=chrX:10698220-10708570	"Imp,sesB,Ant2,"	"0,-22422,-22487,"	 Imp 	2515	3344	4093.3	4477.6	0.42	 /- 	0.7468	1.339	131.0029
60	chr3L	9034240	9034580	9034410	4527.9	Promoter	http://genome.ucsc.edu/cgi-bin/hgTracks?position=chr3L:9029240-9039580	"Doc1,CG5144,Argk,"	"66,6129,7551,"	 Doc1 	66	1214.4	3486.5	4527.9	1.9	 // 	0.2682	3.7284	337.0549
61	chr3R	6452360	6452680	6452500	4187	Intronic	http://genome.ucsc.edu/cgi-bin/hgTracks?position=chr3R:6447360-6457680	"hth,CG34304,CG6465,"	"0,29667,48780,"	 hth 	11886	1230	2879.7	4187	1.77	 // 	0.2938	3.4041	266.9373
62	chr2R	10199850	10200330	10200030	4005.1	Intronic	http://genome.ucsc.edu/cgi-bin/hgTracks?position=chr2R:10194850-10205330	"CG34379,CG8589,Ih,"	"0,-10172,-13617,"	 CG34379 	4364	1485.6	3240.1	4005.1	1.43	 // 	0.3709	2.6959	363.4022
63	chr2R	6732140	6732470	6732310	4598.9	Intronic	http://genome.ucsc.edu/cgi-bin/hgTracks?position=chr2R:6727140-6737470	"CG30015,CG7686,CG12344,"	"0,-6079,-10569,"	 CG30015 	782	1570.1	3350.9	4598.9	1.55	 // 	0.3414	2.929	104.1911
64	chr2L	2164840	2165220	2165050	4716.7	Intronic	http://genome.ucsc.edu/cgi-bin/hgTracks?position=chr2L:2159840-2170220	"aop,CG15382,CG7263,"	"0,-8259,-9660,"	 aop 	3528	1198.9	2995.3	4716.7	1.98	 // 	0.2542	3.9343	740.3332
65	chr3R	864570	865190	865010	3963.9	Intergenic	http://genome.ucsc.edu/cgi-bin/hgTracks?position=chr3R:859570-870190	"CG2022,corto,CG14662,"	"-28257,44332,-55056,"	 CG2022 	28257	910.6	3795.5	3963.9	2.12	 /- 	0.2297	4.3528	294.2113
66	chr3R	8897850	8898210	8898030	4279.1	Promoter	http://genome.ucsc.edu/cgi-bin/hgTracks?position=chr3R:8892850-8903210	"sim,DDB1,timeout,"	"0,-15576,16342,"	 sim 	93	2159.2	2855.4	4279.1	0.99	 // 	0.5046	1.9818	188.5492
67	chr2R	2402020	2402380	2402200	3938.1	Intronic	http://genome.ucsc.edu/cgi-bin/hgTracks?position=chr2R:2397020-2407380	"jing,CG15233,CG15234,"	"0,85209,92294,"	 jing 	12437	886.9	2674.1	3938.1	2.15	 // 	0.2252	4.4402	198.4041
68	chr2R	11785490	11785850	11785680	3932.4	Intronic	http://genome.ucsc.edu/cgi-bin/hgTracks?position=chr2R:11780490-11790850	"sli,CG33463,CG8291,"	"0,-1748,24864,"	 CG33463 	1748	1556.8	3058.9	3932.4	1.34	 // 	0.3959	2.526	302.0061
69	chr2L	8809920	8810230	8810070	4334	Intergenic	http://genome.ucsc.edu/cgi-bin/hgTracks?position=chr2L:8804920-8815230	"SoxN,CG9468,CG9466,"	"15554,-28819,-33809,"	 SoxN 	15554	1313	3188.7	4334	1.72	 // 	0.3029	3.3009	232.3177
70	chr3R	12651820	12652160	12652000	4154.4	CDS	http://genome.ucsc.edu/cgi-bin/hgTracks?position=chr3R:12646820-12657160	"abd-A,Glut3,CG10349,"	"0,-36255,53449,"	 abd-A 	1738	2906.8	4419.8	4154.4	0.52	 /- 	0.6997	1.4292	104.8596
71	chr3L	17408790	17409140	17408970	4090.9	Promoter	http://genome.ucsc.edu/cgi-bin/hgTracks?position=chr3L:17403790-17414140	"blot,sec3,CG7630,"	"0,5909,9617,"	 blot 	109	1757.6	3695.3	4090.9	1.22	 // 	0.4296	2.3276	400.6009
72	chr3R	27018800	27019160	27018980	3995.9	Promoter	http://genome.ucsc.edu/cgi-bin/hgTracks?position=chr3R:27013800-27024160	"CG31004,bnk,CG1544,"	"0,0,3659,"	 bnk 	35	7030.2	4473.3	3995.9	-0.82	 \- 	1.7594	0.5684	94.1945
73	chr3R	15176150	15176530	15176340	3837.4	Intergenic	http://genome.ucsc.edu/cgi-bin/hgTracks?position=chr3R:15171150-15181530	"Ino80,CG3581,Dl,"	"18376,23138,-24405,"	 CG3581 	24131	1776.8	2951.8	3837.4	1.11	 // 	0.463	2.1597	342.0879
74	chr3L	15705090	15705670	15705260	3825.4	Intergenic	http://genome.ucsc.edu/cgi-bin/hgTracks?position=chr3L:15700090-15710670	"comm,comm2,CG34451,"	"10163,-12311,-20113,"	 comm2 	12311	266	2059.9	3825.4	3.85	 // 	0.0695	14.381	238.2196
75	chr3R	4683350	4683690	4683520	4162.9	Promoter	http://genome.ucsc.edu/cgi-bin/hgTracks?position=chr3R:4678350-4688690	"pyd,CG9731,CG8379,"	"0,4195,-30513,"	 pyd 	137	2534.8	4100.7	4162.9	0.72	 /- 	0.6089	1.6423	525.1744
76	chr3L	11920340	11920700	11920520	3863.8	Intergenic	http://genome.ucsc.edu/cgi-bin/hgTracks?position=chr3L:11915340-11925700	"CG5718,byn,CG11588,"	"-2663,3960,-4969,"	 CG5718 	2663	2194.7	3449.4	3863.8	0.82	 /- 	0.568	1.7605	115.1294
77	chr3L	16482450	16482760	16482610	4216.2	Intronic	http://genome.ucsc.edu/cgi-bin/hgTracks?position=chr3L:16477450-16487760	"CG33158,CG32158,argos,"	"0,2326,-5809,"	 CG32158 	5758	1439.7	3117.7	4216.2	1.55	 // 	0.3415	2.9285	208.6605
78	chr3R	16118550	16119080	16118800	3797.4	Promoter	http://genome.ucsc.edu/cgi-bin/hgTracks?position=chr3R:16113550-16124080	"cic,CG5060,CG4367,"	"186,-1960,10999,"	 cic 	186	1431.5	3147.9	3797.4	1.41	 // 	0.377	2.6527	361.2791
79	chr2R	9443140	9443500	9443320	3957	Promoter	http://genome.ucsc.edu/cgi-bin/hgTracks?position=chr2R:9438140-9448500	"CG13333,Roe1,CG33156,"	"77,-209,-2654,"	 CG13333 	77	2259.2	3692.7	3957	0.81	 /- 	0.5709	1.7515	592.1588
80	chr2R	3373730	3374070	3373910	3763.1	Promoter	http://genome.ucsc.edu/cgi-bin/hgTracks?position=chr2R:3368730-3379070	"CG42396,CG1621,CG1620,"	"0,4423,7399,"	 CG42396 	81	5726.9	5741.5	3763.1	-0.61	 -\ 	1.5219	0.6571	896.4326
81	chr2L	1421670	1422010	1421850	4092.6	Intergenic	http://genome.ucsc.edu/cgi-bin/hgTracks?position=chr2L:1416670-1427010	"lea,CG14346,NLaz,"	"-1401,-52803,-60118,"	 lea 	1401	1857.6	2820.4	4092.6	1.14	 // 	0.4539	2.2032	316.3399
82	chr3R	20381410	20381790	20381620	3769.4	CDS	http://genome.ucsc.edu/cgi-bin/hgTracks?position=chr3R:20376410-20386790	"CG6643,CG13624,CG5789,"	"0,3381,-12017,"	 CG6643 	6883	3385.5	3807.2	3769.4	0.15	 -- 	0.8981	1.1134	563.4248
83	chr2L	9988200	9988530	9988380	3740.8	Intronic	http://genome.ucsc.edu/cgi-bin/hgTracks?position=chr2L:9983200-9993530	"bib,CG13130,CG31875,"	"0,-3723,7180,"	 CG13130 	3723	1922.8	3827.8	3740.8	0.96	 /- 	0.514	1.9455	819.9988
84	chr3L	2482910	2483390	2483160	3731	Promoter	http://genome.ucsc.edu/cgi-bin/hgTracks?position=chr3L:2477910-2488390	"CG33232,Cyp4d20,CG1146,"	"0,-4667,5658,"	 CG33232 	120	2721.6	3075.8	3731	0.46	 -/ 	0.7294	1.3709	197.6935
85	chr3L	14939150	14939490	14939330	4236.7	Promoter	http://genome.ucsc.edu/cgi-bin/hgTracks?position=chr3L:14934150-14944490	"BobA,CG13465,CG42247,"	"-118,-1938,-3322,"	 BobA 	118	3083.1	3712.8	4236.7	0.46	 /- 	0.7277	1.3742	239.9675
86	chr3L	11236450	11236810	11236630	4001.6	Intergenic	http://genome.ucsc.edu/cgi-bin/hgTracks?position=chr3L:11231450-11241810	"CG6185,scyl,CG34240,"	"-7592,8778,-13895,"	 CG6185 	7592	1767.2	2974.1	4001.6	1.18	 // 	0.4416	2.2644	194.2638
87	chr2R	9083550	9083960	9083820	4148.1	Intronic	http://genome.ucsc.edu/cgi-bin/hgTracks?position=chr2R:9078550-9088960	"CG33182,Aats-val,seq,"	"0,2535,-6241,"	 CG33182 	1961	1257.4	3389	4148.1	1.72	 // 	0.3031	3.2989	104.5812
88	chr3R	16672440	16672760	16672620	4098.9	Promoter	http://genome.ucsc.edu/cgi-bin/hgTracks?position=chr3R:16667440-16677760	"CG15696,CG15695,RpS30,"	"212,-1911,3650,"	 CG15696 	212	1157.4	2747.8	4098.9	1.82	 // 	0.2824	3.5415	153.6246
89	chr2L	5000670	5001000	5000820	3683	Promoter	http://genome.ucsc.edu/cgi-bin/hgTracks?position=chr2L:4995670-5006000	"Rtnl1,CG34126,CG31917,"	"0,-8384,9113,"	 Rtnl1 	478	1616.8	2612.7	3683	1.19	 // 	0.439	2.278	502.2729
90	chr2L	13227240	13227790	13227600	3682.4	Promoter	http://genome.ucsc.edu/cgi-bin/hgTracks?position=chr2L:13222240-13232790	"CG16813,CG16815,CG15480,"	"252,2041,-2394,"	 CG16813 	252	6602	4115.1	3682.4	-0.84	 \- 	1.7928	0.5578	194.6036
91	chr3R	18614930	18615310	18615120	3670.4	UTR5	http://genome.ucsc.edu/cgi-bin/hgTracks?position=chr3R:18609930-18620310	"CG7029,CG7023,CG7031,"	"0,-13022,14892,"	 CG7029 	4915	2998.7	2692.1	3670.4	0.29	 -/ 	0.817	1.224	117.7288
92	chr3R	8208410	8208730	8208570	4231	Promoter	http://genome.ucsc.edu/cgi-bin/hgTracks?position=chr3R:8203410-8213730	"CG10035,CG17639,GstD8,"	"-158,512,-2030,"	 CG10035 	158	1842.8	3304.8	4231	1.2	 // 	0.4355	2.296	897.4965
93	chr2R	17411300	17411610	17411440	4019.4	Intronic	http://genome.ucsc.edu/cgi-bin/hgTracks?position=chr2R:17406300-17416610	"Egfr,CG30289,CG30288,"	"0,-2102,-3566,"	 Egfr 	931	2025.8	3192.9	4019.4	0.99	 // 	0.504	1.9841	314.924
94	chr3L	4062030	4062370	4062210	4267.6	Promoter	http://genome.ucsc.edu/cgi-bin/hgTracks?position=chr3L:4057030-4067370	"dib,CG18869,wit,"	"93,-287,1935,"	 dib 	93	3024.6	2931.2	4267.6	0.5	 -/ 	0.7087	1.411	223.2343
95	chr3R	2689610	2690000	2689830	3627.5	Promoter	http://genome.ucsc.edu/cgi-bin/hgTracks?position=chr3R:2684610-2695000	"ftz,Scr,Antp,"	"215,-13944,32144,"	 ftz 	215	3982.7	3999.5	3627.5	-0.13	 -- 	1.0979	0.9108	274.1106
96	chrX	18203360	18203900	18203530	3612.6	Intergenic	http://genome.ucsc.edu/cgi-bin/hgTracks?position=chrX:18198360-18208900	"os,CG6023,CG6123,"	"-509,4625,14741,"	 os 	509	5542.4	4088.6	3612.6	-0.62	 \- 	1.5342	0.6518	426.1282
97	chr3L	2438740	2439160	2438860	3600.6	Intronic	http://genome.ucsc.edu/cgi-bin/hgTracks?position=chr3L:2433740-2444160	"CG32306,CG33231,CG33232,"	"0,26177,28042,"	 CG32306 	9558	595	2375.2	3600.6	2.6	 // 	0.1652	6.0515	889.722
98	chrX	10387780	10388290	10387990	3592	Promoter	http://genome.ucsc.edu/cgi-bin/hgTracks?position=chrX:10382780-10393290	"spri,CG32687,PPP4R2r,"	"0,-7330,-12013,"	 spri 	221	5037.8	3566	3592	-0.49	 \- 	1.4025	0.713	95.4206
99	chr2R	18578050	18578700	18578230	3602.9	Intergenic	http://genome.ucsc.edu/cgi-bin/hgTracks?position=chr2R:18573050-18583700	"ppa,robo,CG30259,"	"-1752,1798,10718,"	 ppa 	1752	3333.6	3517.8	3602.9	0.11	 -- 	0.9253	1.0808	576.7469
100	chr2L	11794000	11794330	11794150	3788.2	Promoter	http://genome.ucsc.edu/cgi-bin/hgTracks?position=chr2L:11789000-11799330	"CG14937,crol,Tsp33B,"	"-67,176,-1785,"	 CG14937 	67	4231.6	3207.8	3788.2	-0.16	 \- 	1.117	0.8952	484.5422
101	chr3R	16399770	16400110	16399950	4006.8	Intergenic	http://genome.ucsc.edu/cgi-bin/hgTracks?position=chr3R:16394770-16405110	"TFAM,CG5191,CG5412,"	"1122,-1314,2779,"	 CG5412 	2779	2071	3046.1	4006.8	0.95	 // 	0.5169	1.9347	241.0653
102	chr2R	9853670	9853980	9853840	3990.8	Intronic	http://genome.ucsc.edu/cgi-bin/hgTracks?position=chr2R:9848670-9858980	"Cp1,Aats-phe,CG6704,"	"0,2011,3580,"	 Aats-phe 	2011	3403.2	3608.4	3990.8	0.23	 -- 	0.8528	1.1726	183.055
103	chr3L	8663070	8663660	8663470	3514.8	Intergenic	http://genome.ucsc.edu/cgi-bin/hgTracks?position=chr3L:8658070-8668660	"h,CG6486,Arr2,"	"5388,-19359,-21434,"	 h 	5388	3143.2	3103.9	3514.8	0.16	 -- 	0.8943	1.1182	139.9507
104	chr3L	9777110	9777500	9777310	3489.1	CDS	http://genome.ucsc.edu/cgi-bin/hgTracks?position=chr3L:9772110-9782500	"CG8177,CG14168,Ilp1,"	"0,4365,14223,"	 CG8177 	9938	2465.9	3326.5	3489.1	0.5	 /- 	0.7068	1.4149	100.4309
105	chrX	3756010	3756400	3756220	3467.3	Intergenic	http://genome.ucsc.edu/cgi-bin/hgTracks?position=chrX:3751010-3761400	"yin,ec,CG34336,"	"775,-4562,6799,"	 yin 	4530	2217.7	3041.4	3467.3	0.64	 /- 	0.6396	1.5635	465.7611
106	chr3R	13651830	13652410	13652050	3462.2	Intronic	http://genome.ucsc.edu/cgi-bin/hgTracks?position=chr3R:13646830-13657410	"CG31246,CG18012,CG7357,"	"0,-15196,-17104,"	 CG31246 	14785	2174.7	3159	3462.2	0.67	 /- 	0.6281	1.592	228.3458
107	chr3R	26675590	26675920	26675740	3482.2	Intergenic	http://genome.ucsc.edu/cgi-bin/hgTracks?position=chr3R:26670590-26680920	"tll,CG15544,Cpr100A,"	"2296,-7984,17504,"	 tll 	2296	4508.7	2891.4	3482.2	-0.37	 \- 	1.2948	0.7723	34.0232
108	chrX	13124060	13124400	13124230	3764.8	Intronic	http://genome.ucsc.edu/cgi-bin/hgTracks?position=chrX:13119060-13129400	"mew,CG32639,REG,"	"0,5897,-16216,"	 CG32639 	6326	2211.8	3007.5	3764.8	0.77	 // 	0.5875	1.7022	196.6356
109	chr3L	19076050	19076640	19076470	3553.7	Intronic	http://genome.ucsc.edu/cgi-bin/hgTracks?position=chr3L:19071050-19081640	"Mkp3,MESR6,CG11577,"	"0,9301,11518,"	 Mkp3 	3052	1307.8	2878.7	3553.7	1.44	 // 	0.368	2.7173	130.0955
110	chr2R	17170280	17170630	17170460	3546.3	Intronic	http://genome.ucsc.edu/cgi-bin/hgTracks?position=chr2R:17165280-17175630	"CG10069,CG34203,CG10505,"	"0,-1299,2764,"	 CG10069 	556	2906.8	3419.2	3546.3	0.29	 -- 	0.8197	1.22	217.8578
111	chr3R	674590	675160	674770	3439.3	Intergenic	http://genome.ucsc.edu/cgi-bin/hgTracks?position=chr3R:669590-680160	"opa,CG14659,CG14658,"	"3764,-17785,-18538,"	 opa 	3764	1648.6	2941.2	3439.3	1.06	 // 	0.4794	2.0861	399.8155
112	chr3L	14965470	14965800	14965620	3618.3	Promoter	http://genome.ucsc.edu/cgi-bin/hgTracks?position=chr3L:14960470-14970800	"Brd,Tom,Ocho,"	"148,-2203,2327,"	 Brd 	148	3063.1	3026.5	3618.3	0.24	 -- 	0.8466	1.1813	700.2025
113	chr3R	26677510	26678130	26677770	3419.8	Promoter	http://genome.ucsc.edu/cgi-bin/hgTracks?position=chr3R:26672510-26683130	"tll,CG15544,Cpr100A,"	"266,-10014,15474,"	 tll 	266	2840.1	2836.8	3419.8	0.27	 -/ 	0.8305	1.2041	274.854
114	chr3L	14937360	14937710	14937520	3925	Promoter	http://genome.ucsc.edu/cgi-bin/hgTracks?position=chr3L:14932360-14942710	"CG13465,BobA,CG42247,"	"-128,1078,-1512,"	 CG13465 	128	2316.2	3010.6	3925	0.76	 // 	0.5901	1.6945	193.0481
115	chr3R	24687200	24687520	24687350	3798	Intronic	http://genome.ucsc.edu/cgi-bin/hgTracks?position=chr3R:24682200-24692520	"CG31048,inx3,CG33203,"	"0,-2435,8979,"	 inx3 	2435	1311.5	3546.4	3798	1.53	 /- 	0.3453	2.8959	287.2169
116	chr3L	8822600	8822950	8822790	3523.4	Intronic	http://genome.ucsc.edu/cgi-bin/hgTracks?position=chr3L:8817600-8827950	"dally,CG32026,CG13309,"	"0,6771,-18422,"	 dally 	2185	956.6	2522.6	3523.4	1.88	 // 	0.2715	3.6833	217.81
117	chr2R	8868080	8868400	8868250	3587.4	UTR5	http://genome.ucsc.edu/cgi-bin/hgTracks?position=chr2R:8863080-8873400	"Psc,CG33798,Su(z)2,"	"0,13151,15779,"	 Psc 	244	722.4	2808.7	3587.4	2.31	 // 	0.2014	4.9658	469.1797
118	chr3L	17409360	17409700	17409540	3459.9	Intronic	http://genome.ucsc.edu/cgi-bin/hgTracks?position=chr3L:17404360-17414700	"blot,sec3,CG7630,"	"0,5339,9047,"	 blot 	679	1584.9	2628	3459.9	1.13	 // 	0.4581	2.183	376.7613
119	chr2L	2750710	2751040	2750880	3466.7	Intergenic	http://genome.ucsc.edu/cgi-bin/hgTracks?position=chr2L:2745710-2756040	"CG9894,Pgk,Cwc25,"	"1918,-2358,-3936,"	 CG9894 	1918	1662	3088.5	3466.7	1.06	 // 	0.4794	2.0859	759.0367
120	chr2L	12080970	12081820	12081160	3322	Intergenic	http://genome.ucsc.edu/cgi-bin/hgTracks?position=chr2L:12075970-12086820	"prd,CG14947,CG5325,"	"1836,-3525,12610,"	 prd 	4218	3067.6	3279.9	3322	0.11	 -- 	0.9234	1.0829	165.2581
121	chr3R	2579810	2580370	2579980	3317.4	Promoter	http://genome.ucsc.edu/cgi-bin/hgTracks?position=chr3R:2574810-2585370	"zen,CG1162,bcd,"	"0,32,1583,"	 zen 	59	3214.3	3423.5	3317.4	0.05	 -- 	0.9689	1.0321	423.2334
122	chr3R	173820	174600	174210	3316.3	Intergenic	http://genome.ucsc.edu/cgi-bin/hgTracks?position=chr3R:168820-179600	"hkb,CG1103,CG9772,"	"-1838,-8570,-8923,"	 hkb 	1838	2134	2946	3316.3	0.64	 /- 	0.6435	1.554	169.3428
123	chr3R	8471590	8471930	8471750	3419.3	Intergenic	http://genome.ucsc.edu/cgi-bin/hgTracks?position=chr3R:8466590-8476930	"CG6234,CG6753,CG11608,"	"2031,-3455,-6081,"	 CG6234 	2031	2128.8	3639.7	3419.3	0.68	 /- 	0.6226	1.6062	315.5543
124	chr3L	22125820	22126150	22126000	3838	Intergenic	http://genome.ucsc.edu/cgi-bin/hgTracks?position=chr3L:22120820-22131150	"olf413,CG15374,msopa,"	"3215,32526,-49716,"	 olf413 	3215	1039.6	2730.8	3838	1.88	 // 	0.2709	3.6919	115.3456
125	chr3L	18581650	18581970	18581790	3957.6	Promoter	http://genome.ucsc.edu/cgi-bin/hgTracks?position=chr3L:18576650-18586970	"CG7271,term,CG13380,"	"72,3612,11457,"	 CG7271 	72	4632.5	3724.5	3957.6	-0.23	 -- 	1.1705	0.8543	68.9822
126	chr2R	11587280	11587620	11587440	3575.4	UTR3	http://genome.ucsc.edu/cgi-bin/hgTracks?position=chr2R:11582280-11592620	"CG30080,CG33462,CG33461,"	"0,-2021,-3457,"	 CG30080 	1759	1104.8	2652.4	3575.4	1.69	 // 	0.309	3.2364	221.5218
127	chrX	15540710	15541340	15540990	3288.8	Intergenic	http://genome.ucsc.edu/cgi-bin/hgTracks?position=chrX:15535710-15546340	"CG8117,CG8119,sog,"	"-1966,15627,-20417,"	 CG8117 	2736	3931.5	3447.9	3288.8	-0.26	 -- 	1.1954	0.8365	150.9079
128	chr2R	16056220	16056560	16056390	3755.1	Intergenic	http://genome.ucsc.edu/cgi-bin/hgTracks?position=chr2R:16051220-16061560	"CG11041,CG16894,18w,"	"-21656,42718,-51953,"	 CG11041 	22739	877.3	2908.9	3755.1	2.1	 // 	0.2336	4.2803	129.0684
129	chr2R	9450950	9451600	9451420	3445	Intergenic	http://genome.ucsc.edu/cgi-bin/hgTracks?position=chr2R:9445950-9456600	"CG13334,CG13333,CG13335,"	"-3810,-6573,7468,"	 CG13334 	5371	4193.8	3532.1	3445	-0.28	 -- 	1.2174	0.8214	748.586
130	chr3L	8826040	8826350	8826200	3657.8	Intronic	http://genome.ucsc.edu/cgi-bin/hgTracks?position=chr3L:8821040-8831350	"dally,CG32026,CG13309,"	"0,3361,-21832,"	 CG32026 	3361	1911.7	2915.8	3657.8	0.94	 // 	0.5226	1.9134	150.992
131	chr2L	8510370	8510720	8510560	3614.9	CDS	http://genome.ucsc.edu/cgi-bin/hgTracks?position=chr2L:8505370-8515720	"CG13096,CG13097,Dh31,"	"0,1608,-3715,"	 CG13096 	1284	1275.9	2473.3	3614.9	1.5	 // 	0.353	2.8331	284.8797
132	chr2R	17433770	17434180	17433990	3251.1	Intronic	http://genome.ucsc.edu/cgi-bin/hgTracks?position=chr2R:17428770-17439180	"Egfr,CG30283,CG33226,"	"0,-5912,-7192,"	 Egfr 	1083	1870.2	2996.9	3251.1	0.8	 /- 	0.5753	1.7384	181.1982
133	chr3R	20123280	20123600	20123460	3274.5	Intronic	http://genome.ucsc.edu/cgi-bin/hgTracks?position=chr3R:20118280-20128600	"crb,CG5715,CG6364,"	"0,-2353,-4368,"	 crb 	2323	1175.9	2642.3	3274.5	1.48	 // 	0.3591	2.7847	203.7599
134	chr2R	7070150	7070480	7070330	3355.8	Promoter	http://genome.ucsc.edu/cgi-bin/hgTracks?position=chr2R:7065150-7075480	"shn,CG13230,CG12391,"	"0,-27599,-32769,"	 shn 	398	4754.7	4051.5	3355.8	-0.5	 -- 	1.4169	0.7058	59.6212
135	chr3R	2643790	2644100	2643940	3598.3	Intergenic	http://genome.ucsc.edu/cgi-bin/hgTracks?position=chr3R:2638790-2649100	"Scr,Dfd,ftz,"	"4901,-15787,46105,"	 Dfd 	26383	2760.1	3149	3598.3	0.38	 -- 	0.767	1.3037	124.6896
136	chr3R	881740	882060	881910	3200.7	Intergenic	http://genome.ucsc.edu/cgi-bin/hgTracks?position=chr3R:876740-887060	"corto,CG2022,CG12007,"	"27432,-45157,71899,"	 corto 	30498	915.8	2762.1	3200.7	1.81	 // 	0.2861	3.4949	89.6057
137	chr3R	20574880	20575520	20575100	3189.3	Promoter	http://genome.ucsc.edu/cgi-bin/hgTracks?position=chr3R:20569880-20580520	"tok,tld,asp,"	"-245,355,4524,"	 tld 	355	3828.5	3390.1	3189.3	-0.26	 -- 	1.2004	0.833	346.7963
138	chr3L	16018310	16018960	16018500	3177.3	Intronic	http://genome.ucsc.edu/cgi-bin/hgTracks?position=chr3L:16013310-16023960	"Notum,CG5895,th,"	"0,10086,13004,"	 Notum 	1921	1724.2	2939.6	3177.3	0.88	 /- 	0.5427	1.8427	137.7333
139	chr3R	172260	172600	172430	3354	Promoter	http://genome.ucsc.edu/cgi-bin/hgTracks?position=chr3R:167260-177600	"hkb,CG1103,CG9772,"	"-58,-6790,-7143,"	 hkb 	58	1141.8	2628.5	3354	1.55	 // 	0.3404	2.9374	348.2209
140	chr2R	15959800	15960160	15959970	3219	Intergenic	http://genome.ucsc.edu/cgi-bin/hgTracks?position=chr2R:15954800-15965160	"18w,CG16898,CG11041,"	"39045,-67478,73681,"	 18w 	39045	1085.5	2873.4	3219	1.57	 // 	0.3372	2.9655	138.3763
141	chr2R	16215470	16215810	16215630	3290	CDS	http://genome.ucsc.edu/cgi-bin/hgTracks?position=chr2R:16210470-16220810	"CG8929,MED8,CG8920,"	"0,-1319,-2148,"	 CG8929 	859	3519.6	3486.5	3290	-0.1	 -- 	1.0698	0.9348	314.1946
142	chr2L	5550750	5551110	5550960	3237.3	Promoter	http://genome.ucsc.edu/cgi-bin/hgTracks?position=chr2L:5545750-5556110	"CG14014,CG18269,Oscillin,"	"-125,1085,-1346,"	 CG14014 	125	4726.6	3134.1	3237.3	-0.55	 \- 	1.46	0.6849	71.3859
143	chr2L	849860	850340	850150	3148.1	CDS	http://genome.ucsc.edu/cgi-bin/hgTracks?position=chr2L:844860-855340	"drongo,CG4291,kraken,"	"0,1094,2616,"	 drongo 	911	1561.2	3250.2	3148.1	1.01	 /- 	0.4959	2.0165	723.5067
144	chr3L	296600	296910	296760	3725.3	Intronic	http://genome.ucsc.edu/cgi-bin/hgTracks?position=chr3L:291600-301910	"RhoGEF3,CG42377,fwd,"	"0,-6426,9446,"	 RhoGEF3 	1041	1755.3	2732.9	3725.3	1.09	 // 	0.4712	2.1223	55.9486
145	chr2R	6373950	6374320	6374150	3719	Intronic	http://genome.ucsc.edu/cgi-bin/hgTracks?position=chr2R:6368950-6379320	"lola,CG17765,trsn,"	"0,-4752,-6538,"	 CG17765 	6486	915.1	3061	3719	2.02	 // 	0.2461	4.0641	567.9668
146	chr2L	10548660	10549010	10548840	3376.4	Intronic	http://genome.ucsc.edu/cgi-bin/hgTracks?position=chr2L:10543660-10554010	"Trim9,CG18302,CG18301,"	"0,-12525,-15264,"	 Trim9 	3960	2460	2518.8	3376.4	0.46	 -/ 	0.7286	1.3725	125.9479
147	chr2R	2460590	2460920	2460760	3076	Intronic	http://genome.ucsc.edu/cgi-bin/hgTracks?position=chr2R:2455590-2465920	"jing,CG15233,CG15234,"	"0,26649,33734,"	 CG15233 	27723	815.8	2302.6	3076	1.91	 // 	0.2652	3.7706	255.7281
148	chr2L	2814830	2815180	2815010	3200.7	CDS	http://genome.ucsc.edu/cgi-bin/hgTracks?position=chr2L:2809830-2820180	"CG15400,CG2964,Duox,"	"0,-581,959,"	 CG15400 	750	2139.9	3077.4	3200.7	0.58	 /- 	0.6686	1.4957	260.6606
149	chr2L	4889570	4889930	4889730	3055.4	Promoter	http://genome.ucsc.edu/cgi-bin/hgTracks?position=chr2L:4884570-4894930	"CG15625,CG3036,CG3008,"	"264,2384,-4061,"	 CG15625 	264	1427.8	2615.8	3055.4	1.1	 // 	0.4673	2.1399	302.675
150	chrX	20565140	20565460	20565290	3058.3	Promoter	http://genome.ucsc.edu/cgi-bin/hgTracks?position=chrX:20560140-20570460	"run,hydra,CG1835,"	"177,-17339,-23423,"	 run 	177	3263.2	3098.1	3058.3	-0.09	 -- 	1.067	0.9372	387.4388
151	chr2L	15485600	15485960	15485760	3234.5	Intronic	http://genome.ucsc.edu/cgi-bin/hgTracks?position=chr2L:15480600-15490960	"Tim17b2,sna,lace,"	"0,-7491,13349,"	 Tim17b2 	993	3365.4	3070	3234.5	-0.06	 -- 	1.0405	0.9611	90.4205
152	chr2R	17432990	17433340	17433150	3039.4	Intronic	http://genome.ucsc.edu/cgi-bin/hgTracks?position=chr2R:17427990-17438340	"Egfr,CG30283,CG33226,"	"0,-5072,-6352,"	 Egfr 	1923	1799.8	2420.3	3039.4	0.76	 // 	0.5922	1.6888	514.6639
153	chrX	6716910	6717250	6717070	3327.2	UTR5	http://genome.ucsc.edu/cgi-bin/hgTracks?position=chrX:6711910-6722250	"CG4542,Smg1,CG3075,"	"0,1600,-2122,"	 Smg1 	1600	3051.3	3043	3327.2	0.12	 -- 	0.9171	1.0904	419.8442
154	chr3R	12907860	12908190	12908030	3481.6	Promoter	http://genome.ucsc.edu/cgi-bin/hgTracks?position=chr3R:12902860-12913190	"kuk,Keap1,GckIII,"	"0,-2365,3225,"	 kuk 	81	2760.8	3581.9	3481.6	0.33	 /- 	0.793	1.2611	192.2716
155	chrX	13541370	13541680	13541530	3387.2	Intronic	http://genome.ucsc.edu/cgi-bin/hgTracks?position=chrX:13536370-13546680	"NFAT,Lig4,CG11164,"	"0,17080,20525,"	 NFAT 	2314	3351.4	3130.4	3387.2	0.02	 -- 	0.9894	1.0107	52.9797
156	chr2R	7869460	7870130	7869870	2975.3	CDS	http://genome.ucsc.edu/cgi-bin/hgTracks?position=chr2R:7864460-7875130	"CG33145,RnrS,CG30037,"	"0,775,-1880,"	 CG33145 	587	2258.4	2541.6	2975.3	0.4	 -- 	0.7591	1.3174	290.1977
157	chr3L	15225880	15226280	15226100	2972.5	Intergenic	http://genome.ucsc.edu/cgi-bin/hgTracks?position=chr3L:15220880-15231280	"Tollo,CG6888,Best4,"	"2640,-24408,65988,"	 Tollo 	2640	835.1	2182.3	2972.5	1.83	 // 	0.2809	3.5596	253.3558
158	chr3R	11474800	11475110	11474970	3569.1	Intergenic	http://genome.ucsc.edu/cgi-bin/hgTracks?position=chr3R:11469800-11480110	"CG5302,pxb,CG31446,"	"-9993,16937,43840,"	 CG5302 	16366	2785.3	3438.8	3569.1	0.36	 /- 	0.7804	1.2814	46.4325
159	chr2L	8165940	8166280	8166120	3275.1	Intronic	http://genome.ucsc.edu/cgi-bin/hgTracks?position=chr2L:8160940-8171280	"CG8486,CG8498,Rbsn,"	"0,-3731,-4319,"	 CG8486 	2823	1160.3	2384.8	3275.1	1.5	 // 	0.3543	2.8225	84.3473
160	chr3R	935600	935950	935780	3037.7	Intergenic	http://genome.ucsc.edu/cgi-bin/hgTracks?position=chr3R:930600-940950	"CG12007,corto,CG12589,"	"18029,-23372,27128,"	 CG12007 	18029	749.1	2468	3037.7	2.02	 // 	0.2466	4.0551	163.2335
161	chrX	303400	303790	303600	2947.3	Promoter	http://genome.ucsc.edu/cgi-bin/hgTracks?position=chrX:298400-308790	"CG32816,l(1)sc,sc,"	"0,155,-12070,"	 l(1)sc 	155	2077.7	2276.1	2947.3	0.5	 -/ 	0.7049	1.4186	302.4385
162	chrX	7124700	7125010	7124840	3416.4	Intronic	http://genome.ucsc.edu/cgi-bin/hgTracks?position=chrX:7119700-7130010	"CG9650,CG1958,CG1677,"	"0,36096,50280,"	 CG9650 	3944	2534.8	2218.9	3416.4	0.43	 -/ 	0.742	1.3478	27.5659
163	chr2R	4016990	4017480	4017300	2922.7	CDS	http://genome.ucsc.edu/cgi-bin/hgTracks?position=chr2R:4011990-4022480	"Pbp49,Socs44A,Pabp2,"	"0,-319,1617,"	 Pbp49 	1537	3761.9	4320.1	2922.7	-0.36	 -\ 	1.2871	0.7769	461.7746
164	chrX	8189580	8189920	8189700	3088.6	Intronic	http://genome.ucsc.edu/cgi-bin/hgTracks?position=chrX:8184580-8194920	"nAcRalpha-7E,CG1636,CG15343,"	"0,-20247,-22460,"	 CG1636 	22251	5294.2	2853.2	3088.6	-0.78	 \- 	1.7141	0.5834	97.3381
165	chrX	18197790	18198650	18197980	2911.8	Intergenic	http://genome.ucsc.edu/cgi-bin/hgTracks?position=chrX:18192790-18203650	"os,CG6023,upd3,"	"1396,10175,-19348,"	 os 	3878	2096.2	2356.7	2911.8	0.47	 -/ 	0.7199	1.3891	113.2154
166	chrX	6934340	6934740	6934570	2905.5	Promoter	http://genome.ucsc.edu/cgi-bin/hgTracks?position=chrX:6929340-6939740	"CG14427,CG12541,nullo,"	"70,-4532,8940,"	 CG14427 	70	3278	2583.5	2905.5	-0.17	 \- 	1.1282	0.8864	244.4751
167	chr2L	17222110	17222430	17222290	3267.7	Intronic	http://genome.ucsc.edu/cgi-bin/hgTracks?position=chr2L:17217110-17227430	"beat-IIIc,Gr36d,Gr36c,"	"0,-38636,-40658,"	 beat-IIIc 	38442	2582.2	3180.8	3267.7	0.34	 /- 	0.7902	1.2654	70.5826
168	chr3L	8520250	8520570	8520420	3178.4	Intronic	http://genome.ucsc.edu/cgi-bin/hgTracks?position=chr3L:8515250-8525570	"foi,CG6662,CG6673,"	"0,-2459,-3820,"	 foi 	2077	1092.2	2305.8	3178.4	1.54	 // 	0.3436	2.9102	144.6479
169	chr2L	18598160	18598510	18598330	3180.1	Intergenic	http://genome.ucsc.edu/cgi-bin/hgTracks?position=chr2L:18593160-18603510	"amos,CG10413,CG15160,"	"-1130,1418,-2899,"	 amos 	1130	3300.2	2852.2	3180.1	-0.05	 -- 	1.0378	0.9636	103.0168
170	chr2L	11485960	11486270	11486110	3417	Promoter	http://genome.ucsc.edu/cgi-bin/hgTracks?position=chr2L:11480960-11491270	"sala,CG6488,CG14928,"	"78,10683,19773,"	 sala 	78	2162.9	2279.3	3417	0.66	 -/ 	0.633	1.5798	139.6647
171	chr2R	6372770	6373110	6372930	3013.1	Intronic	http://genome.ucsc.edu/cgi-bin/hgTracks?position=chr2R:6367770-6378110	"lola,CG17765,trsn,"	"0,-3532,-5318,"	 CG17765 	5266	921	2708	3013.1	1.71	 // 	0.3057	3.2715	759.2259
172	chr3L	7976770	7977130	7976950	2886.7	Intronic	http://genome.ucsc.edu/cgi-bin/hgTracks?position=chr3L:7971770-7982130	"nmo,CG8038,CG8209,"	"0,-5245,-5994,"	 nmo 	4802	1630.9	2656.6	2886.7	0.82	 /- 	0.565	1.77	320.2217
173	chr3R	9638270	9638890	9638450	2870.6	Intergenic	http://genome.ucsc.edu/cgi-bin/hgTracks?position=chr3R:9633270-9643890	"Mst87F,Nsf2,CG31495,"	"14416,21744,25509,"	 Mst87F 	14982	840.3	2118.2	2870.6	1.77	 // 	0.2927	3.4164	144.4053
174	chrX	3731970	3732300	3732150	3143.5	Intronic	http://genome.ucsc.edu/cgi-bin/hgTracks?position=chrX:3726970-3737300	"ec,CG2901,yin,"	"0,-7237,24845,"	 ec 	2022	1533	2528.4	3143.5	1.04	 // 	0.4877	2.0505	198.5608
175	chr3L	21138020	21138360	21138180	3202.4	Intronic	http://genome.ucsc.edu/cgi-bin/hgTracks?position=chr3L:21133020-21143360	"Ac78C,CG10565,CG10566,"	"0,-9039,-11768,"	 CG10565 	9039	1828.7	2596.8	3202.4	0.81	 // 	0.571	1.7512	70.2544
176	chr2L	13904190	13904510	13904370	2943.9	Promoter	http://genome.ucsc.edu/cgi-bin/hgTracks?position=chr2L:13899190-13909510	"Smg5,Ance,Ance-2,"	"0,1274,5269,"	 Smg5 	11	2439.2	3085.9	2943.9	0.27	 /- 	0.8286	1.2069	339.5778
177	chrX	9982110	9982480	9982300	2839.2	Intronic	http://genome.ucsc.edu/cgi-bin/hgTracks?position=chrX:9977110-9987480	"CG34104,CG2974,CG2972,"	"0,-2096,-3217,"	 CG34104 	1735	2965.3	2861.7	2839.2	-0.06	 -- 	1.0444	0.9575	189.0114
178	chr3L	13918400	13918750	13918580	3110.9	Promoter	http://genome.ucsc.edu/cgi-bin/hgTracks?position=chr3L:13913400-13923750	"Rgl,CG8833,Gl,"	"-232,404,3908,"	 Rgl 	232	1484.9	2409.2	3110.9	1.07	 // 	0.4773	2.0951	283.9038
179	chr2L	12085760	12086080	12085900	3212.2	Promoter	http://genome.ucsc.edu/cgi-bin/hgTracks?position=chr2L:12080760-12091080	"prd,CG5325,CG14947,"	"-108,7870,-8265,"	 prd 	108	506.1	2458.4	3212.2	2.67	 // 	0.1575	6.3472	243.3416
180	chr2L	8832260	8832730	8832520	2815.7	Intergenic	http://genome.ucsc.edu/cgi-bin/hgTracks?position=chr2L:8827260-8837730	"SoxN,CG32986,CG32987,"	"-2850,30286,31321,"	 SoxN 	6896	5107.4	3076.9	2815.7	-0.86	 \- 	1.8139	0.5513	86.5399
181	chr3R	8078260	8078600	8078420	2815.7	Intergenic	http://genome.ucsc.edu/cgi-bin/hgTracks?position=chr3R:8073260-8083600	"CG3942,svp,Cyp313a3,"	"1488,6050,-13589,"	 CG3942 	1488	1493	2520.4	2815.7	0.92	 /- 	0.5302	1.8859	175.9915
182	chr3L	1772730	1773080	1772870	2813.4	CDS	http://genome.ucsc.edu/cgi-bin/hgTracks?position=chr3L:1767730-1778080	"CG13933,Dhc62B,CG12018,"	"0,-1220,2762,"	 Dhc62B 	1220	2211	2858.5	2813.4	0.35	 /- 	0.7859	1.2725	243.1577
183	chr2L	5870970	5871310	5871140	3093.2	Intronic	http://genome.ucsc.edu/cgi-bin/hgTracks?position=chr2L:5865970-5876310	"CG8965,CG34381,CG9029,"	"0,-14383,14879,"	 CG8965 	8341	1036.6	2611.1	3093.2	1.58	 // 	0.3351	2.984	196.6882
184	chr3L	22156370	22156770	22156570	2803.1	Intronic	http://genome.ucsc.edu/cgi-bin/hgTracks?position=chr3L:22151370-22161770	"olf413,CG15374,msopa,"	"0,1956,-80286,"	 CG15374 	1956	592.8	1736.1	2803.1	2.24	 // 	0.2115	4.7289	137.3429
185	chr2L	15731980	15732310	15732140	2876.4	Promoter	http://genome.ucsc.edu/cgi-bin/hgTracks?position=chr2L:15726980-15737310	"CycE,l(2)35Di,l(2)35Df,"	"0,17468,20112,"	 CycE 	360	912.9	2125.6	2876.4	1.66	 // 	0.3174	3.1509	253.7533
186	chr3R	11855250	11855620	11855420	2800.9	Intronic	http://genome.ucsc.edu/cgi-bin/hgTracks?position=chr3R:11850250-11860620	"pnr,CG17631,GATAe,"	"0,-5411,-10565,"	 pnr 	3602	763.9	2303.7	2800.9	1.87	 // 	0.2727	3.6664	153.6801
187	chr3R	6048060	6048520	6048320	2796.3	Promoter	http://genome.ucsc.edu/cgi-bin/hgTracks?position=chr3R:6043060-6053520	"CG12420,Syn,CG12817,"	"114,-515,841,"	 CG12420 	114	1072.2	2107.1	2796.3	1.38	 // 	0.3834	2.608	203.1101
188	chr2R	7078910	7079510	7079110	2786	Intronic	http://genome.ucsc.edu/cgi-bin/hgTracks?position=chr2R:7073910-7084510	"shn,CG9084,Syx6,"	"0,25807,27935,"	 shn 	7265	2423.7	2491.3	2786	0.2	 -- 	0.87	1.1495	108.6047
189	chr2L	9128610	9128930	9128750	3190.4	Intronic	http://genome.ucsc.edu/cgi-bin/hgTracks?position=chr2L:9123610-9133930	"CG32982,Or30a,CG31609,"	"0,-15465,-30574,"	 CG32982 	3000	2071.7	2358.8	3190.4	0.62	 -/ 	0.6494	1.54	59.1585
190	chr2R	3378130	3378450	3378280	3039.4	Intergenic	http://genome.ucsc.edu/cgi-bin/hgTracks?position=chr2R:3373130-3383450	"CG1621,CG42396,CG1620,"	"53,-912,3029,"	 CG42396 	912	3338.8	4280.9	3039.4	-0.14	 /\ 	1.0985	0.9103	385.8039
191	chr2R	20553440	20553770	20553600	2934.7	Promoter	http://genome.ucsc.edu/cgi-bin/hgTracks?position=chr2R:20548440-20558770	"CG34214,CG4806,CG3683,"	"-57,74,-637,"	 CG34214 	57	1686.4	2585.6	2934.7	0.8	 // 	0.5746	1.7402	279.0104
192	chr3L	8182270	8182850	8182430	2776.8	CDS	http://genome.ucsc.edu/cgi-bin/hgTracks?position=chr3L:8177270-8187850	"Atg18,MED24,CG7387,"	"0,1941,2191,"	 Atg18 	1934	1134.4	2422.4	2776.8	1.29	 // 	0.4085	2.4478	416.1092
193	chr3L	14968000	14968320	14968170	3118.9	UTR5	http://genome.ucsc.edu/cgi-bin/hgTracks?position=chr3L:14963000-14973320	"Ocho,Brd,Tom,"	"0,-1869,-4753,"	 Ocho 	223	1550.8	2871.8	3118.9	1.01	 /- 	0.4972	2.0111	311.068
194	chr2R	7620510	7620840	7620700	2855.2	Intergenic	http://genome.ucsc.edu/cgi-bin/hgTracks?position=chr2R:7615510-7625840	"pyr,CG13195,CG13193,"	"-6850,-30746,35257,"	 pyr 	20934	981.8	1891.9	2855.2	1.54	 // 	0.3439	2.9082	78.8781
195	chr3R	13906440	13906850	13906640	2757.4	Promoter	http://genome.ucsc.edu/cgi-bin/hgTracks?position=chr3R:13901440-13911850	"CG14317,sr,htl,"	"202,9884,-27934,"	 CG14317 	202	5040.8	3726.6	2757.4	-0.87	 \- 	1.8281	0.547	107.5596
196	chr3L	15255080	15255730	15255270	2754.5	Intergenic	http://genome.ucsc.edu/cgi-bin/hgTracks?position=chr3L:15250080-15260730	"Tollo,Best4,Best3,"	"-19338,36818,38785,"	 Tollo 	26530	978.1	2008.5	2754.5	1.49	 // 	0.3551	2.8163	143.3876
197	chr2R	13691540	13691900	13691720	2925	Intronic	http://genome.ucsc.edu/cgi-bin/hgTracks?position=chr2R:13686540-13696900	"grh,CG5036,CG5033,"	"0,-6070,-11758,"	 grh 	1427	742.4	2389.5	2925	1.98	 // 	0.2538	3.9397	560.0836
198	chr3R	7177370	7178120	7177600	2749.9	Intergenic	http://genome.ucsc.edu/cgi-bin/hgTracks?position=chr3R:7172370-7183120	"KP78a,KP78b,pros,"	"-1233,-3437,20108,"	 KP78a 	1233	2047.3	2779.6	2749.9	0.43	 /- 	0.7445	1.3432	497.2935
199	chr3R	6443360	6443700	6443550	2743.6	Intronic	http://genome.ucsc.edu/cgi-bin/hgTracks?position=chr3R:6438360-6448700	"hth,CG34304,CG6465,"	"0,38617,57730,"	 hth 	3577	1836.8	2470.6	2743.6	0.58	 /- 	0.6695	1.4937	62.0618
200	chr3L	1746230	1746780	1746400	2727.1	Intergenic	http://genome.ucsc.edu/cgi-bin/hgTracks?position=chr3L:1741230-1751780	"CG13921,CG7995,Cht2,"	"509,-970,6145,"	 CG13921 	509	999.6	2048.8	2727.1	1.45	 // 	0.3665	2.7283	456.5747
201	chr3R	4855890	4856230	4856040	2719	Intronic	http://genome.ucsc.edu/cgi-bin/hgTracks?position=chr3R:4850890-4861230	"neur,hyx,tgo,"	"0,7960,-10301,"	 neur 	3409	2257.7	2688.4	2719	0.27	 -- 	0.8303	1.2043	162.9656
202	chr3L	15033440	15034050	15033630	2716.8	Intronic	http://genome.ucsc.edu/cgi-bin/hgTracks?position=chr3L:15028440-15039050	"CG42333,CG11552,ind,"	"0,1095,2263,"	 CG11552 	2040	494.2	1513	2716.8	2.46	 // 	0.1819	5.497	118.0685
203	chr3L	13106970	13107300	13107150	2755.7	Promoter	http://genome.ucsc.edu/cgi-bin/hgTracks?position=chr3L:13101970-13112300	"trn,CG32118,CG33262,"	"222,-15422,22218,"	 trn 	222	347.5	1694.8	2755.7	2.99	 // 	0.1261	7.9297	475.6427
204	chr2L	22151490	22151850	22151670	2713.3	Promoter	http://genome.ucsc.edu/cgi-bin/hgTracks?position=chr2L:22146490-22156850	"CG6448,CG34137,CG15216,"	"0,0,9629,"	 CG34137 	48	3670	2799.7	2713.3	-0.44	 \- 	1.3526	0.7393	92.9067
205	chr3L	2882170	2882770	2882350	2718.5	Intergenic	http://genome.ucsc.edu/cgi-bin/hgTracks?position=chr3L:2877170-2887770	"CG9972,CG9973,Shab,"	"1287,-10640,12863,"	 CG9972 	9814	653.5	1699.5	2718.5	2.06	 // 	0.2404	4.1597	182.7111
206	chr3L	22059770	22060300	22060100	2698.5	Intergenic	http://genome.ucsc.edu/cgi-bin/hgTracks?position=chr3L:22054770-22065300	"CG14561,CG7139,TyrR,"	"-33,243,-1719,"	 CG14561 	1059	3355.1	2551.7	2698.5	-0.31	 \- 	1.2433	0.8043	279.9627
207	chr3R	27047290	27047870	27047460	2698.5	Intronic	http://genome.ucsc.edu/cgi-bin/hgTracks?position=chr3R:27042290-27052870	"CG12054,CG1746,CG15561,"	"0,-2103,-5832,"	 CG12054 	1035	652.8	2332.3	2698.5	2.05	 // 	0.2419	4.1337	486.6342
208	chr3L	10853930	10854270	10854090	2851.2	Intronic	http://genome.ucsc.edu/cgi-bin/hgTracks?position=chr3L:10848930-10859270	"tna,CG6418,CG14149,"	"0,15273,18103,"	 tna 	3099	1712.4	2226.8	2851.2	0.74	 // 	0.6006	1.6651	205.8971
209	chr2R	16488310	16488660	16488480	2933.6	Intronic	http://genome.ucsc.edu/cgi-bin/hgTracks?position=chr2R:16483310-16493660	"bl,Hil,Nnf1a,"	"0,5905,-13768,"	 bl 	2011	621.7	2274.5	2933.6	2.24	 // 	0.2119	4.7189	304.2672
210	chr2L	18486760	18487080	18486940	2955.3	Intronic	http://genome.ucsc.edu/cgi-bin/hgTracks?position=chr2L:18481760-18492080	"CG10176,kon,CG10283,"	"0,805,-2429,"	 CG10176 	1454	1428.6	2190.3	2955.3	1.05	 // 	0.4834	2.0687	353.6852
211	chr3L	2197190	2197510	2197340	2710.5	Promoter	http://genome.ucsc.edu/cgi-bin/hgTracks?position=chr3L:2192190-2202510	"CG8960,CG5707,CG13810,"	"0,-5160,-9691,"	 CG8960 	93	3914.5	3514.6	2710.5	-0.53	 -\ 	1.4442	0.6924	191.6804
212	chr2R	14178990	14179340	14179160	3171	Intronic	http://genome.ucsc.edu/cgi-bin/hgTracks?position=chr2R:14173990-14184340	"CG18536,CG14502,sbb,"	"0,0,-1803,"	 CG14502 	677	2920.1	3340.3	3171	0.12	 -- 	0.9209	1.0859	28.6728
213	chr2R	18205530	18205860	18205710	2983.9	Intronic	http://genome.ucsc.edu/cgi-bin/hgTracks?position=chr2R:18200530-18210860	"Gp150,wdp,CG34207,"	"0,-6285,11209,"	 Gp150 	527	792.1	2383.7	2983.9	1.91	 // 	0.2655	3.7672	504.7504
214	chr3R	15140850	15141170	15140990	3069.2	Intronic	http://genome.ucsc.edu/cgi-bin/hgTracks?position=chr3R:15135850-15146170	"Dl,Ino80,CG14280,"	"0,53726,-55386,"	 Dl 	10945	1799.8	2536.3	3069.2	0.77	 // 	0.5864	1.7053	63.0041
215	chr2R	6469060	6469680	6469230	2931.9	Intronic	http://genome.ucsc.edu/cgi-bin/hgTracks?position=chr2R:6464060-6474680	"psq,CG11883,lola,"	"0,35938,-38463,"	 psq 	1968	986.2	2132	2931.9	1.57	 // 	0.3364	2.9728	260.5927
216	chr3R	12690510	12690840	12690700	2701.9	Intergenic	http://genome.ucsc.edu/cgi-bin/hgTracks?position=chr3R:12685510-12695840	"CG10349,abd-A,Abd-B,"	"14749,-34931,62231,"	 CG10349 	14749	2310.3	2427.7	2701.9	0.23	 -- 	0.8551	1.1695	36.7063
217	chr2L	3610650	3611140	3610840	2658.4	Intergenic	http://genome.ucsc.edu/cgi-bin/hgTracks?position=chr2L:3605650-3616140	"odd,Dot,CG15418,"	"-4092,8350,10249,"	 odd 	4092	3033.5	3138.4	2658.4	-0.19	 -- 	1.1411	0.8764	137.9756
218	chr3L	13042950	13043290	13043110	2643	Intergenic	http://genome.ucsc.edu/cgi-bin/hgTracks?position=chr3L:13037950-13048290	"CG11279,Syx13,RpS4,"	"-2487,-3109,-6098,"	 CG11279 	2987	478.7	1726	2643	2.46	 // 	0.1811	5.5216	88.5457
219	chr2L	10058820	10059150	10058970	2642.4	CDS	http://genome.ucsc.edu/cgi-bin/hgTracks?position=chr2L:10053820-10064150	"Pen,CG4804,Cpr31A,"	"0,1926,-3035,"	 CG4804 	1926	1859.8	3184.5	2642.4	0.51	 /\ 	0.7038	1.4208	247.1795
220	chr2R	19532720	19533820	19533620	2639	Intronic	http://genome.ucsc.edu/cgi-bin/hgTracks?position=chr2R:19527720-19538820	"retn,Pde8,CG4019,"	"0,11478,-31351,"	 Pde8 	11478	1252.2	2693.2	2639	1.08	 /- 	0.4745	2.1074	304.5159
221	chr3L	1861120	1861440	1861290	3172.1	UTR5	http://genome.ucsc.edu/cgi-bin/hgTracks?position=chr3L:1856120-1866440	"R,HBS1,CG12024,"	"0,1592,-2241,"	 R 	944	981	1990.5	3172.1	1.69	 // 	0.3093	3.2335	171.7053
222	chrX	263820	264160	263990	2748.2	Promoter	http://genome.ucsc.edu/cgi-bin/hgTracks?position=chrX:258820-269160	"CG32816,ac,y,"	"0,73,-8712,"	 ac 	73	1336	1891.4	2748.2	1.04	 // 	0.4861	2.0571	121.7533
223	chr2L	15478260	15478600	15478410	2673.3	Promoter	http://genome.ucsc.edu/cgi-bin/hgTracks?position=chr2L:15473260-15483600	"sna,Tim17b2,lace,"	"-141,6357,20699,"	 sna 	141	3254.3	2791.8	2673.3	-0.28	 -- 	1.2173	0.8215	209.7391
224	chr3L	10855740	10856110	10855900	2624.7	Intronic	http://genome.ucsc.edu/cgi-bin/hgTracks?position=chr3L:10850740-10861110	"tna,CG6418,CG14149,"	"0,13463,16293,"	 tna 	4909	1611.6	2392.7	2624.7	0.7	 /- 	0.614	1.6286	168.9512
225	chr2R	4543490	4543820	4543630	2644.1	Intronic	http://genome.ucsc.edu/cgi-bin/hgTracks?position=chr2R:4538490-4548820	"ptc,l(2)44DEa,CG30354,"	"0,9729,21201,"	 ptc 	6491	1145.5	2496.1	2644.1	1.21	 /- 	0.4332	2.3082	171.0561
226	chr3L	15228280	15228600	15228450	2823.2	Promoter	http://genome.ucsc.edu/cgi-bin/hgTracks?position=chr3L:15223280-15233600	"Tollo,CG6888,Best4,"	"290,-26758,63638,"	 Tollo 	290	492	1810.3	2823.2	2.52	 // 	0.1743	5.7382	260.7944
227	chr3L	18341930	18342280	18342090	2835.7	Intergenic	http://genome.ucsc.edu/cgi-bin/hgTracks?position=chr3L:18336930-18347280	"grim,CG13700,rpr,"	"-44576,-47730,48562,"	 grim 	44576	217.8	1721.8	2835.7	3.7	 // 	0.0768	13.0174	188.0949
228	chr3R	4802000	4802310	4802150	2692.7	Intergenic	http://genome.ucsc.edu/cgi-bin/hgTracks?position=chr3R:4797000-4807310	"CG11967,CG11968,CG11970,"	"4492,6295,8503,"	 CG11967 	4492	348.3	1757.3	2692.7	2.95	 // 	0.1293	7.7321	75.1607
229	chr2R	19461820	19462250	19462020	2601.8	Intronic	http://genome.ucsc.edu/cgi-bin/hgTracks?position=chr2R:19456820-19467250	"apt,CG30184,Pi3K59F,"	"0,-9747,-10450,"	 apt 	6440	335.7	1792.3	2601.8	2.95	 // 	0.129	7.7513	256.537
230	chr2R	15549240	15549820	15549420	2612.1	Intergenic	http://genome.ucsc.edu/cgi-bin/hgTracks?position=chr2R:15544240-15554820	"CG11018,hrg,CG15125,"	"520,2001,-2328,"	 CG11018 	520	3941.9	3236.4	2612.1	-0.59	 -- 	1.5091	0.6626	381.1456
231	chr2R	16426720	16427070	16426880	2788.8	Promoter	http://genome.ucsc.edu/cgi-bin/hgTracks?position=chr2R:16421720-16432070	"CG13427,CG13428,CG13423,"	"-61,135,-1113,"	 CG13427 	61	2214.7	2747.8	2788.8	0.33	 /- 	0.7941	1.2592	366.9368
232	chr3R	8473500	8473840	8473650	2614.4	Promoter	http://genome.ucsc.edu/cgi-bin/hgTracks?position=chr3R:8468500-8478840	"CG6234,CG6753,CG6225,"	"131,-5355,6648,"	 CG6234 	131	1696.1	2682.6	2614.4	0.62	 /- 	0.6487	1.5414	297.6521
233	chr2R	7681550	7682180	7682010	2594.3	Intronic	http://genome.ucsc.edu/cgi-bin/hgTracks?position=chr2R:7676550-7687180	"ths,Tango3,CG13193,"	"0,-5012,-24944,"	 ths 	4137	1091.4	1918.9	2594.3	1.25	 // 	0.4207	2.377	164.7577
234	chr3R	6178610	6179260	6178790	2592.6	Intronic	http://genome.ucsc.edu/cgi-bin/hgTracks?position=chr3R:6173610-6184260	"jumu,CG31406,Rfx,"	"0,-3063,9442,"	 jumu 	2885	1649.4	2268.2	2592.6	0.65	 /- 	0.6362	1.5719	246.2397
235	chr3L	3409780	3410120	3409950	2759.1	Intronic	http://genome.ucsc.edu/cgi-bin/hgTracks?position=chr3L:3404780-3415120	"sty,eIF5B,CG12014,"	"0,18703,-29866,"	 sty 	7977	297.9	1496	2759.1	3.21	 // 	0.108	9.2628	404.9486
236	chr3R	12294330	12294650	12294510	2902.1	Intergenic	http://genome.ucsc.edu/cgi-bin/hgTracks?position=chr3R:12289330-12299650	"CSN5,Gyc-89Da,Gyc-89Db,"	"1312,3924,8582,"	 CSN5 	1312	1357.4	2241.7	2902.1	1.1	 // 	0.4677	2.1379	218.4134
237	chr2R	13480700	13481020	13480850	2949	Intronic	http://genome.ucsc.edu/cgi-bin/hgTracks?position=chr2R:13475700-13486020	"lack,CG30105,icln,"	"0,-897,-1460,"	 lack 	532	1438.2	2435.1	2949	1.04	 // 	0.4877	2.0505	237.0261
238	chr3L	18008240	18008580	18008420	2668.7	Intronic	http://genome.ucsc.edu/cgi-bin/hgTracks?position=chr3L:18003240-18013580	"Eip75B,CG32192,CG32193,"	"0,24996,-49640,"	 Eip75B 	15499	3858.2	2528.9	2668.7	-0.53	 \- 	1.4457	0.6917	65.922
239	chr2L	14262130	14262480	14262300	2776.3	Intergenic	http://genome.ucsc.edu/cgi-bin/hgTracks?position=chr2L:14257130-14267480	"wb,CG32971,smi35A,"	"1221,12494,-28192,"	 wb 	1221	1862.8	2282.5	2776.3	0.58	 // 	0.671	1.4904	288.2488
240	chr2L	1525180	1525510	1525380	2662.4	Intergenic	http://genome.ucsc.edu/cgi-bin/hgTracks?position=chr2L:1520180-1530510	"Or22b,Or22a,halo,"	"-1121,-3229,-7196,"	 Or22b 	2690	2553.4	2584.6	2662.4	0.06	 -- 	0.959	1.0427	33.1536
241	chr3L	5585260	5585610	5585450	2832.3	UTR5	http://genome.ucsc.edu/cgi-bin/hgTracks?position=chr3L:5580260-5590610	"spo,CG10592,CG5146,"	"0,390,-1982,"	 spo 	227	2528.2	2508.3	2832.3	0.16	 -- 	0.8926	1.1203	120.4158
242	chr3L	744140	744710	744540	2584	Intergenic	http://genome.ucsc.edu/cgi-bin/hgTracks?position=chr3L:739140-749710	"emc,CG13897,CG13896,"	"4865,-5420,-32690,"	 emc 	4865	527.6	2043.5	2584	2.29	 // 	0.2042	4.8981	233.4145
243	chr3R	12637510	12637860	12637690	2852.3	Intronic	http://genome.ucsc.edu/cgi-bin/hgTracks?position=chr3R:12632510-12642860	"abd-A,Glut3,CG31275,"	"0,-21945,-60579,"	 abd-A 	16048	1695.3	2683.1	2852.3	0.75	 /- 	0.5944	1.6825	228.294
244	chr3L	4677500	4677880	4677680	2533.1	Promoter	http://genome.ucsc.edu/cgi-bin/hgTracks?position=chr3L:4672500-4682880	"CG34266,axo,CG7514,"	"170,-1773,9906,"	 CG34266 	170	4579.9	2910	2533.1	-0.85	 \- 	1.808	0.5531	55.2052
245	chr2R	13435800	13436180	13435970	2525.1	Promoter	http://genome.ucsc.edu/cgi-bin/hgTracks?position=chr2R:13430800-13441180	"MESR4,RpL18A,cyp33,"	"0,-971,-2064,"	 MESR4 	344	543.1	2111.8	2525.1	2.22	 // 	0.2151	4.6492	575.7802
246	chr2R	15928750	15929090	15928920	2752.2	Intergenic	http://genome.ucsc.edu/cgi-bin/hgTracks?position=chr2R:15923750-15934090	"CG16898,CG8654,18w,"	"-36428,-56658,70095,"	 CG16898 	36428	2182.1	2324.4	2752.2	0.33	 -- 	0.7929	1.2613	88.9774
247	chr3L	14143020	14143650	14143200	2484.5	Intergenic	http://genome.ucsc.edu/cgi-bin/hgTracks?position=chr3L:14138020-14148650	"Sox21b,D,nan,"	"-18776,25500,36143,"	 Sox21b 	18776	733.6	1731.9	2484.5	1.76	 // 	0.2953	3.3869	265.5292
248	chrX	3739500	3739820	3739650	2759.7	Promoter	http://genome.ucsc.edu/cgi-bin/hgTracks?position=chrX:3734500-3744820	"ec,CG2901,yin,"	"0,-14737,17345,"	 ec 	460	1527.1	2318.5	2759.7	0.85	 // 	0.5534	1.8071	387.0417
249	chr2R	16007180	16007540	16007370	2497.7	Intergenic	http://genome.ucsc.edu/cgi-bin/hgTracks?position=chr2R:16002180-16012540	"18w,CG11041,CG16894,"	"-2933,26281,91738,"	 18w 	8355	744.7	1947	2497.7	1.75	 // 	0.2981	3.3541	98.7543
250	chr2L	5877580	5877900	5877760	2658.4	Intronic	http://genome.ucsc.edu/cgi-bin/hgTracks?position=chr2L:5872580-5882900	"CG8965,CG9029,Acp26Ab,"	"0,8259,14537,"	 CG8965 	1721	1282.6	2195.1	2658.4	1.05	 // 	0.4825	2.0727	112.0576
251	chr2R	3268180	3268510	3268350	2594.9	Intronic	http://genome.ucsc.edu/cgi-bin/hgTracks?position=chr2R:3263180-3273510	"Dscam,cos,CG11107,"	"0,1318,6368,"	 Dscam 	1024	374.9	1823.6	2594.9	2.79	 // 	0.1445	6.9211	569.6122
252	chr3L	753410	754020	753810	2465.6	Intergenic	http://genome.ucsc.edu/cgi-bin/hgTracks?position=chr3L:748410-759020	"emc,CG13897,CG13896,"	"-305,-14690,-41960,"	 emc 	4405	2143.6	2035	2465.6	0.2	 -/ 	0.8694	1.1502	138.6073
253	chr2L	2456400	2457040	2456860	2462.8	Intronic	http://genome.ucsc.edu/cgi-bin/hgTracks?position=chr2L:2451400-2462040	"dpp,CG15393,Slh,"	"0,32893,33344,"	 dpp 	2122	1688.7	1660.3	2462.8	0.54	 -/ 	0.6857	1.4584	347.9308
254	chr3L	8998000	8998360	8998160	2737.9	Promoter	http://genome.ucsc.edu/cgi-bin/hgTracks?position=chr3L:8993000-9003360	"Doc3,CG5087,CG5194,"	"137,-2494,3563,"	 Doc3 	137	263.8	1707.5	2737.9	3.38	 // 	0.0963	10.3795	292.689
255	chr3L	13401570	13401920	13401740	2460.5	Intergenic	http://genome.ucsc.edu/cgi-bin/hgTracks?position=chr3L:13396570-13406920	"CG10222,CG10724,sens,"	"2888,4189,-7515,"	 CG10222 	3813	775	1612.1	2460.5	1.67	 // 	0.315	3.1746	225.0172
256	chr3R	4007300	4007620	4007450	2743.1	Promoter	http://genome.ucsc.edu/cgi-bin/hgTracks?position=chr3R:4002300-4012620	"grn,CG33779,CG7800,"	"-286,22497,36249,"	 grn 	286	515.7	1764.7	2743.1	2.41	 // 	0.188	5.319	655.8554
257	chr3L	19037550	19037910	19037720	2449	UTR5	http://genome.ucsc.edu/cgi-bin/hgTracks?position=chr3L:19032550-19042910	"nkd,Acp76A,CG3797,"	"0,6170,15148,"	 nkd 	711	1113.7	2185	2449	1.14	 // 	0.4547	2.1991	288.1362
258	chr3R	17466800	17467370	17466980	2442.2	Intronic	http://genome.ucsc.edu/cgi-bin/hgTracks?position=chr3R:17461800-17472370	"E2f,CG6353,InR,"	"0,19927,-21937,"	 E2f 	3153	325.3	1415.5	2442.2	2.91	 // 	0.1332	7.5078	255.7854
259	chr3R	465950	466280	466120	2782.5	Intronic	http://genome.ucsc.edu/cgi-bin/hgTracks?position=chr3R:460950-471280	"CG9775,MED31,CG18271,"	"0,1575,3101,"	 CG9775 	637	2764.5	3171.2	2782.5	0.01	 -- 	0.9935	1.0065	127.3515
260	chr3R	1497920	1498240	1498060	2620.6	Intronic	http://genome.ucsc.edu/cgi-bin/hgTracks?position=chr3R:1492920-1503240	"CG1347,Xe7,CG1109,"	"0,-3009,-6892,"	 CG1347 	2626	1677.5	2743.5	2620.6	0.64	 /- 	0.6401	1.5622	131.9875
261	chr3L	21059650	21059990	21059840	2435.9	Intronic	http://genome.ucsc.edu/cgi-bin/hgTracks?position=chr3L:21054650-21064990	"siz,ko,CG33285,"	"0,8826,21522,"	 siz 	1147	630.6	1668.8	2435.9	1.95	 // 	0.2589	3.863	260.8216
262	chr3R	12526430	12526880	12526650	2431.9	Intronic	http://genome.ucsc.edu/cgi-bin/hgTracks?position=chr3R:12521430-12531880	"Ubx,CG31498,CG31217,"	"0,-35190,-45161,"	 Ubx 	33698	1317.4	2339.2	2431.9	0.88	 /- 	0.5417	1.8459	123.3792
263	chrUextra	593230	593550	593380	2939.9	Intronic	http://genome.ucsc.edu/cgi-bin/hgTracks?position=chrUextra:588230-598550		","	  	NaN 	840.3	2948.6	2939.9	1.81	 /- 	0.2858	3.4988	82.0768
264	chr3R	20998640	20998990	20998830	2425.6	Intronic	http://genome.ucsc.edu/cgi-bin/hgTracks?position=chr3R:20993640-21003990	"CG34110,CG13652,dan,"	"0,-11229,11904,"	 dan 	11904	1290.8	1877.6	2425.6	0.91	 // 	0.5321	1.8792	340.096
265	chrX	11040670	11040990	11040830	2454.7	Promoter	http://genome.ucsc.edu/cgi-bin/hgTracks?position=chrX:11035670-11045990	"ran,CG15201,CG1908,"	"0,-1985,2651,"	 ran 	219	482.4	1980.4	2454.7	2.35	 // 	0.1965	5.089	781.6322
266	chr2R	17080300	17080630	17080470	2620.6	Intergenic	http://genome.ucsc.edu/cgi-bin/hgTracks?position=chr2R:17075300-17085630	"tud,CG15658,Glycogenin,"	"-567,607,7521,"	 CG15658 	607	3652.2	2747.8	2620.6	-0.48	 \- 	1.3936	0.7176	71.8629
267	chrX	11882900	11883230	11883090	2501.7	Promoter	http://genome.ucsc.edu/cgi-bin/hgTracks?position=chrX:11877900-11888230	"tsg,CG18130,gd,"	"-144,1055,-1310,"	 tsg 	144	4054.5	2530.5	2501.7	-0.7	 \- 	1.6207	0.617	68.0937
268	chr3L	4408900	4409280	4409060	2406.7	Intronic	http://genome.ucsc.edu/cgi-bin/hgTracks?position=chr3L:4403900-4414280	"CG11347,CG15019,Syx17,"	"0,-3001,-3891,"	 CG11347 	1916	1540.5	2265	2406.7	0.64	 /- 	0.6401	1.5623	183.8418
269	chr3R	1157680	1158010	1157850	2719.6	Intronic	http://genome.ucsc.edu/cgi-bin/hgTracks?position=chr3R:1152680-1163010	"l(3)82Fd,CG11999,CG1161,"	"0,21588,22971,"	 l(3)82Fd 	3776	1820.5	2223.1	2719.6	0.58	 // 	0.6694	1.4939	41.6154
270	chr3R	12761850	12762200	12762030	2664.7	Intronic	http://genome.ucsc.edu/cgi-bin/hgTracks?position=chr3R:12756850-12767200	"Abd-B,CG14909,Actn3,"	"0,38909,39589,"	 Abd-B 	1732	313.4	1490.2	2664.7	3.09	 // 	0.1176	8.5018	94.8986
271	chr3R	4634010	4634340	4634190	2475.9	Intergenic	http://genome.ucsc.edu/cgi-bin/hgTracks?position=chr3R:4629010-4639340	"CG9837,CG8359,Tcp-1eta,"	"479,-887,-2232,"	 CG9837 	1343	786.2	1641.3	2475.9	1.65	 // 	0.3175	3.1494	198.4307
272	chr2R	12183350	12183710	12183530	2394.1	CDS	http://genome.ucsc.edu/cgi-bin/hgTracks?position=chr2R:12178350-12188710	"Atg9,CG7747,CG30100,"	"0,-1899,-3770,"	 Atg9 	1624	2593.4	2671.5	2394.1	-0.12	 -- 	1.0832	0.9232	99.6417
273	chr2R	11266030	11266360	11266190	2484.5	Intronic	http://genome.ucsc.edu/cgi-bin/hgTracks?position=chr2R:11261030-11271360	"dup,SRPK,Pms2,"	"0,2032,-7169,"	 SRPK 	2032	546.8	1522	2484.5	2.18	 // 	0.2201	4.5435	395.4988
274	chr2R	15556510	15556890	15556720	2388.4	Promoter	http://genome.ucsc.edu/cgi-bin/hgTracks?position=chr2R:15551510-15561890	"hrg,isopeptidase-T-3,CG11018,"	"0,1403,-5477,"	 hrg 	155	4013	2822	2388.4	-0.75	 \- 	1.6802	0.5952	179.5852
275	chrX	10821530	10821830	10821680	2668.1	Intronic	http://genome.ucsc.edu/cgi-bin/hgTracks?position=chrX:10816530-10826830	"CG2145,v,CG11203,"	"0,-2009,-7351,"	 CG2145 	249	2490.4	2226.8	2668.1	0.1	 -- 	0.9334	1.0714	125.5581
276	chrX	4864530	4864840	4864700	2725.9	Intergenic	http://genome.ucsc.edu/cgi-bin/hgTracks?position=chrX:4859530-4869840	"SIP3,Ptp4E,CG12680,"	"-9667,-15242,26871,"	 SIP3 	9667	1709.4	1818.8	2725.9	0.67	 -/ 	0.6271	1.5947	69.03
277	chrX	1717830	1718210	1718020	2386.1	Intergenic	http://genome.ucsc.edu/cgi-bin/hgTracks?position=chrX:1712830-1723210	"CG14799,CG14811,CG14810,"	"1672,-1837,-3646,"	 CG14799 	1672	3141.7	2710.2	2386.1	-0.4	 -- 	1.3167	0.7595	165.0814
278	chr2L	356150	356490	356340	2385.5	Intronic	http://genome.ucsc.edu/cgi-bin/hgTracks?position=chr2L:351150-361490	"Ent1,Plc21C,al,"	"0,-9791,21775,"	 Ent1 	1528	575.7	1646	2385.5	2.05	 // 	0.2413	4.1435	256.616
279	chr2L	12466600	12466950	12466750	2645.8	Intronic	http://genome.ucsc.edu/cgi-bin/hgTracks?position=chr2L:12461600-12471950	"bun,CG17024,CG5418,"	"0,-11799,-13520,"	 bun 	5513	2123.6	2317.5	2645.8	0.32	 -- 	0.8026	1.2459	51.3891
280	chrX	17724560	17724950	17724680	2384.4	Promoter	http://genome.ucsc.edu/cgi-bin/hgTracks?position=chrX:17719560-17729950	"CG6398,Socs16D,CG12986,"	"192,-3292,-11032,"	 CG6398 	192	685.4	1766.3	2384.4	1.8	 // 	0.2874	3.4789	453.6416
281	chrX	486870	487460	487030	2382.1	Intronic	http://genome.ucsc.edu/cgi-bin/hgTracks?position=chrX:481870-492460	"vnd,Appl,CG13366,"	"0,-14858,17548,"	 vnd 	1956	4225.7	2720.8	2382.1	-0.83	 \- 	1.7739	0.5637	101.8394
282	chr3L	3307830	3308170	3307990	2640.7	Promoter	http://genome.ucsc.edu/cgi-bin/hgTracks?position=chr3L:3302830-3313170	"ZnT63C,CG14968,dro2,"	"0,-4882,6358,"	 ZnT63C 	65	1397.5	2365.7	2640.7	0.92	 /- 	0.5292	1.8896	133.3106
283	chr3L	14445580	14445920	14445750	2368.9	Intronic	http://genome.ucsc.edu/cgi-bin/hgTracks?position=chr3L:14440580-14450920	"bbg,CG3919,stwl,"	"0,-39914,-42727,"	 bbg 	4077	949.2	1785.9	2368.9	1.32	 // 	0.4007	2.4958	214.8866
284	chr3L	21836520	21836830	21836660	2677.3	Intergenic	http://genome.ucsc.edu/cgi-bin/hgTracks?position=chr3L:21831520-21841830	"CG14563,CG7145,Nopp140,"	"-1205,-2196,-6873,"	 CG14563 	1205	906.9	2134.1	2677.3	1.56	 // 	0.3388	2.952	126.9005
285	chr2R	9458080	9458360	9458230	2363.8	Intergenic	http://genome.ucsc.edu/cgi-bin/hgTracks?position=chr2R:9453080-9463360	"CG13335,CG6191,CG13334,"	"658,9840,-10620,"	 CG13335 	3504	1081.1	1703.3	2363.8	1.13	 // 	0.4573	2.1865	435.2359
286	chr3R	20692460	20692790	20692630	2355.8	Intergenic	http://genome.ucsc.edu/cgi-bin/hgTracks?position=chr3R:20687460-20697790	"Ela,CycB3,CG13641,"	"-205,1444,-2128,"	 Ela 	1558	432	1393.8	2355.8	2.45	 // 	0.1834	5.4534	563.988
287	chr2L	4823650	4824220	4824040	2351.8	Intronic	http://genome.ucsc.edu/cgi-bin/hgTracks?position=chr2L:4818650-4829220	"CG15628,CG2976,CG3225,"	"0,5390,-5830,"	 CG15628 	2265	1165.5	2061	2351.8	1.01	 // 	0.4956	2.0178	206.7781
288	chr3L	14627770	14628110	14627940	2459.3	Intronic	http://genome.ucsc.edu/cgi-bin/hgTracks?position=chr3L:14622770-14633110	"dlp,RecQ5,CG9628,"	"0,-2767,-6666,"	 dlp 	2221	2991.3	2415	2459.3	-0.28	 -- 	1.2163	0.8222	53.2315
289	chr2R	7342870	7343200	7343050	2336.9	Intronic	http://genome.ucsc.edu/cgi-bin/hgTracks?position=chr2R:7337870-7348200	"E(Pc),CG33472,CG7777,"	"0,-3931,-13322,"	 E(Pc) 	2759	2408.1	2200.9	2336.9	-0.04	 -- 	1.0305	0.9704	140.6578
290	chr3L	9454750	9455210	9454980	2332.9	Intronic	http://genome.ucsc.edu/cgi-bin/hgTracks?position=chr3L:9449750-9460210	"CG32043,CG3434,CG3552,"	"0,-1106,-2505,"	 CG32043 	726	1136.6	2222.6	2332.9	1.04	 /- 	0.4872	2.0525	354.0056
291	chr2L	1886510	1886870	1886690	2352.3	Intronic	http://genome.ucsc.edu/cgi-bin/hgTracks?position=chr2L:1881510-1891870	"CG7337,CG15358,CG31663,"	"0,-2634,-6046,"	 CG7337 	1707	703.9	1502.4	2352.3	1.74	 // 	0.2992	3.3418	98.8169
292	chr2R	2460950	2461730	2461120	2643.5	Intronic	http://genome.ucsc.edu/cgi-bin/hgTracks?position=chr2R:2455950-2466730	"jing,CG15233,CG15234,"	"0,26289,33374,"	 CG15233 	27363	1342.6	2475.4	2643.5	0.98	 /- 	0.5079	1.9689	304.0216
293	chr2L	518470	518790	518620	2377.5	Intergenic	http://genome.ucsc.edu/cgi-bin/hgTracks?position=chr2L:513470-523790	"ush,lwr,Spp,"	"4846,22614,24155,"	 ush 	4846	462.4	1651.9	2377.5	2.36	 // 	0.1945	5.1421	336.321
294	chr3L	22058860	22059270	22059080	2328.3	Promoter	http://genome.ucsc.edu/cgi-bin/hgTracks?position=chr3L:22053860-22064270	"CG14561,TyrR,CG7139,"	"0,-699,1263,"	 CG14561 	39	2257.7	2033.9	2328.3	0.04	 -- 	0.9697	1.0313	691.3521
295	chr3L	11685820	11686350	11686160	2320.3	Intergenic	http://genome.ucsc.edu/cgi-bin/hgTracks?position=chr3L:11680820-11691350	"CG14135,CG11652,CG14133,"	"-303,793,-1661,"	 CG14135 	1414	1457.5	2061.5	2320.3	0.67	 /- 	0.6281	1.592	455.6722
296	chr3R	912670	913000	912820	2561.7	Promoter	http://genome.ucsc.edu/cgi-bin/hgTracks?position=chr3R:907670-918000	"corto,CG12007,CG12589,"	"-412,40989,50088,"	 corto 	412	707.6	2453.1	2561.7	1.86	 /- 	0.2762	3.6202	557.561
297	chr2R	15866470	15866810	15866630	2548	Intergenic	http://genome.ucsc.edu/cgi-bin/hgTracks?position=chr2R:15861470-15871810	"CG8654,CG16898,CG10822,"	"1943,24493,-27174,"	 CG8654 	1943	1125.5	2011.2	2548	1.18	 // 	0.4417	2.2638	98.1551
298	chrX	11216290	11216670	11216510	2309.4	Promoter	http://genome.ucsc.edu/cgi-bin/hgTracks?position=chrX:11211290-11221670	"sisA,l(1)10Bb,CG1657,"	"-131,1820,2984,"	 sisA 	131	5229.7	2890.9	2309.4	-1.18	 \- 	2.2645	0.4416	243.8296
299	chr2R	2487880	2488210	2488070	2307.2	CDS	http://genome.ucsc.edu/cgi-bin/hgTracks?position=chr2R:2482880-2493210	"jing,CG15233,CG15234,"	"0,0,6424,"	 CG15233 	413	2394.8	2734	2307.2	-0.05	 -- 	1.038	0.9634	61.3342
300	chr2L	13229360	13229940	13229770	2302.6	Promoter	http://genome.ucsc.edu/cgi-bin/hgTracks?position=chr2L:13224360-13234940	"CG16815,CG16813,Prosalpha6T,"	"0,-1363,2268,"	 CG16815 	129	6279.6	3791.8	2302.6	-1.45	 \\ 	2.7272	0.3667	120.0072
301	chr2L	15013380	15013690	15013540	2605.8	Intergenic	http://genome.ucsc.edu/cgi-bin/hgTracks?position=chr2L:15008380-15018690	"l(2)35Bd,GABA-B-R1,CG4103,"	"-1768,3613,-3943,"	 l(2)35Bd 	3600	1068.5	2622.2	2605.8	1.29	 /- 	0.41	2.4388	228.9216
302	chr3R	12068350	12068660	12068500	2608.6	Promoter	http://genome.ucsc.edu/cgi-bin/hgTracks?position=chr3R:12063350-12073660	"tara,bor,Mat89Bb,"	"0,18571,21389,"	 tara 	40	309.7	2086.9	2608.6	3.07	 // 	0.1187	8.4225	325.3667
303	chr2R	18965150	18965500	18965320	2317.5	CDS	http://genome.ucsc.edu/cgi-bin/hgTracks?position=chr2R:18960150-18970500	"Art7,CG3085,Gr59a,"	"0,-939,2763,"	 Art7 	1239	7619.3	4711.3	2317.5	-1.72	 \\ 	3.2878	0.3042	111.0265
304	chr3L	11350000	11350330	11350180	2299.7	Intergenic	http://genome.ucsc.edu/cgi-bin/hgTracks?position=chr3L:11345000-11355330	"CG6163,CG6168,CG11726,"	"4905,-35361,37690,"	 CG6163 	7805	443.8	1310.6	2299.7	2.37	 // 	0.193	5.1815	173.8743
305	chr2L	9421300	9421620	9421460	2531.4	Intronic	http://genome.ucsc.edu/cgi-bin/hgTracks?position=chr2L:9416300-9426620	"CG3759,Fbp2,FucTB,"	"0,5399,7369,"	 CG3759 	4868	803.9	2243.3	2531.4	1.65	 // 	0.3176	3.1487	42.9509
306	chrX	2359660	2359990	2359840	2501.1	Intronic	http://genome.ucsc.edu/cgi-bin/hgTracks?position=chrX:2354660-2364990	"boi,trol,z,"	"0,5175,-15257,"	 boi 	4196	1204.1	1776.4	2501.1	1.05	 // 	0.4814	2.0772	176.0075
307	chr3R	915940	916290	916120	2536	Intergenic	http://genome.ucsc.edu/cgi-bin/hgTracks?position=chr3R:910940-921290	"corto,CG12007,CG12589,"	"-3712,37689,46788,"	 corto 	3712	1047.7	2921.1	2536	1.28	 /\ 	0.4131	2.4205	130.862
308	chrX	22238370	22238710	22238550	2614.4	Intronic	http://genome.ucsc.edu/cgi-bin/hgTracks?position=chrX:22233370-22243710	"fog,CG12446,CG42346,"	"0,-24779,30008,"	 fog 	18429	820.2	2023.3	2614.4	1.67	 // 	0.3137	3.1873	187.0442
309	chr2R	17138290	17138830	17138630	2289.4	Promoter	http://genome.ucsc.edu/cgi-bin/hgTracks?position=chr2R:17133290-17143830	"CG18375,Rgk3,CG30391,"	"-172,5114,13709,"	 CG18375 	172	1379.7	1968.8	2289.4	0.73	 // 	0.6026	1.6594	377.9772
310	chr2R	17254630	17255210	17255030	2286.6	Intronic	http://genome.ucsc.edu/cgi-bin/hgTracks?position=chr2R:17249630-17260210	"cv-2,CG10795,CG17974,"	"0,15701,-16681,"	 cv-2 	11937	549.1	1651.3	2286.6	2.06	 // 	0.2401	4.1646	177.6722
311	chr3R	284000	284360	284190	2283.1	Intergenic	http://genome.ucsc.edu/cgi-bin/hgTracks?position=chr3R:279000-289360	"CG31522,CG31523,CG14650,"	"-5154,6948,-17140,"	 CG31522 	5154	2769	2594.6	2283.1	-0.28	 -- 	1.2128	0.8245	41.5274
312	chr3L	5614210	5614570	5614390	2395.3	Intergenic	http://genome.ucsc.edu/cgi-bin/hgTracks?position=chr3L:5609210-5619570	"Blimp-1,Eaf6,mthl2,"	"9692,-13050,-14102,"	 Blimp-1 	9692	1835.4	2012.7	2395.3	0.38	 -/ 	0.7662	1.3051	122.8429
313	chr2L	18895390	18895740	18895560	2294	Intergenic	http://genome.ucsc.edu/cgi-bin/hgTracks?position=chr2L:18890390-18900740	"tup,ssp3,CG10602,"	"-14304,20964,-36348,"	 tup 	14304	1985	2329.7	2294	0.21	 -- 	0.8653	1.1556	272.0783
314	chr2L	18875060	18875430	18875220	2339.2	Intronic	http://genome.ucsc.edu/cgi-bin/hgTracks?position=chr2L:18870060-18880430	"tup,CG10602,mRpL13,"	"0,-16008,-16030,"	 tup 	6036	1713.1	2149.5	2339.2	0.45	 /- 	0.7323	1.3655	102.0888
315	chr2R	19414280	19414770	19414510	2272.8	Intronic	http://genome.ucsc.edu/cgi-bin/hgTracks?position=chr2R:19409280-19419770	"CG5360,bw,chrw,"	"0,817,-3414,"	 CG5360 	3130	530.5	1699	2272.8	2.1	 // 	0.2334	4.2841	342.4488
316	chr3R	2230830	2231140	2230990	2567.4	Intronic	http://genome.ucsc.edu/cgi-bin/hgTracks?position=chr3R:2225830-2236140	"CG1021,gpp,CG10277,"	"0,1607,-16964,"	 CG1021 	623	725.4	1947.6	2567.4	1.82	 // 	0.2825	3.5393	201.915
317	chr3R	12887310	12887630	12887490	2508	Intronic	http://genome.ucsc.edu/cgi-bin/hgTracks?position=chr3R:12882310-12892630	"Dad,CG3983,mRpS11,"	"0,8754,10962,"	 Dad 	6872	1327.8	2472.7	2508	0.92	 /- 	0.5294	1.8888	197.0603
318	chr2L	15762320	15762670	15762490	2471.9	Promoter	http://genome.ucsc.edu/cgi-bin/hgTracks?position=chr2L:15757320-15767670	"Gli,CG3793,wek,"	"0,1739,3984,"	 Gli 	82	424.6	1810.3	2471.9	2.54	 // 	0.1718	5.8221	325.5959
319	chr3L	14960960	14961330	14961200	2255.7	Intergenic	http://genome.ucsc.edu/cgi-bin/hgTracks?position=chr3L:14955960-14966330	"Tom,Brd,Ocho,"	"1246,4568,6747,"	 Tom 	1246	1041.1	1814.5	2255.7	1.12	 // 	0.4615	2.1667	615.6583
320	chrX	2119700	2120010	2119870	2549.7	Promoter	http://genome.ucsc.edu/cgi-bin/hgTracks?position=chrX:2114700-2125010	"pcx,CG14052,Vinc,"	"0,-1172,-3378,"	 pcx 	127	3434.4	3274	2549.7	-0.43	 -\ 	1.347	0.7424	100.0965
321	chr3L	21138950	21139450	21139230	2257.4	CDS	http://genome.ucsc.edu/cgi-bin/hgTracks?position=chr3L:21133950-21144450	"Ac78C,CG10565,CG10566,"	"0,-10089,-12818,"	 CG10565 	10089	1287.8	2769	2257.4	0.81	 /\ 	0.5705	1.7529	324.3071
322	chr2L	9146230	9146880	9146670	2252.8	Intronic	http://genome.ucsc.edu/cgi-bin/hgTracks?position=chr2L:9141230-9151880	"CG32982,CG13108,CG9586,"	"0,17564,18749,"	 CG32982 	4530	1258.9	1501.9	2252.8	0.84	 -/ 	0.5588	1.7895	153.1742
323	chr3R	25866680	25867030	25866860	2347.8	Promoter	http://genome.ucsc.edu/cgi-bin/hgTracks?position=chr3R:25861680-25872030	"Sry-alpha,Sry-beta,janA,"	"76,-107,-1601,"	 Sry-alpha 	76	3111.3	2362.5	2347.8	-0.41	 \- 	1.3252	0.7546	262.2101
324	chr3R	5700110	5700430	5700260	2605.8	Promoter	http://genome.ucsc.edu/cgi-bin/hgTracks?position=chr3R:5695110-5705430	"CG34360,CG12418,Teh1,"	"142,602,-6418,"	 CG34360 	142	566.8	1997.9	2605.8	2.2	 // 	0.2175	4.5971	237.7384
325	chr2L	3825390	3825700	3825530	2609.2	Promoter	http://genome.ucsc.edu/cgi-bin/hgTracks?position=chr2L:3820390-3830700	"slp1,slp2,CG3407,"	"149,11311,-12123,"	 slp1 	149	1705.7	1976.2	2609.2	0.61	 -/ 	0.6537	1.5297	297.289
326	chr3L	14170610	14170950	14170790	2403.3	UTR5	http://genome.ucsc.edu/cgi-bin/hgTracks?position=chr3L:14165610-14175950	"D,nan,nuf,"	"0,8553,13186,"	 D 	930	616.5	2086.4	2403.3	1.96	 // 	0.2565	3.8984	259.1271
327	chr2L	8478430	8478750	8478590	2506.2	Intergenic	http://genome.ucsc.edu/cgi-bin/hgTracks?position=chr2L:8473430-8483750	"CheA29a,CG13087,d,"	"-502,-1523,3893,"	 CheA29a 	1242	984	1732.4	2506.2	1.35	 // 	0.3926	2.547	261.3852
328	chr3R	4673810	4674140	4673970	2577.7	Intronic	http://genome.ucsc.edu/cgi-bin/hgTracks?position=chr3R:4668810-4679140	"pyd,CG9731,CG8379,"	"0,13745,-20963,"	 pyd 	1960	769.1	1879.2	2577.7	1.74	 // 	0.2984	3.3516	158.115
329	chr2L	15012620	15012970	15012810	2417	Intergenic	http://genome.ucsc.edu/cgi-bin/hgTracks?position=chr2L:15007620-15017970	"l(2)35Bd,CG4103,NC2beta,"	"-1038,-3213,-4272,"	 l(2)35Bd 	2870	2336.3	2842.6	2417	0.05	 /- 	0.9666	1.0346	39.7673
330	chr2L	4282120	4282440	4282270	2368.9	Intergenic	http://genome.ucsc.edu/cgi-bin/hgTracks?position=chr2L:4277120-4287440	"tutl,Art2,CG15425,"	"880,-2980,-23944,"	 tutl 	880	976.6	2151.6	2368.9	1.28	 // 	0.4122	2.4257	75.3739
331	chr3L	15037070	15037410	15037240	2437.6	Promoter	http://genome.ucsc.edu/cgi-bin/hgTracks?position=chr3L:15032070-15042410	"CG42333,ind,CG11552,"	"0,-63,-1570,"	 ind 	63	262.3	1406	2437.6	3.22	 // 	0.1076	9.2931	276.3332
332	chr2L	282300	282650	282440	2220.2	CDS	http://genome.ucsc.edu/cgi-bin/hgTracks?position=chr2L:277300-287650	"CG11601,smo,CG3625,"	"0,-273,944,"	 CG11601 	841	2042.8	2608.9	2220.2	0.12	 /- 	0.9201	1.0868	169.2638
333	chr2R	6731480	6731800	6731620	2590.3	Promoter	http://genome.ucsc.edu/cgi-bin/hgTracks?position=chr2R:6726480-6736800	"CG30015,CG7686,CG12344,"	"0,-5389,-9879,"	 CG30015 	92	267.5	1515.7	2590.3	3.28	 // 	0.1033	9.6839	460.3634
334	chr2R	11563320	11563700	11563530	2208.8	Promoter	http://genome.ucsc.edu/cgi-bin/hgTracks?position=chr2R:11558320-11568700	"fus,CG8207,Vha14,"	"0,1190,3397,"	 fus 	72	849.1	1820.9	2208.8	1.38	 // 	0.3844	2.6012	536.9124
335	chr2L	17742920	17743280	17743130	2513.1	Intergenic	http://genome.ucsc.edu/cgi-bin/hgTracks?position=chr2L:17737920-17748280	"CadN,CadN2,CG15147,"	"-3609,45174,-116785,"	 CadN 	3609	671.3	1673.1	2513.1	1.9	 // 	0.2671	3.7436	43.4185
336	chr3L	5963760	5964080	5963910	2345.5	Intronic	http://genome.ucsc.edu/cgi-bin/hgTracks?position=chr3L:5958760-5969080	"CG10479,CG33993,CG32406,"	"0,-20155,26403,"	 CG10479 	5195	1872.4	2197.7	2345.5	0.32	 -- 	0.7983	1.2527	29.4627
337	chr3L	14957930	14958250	14958100	2303.7	Intergenic	http://genome.ucsc.edu/cgi-bin/hgTracks?position=chr3L:14952930-14963250	"Tom,Brd,Ocho,"	"4346,7668,9847,"	 Tom 	4346	1098.1	2007.4	2303.7	1.07	 // 	0.4767	2.0979	83.0109
338	chr2L	3000660	3001030	3000830	2192.7	Intergenic	http://genome.ucsc.edu/cgi-bin/hgTracks?position=chr2L:2995660-3006030	"CG3558,okr,Bem46,"	"-2216,-8069,-10736,"	 CG3558 	7867	271.2	1871.3	2192.7	3.01	 // 	0.1237	8.0856	181.0121
339	chr2R	20701240	20701580	20701400	2431.3	Intergenic	http://genome.ucsc.edu/cgi-bin/hgTracks?position=chr2R:20696240-20706580	"Dll,CG3611,CG12849,"	"952,-14315,-15264,"	 Dll 	952	1040.3	2027.6	2431.3	1.22	 // 	0.4279	2.3371	133.4056
340	chr2L	15313540	15313870	15313710	2404.4	Intergenic	http://genome.ucsc.edu/cgi-bin/hgTracks?position=chr2L:15308540-15318870	"nht,CG15262,esg,"	"4243,-14447,20153,"	 nht 	5191	2120.6	2436.7	2404.4	0.18	 -- 	0.882	1.1338	62.3105
341	chr2R	8342430	8342790	8342630	2187	Intronic	http://genome.ucsc.edu/cgi-bin/hgTracks?position=chr2R:8337430-8347790	"Lac,Dyb,dgt5,"	"0,-2202,10546,"	 Lac 	1935	2055.4	2354.6	2187	0.09	 -- 	0.9398	1.064	194.9653
342	chr3R	24898770	24899210	24899040	2187	Intronic	http://genome.ucsc.edu/cgi-bin/hgTracks?position=chr3R:24893770-24904210	"CG11873,cul-5,Sirt7,"	"0,-10159,-14114,"	 CG11873 	8976	401.6	1620.6	2187	2.44	 // 	0.1836	5.4458	281.1486
343	chr3R	11859870	11860220	11860040	2222.5	Promoter	http://genome.ucsc.edu/cgi-bin/hgTracks?position=chr3R:11854870-11865220	"pnr,CG10264,CG17631,"	"0,9298,-10031,"	 pnr 	71	526.1	1808.7	2222.5	2.08	 // 	0.2367	4.2246	353.719
344	chr2L	14489130	14489460	14489300	2490.2	Intergenic	http://genome.ucsc.edu/cgi-bin/hgTracks?position=chr2L:14484130-14494460	"noc,CG33648,CG15283,"	"1561,35625,-38484,"	 noc 	1561	973.6	1964	2490.2	1.35	 // 	0.391	2.5577	83.5627
345	chr3R	13220080	13220530	13220290	2179	Promoter	http://genome.ucsc.edu/cgi-bin/hgTracks?position=chr3R:13215080-13225530	"CREG,Sur-8,sds22,"	"0,632,-1546,"	 CREG 	15	932.9	1656.6	2179	1.22	 // 	0.4281	2.3358	309.1514
346	chrX	8108040	8108480	8108240	2177.3	Intronic	http://genome.ucsc.edu/cgi-bin/hgTracks?position=chrX:8103040-8113480	"sdt,CG2147,sni,"	"0,26476,27290,"	 sdt 	1921	1334.5	1803.9	2177.3	0.71	 // 	0.6129	1.6316	100.0998
347	chr2L	4684370	4684720	4684540	2295.1	Promoter	http://genome.ucsc.edu/cgi-bin/hgTracks?position=chr2L:4679370-4689720	"CG11929,Bsg25A,CG15634,"	"0,-81,2972,"	 Bsg25A 	81	2622.3	2664.1	2295.1	-0.19	 -- 	1.1425	0.8753	16.157
348	chr2L	8521850	8522160	8522010	2560	Promoter	http://genome.ucsc.edu/cgi-bin/hgTracks?position=chr2L:8516850-8527160	"Acer,CG13091,CG13090,"	"0,-277,-2830,"	 Acer 	112	592.8	1806.6	2560	2.11	 // 	0.2315	4.3187	531.0155
349	chr2L	4363690	4364020	4363870	2169.3	Intronic	http://genome.ucsc.edu/cgi-bin/hgTracks?position=chr2L:4358690-4369020	"Traf4,CG15429,CG17612,"	"0,-9840,16637,"	 Traf4 	1322	231.2	1554.9	2169.3	3.23	 // 	0.1066	9.3835	248.6021
350	chr3R	10505690	10506280	10505870	2163.6	Intronic	http://genome.ucsc.edu/cgi-bin/hgTracks?position=chr3R:10500690-10511280	"Neu3,CG3509,Rad17,"	"0,-15326,-16956,"	 Neu3 	7443	1440.4	1803.4	2163.6	0.59	 // 	0.6658	1.502	118.2379
351	chr3R	2714600	2714940	2714750	2156.1	Intergenic	http://genome.ucsc.edu/cgi-bin/hgTracks?position=chr3R:2709600-2719940	"Antp,ftz,Scr,"	"7224,-22800,-38864,"	 ftz 	24705	532.8	1761	2156.1	2.02	 // 	0.2471	4.0472	89.6311
352	chr2L	16329670	16330030	16329860	2161.9	Promoter	http://genome.ucsc.edu/cgi-bin/hgTracks?position=chr2L:16324670-16335030	"CG4440,mRpL4,CG31817,"	"66,-732,762,"	 CG4440 	66	1428.6	1793.3	2161.9	0.6	 // 	0.6608	1.5133	338.1991
353	chr2R	10318510	10318850	10318640	2149.8	Intronic	http://genome.ucsc.edu/cgi-bin/hgTracks?position=chr2R:10313510-10323850	"phyl,CG17386,CG17388,"	"0,-7488,11103,"	 phyl 	1200	1483.4	1971.9	2149.8	0.54	 /- 	0.69	1.4493	390.8901
354	chr3R	1153610	1154120	1153790	2145.3	Intronic	http://genome.ucsc.edu/cgi-bin/hgTracks?position=chr3R:1148610-1159120	"l(3)82Fd,CG11999,Tim17b1,"	"0,25648,-26879,"	 l(3)82Fd 	4224	338.6	1183.9	2145.3	2.66	 // 	0.1578	6.3353	99.1888
355	chr2L	7138430	7138780	7138600	2249.9	Intronic	http://genome.ucsc.edu/cgi-bin/hgTracks?position=chr2L:7133430-7143780	"Pvf3,CG4495,CG4496,"	"0,43635,46860,"	 Pvf3 	4917	810.6	1493.9	2249.9	1.47	 // 	0.3603	2.7756	125.9149
356	chrX	17054520	17054840	17054690	2220.2	UTR5	http://genome.ucsc.edu/cgi-bin/hgTracks?position=chrX:17049520-17059840	"baz,xmas-2,xmas-1,"	"0,-1351,-6177,"	 baz 	629	456.4	1888.7	2220.2	2.28	 // 	0.2056	4.8643	341.3189
357	chrX	18693470	18693810	18693640	2266	Intronic	http://genome.ucsc.edu/cgi-bin/hgTracks?position=chrX:18688470-18698810	"Pk17E,bnb,CG7053,"	"0,-1928,-6092,"	 bnb 	1928	2857.9	2663.5	2266	-0.33	 -- 	1.2612	0.7929	175.5768
358	chr2R	21110530	21110850	21110680	2211	Intergenic	http://genome.ucsc.edu/cgi-bin/hgTracks?position=chr2R:21105530-21115850	"Kr,CG30429,CG33680,"	"3457,23309,25848,"	 Kr 	3457	1951	2101.8	2211	0.18	 -- 	0.8824	1.1333	47.0922
359	chrX	18578650	18579400	18579210	2130.4	Intergenic	http://genome.ucsc.edu/cgi-bin/hgTracks?position=chrX:18573650-18584400	"phm,Cyp18a1,CCKLR-17D1,"	"591,3359,22316,"	 phm 	591	1467.8	1565.5	2130.4	0.54	 -/ 	0.689	1.4514	323.6703
360	chr3R	488410	489020	488830	2128.7	Intronic	http://genome.ucsc.edu/cgi-bin/hgTracks?position=chr3R:483410-494020	"CG31531,CG12001,Karybeta3,"	"0,-5123,-8470,"	 CG31531 	3508	790.6	1515.1	2128.7	1.43	 // 	0.3714	2.6925	117.4453
361	chrX	587540	587860	587690	2377.5	Intronic	http://genome.ucsc.edu/cgi-bin/hgTracks?position=chrX:582540-592860	"sdk,skpA,Suv4-20,"	"0,-35753,-37615,"	 sdk 	6818	431.2	1508.8	2377.5	2.46	 // 	0.1814	5.5132	256.51
362	chr3R	17978760	17979360	17979190	2123.5	Intronic	http://genome.ucsc.edu/cgi-bin/hgTracks?position=chr3R:17973760-17984360	"CG31163,CG42390,CG31423,"	"0,-20101,-33283,"	 CG31163 	19611	634.3	1701.1	2123.5	1.74	 // 	0.2987	3.348	137.3829
363	chr2L	441770	442100	441930	2478.8	Intronic	http://genome.ucsc.edu/cgi-bin/hgTracks?position=chr2L:436770-447100	"ex,crq,CG4164,"	"0,6323,11180,"	 ex 	10678	1035.1	1627.5	2478.8	1.26	 // 	0.4176	2.3947	66.87
364	chr3R	4031420	4031790	4031580	2105.8	Intergenic	http://genome.ucsc.edu/cgi-bin/hgTracks?position=chr3R:4026420-4036790	"CG33779,CG7800,CG18249,"	"-1036,12119,14310,"	 CG33779 	1036	1535.3	1568.7	2105.8	0.46	 -/ 	0.7291	1.3716	111.4837
365	chr2L	9121050	9121350	9121190	2581.2	Intergenic	http://genome.ucsc.edu/cgi-bin/hgTracks?position=chr2L:9116050-9126350	"CG32982,Or30a,CG31609,"	"4560,-7905,-23014,"	 CG32982 	4560	1447.8	1758.4	2581.2	0.83	 // 	0.5609	1.7828	40.4297
366	chr2L	6611460	6611790	6611610	2307.2	Promoter	http://genome.ucsc.edu/cgi-bin/hgTracks?position=chr2L:6606460-6616790	"CG11050,CG11320,CG11319,"	"0,5520,-10544,"	 CG11050 	107	443.8	1599.9	2307.2	2.38	 // 	0.1924	5.1982	336.0598
367	chr2R	16848500	16848840	16848700	2084	Promoter	http://genome.ucsc.edu/cgi-bin/hgTracks?position=chr2R:16843500-16853840	"hbn,CG33704,CG15649,"	"-286,-10112,12024,"	 hbn 	286	773.6	1472.7	2084	1.43	 // 	0.3712	2.6941	214.2372
368	chr2L	8387140	8387470	8387300	2346.6	CDS	http://genome.ucsc.edu/cgi-bin/hgTracks?position=chr2L:8382140-8392470	"CG13384,CG13394,CG13393,"	"0,1426,-3168,"	 CG13384 	1180	1648.6	2710.2	2346.6	0.51	 /\ 	0.7026	1.4234	332.3672
369	chr2L	16405900	16406410	16406100	2073.2	Intronic	http://genome.ucsc.edu/cgi-bin/hgTracks?position=chr2L:16400900-16411410	"CG5888,jhamt,Idgf1,"	"0,-39123,39179,"	 Idgf1 	39179	3192.8	2540	2073.2	-0.62	 \- 	1.5401	0.6493	80.7291
370	chr3L	19035790	19036100	19035940	2359.2	Intronic	http://genome.ucsc.edu/cgi-bin/hgTracks?position=chr3L:19030790-19041100	"nkd,Acp76A,CG3797,"	"0,7950,16928,"	 nkd 	2491	704.7	1971.4	2359.2	1.74	 // 	0.2987	3.348	117.9787
371	chr2L	11455470	11455810	11455610	2065.2	Intergenic	http://genome.ucsc.edu/cgi-bin/hgTracks?position=chr2L:11450470-11460810	"salm,sala,CG6488,"	"-10007,30578,41183,"	 salm 	10007	2185.1	2338.7	2065.2	-0.08	 -- 	1.0581	0.9451	195.4776
372	chr2R	6470920	6471240	6471070	2721.9	Promoter	http://genome.ucsc.edu/cgi-bin/hgTracks?position=chr2R:6465920-6476240	"psq,CG11883,lola,"	"0,34098,-40303,"	 psq 	128	2018.4	2361.5	2721.9	0.43	 -- 	0.7415	1.3486	468.9951
373	chr2L	4031730	4032100	4031940	2064	Intronic	http://genome.ucsc.edu/cgi-bin/hgTracks?position=chr2L:4026730-4037100	"ed,CG10039,CG15423,"	"0,-22941,-25373,"	 ed 	562	994.4	1735.1	2064	1.05	 // 	0.4818	2.0757	291.8844
374	chr3R	4520210	4520550	4520370	2296.3	Promoter	http://genome.ucsc.edu/cgi-bin/hgTracks?position=chr3R:4515210-4525550	"hb,CG8112,CG33325,"	"0,6333,-14318,"	 hb 	48	2396.3	2393.3	2296.3	-0.06	 -- 	1.0435	0.9583	117.2761
375	chrX	17723470	17723810	17723650	2205.3	Intergenic	http://genome.ucsc.edu/cgi-bin/hgTracks?position=chrX:17718470-17728810	"CG6398,Socs16D,CG12986,"	"1222,-2262,-10002,"	 CG6398 	1222	757.3	1716.5	2205.3	1.54	 // 	0.3434	2.9122	283.3549
376	chr3R	21855360	21855690	21855530	2382.1	Promoter	http://genome.ucsc.edu/cgi-bin/hgTracks?position=chr3R:21850360-21860690	"HLHm5,m6,m4,"	"-73,3102,-5315,"	 HLHm5 	73	545.3	1617.9	2382.1	2.13	 // 	0.2289	4.368	168.0983
377	chr3L	20690350	20690680	20690520	2142.4	Intergenic	http://genome.ucsc.edu/cgi-bin/hgTracks?position=chr3L:20685350-20695680	"kni,CG34260,CG13253,"	"-2057,11984,15413,"	 kni 	2057	4491	3428.8	2142.4	-1.07	 \\ 	2.0962	0.477	51.9877
378	chr3L	9021980	9022800	9022600	2049.2	Intergenic	http://genome.ucsc.edu/cgi-bin/hgTracks?position=chr3L:9016980-9027800	"Doc2,Doc1,CG5144,"	"-9091,11876,17939,"	 Doc2 	9091	1507.1	2160.6	2049.2	0.44	 /- 	0.7355	1.3597	93.6887
379	chr3R	4526460	4527150	4526980	2047.4	Intronic	http://genome.ucsc.edu/cgi-bin/hgTracks?position=chr3R:4521460-4532150	"CG8112,hb,Cks85A,"	"0,-3440,13941,"	 CG8112 	277	1517.5	1779	2047.4	0.43	 -- 	0.7412	1.3492	120.5856
380	chr3R	18492610	18492970	18492790	2282	Intergenic	http://genome.ucsc.edu/cgi-bin/hgTracks?position=chr3R:18487610-18497970	"CG17623,CG6954,CG17622,"	"-1681,7100,-7824,"	 CG17623 	2320	723.9	1743	2282	1.66	 // 	0.3172	3.1523	167.3886
381	chr3R	15170960	15171280	15171110	2262.5	Intergenic	http://genome.ucsc.edu/cgi-bin/hgTracks?position=chr3R:15165960-15176280	"Dl,Ino80,CG3581,"	"-19175,23606,28368,"	 Dl 	19175	401.6	1549.6	2262.5	2.49	 // 	0.1775	5.6338	136.1919
382	chr2L	11075000	11075600	11075190	2044.6	Intergenic	http://genome.ucsc.edu/cgi-bin/hgTracks?position=chr2L:11070000-11080600	"Ast-C,CG14915,CG14914,"	"961,-3654,-5682,"	 CG14915 	4135	1118.9	1727.6	2044.6	0.87	 // 	0.5472	1.8274	80.5168
383	chr3L	2438410	2438730	2438560	2532	Intronic	http://genome.ucsc.edu/cgi-bin/hgTracks?position=chr3L:2433410-2443730	"CG32306,CG33231,CG33232,"	"0,26477,28342,"	 CG32306 	9258	406	1819.8	2532	2.64	 // 	0.1604	6.2357	610.2648
384	chr2R	8236210	8236530	8236380	2342.6	CDS	http://genome.ucsc.edu/cgi-bin/hgTracks?position=chr2R:8231210-8241530	"ana3,CG30047,CG8839,"	"0,2965,-4262,"	 CG30047 	2965	583.9	1827.8	2342.6	2	 // 	0.2492	4.0122	81.8714
385	chr3L	22393220	22393680	22393490	2040	Intronic	http://genome.ucsc.edu/cgi-bin/hgTracks?position=chr3L:22388220-22398680	"Ten-m,CG11449,laza,"	"0,53982,58425,"	 Ten-m 	7497	417.2	1784.9	2040	2.29	 // 	0.2045	4.8902	293.1972
386	chr3R	6425640	6426210	6426030	2036	Intronic	http://genome.ucsc.edu/cgi-bin/hgTracks?position=chr3R:6420640-6431210	"hth,CG34304,CG6465,"	"0,56137,75250,"	 hth 	5362	743.9	1803.4	2036	1.45	 // 	0.3654	2.7368	191.9833
387	chr3L	8664040	8664690	8664220	2053.2	Intergenic	http://genome.ucsc.edu/cgi-bin/hgTracks?position=chr3L:8659040-8669690	"h,CG6486,Arr2,"	"4638,-20109,-22184,"	 h 	4638	3320.2	2850.6	2053.2	-0.69	 -\ 	1.6171	0.6184	130.0015
388	chr3L	20974480	20974810	20974640	2113.8	Intergenic	http://genome.ucsc.edu/cgi-bin/hgTracks?position=chr3L:20969480-20979810	"CG33283,CG34000,CG33286,"	"-1890,3146,-6840,"	 CG33283 	2776	1874.6	2394.8	2113.8	0.17	 /- 	0.8869	1.1276	53.6255
389	chr2R	4114030	4114350	4114190	2352.3	Intergenic	http://genome.ucsc.edu/cgi-bin/hgTracks?position=chr2R:4109030-4119350	"CG33087,CG34217,dpn,"	"-947,1513,2285,"	 CG34217 	2039	381.6	1377.9	2352.3	2.62	 // 	0.1622	6.1645	105.7644
390	chr3L	9361810	9362160	9361970	2024	Intronic	http://genome.ucsc.edu/cgi-bin/hgTracks?position=chr3L:9356810-9367160	"CG4452,Fdxh,Klp67A,"	"0,1328,-1930,"	 CG4452 	971	1538.2	2109.7	2024	0.4	 /- 	0.76	1.3158	516.3791
391	chr3R	17319510	17320030	17319860	2022.8	Intergenic	http://genome.ucsc.edu/cgi-bin/hgTracks?position=chr3R:17314510-17325030	"CG31179,C15,CG7922,"	"4941,6116,-6884,"	 CG31179 	4941	399.4	1254.4	2022.8	2.34	 // 	0.1974	5.065	42.1841
392	chrX	5411370	5411860	5411670	2012	CDS	http://genome.ucsc.edu/cgi-bin/hgTracks?position=chrX:5406370-5416860	"CG12730,CG33980,CG4151,"	"0,11289,-15062,"	 CG12730 	377	915.1	1877.6	2012	1.14	 /- 	0.4548	2.1987	186.6991
393	chrX	6986830	6987180	6987020	2011.4	Promoter	http://genome.ucsc.edu/cgi-bin/hgTracks?position=chrX:6981830-6992180	"Sxl,CG4615,CG4617,"	"0,5585,9562,"	 Sxl 	110	3201	2792.8	2011.4	-0.67	 -\ 	1.5914	0.6284	42.1206
394	chr2R	9458460	9458770	9458600	2234.5	Intergenic	http://genome.ucsc.edu/cgi-bin/hgTracks?position=chr2R:9453460-9463770	"CG13335,CG6191,CG13334,"	"288,9470,-10990,"	 CG13335 	3134	846.9	1640.2	2234.5	1.4	 // 	0.379	2.6384	369.804
395	chrX	11216850	11217190	11217020	2216.8	Intergenic	http://genome.ucsc.edu/cgi-bin/hgTracks?position=chrX:11211850-11222190	"sisA,l(1)10Bb,CG1657,"	"-641,1310,2474,"	 sisA 	641	4650.3	2618	2216.8	-1.07	 \- 	2.0978	0.4767	133.5783
396	chr3R	23757190	23757510	23757330	2161.3	CDS	http://genome.ucsc.edu/cgi-bin/hgTracks?position=chr3R:23752190-23762510	"CG5508,Mes-4,CG31053,"	"0,1373,-3434,"	 CG5508 	1984	599.4	1392.2	2161.3	1.85	 // 	0.2774	3.6055	529.6093
397	chr3L	14146980	14147310	14147150	1999.4	Intergenic	http://genome.ucsc.edu/cgi-bin/hgTracks?position=chr3L:14141980-14152310	"D,Sox21b,nan,"	"21550,-22726,32193,"	 Sox21b 	22726	537.9	1586.1	1999.4	1.89	 // 	0.2691	3.7168	84.856
398	chr2R	5935360	5935670	5935520	2347.2	Intronic	http://genome.ucsc.edu/cgi-bin/hgTracks?position=chr2R:5930360-5940670	"CG18445,CG2249,CG12918,"	"0,1467,2846,"	 CG18445 	603	165.2	1200.3	2347.2	3.83	 // 	0.0704	14.2053	200.5138
399	chr3L	14966320	14966910	14966630	1989.1	Intergenic	http://genome.ucsc.edu/cgi-bin/hgTracks?position=chr3L:14961320-14971910	"Brd,Ocho,Tom,"	"-329,1317,-3213,"	 Brd 	862	1725.7	1705.9	1989.1	0.2	 -- 	0.8676	1.1526	203.8509
400	chr2R	6483600	6483900	6483750	2378.1	Intronic	http://genome.ucsc.edu/cgi-bin/hgTracks?position=chr2R:6478600-6488900	"psq,CG11883,CG16728,"	"0,21418,45568,"	 psq 	12552	1944.3	2118.2	2378.1	0.29	 -- 	0.8176	1.2231	102.99
401	chr2L	9705380	9705740	9705570	2026.8	Intronic	http://genome.ucsc.edu/cgi-bin/hgTracks?position=chr2L:9700380-9710740	"pelo,CG31710,CG4364,"	"0,0,3349,"	 CG31710 	374	368.3	1557	2026.8	2.46	 // 	0.1817	5.5039	196.7551
402	chr2R	3849160	3849490	3849330	2193.9	Promoter	http://genome.ucsc.edu/cgi-bin/hgTracks?position=chr2R:3844160-3854490	"Sep5,nito,CG2915,"	"0,660,-1798,"	 Sep5 	48	1253	1802.9	2193.9	0.81	 // 	0.5711	1.751	381.8578
403	chr3R	26101710	26102030	26101890	2060	Intergenic	http://genome.ucsc.edu/cgi-bin/hgTracks?position=chr3R:26096710-26107030	"hdc,CG18404,CG9682,"	"1765,-22070,-23333,"	 hdc 	1765	1481.9	1939.1	2060	0.48	 /- 	0.7194	1.3901	94.95
404	chr3L	15501830	15502190	15501990	2066.3	Promoter	http://genome.ucsc.edu/cgi-bin/hgTracks?position=chr3L:15496830-15507190	"Z600,gdl,CG7841,"	"170,554,-602,"	 Z600 	170	2301.4	1977.2	2066.3	-0.16	 -- 	1.1138	0.8978	92.5369
405	chr2R	20985970	20986310	20986100	2028.6	Promoter	http://genome.ucsc.edu/cgi-bin/hgTracks?position=chr2R:20980970-20991310	"Tkr,gol,CG30430,"	"0,-14257,30854,"	 Tkr 	353	766.9	1526.8	2028.6	1.4	 // 	0.378	2.6452	170.636
406	chrX	19114830	19115160	19114980	1987.9	UTR5	http://genome.ucsc.edu/cgi-bin/hgTracks?position=chrX:19109830-19120160	"CG7884,CG7876,CG7874,"	"0,-4357,-6009,"	 CG7884 	324	682.4	1406.5	1987.9	1.54	 // 	0.3433	2.9131	225.1703
407	chr2L	21877080	21877640	21877430	1974.2	Intergenic	http://genome.ucsc.edu/cgi-bin/hgTracks?position=chr2L:21872080-21882640	"CG11629,CG1421,CG1428,"	"19439,25631,28858,"	 CG11629 	20831	2637.1	2058.9	1974.2	-0.42	 \- 	1.3358	0.7486	218.6756
408	chr2L	5000300	5000620	5000470	2676.7	Promoter	http://genome.ucsc.edu/cgi-bin/hgTracks?position=chr2L:4995300-5005620	"Rtnl1,CG34126,CG31917,"	"0,-8034,9463,"	 Rtnl1 	128	810.6	1969.8	2676.7	1.72	 // 	0.3028	3.3021	426.3467
409	chr2L	19162530	19162870	19162650	1969.1	Intronic	http://genome.ucsc.edu/cgi-bin/hgTracks?position=chr2L:19157530-19167870	"brat,CG17568,CG17567,"	"0,17098,20440,"	 brat 	4076	227.5	1406.5	1969.1	3.11	 // 	0.1155	8.6562	159.5406
410	chr3L	20286180	20286550	20286350	1969.1	Intronic	http://genome.ucsc.edu/cgi-bin/hgTracks?position=chr3L:20281180-20291550	"gogo,CG6480,CG32226,"	"0,2547,3878,"	 gogo 	1881	3507	2608.9	1969.1	-0.83	 \- 	1.781	0.5615	64.2262
411	chr3R	2570410	2570740	2570550	1969.1	Intergenic	http://genome.ucsc.edu/cgi-bin/hgTracks?position=chr3R:2565410-2575740	"zen2,CG34297,pb,"	"-688,2263,-2765,"	 zen2 	688	4655.5	2173.3	1969.1	-1.24	 \- 	2.3643	0.423	20.0371
412	chr2L	7543950	7544270	7544120	2011.4	UTR5	http://genome.ucsc.edu/cgi-bin/hgTracks?position=chr2L:7538950-7549270	"Rapgap1,CG13791,Spn7,"	"0,34112,37811,"	 Rapgap1 	303	526.8	1153.7	2011.4	1.93	 // 	0.2619	3.818	158.2179
413	chr2L	20768380	20769470	20768710	1967.3	Intergenic	http://genome.ucsc.edu/cgi-bin/hgTracks?position=chr2L:20763380-20774470	"dia,cad,CG9323,"	"-1187,2024,-10719,"	 cad 	2024	2368.9	2613.7	1967.3	-0.27	 -\ 	1.2041	0.8305	80.5779
414	chr3L	15692910	15693230	15693080	2187.6	Promoter	http://genome.ucsc.edu/cgi-bin/hgTracks?position=chr3L:15687910-15698230	"comm2,CG34451,CG34452,"	"-131,-7933,-12348,"	 comm2 	131	293.4	1221	2187.6	2.9	 // 	0.1341	7.4555	434.3417
415	chr2L	2577580	2577990	2577770	1967.9	Promoter	http://genome.ucsc.edu/cgi-bin/hgTracks?position=chr2L:2572580-2582990	"CG9883,insv,CG3214,"	"0,-764,1446,"	 CG9883 	100	1215.9	1749.4	1967.9	0.69	 /- 	0.6179	1.6185	366.1412
416	chr2L	15333160	15333910	15333570	1962.8	Promoter	http://genome.ucsc.edu/cgi-bin/hgTracks?position=chr2L:15328160-15338910	"esg,nht,CG15258,"	"293,-14669,27427,"	 esg 	293	2207.3	1935.9	1962.8	-0.17	 -- 	1.1246	0.8892	242.4605
417	chr2R	6423530	6423850	6423680	2013.7	Intronic	http://genome.ucsc.edu/cgi-bin/hgTracks?position=chr2R:6418530-6428850	"lola,psq,CG17765,"	"0,21728,-54282,"	 lola 	1097	632.8	1942.8	2013.7	1.67	 /- 	0.3142	3.1823	272.3714
418	chrX	6952910	6953250	6953080	2197.3	Intergenic	http://genome.ucsc.edu/cgi-bin/hgTracks?position=chrX:6947910-6958250	"nullo,CG4607,Sxl,"	"-8717,10365,16617,"	 nullo 	9570	2056.9	2729.2	2197.3	0.1	 /\ 	0.9361	1.0683	41.2954
419	chr3R	2701140	2701480	2701310	2085.2	Intergenic	http://genome.ucsc.edu/cgi-bin/hgTracks?position=chr3R:2696140-2706480	"ftz,Antp,Scr,"	"-9360,20664,-25424,"	 ftz 	11265	1076.6	1747.2	2085.2	0.95	 // 	0.5163	1.9368	47.9168
420	chrX	7785510	7785830	7785670	2247.7	Promoter	http://genome.ucsc.edu/cgi-bin/hgTracks?position=chrX:7780510-7790830	"Nek2,CG18624,p115,"	"-65,1406,2399,"	 Nek2 	65	478.7	1280.4	2247.7	2.23	 // 	0.213	4.6957	220.7443
421	chr3R	27763300	27763620	27763470	2001.7	Promoter	http://genome.ucsc.edu/cgi-bin/hgTracks?position=chr3R:27758300-27768620	"heph,CG2003,RhoGAP100F,"	"0,40381,-92489,"	 heph 	360	374.2	1281.4	2001.7	2.42	 // 	0.1869	5.3494	398.7553
422	chr3R	15164650	15164980	15164840	2080	Intergenic	http://genome.ucsc.edu/cgi-bin/hgTracks?position=chr3R:15159650-15169980	"Dl,Ino80,CG3581,"	"-12905,29876,34638,"	 Dl 	12905	143.7	1126.1	2080	3.85	 // 	0.0691	14.4702	191.011
423	chr2L	8081530	8082100	8081940	1946.8	Intronic	http://genome.ucsc.edu/cgi-bin/hgTracks?position=chr2L:8076530-8087100	"Mcr,Bsg,Trf,"	"0,1481,-7991,"	 Mcr 	1029	223	1041.9	1946.8	3.13	 // 	0.1146	8.7287	414.2855
424	chr3L	3037820	3038140	3037960	1933.6	CDS	http://genome.ucsc.edu/cgi-bin/hgTracks?position=chr3L:3032820-3043140	"CG2162,Jafrac2,scramb2,"	"0,4414,6144,"	 CG2162 	1568	756.5	1875	1933.6	1.35	 /- 	0.3913	2.5559	444.2936
425	chr2R	12672600	12672920	12672750	2145.8	Intronic	http://genome.ucsc.edu/cgi-bin/hgTracks?position=chr2R:12667600-12677920	"CG5522,resilin,Vkor,"	"0,-2070,-6312,"	 CG5522 	526	351.2	1062.5	2145.8	2.61	 // 	0.1637	6.1097	246.3789
426	chr3L	14069780	14070160	14069940	2000.5	Promoter	http://genome.ucsc.edu/cgi-bin/hgTracks?position=chr3L:14064780-14075160	"btl,l(3)70Da,CG32138,"	"0,-716,-6471,"	 btl 	224	323.8	1137.8	2000.5	2.63	 // 	0.1619	6.1783	177.6695
427	chr2L	2172590	2172920	2172750	1962.2	Intronic	http://genome.ucsc.edu/cgi-bin/hgTracks?position=chr2L:2167590-2177920	"aop,CG15382,CG10874,"	"0,-15959,17162,"	 aop 	5999	1342.6	1893.5	1962.2	0.55	 /- 	0.6842	1.4615	232.9514
428	chr2R	10194860	10195200	10195040	2032	Intergenic	http://genome.ucsc.edu/cgi-bin/hgTracks?position=chr2R:10189860-10200200	"CG34379,CG8589,Ih,"	"626,-5182,-8627,"	 CG34379 	626	430.5	1518.3	2032	2.24	 // 	0.2119	4.7201	557.6245
429	chr3R	9541470	9541810	9541620	1919.9	Intronic	http://genome.ucsc.edu/cgi-bin/hgTracks?position=chr3R:9536470-9546810	"CG34383,CG9602,CG34044,"	"0,1551,-1694,"	 CG34383 	676	1206.3	1482.8	1919.9	0.67	 // 	0.6283	1.5916	172.138
430	chr2L	8145150	8145520	8145370	2309.4	Intronic	http://genome.ucsc.edu/cgi-bin/hgTracks?position=chr2L:8140150-8150520	"CG8552,CG31606,CG31607,"	"0,2259,3579,"	 CG31606 	2259	1358.2	2064.2	2309.4	0.77	 /- 	0.5881	1.7004	60.6832
431	chr3R	8890960	8891310	8891080	1980.5	Intronic	http://genome.ucsc.edu/cgi-bin/hgTracks?position=chr3R:8885960-8896310	"sim,DDB1,CG7966,"	"0,-8626,-13908,"	 sim 	7043	306	1167.5	1980.5	2.69	 // 	0.1545	6.4719	176.8096
432	chrX	6931140	6931460	6931320	2075.5	Intergenic	http://genome.ucsc.edu/cgi-bin/hgTracks?position=chrX:6926140-6936460	"CG12541,CG14427,nullo,"	"-1282,3320,12190,"	 CG12541 	1282	964.7	1825.7	2075.5	1.11	 // 	0.4648	2.1513	133.4716
433	chr2L	1076480	1076810	1076650	2102.9	Intronic	http://genome.ucsc.edu/cgi-bin/hgTracks?position=chr2L:1071480-1081810	"S,ast,Atg4,"	"0,1329,4262,"	 S 	1161	1021	1471.7	2102.9	1.04	 // 	0.4855	2.0596	188.6739
434	chr2L	2163710	2164040	2163870	2207	Intronic	http://genome.ucsc.edu/cgi-bin/hgTracks?position=chr2L:2158710-2169040	"aop,CG15382,CG7263,"	"0,-7079,-8480,"	 aop 	2348	378.6	1285.7	2207	2.54	 // 	0.1716	5.829	92.9226
435	chr3R	21850210	21850720	21850380	1908.4	Promoter	http://genome.ucsc.edu/cgi-bin/hgTracks?position=chr3R:21845210-21855720	"m4,HLHm3,HLHm5,"	"-165,-1522,4191,"	 m4 	165	1802.8	1704.3	1908.4	0.08	 -- 	0.9446	1.0586	439.7589
436	chr2L	4034460	4034830	4034640	1948.5	Intronic	http://genome.ucsc.edu/cgi-bin/hgTracks?position=chr2L:4029460-4039830	"ed,CG10039,CG15423,"	"0,-25641,-28073,"	 ed 	3262	494.2	1253.9	1948.5	1.98	 // 	0.2536	3.9425	189.8864
437	chr3R	4753600	4753920	4753750	2110.9	Intronic	http://genome.ucsc.edu/cgi-bin/hgTracks?position=chr3R:4748600-4758920	"pyd,osk,CG11963,"	"0,7102,10654,"	 pyd 	3228	333.4	1129.9	2110.9	2.66	 // 	0.158	6.3309	114.1794
438	chrX	2322940	2323280	2323110	2172.7	Promoter	http://genome.ucsc.edu/cgi-bin/hgTracks?position=chrX:2317940-2328280	"gt,CG32797,tko,"	"-114,-3372,13235,"	 gt 	114	1699	2330.2	2172.7	0.35	 /- 	0.782	1.2788	149.906
439	chr2L	8276370	8276710	8276530	1894.7	Intronic	http://genome.ucsc.edu/cgi-bin/hgTracks?position=chr2L:8271370-8281710	"Btk29A,CG8086,CG7870,"	"0,-19028,24814,"	 Btk29A 	1168	520.9	1086.9	1894.7	1.86	 // 	0.2749	3.6374	144.1471
440	chr2L	20770290	20770820	20770460	1893	Promoter	http://genome.ucsc.edu/cgi-bin/hgTracks?position=chr2L:20765290-20775820	"cad,dia,CG9323,"	"274,-2937,-12469,"	 cad 	274	1902.8	2229	1893	-0.01	 -- 	1.0052	0.9948	213.6366
441	chrX	3046140	3046470	3046320	1967.9	Intronic	http://genome.ucsc.edu/cgi-bin/hgTracks?position=chrX:3041140-3051470	"N,kirre,CG18508,"	"0,-19484,20160,"	 N 	17416	1176.6	1226.8	1967.9	0.74	 -/ 	0.5979	1.6725	96.3358
442	chrX	2189610	2189930	2189770	1973.1	Intergenic	http://genome.ucsc.edu/cgi-bin/hgTracks?position=chrX:2184610-2194930	"CG2865,CG34333,CG2918,"	"-2991,-18027,-20659,"	 CG2865 	2991	878	1549.6	1973.1	1.17	 // 	0.445	2.2471	46.1126
443	chr3L	490060	490410	490230	2029.7	Intronic	http://genome.ucsc.edu/cgi-bin/hgTracks?position=chr3L:485060-495410	"klar,CG34267,CG34268,"	"0,9815,10733,"	 CG34267 	10216	191.9	966.1	2029.7	3.4	 // 	0.0946	10.5764	173.164
444	chr2L	15742790	15743180	15743010	1886.7	Intronic	http://genome.ucsc.edu/cgi-bin/hgTracks?position=chr2L:15737790-15748180	"CycE,l(2)35Di,l(2)35Df,"	"0,6598,9242,"	 CycE 	3599	2051	1711.7	1886.7	-0.12	 -- 	1.0871	0.9199	93.0326
445	chr2R	8906760	8907090	8906940	1922.2	Intergenic	http://genome.ucsc.edu/cgi-bin/hgTracks?position=chr2R:8901760-8912090	"Su(z)2,CG33798,CG13323,"	"-11633,-24813,27297,"	 Su(z)2 	22313	341.6	1037.6	1922.2	2.49	 // 	0.1777	5.6272	242.7033
446	chr2R	11015170	11015720	11015550	1874.7	Intronic	http://genome.ucsc.edu/cgi-bin/hgTracks?position=chr2R:11010170-11020720	"chn,CG34186,CG8089,"	"0,16922,17779,"	 chn 	870	289.7	1258.1	1874.7	2.69	 // 	0.1545	6.4707	187.2525
447	chr3R	5705830	5706270	5706000	1869	Intronic	http://genome.ucsc.edu/cgi-bin/hgTracks?position=chr3R:5700830-5711270	"CG34360,CG12418,Teh1,"	"0,-4928,-12158,"	 CG12418 	5138	1029.2	1540.6	1869	0.86	 // 	0.5507	1.8159	130.7287
448	chrX	15578450	15578780	15578620	2159.6	Intergenic	http://genome.ucsc.edu/cgi-bin/hgTracks?position=chrX:15573450-15583780	"CG15599,CG12708,CG8128,"	"487,-6850,12917,"	 CG15599 	3228	1665.7	2250.7	2159.6	0.37	 /- 	0.7713	1.2965	92.9876
449	chr2R	17432580	17432910	17432820	2165.3	Intronic	http://genome.ucsc.edu/cgi-bin/hgTracks?position=chr2R:17427580-17437910	"Egfr,CG30283,CG33226,"	"0,-4742,-6022,"	 Egfr 	2253	1623.4	1914.2	2165.3	0.42	 -- 	0.7498	1.3338	241.2494
450	chr3R	20998120	20998440	20998260	2287.1	Intronic	http://genome.ucsc.edu/cgi-bin/hgTracks?position=chr3R:20993120-21003440	"CG34110,CG13652,dan,"	"0,-10659,12474,"	 CG13652 	11634	610.6	1411.3	2287.1	1.91	 // 	0.267	3.746	161.8927
451	chr3R	5990720	5991070	5990900	1863.2	CDS	http://genome.ucsc.edu/cgi-bin/hgTracks?position=chr3R:5985720-5996070	"Best1,CG6254,CG12814,"	"0,-3850,5976,"	 CG6254 	3850	771.3	1647.1	1863.2	1.27	 // 	0.414	2.4156	256.5021
452	chr3R	19126820	19127150	19126970	1899.8	Intronic	http://genome.ucsc.edu/cgi-bin/hgTracks?position=chr3R:19121820-19132150	"pnt,CG4434,CG17083,"	"0,-11059,-13197,"	 pnt 	6010	1189.2	1523.1	1899.8	0.68	 // 	0.626	1.5975	210.6902
453	chr2R	15994090	15994390	15994250	2155.6	Intergenic	http://genome.ucsc.edu/cgi-bin/hgTracks?position=chr2R:15989090-15999390	"18w,CG11041,CG16898,"	"4765,39401,-101758,"	 18w 	4765	302.3	1495.5	2155.6	2.83	 // 	0.1402	7.1302	220.1243
454	chr3L	13067240	13067570	13067430	1919.3	Intergenic	http://genome.ucsc.edu/cgi-bin/hgTracks?position=chr3L:13062240-13072570	"CG34429,CG34428,CG17300,"	"-10401,-11643,12056,"	 CG34429 	11285	480.9	1208.3	1919.3	2	 // 	0.2506	3.9912	122.4304
455	chr2R	4545170	4545500	4545350	1959.3	Intronic	http://genome.ucsc.edu/cgi-bin/hgTracks?position=chr2R:4540170-4550500	"ptc,l(2)44DEa,CG30354,"	"0,8009,19481,"	 l(2)44DEa 	8009	1027	1652.4	1959.3	0.93	 // 	0.5241	1.9079	186.5298
456	chr3L	16478390	16478720	16478540	2048	CDS	http://genome.ucsc.edu/cgi-bin/hgTracks?position=chr3L:16473390-16483720	"CG33158,argos,CG32158,"	"0,-1739,6396,"	 argos 	1739	380.9	1160.6	2048	2.43	 // 	0.186	5.3774	128.1732
457	chr2R	21113770	21114310	21113950	1889.5	Promoter	http://genome.ucsc.edu/cgi-bin/hgTracks?position=chr2R:21108770-21119310	"Kr,CG30429,CG33680,"	"187,20039,22578,"	 Kr 	187	693.5	1505.1	1889.5	1.45	 // 	0.367	2.7245	174.8456
458	chr3R	18498850	18499360	18499130	1843.2	Intergenic	http://genome.ucsc.edu/cgi-bin/hgTracks?position=chr3R:18493850-18504360	"CG6954,CG17623,Gclm,"	"760,-8021,11597,"	 CG6954 	760	279.3	1112.9	1843.2	2.72	 // 	0.1516	6.5984	513.6817
459	chr3R	1450530	1451170	1450720	1829.5	CDS	http://genome.ucsc.edu/cgi-bin/hgTracks?position=chr3R:1445530-1456170	"RpL13A,Spec2,CG2911,"	"0,-876,-910,"	 RpL13A 	535	4513.9	3632.8	1829.5	-1.3	 -\ 	2.4673	0.4053	179.5259
460	chr3R	7954320	7954670	7954490	1869.5	Intergenic	http://genome.ucsc.edu/cgi-bin/hgTracks?position=chr3R:7949320-7959670	"CG4702,dpr15,dpr17,"	"-571,10064,-17346,"	 CG4702 	571	1014.4	2102.3	1869.5	0.88	 /\ 	0.5426	1.843	301.8911
461	chr3R	19608740	19609070	19608900	2034.9	Intronic	http://genome.ucsc.edu/cgi-bin/hgTracks?position=chr3R:19603740-19614070	"mbc,Nup98,CG10208,"	"0,-1534,-9055,"	 mbc 	1393	2313.3	2259.7	2034.9	-0.19	 -- 	1.1368	0.8796	160.1653
462	chr3L	18179130	18179460	18179270	2037.7	Intergenic	http://genome.ucsc.edu/cgi-bin/hgTracks?position=chr3L:18174130-18184460	"W,CG7320,CG13699,"	"-533,15465,-23655,"	 W 	533	257.9	1357.2	2037.7	2.98	 // 	0.1265	7.9026	592.6745
463	chr3L	13830610	13830940	13830770	1877	Intergenic	http://genome.ucsc.edu/cgi-bin/hgTracks?position=chr3L:13825610-13835940	"CG8757,CG8750,Tsp68C,"	"3603,4917,6190,"	 CG8757 	4570	3378.8	2279.8	1877	-0.85	 \- 	1.8001	0.5555	32.1763
464	chr2L	18652130	18652450	18652290	1933.6	CDS	http://genome.ucsc.edu/cgi-bin/hgTracks?position=chr2L:18647130-18657450	"MESR3,Cyp310a1,CG31790,"	"0,0,14601,"	 Cyp310a1 	694	1504.9	1791.2	1933.6	0.36	 -- 	0.7783	1.2849	116.3383
465	chr2R	16944240	16944570	16944400	2065.7	UTR5	http://genome.ucsc.edu/cgi-bin/hgTracks?position=chr2R:16939240-16949570	"shg,cpa,CG15653,"	"0,895,3003,"	 shg 	264	958.8	1814.5	2065.7	1.11	 // 	0.4641	2.1545	282.4212
466	chrX	8165430	8165750	8165570	2068.6	Promoter	http://genome.ucsc.edu/cgi-bin/hgTracks?position=chrX:8160430-8170750	"CG1632,Corp,CG15343,"	"0,-133,957,"	 Corp 	133	409.8	1338.7	2068.6	2.34	 // 	0.1981	5.0484	287.7233
467	chr3L	13915750	13916220	13916010	1814	Intronic	http://genome.ucsc.edu/cgi-bin/hgTracks?position=chr3L:13910750-13921220	"Rgl,CG8833,Gl,"	"0,2974,6478,"	 Rgl 	613	432	1126.1	1814	2.07	 // 	0.2381	4.1993	133.0671
468	chr3R	12503710	12504070	12503900	1813.5	Intronic	http://genome.ucsc.edu/cgi-bin/hgTracks?position=chr3R:12498710-12509070	"Ubx,CG31498,CG31217,"	"0,-12440,-22411,"	 CG31498 	13274	241.6	1238.5	1813.5	2.91	 // 	0.1332	7.5075	88.6652
469	chr2L	5277230	5277580	5277410	2022.3	Promoter	http://genome.ucsc.edu/cgi-bin/hgTracks?position=chr2L:5272230-5282580	"Bsg25D,Bub1,tkv,"	"0,1640,-6057,"	 Bsg25D 	72	2540.8	2584.6	2022.3	-0.33	 -\ 	1.2564	0.7959	117.3194
470	chr2L	11445750	11446090	11445950	1979.4	Promoter	http://genome.ucsc.edu/cgi-bin/hgTracks?position=chr2L:11440750-11451090	"salm,sala,CG6488,"	"-347,40238,50843,"	 salm 	347	392.7	1100.2	1979.4	2.33	 // 	0.1984	5.0403	285.7999
471	chr3R	10310200	10310530	10310350	1862.1	Intergenic	http://genome.ucsc.edu/cgi-bin/hgTracks?position=chr3R:10305200-10315530	"cv-c,HtrA2,mRpL11,"	"-2940,25265,27239,"	 cv-c 	2940	1251.5	1808.2	1862.1	0.57	 /- 	0.6721	1.4879	53.9728
472	chr2R	20162860	20163380	20163050	1803.7	Promoter	http://genome.ucsc.edu/cgi-bin/hgTracks?position=chr2R:20157860-20168380	"nvy,CG13577,CG3376,"	"209,-6364,-10304,"	 nvy 	209	1295.9	2542.2	1803.7	0.48	 /\ 	0.7185	1.3918	511.5465
473	chrX	20605490	20605840	20605680	1956.5	Intergenic	http://genome.ucsc.edu/cgi-bin/hgTracks?position=chrX:20600490-20610840	"CG1324,CG15452,shakB,"	"90,10417,36608,"	 CG1324 	1307	1315.2	1898.3	1956.5	0.57	 /- 	0.6722	1.4876	34.5624
474	chr2L	3606690	3607130	3606900	1795.7	Promoter	http://genome.ucsc.edu/cgi-bin/hgTracks?position=chr2L:3601690-3612130	"odd,Dot,CG15418,"	"-152,12290,14189,"	 odd 	152	1649.4	2292.6	1795.7	0.12	 /\ 	0.9185	1.0887	497.463
475	chr3L	17643130	17643720	17643330	1795.2	CDS	http://genome.ucsc.edu/cgi-bin/hgTracks?position=chr3L:17638130-17648720	"CG32177,Krn,CG7484,"	"0,0,4400,"	 CG32177 	4046	639.4	1790.2	1795.2	1.49	 /- 	0.3562	2.8073	171.0345
476	chr3R	14825980	14826320	14826160	1959.9	Intronic	http://genome.ucsc.edu/cgi-bin/hgTracks?position=chr3R:14820980-14831320	"gukh,snRNP-U1,dnk,"	"0,-16790,-17660,"	 gukh 	16414	487.6	1246.4	1959.9	2.01	 // 	0.2488	4.0199	115.1932
477	chr3L	16563770	16564100	16563940	1996	Intronic	http://genome.ucsc.edu/cgi-bin/hgTracks?position=chr3L:16558770-16569100	"Mipp1,mbf1,nxf2,"	"0,3855,6018,"	 Mipp1 	1557	585.4	1346.6	1996	1.77	 // 	0.2933	3.4098	155.3015
478	chr3R	24899830	24900430	24900260	1787.7	Intronic	http://genome.ucsc.edu/cgi-bin/hgTracks?position=chr3R:24894830-24905430	"CG11873,cul-5,Sirt7,"	"0,-11379,-15334,"	 CG11873 	10196	533.5	1335.5	1787.7	1.74	 // 	0.2984	3.351	341.7991
479	chr3R	25619530	25620340	25620170	1786	Promoter	http://genome.ucsc.edu/cgi-bin/hgTracks?position=chr3R:25614530-25625340	"CG12068,kay,CG7837,"	"187,-332,1248,"	 CG12068 	187	787.6	983.6	1786	1.18	 // 	0.441	2.2675	149.3248
480	chr3R	4524730	4525060	4524920	1824.3	Intergenic	http://genome.ucsc.edu/cgi-bin/hgTracks?position=chr3R:4519730-4530060	"hb,CG8112,Cks85A,"	"-1380,1783,16001,"	 hb 	1380	2508.9	2383.2	1824.3	-0.46	 -\ 	1.3752	0.7271	73.9298
481	chrX	1793210	1793520	1793370	1985.7	Intronic	http://genome.ucsc.edu/cgi-bin/hgTracks?position=chrX:1788210-1798520	"arm,CG32803,CG32801,"	"0,1350,2814,"	 arm 	273	1041.8	1712.8	1985.7	0.93	 // 	0.5247	1.906	391.1357
482	chr2R	9456510	9458020	9457860	2003.4	Intergenic	http://genome.ucsc.edu/cgi-bin/hgTracks?position=chr2R:9451510-9463020	"CG13335,CG6191,CG13334,"	"1028,10210,-10250,"	 CG13335 	3874	1474.5	1535.3	2003.4	0.44	 -/ 	0.736	1.3587	625.0371
483	chr2R	11417810	11418130	11417970	1772.8	Intronic	http://genome.ucsc.edu/cgi-bin/hgTracks?position=chr2R:11412810-11423130	"Khc-73,CG30471,CG30467,"	"0,4729,7747,"	 Khc-73 	1773	146	870.7	1772.8	3.6	 // 	0.0823	12.1453	167.9794
484	chr2R	20551560	20551870	20551710	2053.2	CDS	http://genome.ucsc.edu/cgi-bin/hgTracks?position=chr2R:20546560-20556870	"CG30161,CG3683,Cpr60D,"	"0,237,-781,"	 CG30161 	170	2413.3	2209.9	2053.2	-0.23	 -- 	1.1754	0.8508	76.5013
485	chr2L	2454550	2454900	2454680	1768.3	Promoter	http://genome.ucsc.edu/cgi-bin/hgTracks?position=chr2L:2449550-2459900	"dpp,CG9886,CG34447,"	"0,-31765,-34670,"	 dpp 	58	802.5	1619	1768.3	1.14	 /- 	0.4538	2.2036	492.5366
486	chr3L	1364300	1364620	1364460	2021.7	Intronic	http://genome.ucsc.edu/cgi-bin/hgTracks?position=chr3L:1359300-1369620	"Ptp61F,ru,312,"	"0,6159,-11607,"	 ru 	6159	417.2	1395.4	2021.7	2.28	 // 	0.2063	4.8463	47.5433
487	chr2R	5864990	5865340	5865140	1759.1	Intergenic	http://genome.ucsc.edu/cgi-bin/hgTracks?position=chr2R:5859990-5870340	"eve,CG12134,Adam,"	"1605,-4845,-6730,"	 eve 	1605	2139.2	2110.3	1759.1	-0.28	 -- 	1.216	0.8223	208.7992
488	chrX	4946650	4946970	4946820	1847.2	Intronic	http://genome.ucsc.edu/cgi-bin/hgTracks?position=chrX:4941650-4951970	"ovo,CG32767,rg,"	"0,21846,33045,"	 ovo 	4491	531.3	1171.7	1847.2	1.8	 // 	0.2876	3.477	146.3372
489	chrX	9023370	9023890	9023530	1758	Intronic	http://genome.ucsc.edu/cgi-bin/hgTracks?position=chrX:9018370-9028890	"ld14,AP-1gamma,CG7065,"	"0,-11757,13054,"	 ld14 	5521	453.5	1230.5	1758	1.95	 // 	0.258	3.8767	114.1433
490	chr2R	2514710	2515070	2514890	1753.4	UTR3	http://genome.ucsc.edu/cgi-bin/hgTracks?position=chr2R:2509710-2520070	"Vha16,CG33919,Trap1,"	"0,-2808,6261,"	 CG33919 	2808	368.3	1632.8	1753.4	2.25	 // 	0.21	4.7613	122.0176
491	chr3L	16624360	16624720	16624510	1831.8	CDS	http://genome.ucsc.edu/cgi-bin/hgTracks?position=chr3L:16619360-16629720	"Abl,Mo25,Baldspot,"	"0,-15938,17409,"	 Mo25 	15938	537.9	1285.1	1831.8	1.77	 // 	0.2937	3.4052	47.1224
492	chrX	6990090	6990420	6990270	1899.3	Intronic	http://genome.ucsc.edu/cgi-bin/hgTracks?position=chrX:6985090-6995420	"Sxl,CG4615,CG4617,"	"0,2335,6312,"	 Sxl 	824	1012.2	1666.7	1899.3	0.91	 // 	0.5329	1.8765	114.9744
493	chr3R	926890	927210	927040	1977.6	Intergenic	http://genome.ucsc.edu/cgi-bin/hgTracks?position=chr3R:921890-932210	"corto,CG12007,CG12589,"	"-14632,26769,35868,"	 corto 	14632	310.5	1211.5	1977.6	2.67	 // 	0.157	6.37	35.9841
494	chr2L	17743690	17744230	17744040	1744.8	Intergenic	http://genome.ucsc.edu/cgi-bin/hgTracks?position=chr2L:17738690-17749230	"CadN,CadN2,CG15147,"	"-4519,44264,-117695,"	 CadN 	4519	693.5	1384.8	1744.8	1.33	 // 	0.3975	2.5158	109.3324
495	chr3R	19019100	19019440	19019290	1798	Intronic	http://genome.ucsc.edu/cgi-bin/hgTracks?position=chr3R:19014100-19024440	"cnc,Ir,fzo,"	"0,-7922,8067,"	 cnc 	2414	466.8	1195	1798	1.95	 // 	0.2596	3.8517	427.9359
496	chr2L	9449120	9449580	9449240	1736.2	Intronic	http://genome.ucsc.edu/cgi-bin/hgTracks?position=chr2L:9444120-9454580	"numb,CG33723,CG34182,"	"0,-8500,-12057,"	 numb 	589	455.7	1314.8	1736.2	1.93	 // 	0.2625	3.8101	301.104
497	chrX	12101330	12101650	12101510	1890.1	Intronic	http://genome.ucsc.edu/cgi-bin/hgTracks?position=chrX:12096330-12106650	"Ten-a,CG32655,CG1924,"	"0,27193,-28870,"	 Ten-a 	11709	215.6	991.5	1890.1	3.13	 // 	0.1141	8.766	139.6404
498	chrX	8548370	8549030	8548560	1733.9	Intergenic	http://genome.ucsc.edu/cgi-bin/hgTracks?position=chrX:8543370-8554030	"CG12772,CG11284,Ppt1,"	"22535,27054,34095,"	 CG12772 	22535	1188.5	1625.4	1733.9	0.54	 /- 	0.6854	1.4589	101.3589
499	chr2R	7076430	7076780	7076590	1873.5	Intronic	http://genome.ucsc.edu/cgi-bin/hgTracks?position=chr2R:7071430-7081780	"shn,CG9084,Syx6,"	"0,28327,30455,"	 shn 	5862	1628.6	2240.1	1873.5	0.2	 /\ 	0.8693	1.1504	32.3371
500	chr3L	10844590	10844960	10844770	1724.8	Intronic	http://genome.ucsc.edu/cgi-bin/hgTracks?position=chr3L:10839590-10849960	"tna,CG6418,CG14149,"	"0,24593,27423,"	 tna 	6221	148.9	987.8	1724.8	3.53	 // 	0.0863	11.581	232.0152
501	chr3R	4634450	4634770	4634610	2124.1	Intergenic	http://genome.ucsc.edu/cgi-bin/hgTracks?position=chr3R:4629450-4639770	"CG9837,CG8359,Tcp-1eta,"	"59,-1307,-2652,"	 CG9837 	923	728.4	1515.7	2124.1	1.54	 // 	0.3429	2.9162	267.2522
502	chr2L	5202640	5202960	5202790	1866.7	Intronic	http://genome.ucsc.edu/cgi-bin/hgTracks?position=chr2L:5197640-5207960	"Msp-300,Cyp28d2,Cyp28d1,"	"0,4517,7688,"	 Cyp28d2 	4517	2290.3	2516.2	1866.7	-0.3	 -\ 	1.227	0.815	105.7502
503	chr2R	11753640	11753980	11753810	1795.2	Intronic	http://genome.ucsc.edu/cgi-bin/hgTracks?position=chr2R:11748640-11758980	"CG30085,Gpo-1,CG33464,"	"0,-3559,5113,"	 CG30085 	2840	904.7	1834.2	1795.2	0.99	 /- 	0.504	1.9842	215.8451
504	chr2R	17251930	17252260	17252070	1803.7	Intronic	http://genome.ucsc.edu/cgi-bin/hgTracks?position=chr2R:17246930-17257260	"cv-2,CG17974,CG9822,"	"0,-13721,-16714,"	 CG17974 	13721	476.4	1495	1803.7	1.92	 // 	0.2641	3.7859	209.0821
505	chr2L	7519690	7520040	7519850	1742	Intronic	http://genome.ucsc.edu/cgi-bin/hgTracks?position=chr2L:7514690-7525040	"Rapgap1,Pbprp5,CG6630,"	"0,-22490,-24231,"	 Rapgap1 	4590	420.9	1096.5	1742	2.05	 // 	0.2416	4.139	110.7531
506	chr2L	5237950	5238280	5238110	1873.5	Intronic	http://genome.ucsc.edu/cgi-bin/hgTracks?position=chr2L:5232950-5243280	"tkv,CG14033,TpnC25D,"	"0,4596,-19051,"	 tkv 	752	529.8	1325.9	1873.5	1.82	 // 	0.2828	3.5364	26.5719
507	chrX	19216950	19217300	19217120	1963.3	Intergenic	http://genome.ucsc.edu/cgi-bin/hgTracks?position=chrX:19211950-19222300	"out,gfA,CG8051,"	"-1022,6259,-15163,"	 out 	1022	375.7	1100.7	1963.3	2.39	 // 	0.1913	5.2263	55.4418
508	chrX	15502220	15502580	15502370	1715.6	Intronic	http://genome.ucsc.edu/cgi-bin/hgTracks?position=chrX:15497220-15507580	"sog,CG9220,CG8105,"	"0,-17409,-18971,"	 CG9220 	17409	672.8	1250.2	1715.6	1.35	 // 	0.3922	2.55	145.4805
509	chr3L	7903190	7903560	7903400	1938.2	Intronic	http://genome.ucsc.edu/cgi-bin/hgTracks?position=chr3L:7898190-7908560	"pbl,CG8281,CG8111,"	"0,2162,3359,"	 pbl 	962	786.9	1743.5	1938.2	1.3	 // 	0.406	2.463	548.1602
510	chr3R	10412850	10413200	10413020	1774.6	Intronic	http://genome.ucsc.edu/cgi-bin/hgTracks?position=chr3R:10407850-10418200	"stumps,CG7987,Cys,"	"0,-11450,-17657,"	 stumps 	5164	926.2	1356.1	1774.6	0.94	 // 	0.5219	1.916	86.3799
511	chr2L	15042170	15042470	15042320	1813.5	CDS	http://genome.ucsc.edu/cgi-bin/hgTracks?position=chr2L:15037170-15047470	"Su(H),ck,l(2)35Bg,"	"0,2640,-3463,"	 Su(H) 	2825	612	1480.7	1813.5	1.57	 // 	0.3375	2.963	83.4459
512	chrX	6751730	6752070	6751880	1701.9	Intergenic	http://genome.ucsc.edu/cgi-bin/hgTracks?position=chrX:6746730-6757070	"CG14434,CG4558,Cht11,"	"-5209,-5963,-8360,"	 CG14434 	5209	1065.5	1518.8	1701.9	0.68	 /- 	0.6261	1.5973	43.5456
513	chr2L	18137150	18137450	18137290	1885.5	Intronic	http://genome.ucsc.edu/cgi-bin/hgTracks?position=chr2L:18132150-18142450	"kel,Socs36E,CG5758,"	"0,1377,-7426,"	 kel 	920	2169.5	2212	1885.5	-0.2	 -- 	1.1506	0.8691	37.7403
514	chr3R	11171130	11171440	11171290	1935.3	Intronic	http://genome.ucsc.edu/cgi-bin/hgTracks?position=chr3R:11166130-11176440	"Surf4,CG31301,CG6218,"	"0,662,-2312,"	 Surf4 	596	469.8	1291.5	1935.3	2.04	 // 	0.2427	4.1197	234.9153
515	chr3R	11813890	11814220	11814080	1777.4	Intronic	http://genome.ucsc.edu/cgi-bin/hgTracks?position=chr3R:11808890-11819220	"srp,Hel89B,mor,"	"0,-4893,-15449,"	 srp 	2158	1496.7	1886.6	1777.4	0.25	 /- 	0.8421	1.1875	151.6383
516	chr3L	5922580	5923100	5922750	1691.6	UTR3	http://genome.ucsc.edu/cgi-bin/hgTracks?position=chr3L:5917580-5928100	"CG33523,Bj1,CG33993,"	"0,611,3382,"	 CG33523 	1235	306	1413.9	1691.6	2.47	 // 	0.1809	5.5278	354.0101
517	chrX	15518860	15519200	15519020	1783.1	Intronic	http://genome.ucsc.edu/cgi-bin/hgTracks?position=chrX:15513860-15524200	"sog,CG8117,CG9220,"	"0,19234,-34059,"	 sog 	1553	2545.9	1758.9	1783.1	-0.51	 \- 	1.4278	0.7004	31.2339
518	chr3R	9230410	9230740	9230590	1701.9	Promoter	http://genome.ucsc.edu/cgi-bin/hgTracks?position=chr3R:9225410-9235740	"yellow-e3,yellow-e2,CG33977,"	"0,438,-1819,"	 yellow-e3 	0	377.1	1097	1701.9	2.17	 // 	0.2216	4.5126	148.8328
519	chr3R	7204180	7204770	7204590	1683.6	Intronic	http://genome.ucsc.edu/cgi-bin/hgTracks?position=chr3R:7199180-7209770	"pros,KP78a,mRpL40,"	"0,-28223,29054,"	 pros 	6882	695.8	1169.6	1683.6	1.27	 // 	0.4133	2.4198	224.0379
520	chr3L	16042130	16042450	16042320	1688.7	Intronic	http://genome.ucsc.edu/cgi-bin/hgTracks?position=chr3L:16037130-16047450	"th,Mbs,CG5895,"	"0,2747,-11991,"	 th 	1435	2061.4	2386.4	1688.7	-0.29	 -\ 	1.2206	0.8192	76.4534
521	chr2L	2457150	2457500	2457290	1774	Intronic	http://genome.ucsc.edu/cgi-bin/hgTracks?position=chr2L:2452150-2462500	"dpp,CG15393,Slh,"	"0,32463,32914,"	 dpp 	2552	2439.2	1926.4	1774	-0.46	 \- 	1.375	0.7273	197.6975
522	chr3R	8842370	8842680	8842520	1895.8	Promoter	http://genome.ucsc.edu/cgi-bin/hgTracks?position=chr3R:8837370-8847680	"CtBP,CG8031,CG11656,"	"0,-5543,-5712,"	 CtBP 	362	279.3	1309	1895.8	2.76	 // 	0.1473	6.7868	206.6231
523	chr2R	4009510	4009840	4009690	1823.8	Intronic	http://genome.ucsc.edu/cgi-bin/hgTracks?position=chr2R:4004510-4014840	"CG30372,CG2158,coilin,"	"0,830,2794,"	 CG30372 	667	2212.5	2597.8	1823.8	-0.28	 -\ 	1.2132	0.8243	125.5601
524	chr2L	19866750	19867090	19866900	1653.3	Intronic	http://genome.ucsc.edu/cgi-bin/hgTracks?position=chr2L:19861750-19872090	"sick,CG10481,CG13958,"	"0,23346,-38010,"	 sick 	444	1610.1	2102.8	1653.3	0.04	 /\ 	0.9739	1.0268	218.8723
525	chr3L	15510080	15510440	15510250	1896.4	Promoter	http://genome.ucsc.edu/cgi-bin/hgTracks?position=chr3L:15505080-15515440	"CG13454,mex1,CG7945,"	"-98,306,3161,"	 CG13454 	98	236.4	1107.1	1896.4	3	 // 	0.1246	8.0232	299.5678
526	chrX	18205360	18205680	18205530	1816.3	Intergenic	http://genome.ucsc.edu/cgi-bin/hgTracks?position=chrX:18200360-18210680	"os,CG6023,CG6123,"	"-2509,2625,12741,"	 os 	2509	609.1	1338.1	1816.3	1.58	 // 	0.3353	2.9821	300.0252
527	chrX	11900930	11901280	11901090	1804.9	Promoter	http://genome.ucsc.edu/cgi-bin/hgTracks?position=chrX:11895930-11906280	"CG1806,CG1492,fw,"	"120,2651,-3147,"	 CG1806 	120	519.4	1527.3	1804.9	1.8	 // 	0.2878	3.4748	254.2204
528	chr3L	5800090	5800430	5800240	1648.1	CDS	http://genome.ucsc.edu/cgi-bin/hgTracks?position=chr3L:5795090-5805430	"S6k,CG42272,CG5537,"	"0,-1391,3832,"	 CG42272 	3477	1948	1604.7	1648.1	-0.24	 -- 	1.1819	0.8461	137.2156
529	chr2L	5997010	5997330	5997190	1798.6	Promoter	http://genome.ucsc.edu/cgi-bin/hgTracks?position=chr2L:5992010-6002330	"lid,Tsp26A,Gal,"	"0,3040,6383,"	 lid 	405	486.8	1367.3	1798.6	1.89	 // 	0.2707	3.6946	224.0505
530	chr2R	11627520	11627830	11627660	1819.2	Intronic	http://genome.ucsc.edu/cgi-bin/hgTracks?position=chr2R:11622520-11632830	"CG30089,Zasp,CG30083,"	"0,22409,-27511,"	 CG30089 	12758	126.7	958.7	1819.2	3.84	 // 	0.0696	14.3577	256.3512
531	chr3L	9456650	9457000	9456810	1645.3	CDS	http://genome.ucsc.edu/cgi-bin/hgTracks?position=chr3L:9451650-9462000	"CG32043,CG3434,CG3552,"	"0,-2936,-4335,"	 CG32043 	1104	451.2	1439.9	1645.3	1.87	 // 	0.2743	3.6461	198.5785
532	chr3R	21836190	21836550	21836360	1634.4	Promoter	http://genome.ucsc.edu/cgi-bin/hgTracks?position=chr3R:21831190-21841550	"malpha,m1,HLHmbeta,"	"324,4086,-4615,"	 malpha 	324	201.5	1019.1	1634.4	3.02	 // 	0.1233	8.1095	499.1366
533	chr3L	4146250	4146560	4146410	1945	Intergenic	http://genome.ucsc.edu/cgi-bin/hgTracks?position=chr3L:4141250-4151560	"CG32260,CG1299,Akh,"	"-558,2286,-4517,"	 CG1299 	2286	1158.1	1475.4	1945	0.75	 // 	0.5954	1.6795	22.6856
534	chr2R	2081720	2082040	2081880	1834.6	Intronic	http://genome.ucsc.edu/cgi-bin/hgTracks?position=chr2R:2076720-2087040	"Ptr,CG30432,CG8335,"	"0,3223,6419,"	 Ptr 	1632	2053.9	2519.9	1834.6	-0.16	 /\ 	1.1195	0.8932	115.3881
535	chr2L	1429660	1429970	1429810	1877.5	Intergenic	http://genome.ucsc.edu/cgi-bin/hgTracks?position=chr2L:1424660-1434970	"lea,CG14346,CG31928,"	"-9361,-60763,62503,"	 lea 	9361	291.9	1137.3	1877.5	2.68	 // 	0.1555	6.4313	66.091
536	chr2R	5964460	5964780	5964620	1752.8	Intergenic	http://genome.ucsc.edu/cgi-bin/hgTracks?position=chr2R:5959460-5969780	"egr,CG1371,CG12920,"	"1249,-1473,-6037,"	 egr 	1249	664.6	1621.1	1752.8	1.4	 /- 	0.3792	2.6372	127.5347
537	chr2L	14445500	14445850	14445690	1624.7	Intergenic	http://genome.ucsc.edu/cgi-bin/hgTracks?position=chr2L:14440500-14450850	"CG15283,Cpr35B,pburs,"	"1686,-20559,-28372,"	 CG15283 	5126	178.6	1301.6	1624.7	3.18	 // 	0.1099	9.0982	280.9605
538	chr2L	5983420	5983930	5983640	1623.5	Intronic	http://genome.ucsc.edu/cgi-bin/hgTracks?position=chr2L:5978420-5988930	"eIF-4a,chic,ifc,"	"0,-2615,2683,"	 eIF-4a 	1117	1022.5	1381	1623.5	0.67	 // 	0.6298	1.5878	248.5744
539	chr2R	11239950	11240290	11240130	1623.5	Intronic	http://genome.ucsc.edu/cgi-bin/hgTracks?position=chr2R:11234950-11245290	"unc-5,Hr51,Pms2,"	"0,-13305,15446,"	 unc-5 	2472	694.3	1340.2	1623.5	1.23	 // 	0.4276	2.3384	112.3898
540	chr3L	16010780	16011380	16010960	1622.4	Intergenic	http://genome.ucsc.edu/cgi-bin/hgTracks?position=chr3L:16005780-16016380	"Notum,mib1,mRpS31,"	"5619,-6048,-11259,"	 Notum 	5619	763.9	1642.8	1622.4	1.09	 /- 	0.4709	2.1237	144.4483
541	chr3L	4697370	4697680	4697520	1829.5	Promoter	http://genome.ucsc.edu/cgi-bin/hgTracks?position=chr3L:4692370-4702680	"Gef64C,CG13713,CG15876,"	"0,158,-2697,"	 CG13713 	158	5672.8	2447.8	1829.5	-1.63	 \- 	3.1008	0.3225	48.2676
542	chr2R	16490060	16490380	16490230	1665.3	Promoter	http://genome.ucsc.edu/cgi-bin/hgTracks?position=chr2R:16485060-16495380	"bl,Hil,Nnf1a,"	"0,4155,-15518,"	 bl 	261	189.7	1399.6	1665.3	3.13	 // 	0.1139	8.7792	396.2095
543	chr3R	920130	920460	920290	1826	Intergenic	http://genome.ucsc.edu/cgi-bin/hgTracks?position=chr3R:915130-925460	"corto,CG12007,CG12589,"	"-7882,33519,42618,"	 corto 	7882	204.5	1111.3	1826	3.16	 // 	0.112	8.9291	40.5429
544	chr3R	11035570	11035880	11035720	1745.4	CDS	http://genome.ucsc.edu/cgi-bin/hgTracks?position=chr3R:11030570-11040880	"CG4203,CG6687,CG6654,"	"0,-1236,1278,"	 CG4203 	793	2650.4	2433.5	1745.4	-0.6	 -\ 	1.5185	0.6585	59.2143
545	chrX	14143170	14143500	14143360	1671	Intronic	http://genome.ucsc.edu/cgi-bin/hgTracks?position=chrX:14138170-14148500	"mud,CG32599,mRNA-capping-enzyme,"	"0,-2949,-6508,"	 mud 	1485	2306.6	1931.7	1671	-0.47	 -- 	1.3804	0.7244	78.3185
546	chr2R	2087250	2087590	2087440	1740.2	Intergenic	http://genome.ucsc.edu/cgi-bin/hgTracks?position=chr2R:2082250-2092590	"CG8335,CG30432,CG30431,"	"859,-1593,2807,"	 CG8335 	859	938.1	1958.7	1740.2	0.89	 /\ 	0.539	1.8551	61.1664
547	chr3L	9608520	9608840	9608660	1873	Intronic	http://genome.ucsc.edu/cgi-bin/hgTracks?position=chr3L:9603520-9613840	"LanB2,CG3280,CG3335,"	"0,-1756,8722,"	 LanB2 	642	242.3	1035	1873	2.95	 // 	0.1294	7.7301	264.8805
548	chr2R	16149310	16149670	16149490	1616.7	CDS	http://genome.ucsc.edu/cgi-bin/hgTracks?position=chr2R:16144310-16154670	"mus209,CG11055,plu,"	"0,-249,972,"	 mus209 	825	1962.1	2217.3	1616.7	-0.28	 -\ 	1.2136	0.824	114.4215
549	chr3R	17467400	17467710	17467560	1719.1	Intronic	http://genome.ucsc.edu/cgi-bin/hgTracks?position=chr3R:17462400-17472710	"E2f,CG6353,InR,"	"0,19347,-22517,"	 E2f 	3733	95.6	731.3	1719.1	4.17	 // 	0.0556	17.9849	155.4952
550	chr3R	7702700	7703030	7702860	1679	Promoter	http://genome.ucsc.edu/cgi-bin/hgTracks?position=chr3R:7697700-7708030	"sad,CG6962,CG31368,"	"96,2561,5656,"	 sad 	96	1180.4	1602.6	1679	0.51	 /- 	0.703	1.4225	180.5949
551	chr2L	7010400	7010710	7010540	1608.7	Intergenic	http://genome.ucsc.edu/cgi-bin/hgTracks?position=chr2L:7005400-7015710	"SP1070,CG13776,ade3,"	"-652,1786,4320,"	 SP1070 	652	232.7	1156.9	1608.7	2.79	 // 	0.1446	6.9142	242.9402
552	chr3R	17470210	17470560	17470380	1605.2	Intronic	http://genome.ucsc.edu/cgi-bin/hgTracks?position=chr3R:17465210-17475560	"E2f,CG6353,CG15497,"	"0,16527,20919,"	 E2f 	6553	1318.9	1596.7	1605.2	0.28	 /- 	0.8216	1.2171	36.0458
553	chr3R	21020550	21021070	21020880	1602.9	Promoter	http://genome.ucsc.edu/cgi-bin/hgTracks?position=chr3R:21015550-21026070	"CG13653,CG34110,dan,"	"401,-1382,-2352,"	 CG13653 	401	575	1342.9	1602.9	1.48	 // 	0.3587	2.7878	127.6939
554	chr3L	19915650	19915990	19915810	1602.4	CDS	http://genome.ucsc.edu/cgi-bin/hgTracks?position=chr3L:19910650-19920990	"Su(z)12,CG7770,Grasp65,"	"0,982,2350,"	 Su(z)12 	497	799.5	1343.4	1602.4	1	 // 	0.4989	2.0042	150.4949
555	chr3L	5623550	5624040	5623860	1600.7	Promoter	http://genome.ucsc.edu/cgi-bin/hgTracks?position=chr3L:5618550-5629040	"Blimp-1,Eaf6,mthl2,"	"222,-22520,-23572,"	 Blimp-1 	222	403.8	1256.5	1600.7	1.99	 // 	0.2523	3.9637	246.1435
556	chr3L	19629670	19629980	19629840	1839.8	Intergenic	http://genome.ucsc.edu/cgi-bin/hgTracks?position=chr3L:19624670-19634980	"CG8786,wnd,Oat,"	"1024,-1144,10535,"	 wnd 	1144	1060.3	1526.3	1839.8	0.79	 // 	0.5763	1.7351	120.2668
557	chr3R	29920	30250	30060	1597.2	CDS	http://genome.ucsc.edu/cgi-bin/hgTracks?position=chr3R:24920-35250	"CG12582,CG14636,aux,"	"0,146,7444,"	 CG12582 	7031	2199.9	2146.8	1597.2	-0.46	 -\ 	1.3773	0.726	61.3824
558	chr2L	4281270	4281610	4281450	1776.8	Intergenic	http://genome.ucsc.edu/cgi-bin/hgTracks?position=chr2L:4276270-4286610	"tutl,Art2,CG15425,"	"1700,-2160,-23124,"	 tutl 	1700	369	1447.3	1776.8	2.27	 // 	0.2077	4.8153	92.0144
559	chr2R	11678030	11678350	11678180	1751.1	Intronic	http://genome.ucsc.edu/cgi-bin/hgTracks?position=chr2R:11673030-11683350	"Zasp,CG30321,CG30089,"	"0,2648,-28112,"	 CG30321 	2648	474.2	1504	1751.1	1.88	 // 	0.2708	3.6926	219.4907
560	chr3R	13904700	13905060	13904900	1612.7	Intergenic	http://genome.ucsc.edu/cgi-bin/hgTracks?position=chr3R:13899700-13910060	"CG14317,sr,htl,"	"1942,11624,-26194,"	 CG14317 	1942	1848	1723.9	1612.7	-0.2	 -- 	1.1459	0.8727	18.2598
561	chr2L	3833880	3834220	3834060	1594.9	Intergenic	http://genome.ucsc.edu/cgi-bin/hgTracks?position=chr2L:3828880-3839220	"slp2,slp1,CG3407,"	"2781,-6923,-20653,"	 slp2 	2781	1250	1728.7	1594.9	0.35	 /- 	0.7837	1.2759	66.7786
562	chr3R	2861440	2861810	2861620	1589.8	Intergenic	http://genome.ucsc.edu/cgi-bin/hgTracks?position=chr3R:2856440-2866810	"Sodh-1,CG1979,dj,"	"16436,18687,23416,"	 Sodh-1 	16436	450.5	1358.3	1589.8	1.82	 // 	0.2834	3.5289	27.3126
563	chr2L	11452550	11452870	11452720	1598.9	Intergenic	http://genome.ucsc.edu/cgi-bin/hgTracks?position=chr2L:11447550-11457870	"salm,sala,CG6488,"	"-7117,33468,44073,"	 salm 	7117	576.5	1375.7	1598.9	1.47	 // 	0.3605	2.7737	76.221
564	chr2L	5789350	5789700	5789530	1629.8	Intronic	http://genome.ucsc.edu/cgi-bin/hgTracks?position=chr2L:5784350-5794700	"CG9171,CG31913,CG14005,"	"0,-4637,10983,"	 CG31913 	5500	145.2	813.5	1629.8	3.49	 // 	0.0891	11.2225	149.8553
565	chr2R	5293970	5294300	5294160	1682.5	Intronic	http://genome.ucsc.edu/cgi-bin/hgTracks?position=chr2R:5288970-5299300	"wun,CG33774,l(2)k10201,"	"0,-6351,-6756,"	 wun 	2821	921.8	1276.1	1682.5	0.87	 // 	0.5479	1.8253	98.8669
566	chr2L	21630430	21630740	21630570	1653.3	Intergenic	http://genome.ucsc.edu/cgi-bin/hgTracks?position=chr2L:21625430-21635740	"Df31,Ac3,CG2201,"	"-642,2028,-6971,"	 Df31 	642	820.2	1359.9	1653.3	1.01	 // 	0.4961	2.0156	170.1033
567	chr3R	6685170	6685510	6685330	1603.5	CDS	http://genome.ucsc.edu/cgi-bin/hgTracks?position=chr3R:6680170-6690510	"CG14694,CG6574,CG4570,"	"0,920,-1534,"	 CG14694 	205	2956.4	2799.7	1603.5	-0.88	 -\ 	1.8437	0.5424	55.7497
568	chr3L	14399860	14400180	14400010	1623	Intronic	http://genome.ucsc.edu/cgi-bin/hgTracks?position=chr3L:14394860-14405180	"stwl,CG3919,CG3868,"	"0,3715,-4191,"	 stwl 	3013	1614.6	1860.1	1623	0.01	 -- 	0.9948	1.0052	53.7572
569	chr2R	16534240	16534590	16534420	1569.2	Intergenic	http://genome.ucsc.edu/cgi-bin/hgTracks?position=chr2R:16529240-16539590	"DMAP1,CG33785,CG33786,"	"-1044,-3135,-3135,"	 DMAP1 	2878	713.5	1155.8	1569.2	1.14	 // 	0.4547	2.1991	183.7219
570	chr3L	18737310	18737630	18737470	1704.2	Promoter	http://genome.ucsc.edu/cgi-bin/hgTracks?position=chr3L:18732310-18742630	"CG6885,MED11,Nufip,"	"123,1531,2233,"	 CG6885 	123	2440.7	2092.8	1704.2	-0.52	 -- 	1.4322	0.6982	47.8012
571	chr3R	12597520	12597850	12597690	1592.6	Intergenic	http://genome.ucsc.edu/cgi-bin/hgTracks?position=chr3R:12592520-12602850	"Glut3,CG31275,abd-A,"	"16342,-20579,35658,"	 Glut3 	16342	635.7	1561.8	1592.6	1.32	 /- 	0.3992	2.5052	67.8761
572	chr2R	9453960	9454280	9454130	1736.2	Intergenic	http://genome.ucsc.edu/cgi-bin/hgTracks?position=chr2R:9448960-9459280	"CG13335,CG13334,CG13333,"	"4758,-6520,-9283,"	 CG13335 	7604	483.1	1277.2	1736.2	1.85	 // 	0.2783	3.5939	386.0125
573	chr3L	17549080	17549420	17549250	1553.7	Promoter	http://genome.ucsc.edu/cgi-bin/hgTracks?position=chr3L:17544080-17554420	"CycT,Eip74EF,CG7542,"	"0,4007,-5492,"	 CycT 	319	1116.6	1366.7	1553.7	0.48	 /- 	0.7187	1.3915	287.234
574	chr3L	3037230	3037560	3037380	1677.3	Intronic	http://genome.ucsc.edu/cgi-bin/hgTracks?position=chr3L:3032230-3042560	"CG2162,Jafrac2,scramb2,"	"0,4994,6724,"	 CG2162 	988	1250.7	1648.7	1677.3	0.42	 /- 	0.7457	1.341	70.2634
575	chr3R	939720	940040	939880	1689.9	Intergenic	http://genome.ucsc.edu/cgi-bin/hgTracks?position=chr3R:934720-945040	"CG12007,CG12589,corto,"	"13929,23028,-27472,"	 CG12007 	13929	100.8	860.6	1689.9	4.07	 // 	0.0596	16.7697	176.1975
576	chr3R	26099460	26099770	26099620	1739.1	Intergenic	http://genome.ucsc.edu/cgi-bin/hgTracks?position=chr3R:26094460-26104770	"hdc,CG18404,CG9682,"	"4035,-19800,-21063,"	 hdc 	4035	528.3	1208.8	1739.1	1.72	 // 	0.3038	3.2918	52.388
577	chr3L	2385630	2385950	2385780	1593.2	Intergenic	http://genome.ucsc.edu/cgi-bin/hgTracks?position=chr3L:2380630-2390950	"CG13800,CG32298,CG32299,"	"2611,3801,3819,"	 CG13800 	2611	383.1	1082.2	1593.2	2.06	 // 	0.2404	4.159	133.0667
578	chr3R	4850690	4851010	4850840	1629.3	Intronic	http://genome.ucsc.edu/cgi-bin/hgTracks?position=chr3R:4845690-4856010	"neur,tgo,CG11986,"	"0,-5101,-8296,"	 tgo 	5101	623.1	1324.9	1629.3	1.39	 // 	0.3825	2.6146	158.9033
579	chrX	19667930	19668230	19668070	1784.9	Intergenic	http://genome.ucsc.edu/cgi-bin/hgTracks?position=chrX:19662930-19673230	"vfl,CG12702,CG12703,"	"1949,-11714,-14747,"	 vfl 	8559	486.8	1554.3	1784.9	1.87	 // 	0.2727	3.6664	546.0608
580	chr2L	3538610	3539190	3539030	1600.7	Promoter	http://genome.ucsc.edu/cgi-bin/hgTracks?position=chr2L:3533610-3544190	"drm,CG8853,Spindly,"	"220,-6504,-8744,"	 drm 	220	763.9	1193.4	1600.7	1.07	 // 	0.4773	2.0953	41.2764
581	chr3R	5430260	5430580	5430420	1737.9	Intronic	http://genome.ucsc.edu/cgi-bin/hgTracks?position=chr3R:5425260-5435580	"CG8312,bocksbeutel,P58IPK,"	"0,-13711,-15118,"	 CG8312 	13388	532	1207.2	1737.9	1.71	 // 	0.3061	3.2668	100.169
582	chr3R	17437440	17437910	17437760	1536	Intronic	http://genome.ucsc.edu/cgi-bin/hgTracks?position=chr3R:17432440-17442910	"InR,E2f,CG15498,"	"0,8265,-42889,"	 InR 	6998	77.8	646	1536	4.3	 // 	0.0507	19.7428	127.3819
583	chr3L	21291660	21292180	21291830	1534.9	Intergenic	http://genome.ucsc.edu/cgi-bin/hgTracks?position=chr3L:21286660-21297180	"Edg78E,Cpr78Cc,Cpr78Cb,"	"-927,1857,-2028,"	 Edg78E 	927	407.5	895.1	1534.9	1.91	 // 	0.2655	3.7663	123.8167
584	chr2L	13867860	13868170	13868010	1607.5	Intronic	http://genome.ucsc.edu/cgi-bin/hgTracks?position=chr2L:13862860-13873170	"cenG1A,CG7968,CG7953,"	"0,-17683,-18845,"	 cenG1A 	10954	351.2	918.9	1607.5	2.19	 // 	0.2185	4.577	102.639
585	chr3L	7981190	7981530	7981370	1531.4	Intronic	http://genome.ucsc.edu/cgi-bin/hgTracks?position=chr3L:7976190-7986530	"nmo,CG8038,CG8209,"	"0,-9665,-10414,"	 nmo 	9222	301.6	968.7	1531.4	2.34	 // 	0.1969	5.0782	299.0248
586	chrX	14913340	14913700	14913500	1559.5	Intronic	http://genome.ucsc.edu/cgi-bin/hgTracks?position=chrX:14908340-14918700	"hiw,CG32594,eag,"	"0,4966,-14141,"	 CG32594 	4966	1647.2	1552.8	1559.5	-0.08	 -- 	1.0562	0.9468	194.1579
587	chr3R	15821080	15821600	15821250	1526.3	Intronic	http://genome.ucsc.edu/cgi-bin/hgTracks?position=chr3R:15816080-15826600	"Hs6st,MED25,CG17190,"	"0,13467,16247,"	 Hs6st 	12994	209	832	1526.3	2.87	 // 	0.1369	7.3045	147.0797
588	chr2L	16353870	16354290	16354000	1522.8	UTR3	http://genome.ucsc.edu/cgi-bin/hgTracks?position=chr2L:16348870-16359290	"CG4455,CaBP1,chif,"	"0,938,-1400,"	 CG4455 	1065	1187	1360.4	1522.8	0.36	 -- 	0.7795	1.2829	89.0965
589	chr3L	18131330	18131660	18131500	1660.7	Intergenic	http://genome.ucsc.edu/cgi-bin/hgTracks?position=chr3L:18126330-18136660	"gk,Cyp312a1,CG7330,"	"1003,-6167,10524,"	 gk 	1003	1170	1559.1	1660.7	0.51	 /- 	0.7045	1.4194	33.5254
590	chr2L	19338100	19338690	19338500	1521.1	Intergenic	http://genome.ucsc.edu/cgi-bin/hgTracks?position=chr2L:19333100-19343690	"dnt,CG13086,CG17349,"	"175,25893,31977,"	 dnt 	24724	467.5	1279.8	1521.1	1.7	 // 	0.3074	3.2534	309.0573
591	chr2L	11070790	11071110	11070960	1700.2	Promoter	http://genome.ucsc.edu/cgi-bin/hgTracks?position=chr2L:11065790-11076110	"CG14915,CG14914,Samuel,"	"95,-1452,-3963,"	 CG14915 	95	1280.4	1689.5	1700.2	0.41	 /- 	0.7531	1.3279	102.3567
592	chr3L	9035490	9035810	9035660	1699.6	Intronic	http://genome.ucsc.edu/cgi-bin/hgTracks?position=chr3L:9030490-9040810	"Doc1,CG5144,Argk,"	"0,4879,6301,"	 Doc1 	1184	356.4	1156.3	1699.6	2.25	 // 	0.2097	4.7688	126.7437
593	chrX	17606110	17606450	17606280	1609.2	Intronic	http://genome.ucsc.edu/cgi-bin/hgTracks?position=chrX:17601110-17611450	"CG42270,CG8173,par-6,"	"0,-2589,-5151,"	 CG42270 	1462	248.2	1027.6	1609.2	2.7	 // 	0.1542	6.483	165.448
594	chr2R	18616680	18616980	18616830	1719.6	Promoter	http://genome.ucsc.edu/cgi-bin/hgTracks?position=chr2R:18611680-18621980	"jbug,CG30268,CG42260,"	"0,-12078,14546,"	 jbug 	59	375.7	1362.5	1719.6	2.19	 // 	0.2185	4.5776	223.4423
595	chr2R	15745290	15745610	15745460	1648.1	Intergenic	http://genome.ucsc.edu/cgi-bin/hgTracks?position=chr2R:15740290-15750610	"Obp56i,CG13872,Toll-7,"	"10160,20872,-26710,"	 Obp56i 	10160	500.9	968.2	1648.1	1.72	 // 	0.3039	3.2904	50.4791
596	chr3L	14144740	14145080	14144930	1632.7	Intergenic	http://genome.ucsc.edu/cgi-bin/hgTracks?position=chr3L:14139740-14150080	"Sox21b,D,nan,"	"-20506,23770,34413,"	 Sox21b 	20506	208.2	1033.9	1632.7	2.97	 // 	0.1275	7.8415	177.8516
597	chr3L	14166360	14166690	14166540	1501.1	Intergenic	http://genome.ucsc.edu/cgi-bin/hgTracks?position=chr3L:14161360-14171690	"D,nan,nuf,"	"2160,12803,17436,"	 D 	5180	1184.8	1537.4	1501.1	0.34	 /- 	0.7893	1.267	30.7996
598	chrX	363810	364120	363960	1788.3	Intronic	http://genome.ucsc.edu/cgi-bin/hgTracks?position=chrX:358810-369120	"CG32816,Cyp4g1,Exp6,"	"0,-594,1124,"	 Cyp4g1 	594	892.1	1411.3	1788.3	1	 // 	0.4989	2.0045	36.2663
599	chr2R	13349340	13349670	13349480	1498.2	Intronic	http://genome.ucsc.edu/cgi-bin/hgTracks?position=chr2R:13344340-13354670	"CG14478,CG6522,robl,"	"0,3898,-4839,"	 CG14478 	1378	306	1018	1498.2	2.29	 // 	0.2042	4.896	324.3233
600	chr2L	12662950	12663280	12663100	1632.1	Intronic	http://genome.ucsc.edu/cgi-bin/hgTracks?position=chr2L:12657950-12668280	"pdm2,CG15485,CG5525,"	"0,4142,27235,"	 pdm2 	5272	2218.4	1586.7	1632.1	-0.44	 \- 	1.3592	0.7357	24.239
601	chr2L	16323370	16323850	16323700	1496	Intronic	http://genome.ucsc.edu/cgi-bin/hgTracks?position=chr2L:16318370-16328850	"cact,CG4278,mRpL4,"	"0,3370,4352,"	 cact 	1743	1592.3	1471.1	1496	-0.09	 -- 	1.0644	0.9395	181.1467
602	chr2R	2083810	2084130	2083980	1533.1	Promoter	http://genome.ucsc.edu/cgi-bin/hgTracks?position=chr2R:2078810-2089130	"Ptr,CG30432,CG8335,"	"-468,1123,4319,"	 Ptr 	468	432.7	1491.3	1533.1	1.82	 /- 	0.2822	3.543	374.3073
603	chr4	1181110	1181460	1181290	1619	Intronic	http://genome.ucsc.edu/cgi-bin/hgTracks?position=chr4:1176110-1186460	"Kif3C,pho,CG32017,"	"0,11803,-14543,"	 Kif3C 	13199	1522.7	1772.7	1619	0.09	 -- 	0.9405	1.0632	64.814
604	chrX	4093010	4093350	4093180	1604.1	Intronic	http://genome.ucsc.edu/cgi-bin/hgTracks?position=chrX:4088010-4098350	"Fas2,CG15571,CG15570,"	"0,17747,19078,"	 Fas2 	6943	2645.2	1826.7	1604.1	-0.72	 \- 	1.6491	0.6064	50.5826
605	chr3R	17989510	17989840	17989660	1541.2	Intronic	http://genome.ucsc.edu/cgi-bin/hgTracks?position=chr3R:17984510-17994840	"CG31163,CG42390,CG31423,"	"0,-30571,-43753,"	 CG31163 	30081	271.9	1072.6	1541.2	2.5	 // 	0.1764	5.6674	96.3665
606	chr3L	9484400	9484720	9484570	1684.7	Intronic	http://genome.ucsc.edu/cgi-bin/hgTracks?position=chr3L:9479400-9489720	"CG32037,CG32036,path,"	"0,-2336,3063,"	 CG32037 	724	1425.6	1731.9	1684.7	0.24	 /- 	0.8462	1.1818	180.3685
607	chr2L	1067910	1068230	1068080	1596.1	Intronic	http://genome.ucsc.edu/cgi-bin/hgTracks?position=chr2L:1062910-1073230	"S,ast,Atg4,"	"0,9899,12832,"	 S 	9731	147.5	1040.3	1596.1	3.44	 // 	0.0924	10.8244	211.3835
608	chr2L	21633160	21633480	21633310	1636.7	Promoter	http://genome.ucsc.edu/cgi-bin/hgTracks?position=chr2L:21628160-21638480	"Ac3,Df31,CG2201,"	"0,-3382,-9711,"	 Ac3 	194	237.1	1205.1	1636.7	2.79	 // 	0.1449	6.9027	137.4066
609	chr3R	2638320	2638690	2638520	1474.8	Intergenic	http://genome.ucsc.edu/cgi-bin/hgTracks?position=chr3R:2633320-2643690	"Scr,Dfd,Ama,"	"10321,-10367,-47537,"	 Dfd 	20963	743.2	1336	1474.8	0.99	 /- 	0.5039	1.9844	73.3775
610	chrX	19648040	19648510	19648220	1474.8	Intronic	http://genome.ucsc.edu/cgi-bin/hgTracks?position=chrX:19643040-19653510	"CG12703,CG12534,CG12702,"	"0,-4016,4980,"	 CG12703 	3388	208.2	1447.3	1474.8	2.82	 /- 	0.1412	7.0832	142.2157
611	chr2L	15479680	15480240	15480040	1469.6	Intergenic	http://genome.ucsc.edu/cgi-bin/hgTracks?position=chr2L:15474680-15485240	"sna,Tim17b2,lace,"	"-1771,4727,19069,"	 sna 	1771	3147.6	1614.2	1469.6	-1.1	 \- 	2.1417	0.4669	65.4145
612	chr4	426870	427200	427040	1469.6	Intergenic	http://genome.ucsc.edu/cgi-bin/hgTracks?position=chr4:421870-432200	"CG2052,lgs,Hcf,"	"-13024,30536,-31430,"	 CG2052 	13024	170.4	832	1469.6	3.11	 // 	0.116	8.6236	106.6847
613	chr2R	12838350	12838840	12838530	1469.1	CDS	http://genome.ucsc.edu/cgi-bin/hgTracks?position=chr2R:12833350-12843840	"CG34415,CG34191,CG15614,"	"0,1212,-2470,"	 CG34415 	788	1896.9	1996.8	1469.1	-0.37	 -\ 	1.2912	0.7745	47.6848
614	chr3R	15756710	15757080	15756890	1468.5	Intronic	http://genome.ucsc.edu/cgi-bin/hgTracks?position=chr3R:15751710-15762080	"Hs6st,mira,CG4459,"	"0,630,-2573,"	 CG4459 	2573	574.2	1092.8	1468.5	1.35	 // 	0.391	2.5573	268.5302
615	chr2L	19326940	19327300	19327100	1465.6	Intergenic	http://genome.ucsc.edu/cgi-bin/hgTracks?position=chr2L:19321940-19332300	"dnt,CG10750,CG17564,"	"11575,-25500,-27249,"	 CG10750 	26795	633.5	1233.2	1465.6	1.21	 // 	0.4322	2.3135	110.1824
616	chr2R	7286450	7286780	7286610	1478.2	Intergenic	http://genome.ucsc.edu/cgi-bin/hgTracks?position=chr2R:7281450-7291780	"sprt,CG7759,CG30026,"	"-1675,6580,9557,"	 sprt 	1675	232.7	1147.9	1478.2	2.67	 // 	0.1574	6.3535	47.7641
617	chr2L	4053970	4054290	4054120	1463.9	Intronic	http://genome.ucsc.edu/cgi-bin/hgTracks?position=chr2L:4048970-4059290	"ed,CG10039,CG15423,"	"0,-45121,-47553,"	 ed 	22742	331.2	1143.1	1463.9	2.14	 // 	0.2262	4.4199	79.1012
618	chr3L	12499190	12499510	12499370	1580.6	CDS	http://genome.ucsc.edu/cgi-bin/hgTracks?position=chr3L:12494190-12504510	"CG10654,vih,sti,"	"0,-449,1719,"	 CG10654 	1440	223.8	1147.9	1580.6	2.82	 // 	0.1416	7.0636	660.3222
619	chr2R	10199040	10199400	10199210	1472.5	Intronic	http://genome.ucsc.edu/cgi-bin/hgTracks?position=chr2R:10194040-10204400	"CG34379,CG8589,Ih,"	"0,-9352,-12797,"	 CG34379 	3544	334.9	963.4	1472.5	2.14	 // 	0.2274	4.3967	341.7805
620	chr3R	5378000	5378310	5378150	1663	Intronic	http://genome.ucsc.edu/cgi-bin/hgTracks?position=chr3R:5373000-5383310	"RnpS1,mura,CG9386,"	"0,-622,1260,"	 RnpS1 	386	578.7	1295.2	1663	1.52	 // 	0.348	2.8737	258.2143
621	chr2L	9447980	9448420	9448240	1528.6	Intronic	http://genome.ucsc.edu/cgi-bin/hgTracks?position=chr2L:9442980-9453420	"numb,CG33723,CG34182,"	"0,-7500,-11057,"	 numb 	1589	1590.8	1956.6	1528.6	-0.06	 /\ 	1.0407	0.9609	39.1574
622	chr2L	17740550	17740920	17740720	1457.6	Intergenic	http://genome.ucsc.edu/cgi-bin/hgTracks?position=chr2L:17735550-17745920	"CadN,CadN2,CG15147,"	"-1199,47584,-114375,"	 CadN 	1199	1434.5	1578.7	1457.6	0.02	 -- 	0.9841	1.0161	44.4425
623	chr2L	11970780	11971420	11971210	1457.1	Intergenic	http://genome.ucsc.edu/cgi-bin/hgTracks?position=chr2L:11965780-11976420	"CG16965,CG6686,CG34163,"	"10792,13108,17074,"	 CG16965 	10792	397.2	1245.4	1457.1	1.88	 // 	0.2726	3.6687	379.4354
624	chr2R	16533490	16534160	16533850	1502.3	Intergenic	http://genome.ucsc.edu/cgi-bin/hgTracks?position=chr2R:16528490-16539160	"DMAP1,CG33785,CG33786,"	"-474,-2565,-2565,"	 DMAP1 	2308	495.7	780.1	1502.3	1.6	 // 	0.33	3.0306	435.1138
625	chr2L	10398030	10398350	10398210	1612.1	CDS	http://genome.ucsc.edu/cgi-bin/hgTracks?position=chr2L:10393030-10403350	"CG31716,CG5362,LSm-4,"	"0,-1911,4984,"	 CG31716 	210	1925.8	2277.2	1612.1	-0.26	 -\ 	1.1946	0.8371	119.6687
626	chr2R	14193420	14194060	14193640	1627.5	Intergenic	http://genome.ucsc.edu/cgi-bin/hgTracks?position=chr2R:14188420-14199060	"CG14505,Tango8,CG18540,"	"-2158,5686,-6101,"	 CG14505 	2158	421.6	1420.3	1627.5	1.95	 // 	0.259	3.8603	38.9331
627	chr2L	18615900	18616490	18616070	1451.3	Promoter	http://genome.ucsc.edu/cgi-bin/hgTracks?position=chr2L:18610900-18621490	"CG15161,MESR3,CG10414,"	"-3,1186,-3828,"	 CG15161 	3	106.7	656.1	1451.3	3.76	 // 	0.0735	13.6023	297.992
628	chr3R	4160740	4161050	4160890	1684.2	Intergenic	http://genome.ucsc.edu/cgi-bin/hgTracks?position=chr3R:4155740-4166050	"Poxm,CG9603,Arf84F,"	"-1376,4768,5931,"	 Poxm 	1376	277.9	1197.2	1684.2	2.6	 // 	0.165	6.0612	196.5834
629	chr2R	16838990	16839300	16839150	1703.6	Intergenic	http://genome.ucsc.edu/cgi-bin/hgTracks?position=chr2R:16833990-16844300	"CG33704,hbn,Act57B,"	"-562,3018,-5205,"	 CG33704 	1544	294.2	1028.1	1703.6	2.53	 // 	0.1727	5.7915	81.6417
630	chr2L	6229340	6229800	6229530	1447.9	Intergenic	http://genome.ucsc.edu/cgi-bin/hgTracks?position=chr2L:6224340-6234800	"Ugt37b1,CG34380,CG9486,"	"-2688,-20037,26345,"	 Ugt37b1 	4481	871.4	1229	1447.9	0.73	 // 	0.6018	1.6616	44.5137
631	chr3R	20552120	20552470	20552300	1482.8	Intronic	http://genome.ucsc.edu/cgi-bin/hgTracks?position=chr3R:20547120-20557470	"tok,CG13630,Rpb10,"	"0,-7216,-8578,"	 tok 	6523	2424.4	2035.5	1482.8	-0.71	 -\ 	1.635	0.6116	34.6296
632	chr2L	19339090	19339410	19339240	1693.3	CDS	http://genome.ucsc.edu/cgi-bin/hgTracks?position=chr2L:19334090-19344410	"dnt,CG13086,CG17349,"	"0,25153,31237,"	 dnt 	23984	410.5	1243.3	1693.3	2.04	 // 	0.2424	4.1251	71.6902
633	chr3L	15032570	15032890	15032740	1450.8	Intronic	http://genome.ucsc.edu/cgi-bin/hgTracks?position=chr3L:15027570-15037890	"CG42333,CG11552,ind,"	"0,1985,3153,"	 CG11552 	2930	309.7	615.8	1450.8	2.23	 // 	0.2135	4.6841	170.5701
634	chr3R	2684580	2684900	2684750	1513.7	Intergenic	http://genome.ucsc.edu/cgi-bin/hgTracks?position=chr3R:2679580-2689900	"ftz,Scr,Antp,"	"5295,-8864,37224,"	 ftz 	5295	189.7	1199.3	1513.7	3	 // 	0.1253	7.98	165.8818
635	chr2R	9428400	9428720	9428540	1537.2	Promoter	http://genome.ucsc.edu/cgi-bin/hgTracks?position=chr2R:9423400-9433720	"CG6145,CG33156,Vmat,"	"0,6109,-8046,"	 CG6145 	304	866.9	1477.5	1537.2	0.83	 /- 	0.564	1.7731	53.8142
636	chr2R	4803110	4803450	4803270	1529.7	CDS	http://genome.ucsc.edu/cgi-bin/hgTracks?position=chr2R:4798110-4808450	"lin,Pgi,CG34219,"	"0,-1639,1949,"	 lin 	1238	1139.6	1760.5	1529.7	0.42	 /\ 	0.745	1.3423	112.304
637	chrX	7436630	7436950	7436770	1505.7	Intergenic	http://genome.ucsc.edu/cgi-bin/hgTracks?position=chrX:7431630-7441950	"CG32720,CG32719,CG11369,"	"-5848,-29894,31860,"	 CG32720 	5848	1715.3	1690.5	1505.7	-0.19	 -- 	1.1392	0.8778	56.8232
638	chrX	9026550	9026880	9026720	1441	Intronic	http://genome.ucsc.edu/cgi-bin/hgTracks?position=chrX:9021550-9031880	"ld14,CG7065,AP-1gamma,"	"0,9864,-14947,"	 ld14 	2331	375.7	1061.5	1441	1.94	 // 	0.2607	3.836	121.4907
639	chrX	8547860	8548190	8548040	1503.4	Intergenic	http://genome.ucsc.edu/cgi-bin/hgTracks?position=chrX:8542860-8553190	"CG12772,CG11284,Ppt1,"	"23055,27574,34615,"	 CG12772 	23055	866.9	1579.2	1503.4	0.79	 /- 	0.5766	1.7342	78.1946
640	chr2L	12087630	12087960	12087790	1462.2	Intergenic	http://genome.ucsc.edu/cgi-bin/hgTracks?position=chr2L:12082630-12092960	"prd,CG5325,CG6712,"	"-1998,5980,7378,"	 prd 	1998	394.2	1045.1	1462.2	1.89	 // 	0.2696	3.7094	69.2665
641	chr2L	28090	28490	28230	1437.6	CDS	http://genome.ucsc.edu/cgi-bin/hgTracks?position=chr2L:23090-33490	"CG31973,CG2657,l(2)gl,"	"0,-3079,-6858,"	 CG2657 	3079	446.8	1209.3	1437.6	1.69	 // 	0.3108	3.2176	111.9787
642	chr2L	4378410	4378730	4378560	1551.5	Promoter	http://genome.ucsc.edu/cgi-bin/hgTracks?position=chr2L:4373410-4383730	"Traf4,CG17612,CG3338,"	"0,1947,4359,"	 Traf4 	21	962.5	1315.9	1551.5	0.69	 // 	0.6204	1.6119	157.9235
643	chr2L	15325870	15326200	15326050	1446.8	Intergenic	http://genome.ucsc.edu/cgi-bin/hgTracks?position=chr2L:15320870-15331200	"nht,esg,CG15262,"	"-7149,7813,-26787,"	 nht 	7149	575.7	1056.7	1446.8	1.33	 // 	0.3979	2.5129	46.5105
644	chr3L	19890700	19891040	19890870	1417.6	Intronic	http://genome.ucsc.edu/cgi-bin/hgTracks?position=chr3L:19885700-19896040	"Mi-2,Su(Tpl),CG7757,"	"0,0,12532,"	 Su(Tpl) 	11615	432	1097.5	1417.6	1.71	 // 	0.3047	3.2816	220.7458
645	chrX	2036320	2036660	2036470	1516.6	Promoter	http://genome.ucsc.edu/cgi-bin/hgTracks?position=chrX:2031320-2041660	"CG3835,Pgd,ph-p,"	"0,2698,-5892,"	 CG3835 	294	623.9	1175.4	1516.6	1.28	 // 	0.4114	2.4308	83.2203
646	chrX	8109280	8109610	8109440	1409.6	Intronic	http://genome.ucsc.edu/cgi-bin/hgTracks?position=chrX:8104280-8114610	"sdt,CG2147,sni,"	"0,25276,26090,"	 sdt 	721	475	1068.4	1409.6	1.57	 // 	0.3369	2.9678	267.4836
647	chr2R	7490960	7491290	7491140	1565.8	Intronic	http://genome.ucsc.edu/cgi-bin/hgTracks?position=chr2R:7485960-7496290	"tou,Egm,CG9005,"	"0,13233,16552,"	 tou 	12196	110.4	1233.7	1565.8	3.82	 // 	0.0705	14.1821	172.8018
648	chr2R	14419280	14419600	14419450	1553.2	Promoter	http://genome.ucsc.edu/cgi-bin/hgTracks?position=chr2R:14414280-14424600	"CG10924,Pepck,CG5226,"	"0,4821,-6511,"	 CG10924 	462	566.8	1301	1553.2	1.45	 // 	0.365	2.7401	92.758
649	chr2R	18577520	18577820	18577670	2378.7	Intergenic	http://genome.ucsc.edu/cgi-bin/hgTracks?position=chr2R:18572520-18582820	"ppa,robo,CG30259,"	"-1192,2358,11278,"	 ppa 	1192	2260.7	1928	2378.7	0.07	 -- 	0.9504	1.0522	483.7725
650	chr3L	4283410	4283750	4283580	1521.1	Promoter	http://genome.ucsc.edu/cgi-bin/hgTracks?position=chr3L:4278410-4288750	"CG11582,CG1316,CG11583,"	"-162,274,-782,"	 CG11582 	162	1545.6	1696.9	1521.1	-0.02	 -- 	1.0161	0.9841	73.9339
651	chr2L	5891880	5892190	5892030	1542.9	Intergenic	http://genome.ucsc.edu/cgi-bin/hgTracks?position=chr2L:5886880-5897190	"Acp26Ab,Acp26Aa,CG9029,"	"267,852,-5414,"	 Acp26Ab 	832	1537.5	1434	1542.9	0.01	 -- 	0.9965	1.0035	23.5804
652	chr2R	18210000	18210490	18210290	1389.6	Promoter	http://genome.ucsc.edu/cgi-bin/hgTracks?position=chr2R:18205000-18215490	"Gp150,CG34207,T3dh,"	"0,6629,6940,"	 Gp150 	117	228.2	828.3	1389.6	2.61	 // 	0.1642	6.0888	154.679
653	chr2L	7218120	7218450	7218300	1425.6	Intronic	http://genome.ucsc.edu/cgi-bin/hgTracks?position=chr2L:7213120-7223450	"CG13784,CG4567,Ndae1,"	"0,1971,6550,"	 CG13784 	1729	666.9	994.2	1425.6	1.1	 // 	0.4678	2.1378	121.0251
654	chr2R	12274200	12274500	12274340	1643	Intronic	http://genome.ucsc.edu/cgi-bin/hgTracks?position=chr2R:12269200-12279500	"CG33960,CG15711,CG6262,"	"0,-22528,-23311,"	 CG33960 	288	1052.9	1549	1643	0.64	 /- 	0.6409	1.5604	42.6673
655	chr2R	4120950	4121390	4121140	1389.6	Intergenic	http://genome.ucsc.edu/cgi-bin/hgTracks?position=chr2R:4115950-4126390	"dpn,pnut,CG34217,"	"-1308,3633,-4911,"	 dpn 	1308	4027.1	2352.4	1389.6	-1.54	 \\ 	2.8981	0.345	18.0825
656	chr3L	4757600	4757960	4757790	1399.3	Promoter	http://genome.ucsc.edu/cgi-bin/hgTracks?position=chr3L:4752600-4762960	"Gef64C,CG13711,CG12493,"	"0,238,-4072,"	 CG13711 	238	3690.7	2410.2	1399.3	-1.4	 \\ 	2.6376	0.3791	14.453
657	chr3R	2719280	2719590	2719420	1582.3	Intergenic	http://genome.ucsc.edu/cgi-bin/hgTracks?position=chr3R:2714280-2724590	"Antp,ftz,Scr,"	"2554,-27470,-43534,"	 ftz 	29375	188.2	987.8	1582.3	3.07	 // 	0.1189	8.4076	192.4545
658	chr3R	25591390	25591720	25591530	1462.8	Intergenic	http://genome.ucsc.edu/cgi-bin/hgTracks?position=chr3R:25586390-25596720	"kay,CG1973,fig,"	"966,-12201,13487,"	 kay 	966	348.3	1075.8	1462.8	2.07	 // 	0.2381	4.2004	59.5172
659	chr2R	15968680	15968990	15968850	1557.7	Intergenic	http://genome.ucsc.edu/cgi-bin/hgTracks?position=chr2R:15963680-15973990	"18w,CG11041,CG16898,"	"30165,64801,-76358,"	 18w 	30165	369	979.9	1557.7	2.08	 // 	0.2369	4.2215	41.0555
660	chrX	4571500	4571830	4571670	1589.2	Promoter	http://genome.ucsc.edu/cgi-bin/hgTracks?position=chrX:4566500-4576830	"rap,Pp2C1,ctp,"	"0,2762,10163,"	 rap 	106	713.5	1486	1589.2	1.16	 /- 	0.449	2.2272	50.4983
661	chr3L	8646220	8647060	8646880	1376.4	Intergenic	http://genome.ucsc.edu/cgi-bin/hgTracks?position=chr3L:8641220-8652060	"CG6486,Arr2,CG13305,"	"-2769,-4844,-6962,"	 CG6486 	4310	963.2	1701.1	1376.4	0.51	 /\ 	0.6998	1.4289	86.7514
662	chr3R	25520950	25521270	25521110	1583.5	Intronic	http://genome.ucsc.edu/cgi-bin/hgTracks?position=chr3R:25515950-25526270	"dmrt99B,Obp99c,Gycalpha99B,"	"0,-8606,-9608,"	 dmrt99B 	2582	752.1	1077.9	1583.5	1.07	 // 	0.4749	2.1055	32.8456
663	chr2R	13603840	13604390	13604210	1367.8	Promoter	http://genome.ucsc.edu/cgi-bin/hgTracks?position=chr2R:13598840-13609390	"CG6424,CG10934,CG10933,"	"0,5633,6607,"	 CG6424 	210	180.1	1077.4	1367.8	2.92	 // 	0.1316	7.5967	365.7836
664	chr3R	19077780	19078120	19077940	1366.7	Intronic	http://genome.ucsc.edu/cgi-bin/hgTracks?position=chr3R:19072780-19083120	"EloA,CG4449,wda,"	"0,-741,2851,"	 EloA 	675	2016.2	1730.8	1366.7	-0.56	 -- 	1.4752	0.6779	134.5954
665	chr2R	18690550	18690910	18690750	1363.2	Intergenic	http://genome.ucsc.edu/cgi-bin/hgTracks?position=chr2R:18685550-18695910	"CycB,blw,stl,"	"276,-1059,5533,"	 CycB 	3058	789.9	1293.6	1363.2	0.79	 /- 	0.5794	1.7259	678.9647
666	chr2R	12527690	12528010	12527830	1525.1	Intergenic	http://genome.ucsc.edu/cgi-bin/hgTracks?position=chr2R:12522690-12533010	"gprs,Alk,Amyrel,"	"914,-2551,10766,"	 gprs 	914	648.3	1511.4	1525.1	1.23	 /- 	0.4251	2.3524	161.9277
667	chr2R	2415340	2415680	2415520	1360.4	CDS	http://genome.ucsc.edu/cgi-bin/hgTracks?position=chr2R:2410340-2420680	"jing,CG15233,CG15234,"	"0,71889,78974,"	 jing 	25757	969.2	1579.2	1360.4	0.49	 /\ 	0.7124	1.4036	121.219
668	chr2R	9359750	9360050	9359900	1584.1	Intronic	http://genome.ucsc.edu/cgi-bin/hgTracks?position=chr2R:9354750-9365050	"arr,CG5970,cid,"	"0,11114,13205,"	 arr 	10823	680.2	1207.8	1584.1	1.22	 // 	0.4294	2.3288	161.9902
669	chr2R	6353180	6353510	6353330	1446.8	Intergenic	http://genome.ucsc.edu/cgi-bin/hgTracks?position=chr2R:6348180-6358510	"Caf1-105,G-oalpha47A,CG11777,"	"317,-2033,2793,"	 Caf1-105 	2664	397.9	1224.7	1446.8	1.86	 // 	0.275	3.636	104.9397
670	chr2L	223100	223420	223280	1382.1	Intronic	http://genome.ucsc.edu/cgi-bin/hgTracks?position=chr2L:218100-228420	"kis,CG13693,CG11490,"	"0,9233,-12774,"	 kis 	1334	263	1160.1	1382.1	2.39	 // 	0.1903	5.2544	268.0377
671	chr2R	18932380	18932700	18932550	1354.7	Intergenic	http://genome.ucsc.edu/cgi-bin/hgTracks?position=chr2R:18927380-18937700	"twi,CG34209,CG30194,"	"1080,-3407,10468,"	 twi 	1080	1674.6	1403.8	1354.7	-0.31	 -- 	1.2362	0.809	53.7648
672	chr3R	8857950	8858260	8858110	1568.6	Promoter	http://genome.ucsc.edu/cgi-bin/hgTracks?position=chr3R:8852950-8863260	"ry,l(3)87Df,CG12360,"	"148,-793,-1738,"	 ry 	148	523.9	1372	1568.6	1.58	 // 	0.334	2.9943	172.2617
673	chr2L	3822070	3822390	3822230	1422.2	Intergenic	http://genome.ucsc.edu/cgi-bin/hgTracks?position=chr2L:3817070-3827390	"slp1,CG3407,l(2)k16918,"	"3449,-8823,-13166,"	 slp1 	3449	1733.8	1748.8	1422.2	-0.29	 -- 	1.2192	0.8202	26.6241
674	chr3L	321480	321840	321660	1392.4	Intronic	http://genome.ucsc.edu/cgi-bin/hgTracks?position=chr3L:316480-326840	"CG32344,fwd,CG32343,"	"0,-1780,3321,"	 fwd 	1780	463.1	1234.3	1392.4	1.59	 // 	0.3326	3.0067	107.4487
675	chr3R	12712240	12712550	12712380	1543.4	Intergenic	http://genome.ucsc.edu/cgi-bin/hgTracks?position=chr3R:12707240-12717550	"CG10349,Abd-B,abd-A,"	"-1548,40551,-56611,"	 CG10349 	6931	273.4	1457.9	1543.4	2.5	 // 	0.1771	5.6451	53.6925
676	chr2L	18145430	18145750	18145600	1451.9	Intronic	http://genome.ucsc.edu/cgi-bin/hgTracks?position=chr2L:18140430-18150750	"Socs36E,kel,CG17681,"	"0,-7390,7816,"	 Socs36E 	6810	205.2	798.1	1451.9	2.82	 // 	0.1414	7.074	259.2342
677	chr2R	8087230	8087570	8087400	1431.9	CDS	http://genome.ucsc.edu/cgi-bin/hgTracks?position=chr2R:8082230-8092570	"RpS11,CG8858,Cyp6t3,"	"0,-1057,-7642,"	 RpS11 	933	2323.7	2160.6	1431.9	-0.7	 -\ 	1.6228	0.6162	55.8241
678	chr2L	26940	27320	27200	1346.7	CDS	http://genome.ucsc.edu/cgi-bin/hgTracks?position=chr2L:21940-32320	"CG31973,CG2657,l(2)gl,"	"0,-2049,-5828,"	 CG2657 	2049	608.3	1314.8	1346.7	1.15	 /- 	0.4517	2.2137	221.2432
679	chr2L	3771050	3771370	3771230	1455.3	Promoter	http://genome.ucsc.edu/cgi-bin/hgTracks?position=chr2L:3766050-3776370	"bowl,CG31772,CG31959,"	"475,-3039,-12018,"	 bowl 	475	430.5	1101.8	1455.3	1.76	 // 	0.2958	3.3806	262.3685
680	chr2R	15728420	15728730	15728560	1504.5	Intergenic	http://genome.ucsc.edu/cgi-bin/hgTracks?position=chr2R:15723420-15733730	"Toll-7,Obp56h,Obp56i,"	"-9810,-25016,27060,"	 Toll-7 	14151	672.1	1072.1	1504.5	1.16	 // 	0.4467	2.2387	44.5825
681	chrX	16115140	16115460	16115300	1342.1	Intergenic	http://genome.ucsc.edu/cgi-bin/hgTracks?position=chrX:16110140-16120460	"disco,CG12507,kat80,"	"-4533,44112,45737,"	 disco 	4533	154.1	711.7	1342.1	3.12	 // 	0.1148	8.708	52.6007
682	chr2R	7485490	7485820	7485630	1420.4	Intronic	http://genome.ucsc.edu/cgi-bin/hgTracks?position=chr2R:7480490-7490820	"tou,Egm,CG9005,"	"0,18743,22062,"	 tou 	14468	210.4	1181.8	1420.4	2.75	 // 	0.1481	6.7501	109.5372
683	chr2R	20897630	20897940	20897800	1493.1	Intronic	http://genome.ucsc.edu/cgi-bin/hgTracks?position=chr2R:20892630-20902940	"zip,uzip,CG3829,"	"0,1772,-19791,"	 zip 	1196	508.3	1044	1493.1	1.55	 // 	0.3404	2.9374	110.1711
684	chrX	6990580	6990910	6990740	1585.2	Intronic	http://genome.ucsc.edu/cgi-bin/hgTracks?position=chrX:6985580-6995910	"Sxl,CG4615,CG4617,"	"0,1865,5842,"	 Sxl 	354	1072.9	1305.3	1585.2	0.56	 // 	0.6768	1.4775	230.7585
685	chr2R	2993870	2994170	2994030	1464.5	Promoter	http://genome.ucsc.edu/cgi-bin/hgTracks?position=chr2R:2988870-2999170	"esn,CG12835,Cyp9b1,"	"0,416,21312,"	 CG12835 	416	726.9	1379.5	1464.5	1.01	 /- 	0.4963	2.0148	199.875
686	chr3R	10679350	10679970	10679810	1336.4	Promoter	http://genome.ucsc.edu/cgi-bin/hgTracks?position=chr3R:10674350-10684970	"btsz,CG17304,CG3610,"	"-184,5216,-7351,"	 btsz 	184	283	916.8	1336.4	2.24	 // 	0.2118	4.7213	147.1385
687	chr2L	8872290	8872620	8872440	1452.5	Intergenic	http://genome.ucsc.edu/cgi-bin/hgTracks?position=chr2L:8867290-8877620	"CG9483,CG32983,CG32988,"	"-4753,-5781,-6769,"	 CG9483 	5674	578.7	971.4	1452.5	1.33	 // 	0.3984	2.5099	71.971
688	chr2R	12404680	12404990	12404830	1478.8	CDS	http://genome.ucsc.edu/cgi-bin/hgTracks?position=chr2R:12399680-12409990	"Sema-2a,loopin-1,CG7813,"	"0,17624,-17896,"	 Sema-2a 	271	500.9	1201.9	1478.8	1.56	 // 	0.3387	2.9523	54.4257
689	chrX	18194600	18194940	18194790	1327.8	Intergenic	http://genome.ucsc.edu/cgi-bin/hgTracks?position=chrX:18189600-18199940	"os,CG6023,upd3,"	"4586,13365,-16158,"	 os 	7068	135.6	739.3	1327.8	3.29	 // 	0.1021	9.7921	364.6737
690	chrX	7190740	7191340	7191140	1326.6	Intergenic	http://genome.ucsc.edu/cgi-bin/hgTracks?position=chrX:7185740-7196340	"unc-119,CG2059,brk,"	"-5803,-9058,10833,"	 unc-119 	5803	1941.3	1380.5	1326.6	-0.55	 \- 	1.4633	0.6834	38.9056
691	chr2L	9570260	9570600	9570440	1442.2	Promoter	http://genome.ucsc.edu/cgi-bin/hgTracks?position=chr2L:9565260-9575600	"CG3838,CG4389,jp,"	"0,3122,-3690,"	 CG3838 	124	890.6	1508.8	1442.2	0.7	 /- 	0.6176	1.6193	134.1826
692	chr3L	18132150	18132740	18132340	1329.5	Promoter	http://genome.ucsc.edu/cgi-bin/hgTracks?position=chr3L:18127150-18137740	"gk,Cyp312a1,CG7330,"	"163,-7007,9684,"	 gk 	163	1074.4	1249.1	1329.5	0.31	 -- 	0.8081	1.2374	148.1165
693	chr3L	16403610	16404140	16403790	1323.8	Intronic	http://genome.ucsc.edu/cgi-bin/hgTracks?position=chr3L:16398610-16409140	"fax,TMS1,CG4573,"	"0,2064,4600,"	 fax 	1149	1233	1725	1323.8	0.1	 /\ 	0.9314	1.0737	349.4654
694	chr3R	17120670	17121200	17121040	1320.3	Intergenic	http://genome.ucsc.edu/cgi-bin/hgTracks?position=chr3R:17115670-17126200	"SIFR,CG17298,CG3301,"	"-1320,-11263,-19067,"	 SIFR 	1320	853.6	966.1	1320.3	0.63	 -/ 	0.6465	1.5468	123.2506
695	chr2R	13345900	13346220	13346080	1388.4	Intronic	http://genome.ucsc.edu/cgi-bin/hgTracks?position=chr2R:13340900-13351220	"CG14478,robl,CG34192,"	"0,-1439,-2414,"	 CG14478 	895	111.1	712.3	1388.4	3.64	 // 	0.0801	12.492	868.5002
696	chr2R	9082430	9082760	9082570	1317.5	Intronic	http://genome.ucsc.edu/cgi-bin/hgTracks?position=chr2R:9077430-9087760	"CG33182,Aats-val,seq,"	"0,3785,-4991,"	 CG33182 	3211	156.3	1077.4	1317.5	3.07	 // 	0.1187	8.4268	241.4327
697	chr2L	9454230	9454920	9454440	1316.3	Intronic	http://genome.ucsc.edu/cgi-bin/hgTracks?position=chr2L:9449230-9459920	"numb,CG33723,CG34182,"	"0,-13700,-17257,"	 numb 	4611	257.1	993.7	1316.3	2.36	 // 	0.1953	5.1197	311.8292
698	chrX	9391030	9391360	9391200	1374.1	Intronic	http://genome.ucsc.edu/cgi-bin/hgTracks?position=chrX:9386030-9396360	"CG34339,CG32700,CG34028,"	"0,9543,14356,"	 CG34339 	979	129.7	903.6	1374.1	3.4	 // 	0.0944	10.5971	266.9626
699	chr2L	3465620	3465930	3465770	1502.8	UTR5	http://genome.ucsc.edu/cgi-bin/hgTracks?position=chr2L:3460620-3470930	"msl-2,Pdsw,CG3238,"	"0,391,1645,"	 msl-2 	341	2086.5	2212	1502.8	-0.47	 -\ 	1.3884	0.7202	232.797
700	chrX	13128060	13128370	13128210	1482.2	Intronic	http://genome.ucsc.edu/cgi-bin/hgTracks?position=chrX:13123060-13133370	"mew,CG32639,REG,"	"0,1917,-20196,"	 CG32639 	2346	357.1	1024.9	1482.2	2.05	 // 	0.2409	4.1502	48.5602
701	chr2R	8667240	8667720	8667550	1312.3	Promoter	http://genome.ucsc.edu/cgi-bin/hgTracks?position=chr2R:8662240-8672720	"sca,CG12374,Nacalpha,"	"498,-16220,-19173,"	 sca 	498	119.3	1009	1312.3	3.46	 // 	0.0909	11.0007	311.6412
702	chr3L	4167150	4167810	4167590	1311.8	Promoter	http://genome.ucsc.edu/cgi-bin/hgTracks?position=chr3L:4162150-4172810	"mas,Ero1L,CG18675,"	"-129,2675,6262,"	 mas 	129	618.7	1339.7	1311.8	1.08	 /- 	0.4717	2.1202	88.4972
703	chr2R	18615820	18616160	18615970	1596.1	Intronic	http://genome.ucsc.edu/cgi-bin/hgTracks?position=chr2R:18610820-18621160	"jbug,CG30268,CG42260,"	"0,-11218,15406,"	 jbug 	801	1049.9	1838.9	1596.1	0.6	 /\ 	0.6578	1.5202	89.5083
704	chr3L	11230100	11230390	11230260	2358.6	Intergenic	http://genome.ucsc.edu/cgi-bin/hgTracks?position=chr3L:11225100-11235390	"CG6185,CG34240,CG18490,"	"-1222,-7525,-9369,"	 CG6185 	1222	946.2	1905.7	2358.6	1.32	 // 	0.4012	2.4927	268.0995
705	chrX	17713690	17714250	17713880	1309.5	Promoter	http://genome.ucsc.edu/cgi-bin/hgTracks?position=chrX:17708690-17719250	"CG12986,Socs16D,OdsH,"	"-232,2349,-5859,"	 CG12986 	232	2241.4	1322.8	1309.5	-0.78	 \- 	1.7117	0.5842	67.2533
706	chr2R	17591910	17592260	17592080	1308.9	Promoter	http://genome.ucsc.edu/cgi-bin/hgTracks?position=chr2R:17586910-17597260	"HmgZ,CG30403,CG17922,"	"-87,4871,-7423,"	 HmgZ 	87	41.5	720.2	1308.9	4.98	 // 	0.0317	31.5443	783.762
707	chr3L	13402010	13402340	13402180	1567.5	Intergenic	http://genome.ucsc.edu/cgi-bin/hgTracks?position=chr3L:13397010-13407340	"CG10222,CG10724,sens,"	"2448,3749,-7955,"	 CG10222 	3373	601.7	1519.9	1567.5	1.38	 /- 	0.3838	2.6052	45.6394
708	chr3R	19694930	19695290	19695110	1394.1	Intronic	http://genome.ucsc.edu/cgi-bin/hgTracks?position=chr3R:19689930-19700290	"Pli,CG34355,TfIIA-S,"	"0,-20039,20998,"	 Pli 	20173	230.4	1035.5	1394.1	2.6	 // 	0.1653	6.0499	174.0199
709	chr2L	6373120	6373610	6373440	1301.5	UTR5	http://genome.ucsc.edu/cgi-bin/hgTracks?position=chr2L:6368120-6378610	"slam,CG9505,CG42370,"	"0,-3245,4326,"	 slam 	1026	2973.5	2035.5	1301.5	-1.19	 \\ 	2.2847	0.4377	105.6091
710	chr2L	12614750	12615060	12614910	1363.2	Intronic	http://genome.ucsc.edu/cgi-bin/hgTracks?position=chr2L:12609750-12620060	"nub,ref2,pdm2,"	"0,-3459,42918,"	 nub 	3437	416.4	1113.4	1363.2	1.71	 // 	0.3055	3.2737	48.5466
711	chr3L	298560	298900	298710	1294.6	Intronic	http://genome.ucsc.edu/cgi-bin/hgTracks?position=chr3L:293560-303900	"RhoGEF3,fwd,CG42377,"	"0,7496,-8376,"	 RhoGEF3 	888	157.1	735	1294.6	3.04	 // 	0.1213	8.2414	171.9989
712	chr2R	11704520	11704840	11704660	1406.1	Promoter	http://genome.ucsc.edu/cgi-bin/hgTracks?position=chr2R:11699520-11709840	"Zasp,CG33465,Poxn,"	"-346,2072,9537,"	 Zasp 	346	210.4	1051.4	1406.1	2.74	 // 	0.1497	6.6822	320.0473
713	chrX	7063330	7063650	7063470	1393.6	Intergenic	http://genome.ucsc.edu/cgi-bin/hgTracks?position=chrX:7058330-7068650	"CG9650,fz4,CG8300,"	"23638,-59145,-63092,"	 CG9650 	23638	445.3	893	1393.6	1.65	 // 	0.3196	3.1294	140.2705
714	chr2L	19161220	19161770	19161600	1316.3	Intronic	http://genome.ucsc.edu/cgi-bin/hgTracks?position=chr2L:19156220-19166770	"brat,CG17568,CG17567,"	"0,18148,21490,"	 brat 	3026	119.3	889.3	1316.3	3.46	 // 	0.0906	11.0343	166.5692
715	chrX	19248300	19248610	19248450	1463.9	Intronic	http://genome.ucsc.edu/cgi-bin/hgTracks?position=chrX:19243300-19253610	"kek5,gfA,out,"	"0,-5973,-32352,"	 kek5 	1220	629.1	1048.2	1463.9	1.22	 // 	0.4297	2.3271	22.488
716	chr3L	19888580	19888920	19888760	1304.9	Intronic	http://genome.ucsc.edu/cgi-bin/hgTracks?position=chr3L:19883580-19893920	"Mi-2,Su(Tpl),CG8334,"	"0,0,-14593,"	 Su(Tpl) 	13725	153.4	1178.1	1304.9	3.09	 // 	0.1175	8.5076	592.6846
717	chr3R	21861870	21862230	21862020	1323.2	Intergenic	http://genome.ucsc.edu/cgi-bin/hgTracks?position=chr3R:21856870-21867230	"HLHm7,m6,E(spl),"	"739,-2251,4025,"	 HLHm7 	739	133.4	677.8	1323.2	3.31	 // 	0.1008	9.921	486.3238
718	chr2L	11224460	11224780	11224630	1475.4	Intronic	http://genome.ucsc.edu/cgi-bin/hgTracks?position=chr2L:11219460-11229780	"ab,CG32830,cmet,"	"0,29943,36192,"	 ab 	13950	679.5	1067.3	1475.4	1.12	 // 	0.4605	2.1714	25.4704
719	chr2R	8338720	8339040	8338870	1421.6	Intronic	http://genome.ucsc.edu/cgi-bin/hgTracks?position=chr2R:8333720-8344040	"Dyb,Lac,CG30334,"	"0,1825,-10092,"	 Lac 	1825	245.3	918.9	1421.6	2.53	 // 	0.1725	5.7963	47.238
720	chr3L	5128470	5128820	5128630	1286	UTR3	http://genome.ucsc.edu/cgi-bin/hgTracks?position=chr3L:5123470-5133820	"CG4603,CG10674,CG4611,"	"0,309,851,"	 CG10674 	703	3399.5	2411.3	1286	-1.4	 \\ 	2.6435	0.3783	47.0185
721	chr3L	9797260	9797600	9797430	1403.9	Promoter	http://genome.ucsc.edu/cgi-bin/hgTracks?position=chr3L:9792260-9802600	"Ilp4,CG32052,Ilp3,"	"-52,129,-2210,"	 Ilp4 	52	1004.7	1478	1403.9	0.48	 /- 	0.7157	1.3972	64.1328
722	chr2R	13780490	13780850	13780660	1311.8	Intronic	http://genome.ucsc.edu/cgi-bin/hgTracks?position=chr2R:13775490-13785850	"elk,CG14492,CG14491,"	"0,526,1922,"	 CG14492 	1187	277.1	995.8	1311.8	2.24	 // 	0.2113	4.7335	144.5149
723	chrX	13121640	13122040	13121810	1278	Intronic	http://genome.ucsc.edu/cgi-bin/hgTracks?position=chrX:13116640-13127040	"mew,CG32639,REG,"	"0,8317,-13796,"	 CG32639 	8746	177.1	806.1	1278	2.85	 // 	0.1386	7.2167	122.05
724	chr2R	16491580	16491900	16491740	1291.2	Intronic	http://genome.ucsc.edu/cgi-bin/hgTracks?position=chr2R:16486580-16496900	"bl,Hil,CG9945,"	"0,2645,14267,"	 bl 	1249	389	1167.5	1291.2	1.73	 // 	0.3013	3.3191	388.7466
725	chr3R	11494710	11495280	11494880	1276.9	Intronic	http://genome.ucsc.edu/cgi-bin/hgTracks?position=chr3R:11489710-11500280	"pxb,CG31446,CG5399,"	"0,23930,26111,"	 pxb 	2973	449	1086.4	1276.9	1.51	 // 	0.3517	2.8436	76.9017
726	chr2L	21754790	21755100	21754960	1480.5	Intronic	http://genome.ucsc.edu/cgi-bin/hgTracks?position=chr2L:21749790-21760100	"step,CG1416,CG31612,"	"0,3041,7328,"	 step 	2501	1378.9	1305.3	1480.5	0.1	 -- 	0.9314	1.0737	17.0565
727	chr3L	9014000	9014330	9014160	1328.3	Intergenic	http://genome.ucsc.edu/cgi-bin/hgTracks?position=chr3L:9009000-9019330	"Doc2,CG5194,Doc3,"	"-651,-11209,-13809,"	 Doc2 	651	581.7	969.3	1328.3	1.19	 // 	0.4379	2.2837	97.929
728	chr2L	19323480	19324210	19323660	1268.3	Intergenic	http://genome.ucsc.edu/cgi-bin/hgTracks?position=chr2L:19318480-19329210	"dnt,CG10750,CG17564,"	"15015,-22060,-23809,"	 CG10750 	23355	995.1	1549	1268.3	0.35	 /\ 	0.7846	1.2745	64.1469
729	chr2R	16848890	16849190	16849040	1809.5	Intergenic	http://genome.ucsc.edu/cgi-bin/hgTracks?position=chr2R:16843890-16854190	"hbn,CG33704,CG15649,"	"-626,-10452,11684,"	 hbn 	626	836.5	1232.7	1809.5	1.11	 // 	0.4623	2.163	125.765
730	chr3L	12076430	12076750	12076600	1264.8	Intergenic	http://genome.ucsc.edu/cgi-bin/hgTracks?position=chr3L:12071430-12081750	"Sema-5c,CG17154,rols,"	"-1673,5142,-18641,"	 Sema-5c 	1673	182.3	745.1	1264.8	2.79	 // 	0.1441	6.9392	258.8337
731	chr3L	13042620	13042930	13042770	1939.3	Intergenic	http://genome.ucsc.edu/cgi-bin/hgTracks?position=chr3L:13037620-13047930	"CG11279,Syx13,RpS4,"	"-2147,-2769,-5758,"	 CG11279 	2647	305.3	1050.9	1939.3	2.67	 // 	0.1574	6.3527	98.8115
732	chr2R	14042950	14043270	14043100	1300.3	Intronic	http://genome.ucsc.edu/cgi-bin/hgTracks?position=chr2R:14037950-14048270	"lolal,adp,CG10914,"	"0,-1535,2671,"	 lolal 	797	818	1279.3	1300.3	0.67	 /- 	0.6291	1.5896	50.9098
733	chr3R	9230770	9231120	9230960	1418.2	Promoter	http://genome.ucsc.edu/cgi-bin/hgTracks?position=chr3R:9225770-9236120	"yellow-e2,yellow-e3,CG33977,"	"68,-370,-2189,"	 yellow-e3 	370	517.2	891.4	1418.2	1.46	 // 	0.3647	2.742	113.915
734	chr3R	15157270	15157600	15157450	1418.7	Intergenic	http://genome.ucsc.edu/cgi-bin/hgTracks?position=chr3R:15152270-15162600	"Dl,Ino80,CG3581,"	"-5515,37266,42028,"	 Dl 	5515	626.1	1096.5	1418.7	1.18	 // 	0.4413	2.2659	66.7984
735	chr2L	8209290	8209590	8209430	1397	UTR3	http://genome.ucsc.edu/cgi-bin/hgTracks?position=chr2L:8204290-8214590	"CG8419,Su(var)205,Ssb-c31a,"	"0,195,1932,"	 Su(var)205 	1490	244.5	925.3	1397	2.51	 // 	0.175	5.7133	216.9115
736	chr2L	9992510	9992820	9992670	1450.2	Intronic	http://genome.ucsc.edu/cgi-bin/hgTracks?position=chr2L:9987510-9997820	"bib,CG31875,CG31755,"	"0,2890,4261,"	 CG31875 	3902	723.2	1672.5	1450.2	1	 /\ 	0.4987	2.0053	95.5699
737	chrX	3033250	3033570	3033440	1370.7	Intronic	http://genome.ucsc.edu/cgi-bin/hgTracks?position=chrX:3028250-3038570	"N,kirre,CG18508,"	"0,-6604,33040,"	 N 	4536	173.4	716.5	1370.7	2.98	 // 	0.1265	7.9054	121.2116
738	chr3L	21591390	21591720	21591560	1260.8	Promoter	http://genome.ucsc.edu/cgi-bin/hgTracks?position=chr3L:21586390-21596720	"AP-2,S1P,CG14574,"	"397,15332,-17108,"	 AP-2 	397	42.2	714.4	1260.8	4.9	 // 	0.0335	29.8531	186.9768
739	chr2L	8144000	8144360	8144180	1249.4	Intronic	http://genome.ucsc.edu/cgi-bin/hgTracks?position=chr2L:8139000-8149360	"CG8552,CG31606,CG31607,"	"0,3449,4769,"	 CG31606 	3449	792.8	1097	1249.4	0.66	 /- 	0.6346	1.5759	37.9488
740	chr2L	3614640	3614970	3614810	1243.7	Intergenic	http://genome.ucsc.edu/cgi-bin/hgTracks?position=chr2L:3609640-3619970	"Dot,CG15418,for,"	"4380,6279,7263,"	 Dot 	4380	299.3	708.5	1243.7	2.05	 // 	0.2407	4.1546	169.5089
741	chr2L	19703180	19703500	19703330	1367.8	Intronic	http://genome.ucsc.edu/cgi-bin/hgTracks?position=chr2L:19698180-19708500	"Lar,scw,CG10462,"	"0,-2295,28837,"	 scw 	2295	1582.7	1962.9	1367.8	-0.21	 /\ 	1.1571	0.8642	28.3886
742	chr3L	12642410	12642730	12642560	1239.7	Intergenic	http://genome.ucsc.edu/cgi-bin/hgTracks?position=chr3L:12637410-12647730	"CG32111,caup,mirr,"	"-1180,-27652,44287,"	 CG32111 	21525	312.7	1074.2	1239.7	1.99	 // 	0.2522	3.9646	189.1587
743	chr3L	11918440	11918770	11918630	1238	Intergenic	http://genome.ucsc.edu/cgi-bin/hgTracks?position=chr3L:11913440-11923770	"CG5718,CG11588,byn,"	"-773,-3079,5850,"	 CG5718 	773	350.5	926.4	1238	1.82	 // 	0.2831	3.5322	77.1469
744	chr2L	4028860	4029180	4029000	1316.9	Intergenic	http://genome.ucsc.edu/cgi-bin/hgTracks?position=chr2L:4023860-4034180	"ed,CG10039,CG15423,"	"2378,-20001,-22433,"	 ed 	2378	870.6	1403.3	1316.9	0.6	 /- 	0.6611	1.5126	197.5162
745	chr2R	11774020	11774500	11774330	1236.2	Intronic	http://genome.ucsc.edu/cgi-bin/hgTracks?position=chr2R:11769020-11779500	"sli,CG33463,CG33464,"	"0,9003,-13681,"	 CG33463 	9602	348.3	1065.7	1236.2	1.83	 // 	0.2817	3.5499	231.3985
746	chr3R	12545610	12545970	12545790	1588.6	Intronic	http://genome.ucsc.edu/cgi-bin/hgTracks?position=chr3R:12540610-12550970	"Ubx,CG31275,CG31498,"	"0,30663,-54330,"	 Ubx 	14558	176.3	966.1	1588.6	3.17	 // 	0.111	9.0085	449.325
747	chr3L	679590	679910	679770	1352.4	UTR5	http://genome.ucsc.edu/cgi-bin/hgTracks?position=chr3L:674590-684910	"CG17129,CG3386,CG3371,"	"0,877,3108,"	 CG17129 	500	320.1	754.1	1352.4	2.08	 // 	0.2367	4.2249	178.104
748	chr2L	11065700	11066010	11065860	1450.2	Intronic	http://genome.ucsc.edu/cgi-bin/hgTracks?position=chr2L:11060700-11071010	"Samuel,CG14914,CG14915,"	"0,2915,5195,"	 Samuel 	1137	414.9	1288.8	1450.2	1.81	 // 	0.2861	3.495	56.3046
749	chr2R	15146060	15146360	15146190	1331.8	Intergenic	http://genome.ucsc.edu/cgi-bin/hgTracks?position=chr2R:15141060-15151360	"CG7229,CG33453,CG33454,"	"1228,-5500,-7019,"	 CG7229 	1228	699.5	1327.5	1331.8	0.93	 /- 	0.5252	1.904	58.9272
750	chr2L	28610	28940	28760	1239.7	CDS	http://genome.ucsc.edu/cgi-bin/hgTracks?position=chr2L:23610-33940	"CG31973,CG2657,l(2)gl,"	"0,-3609,-7388,"	 CG2657 	3609	516.5	1051.9	1239.7	1.26	 // 	0.4166	2.4004	66.9406
751	chr3R	12396050	12396380	12396220	1240.8	Intergenic	http://genome.ucsc.edu/cgi-bin/hgTracks?position=chr3R:12391050-12401380	"CG14891,CG14903,Scp2,"	"1017,2728,4038,"	 CG14891 	1017	88.2	685.8	1240.8	3.81	 // 	0.0711	14.0723	409.6529
752	chr2R	12402920	12403250	12403060	1299.2	Intronic	http://genome.ucsc.edu/cgi-bin/hgTracks?position=chr2R:12397920-12408250	"Sema-2a,CG7813,loopin-1,"	"0,-16126,19394,"	 Sema-2a 	650	267.5	1033.9	1299.2	2.28	 // 	0.2059	4.8569	115.9741
753	chr2R	13701360	13701710	13701500	1414.7	Promoter	http://genome.ucsc.edu/cgi-bin/hgTracks?position=chr2R:13696360-13706710	"grh,CG5036,CG5033,"	"0,-15850,-21538,"	 grh 	349	297.9	1054.6	1414.7	2.25	 // 	0.2105	4.7495	67.9395
754	chr2L	19337740	19338080	19337930	1286.6	Intergenic	http://genome.ucsc.edu/cgi-bin/hgTracks?position=chr2L:19332740-19343080	"dnt,CG13086,CG17349,"	"745,26463,32547,"	 dnt 	25294	400.1	1115.5	1286.6	1.68	 // 	0.311	3.2155	107.7434
755	chr2R	9449530	9450200	9450030	1224.2	Intergenic	http://genome.ucsc.edu/cgi-bin/hgTracks?position=chr2R:9444530-9455200	"CG13334,CG13333,Roe1,"	"-2420,-5183,-6919,"	 CG13334 	3981	1539	1196.1	1224.2	-0.33	 \- 	1.2571	0.7955	438.7427
756	chr3R	632560	632890	632710	1244.8	Intergenic	http://genome.ucsc.edu/cgi-bin/hgTracks?position=chr3R:627560-637890	"Hus1-like,CG14656,CG1129,"	"1373,-5265,6347,"	 Hus1-like 	5073	552	972.5	1244.8	1.17	 // 	0.4434	2.255	269.8907
757	chr2L	7312040	7312360	7312180	1386.7	Intronic	http://genome.ucsc.edu/cgi-bin/hgTracks?position=chr2L:7307040-7317360	"wg,Wnt6,Wnt4,"	"0,28256,-35012,"	 wg 	3091	274.2	735	1386.7	2.34	 // 	0.1977	5.0581	33.8165
758	chr3R	9890200	9890500	9890340	1416.4	Intronic	http://genome.ucsc.edu/cgi-bin/hgTracks?position=chr3R:9885200-9895500	"foxo,CG3153,CG14358,"	"0,24904,27874,"	 foxo 	7647	507.6	934.8	1416.4	1.48	 // 	0.3583	2.7907	15.6438
759	chr3R	26587880	26588210	26588040	1246.5	Intergenic	http://genome.ucsc.edu/cgi-bin/hgTracks?position=chr3R:26582880-26593210	"zfh1,CG11315,CG11314,"	"3607,-16030,-17057,"	 zfh1 	3607	185.2	736.1	1246.5	2.75	 // 	0.1486	6.7293	98.1497
760	chrX	7214660	7215290	7215120	1215.6	Intronic	http://genome.ucsc.edu/cgi-bin/hgTracks?position=chrX:7209660-7220290	"Atg5,Dok,CG18155,"	"0,3130,8072,"	 Atg5 	2653	257.9	1022.3	1215.6	2.24	 // 	0.2121	4.7145	417.7731
761	chr2L	7009920	7010260	7010080	1290	Promoter	http://genome.ucsc.edu/cgi-bin/hgTracks?position=chr2L:7004920-7015260	"SP1070,CG13776,ade3,"	"-192,2246,4780,"	 SP1070 	192	377.1	1163.8	1290	1.77	 // 	0.2924	3.4204	435.609
762	chr3R	3804190	3804490	3804350	1335.2	Promoter	http://genome.ucsc.edu/cgi-bin/hgTracks?position=chr3R:3799190-3809490	"Os-C,CG2791,CG2781,"	"330,-862,3188,"	 Os-C 	330	3332.8	2367.8	1335.2	-1.32	 \\ 	2.4961	0.4006	17.2409
763	chr2L	9496340	9496640	9496480	1304.9	Intergenic	http://genome.ucsc.edu/cgi-bin/hgTracks?position=chr2L:9491340-9501640	"Gdi,CG33298,Oatp30B,"	"-1553,7311,24734,"	 Gdi 	1553	1064.8	1239.6	1304.9	0.29	 -- 	0.816	1.2255	55.89
764	chr2R	9127770	9128100	9127930	1377	CDS	http://genome.ucsc.edu/cgi-bin/hgTracks?position=chr2R:9122770-9133100	"CG4688,CG4679,CG4676,"	"0,-958,-3504,"	 CG4688 	698	1112.9	1651.9	1377	0.31	 /\ 	0.8082	1.2373	38.8499
765	chr3R	6444230	6444540	6444390	1390.1	Intronic	http://genome.ucsc.edu/cgi-bin/hgTracks?position=chr3R:6439230-6449540	"hth,CG34304,CG6465,"	"0,37777,56890,"	 hth 	4417	1126.3	1141.5	1390.1	0.3	 -/ 	0.8102	1.2343	26.0549
766	chr2R	9389760	9390070	9389910	1359.2	UTR5	http://genome.ucsc.edu/cgi-bin/hgTracks?position=chr2R:9384760-9395070	"drk,mars,mip120,"	"0,395,4036,"	 drk 	347	180.8	842.6	1359.2	2.91	 // 	0.133	7.5181	231.225
767	chr3R	23098560	23098880	23098730	1208.8	Intronic	http://genome.ucsc.edu/cgi-bin/hgTracks?position=chr3R:23093560-23103880	"l(3)mbt,CG5934,CG5938,"	"0,695,1698,"	 l(3)mbt 	265	1418.2	1656.1	1208.8	-0.23	 -\ 	1.1732	0.8523	304.9465
768	chr2R	20688440	20688770	20688590	1202.5	Intergenic	http://genome.ucsc.edu/cgi-bin/hgTracks?position=chr2R:20683440-20693770	"CG3611,CG12849,Orc4,"	"-1505,-2454,-3663,"	 CG3611 	2270	1270	1314.3	1202.5	-0.08	 -- 	1.0561	0.9468	88.4923
769	chr3L	697460	697940	697690	1202.5	Intronic	http://genome.ucsc.edu/cgi-bin/hgTracks?position=chr3L:692460-702940	"CG13894,CG3279,RabX6,"	"0,-4775,-5737,"	 CG13894 	1453	562.4	901.4	1202.5	1.1	 // 	0.4677	2.1382	161.9944
770	chr2R	2403210	2403540	2403390	1200.8	Intronic	http://genome.ucsc.edu/cgi-bin/hgTracks?position=chr2R:2398210-2408540	"jing,CG15233,CG15234,"	"0,84019,91104,"	 jing 	13627	60	707	1200.8	4.32	 // 	0.05	20.0069	136.5574
771	chr3R	9540950	9541240	9541090	1481.7	Promoter	http://genome.ucsc.edu/cgi-bin/hgTracks?position=chr3R:9535950-9546240	"CG34383,CG34044,CG9602,"	"0,-1164,2081,"	 CG34383 	146	532	1151.6	1481.7	1.48	 // 	0.3591	2.785	233.0673
772	chr3R	4684110	4684460	4684280	1198.5	Intronic	http://genome.ucsc.edu/cgi-bin/hgTracks?position=chr3R:4679110-4689460	"pyd,CG9731,CG8379,"	"0,3435,-31273,"	 pyd 	897	419.4	1325.9	1198.5	1.51	 /\ 	0.3499	2.8577	58.3066
773	chrX	18841070	18841380	18841240	1353.5	Intronic	http://genome.ucsc.edu/cgi-bin/hgTracks?position=chrX:18836070-18846380	"CG32541,CG7378,CG7349,"	"0,-37910,-50624,"	 CG32541 	16849	160.8	805	1353.5	3.07	 // 	0.1188	8.418	88.1659
774	chr3L	15216960	15217300	15217130	1195.1	Intergenic	http://genome.ucsc.edu/cgi-bin/hgTracks?position=chr3L:15211960-15222300	"Tollo,CG6888,CG7011,"	"11610,-15438,-60406,"	 Tollo 	11610	188.9	889.8	1195.1	2.66	 // 	0.1581	6.3249	158.9002
775	chr3L	18586780	18587080	18586920	1326.6	Promoter	http://genome.ucsc.edu/cgi-bin/hgTracks?position=chr3L:18581780-18592080	"term,CG7271,CG13380,"	"-55,-3655,6327,"	 term 	55	655.8	1136.2	1326.6	1.02	 // 	0.4943	2.0231	68.7147
776	chrX	12100520	12100830	12100670	1358.1	Intronic	http://genome.ucsc.edu/cgi-bin/hgTracks?position=chrX:12095520-12105830	"Ten-a,CG1924,CG32655,"	"0,-28030,28033,"	 Ten-a 	10869	206	944.9	1358.1	2.72	 // 	0.1517	6.5931	91.9598
777	chr2R	7914230	7914560	7914410	1193.9	CDS	http://genome.ucsc.edu/cgi-bin/hgTracks?position=chr2R:7909230-7919560	"CG8889,pds5,CG8964,"	"0,1086,-1635,"	 CG8889 	680	446.8	1005.8	1193.9	1.42	 // 	0.3742	2.6721	169.555
778	chr3L	5829010	5829370	5829170	1209.4	Intronic	http://genome.ucsc.edu/cgi-bin/hgTracks?position=chr3L:5824010-5834370	"vn,mad2,CG5537,"	"0,-22987,-23842,"	 vn 	9594	1476	1234.3	1209.4	-0.29	 -- 	1.2205	0.8193	26.0573
779	chr2L	21868700	21869040	21868880	1191	Intergenic	http://genome.ucsc.edu/cgi-bin/hgTracks?position=chr2L:21863700-21874040	"CG11629,tsh,CG1421,"	"27989,-31867,34181,"	 CG11629 	29381	134.9	938	1191	3.14	 // 	0.1132	8.8321	90.7891
780	chr3L	14636780	14637130	14636950	1238.5	Intronic	http://genome.ucsc.edu/cgi-bin/hgTracks?position=chr3L:14631780-14642130	"dlp,RecQ5,CG9628,"	"0,-11777,-15676,"	 dlp 	11231	171.9	660.8	1238.5	2.85	 // 	0.1388	7.2048	154.8682
781	chr3L	4645670	4646040	4645850	1189.9	CDS	http://genome.ucsc.edu/cgi-bin/hgTracks?position=chr3L:4640670-4651040	"axo,CG32234,CG32238,"	"0,-1654,2425,"	 CG32234 	1654	1576.8	2125.1	1189.9	-0.41	 /\ 	1.3251	0.7546	49.5347
782	chr2R	4555040	4555360	4555190	1330.1	Intronic	http://genome.ucsc.edu/cgi-bin/hgTracks?position=chr2R:4550040-4560360	"l(2)44DEa,ptc,CG30354,"	"0,-2462,9641,"	 l(2)44DEa 	1513	173.4	927.9	1330.1	2.94	 // 	0.1304	7.6711	214.6399
783	chr3R	16386980	16387300	16387120	1269.4	CDS	http://genome.ucsc.edu/cgi-bin/hgTracks?position=chr3R:16381980-16392300	"CG5191,CG10877,CG15922,"	"0,1087,-1287,"	 CG5191 	539	1080.3	1639.7	1269.4	0.23	 /\ 	0.851	1.175	185.1289
784	chr2R	5864570	5864960	5864830	1417.6	Intergenic	http://genome.ucsc.edu/cgi-bin/hgTracks?position=chr2R:5859570-5869960	"eve,CG12134,Adam,"	"1915,-4535,-6420,"	 eve 	1915	1078.1	1472.7	1417.6	0.39	 /- 	0.7605	1.3149	170.1351
785	chr3L	6489190	6489780	6489590	1183.6	Intronic	http://genome.ucsc.edu/cgi-bin/hgTracks?position=chr3L:6484190-6494780	"sfl,CG10144,CG8270,"	"0,-1118,-5537,"	 sfl 	761	580.2	975.6	1183.6	1.03	 // 	0.4902	2.0401	268.7981
786	chr3R	12276510	12276820	12276670	1318.6	Intronic	http://genome.ucsc.edu/cgi-bin/hgTracks?position=chr3R:12271510-12281820	"Pak3,CG10405,CG14883,"	"0,3616,5105,"	 Pak3 	2880	892.1	1075.8	1318.6	0.56	 // 	0.6766	1.4781	91.5352
787	chr2L	1411240	1411550	1411390	1949.6	Intronic	http://genome.ucsc.edu/cgi-bin/hgTracks?position=chr2L:1406240-1416550	"lea,CG14346,NLaz,"	"0,-42343,-49658,"	 lea 	9059	1075.9	1610.5	1949.6	0.86	 // 	0.5518	1.8121	282.2072
788	chr2L	222310	222650	222480	1179	Intronic	http://genome.ucsc.edu/cgi-bin/hgTracks?position=chr2L:217310-227650	"kis,CG13693,CG11490,"	"0,10033,-11974,"	 kis 	534	72.6	740.9	1179	4.02	 // 	0.0616	16.237	365.0135
789	chr2R	1825230	1825570	1825420	1179	Intergenic	http://genome.ucsc.edu/cgi-bin/hgTracks?position=chr2R:1820230-1830570	"CG14470,CG12551,CG7882,"	"-6552,-16668,19803,"	 CG14470 	13059	1342.6	1488.6	1179	-0.19	 -\ 	1.1387	0.8782	22.6546
790	chr2L	4591910	4592220	4592070	1300.3	Promoter	http://genome.ucsc.edu/cgi-bin/hgTracks?position=chr2L:4586910-4597220	"dp,Umbrea,BG642163,"	"-107,-13967,49225,"	 dp 	107	787.6	1343.4	1300.3	0.72	 /- 	0.6057	1.6509	33.058
791	chr3R	21006400	21006720	21006540	1238.5	Intronic	http://genome.ucsc.edu/cgi-bin/hgTracks?position=chr3R:21001400-21011720	"CG34110,dan,CG13653,"	"0,4194,14741,"	 dan 	4194	263	852.2	1238.5	2.23	 // 	0.2124	4.7085	249.1025
792	chr3R	18955620	18955940	18955770	1175.6	Intronic	http://genome.ucsc.edu/cgi-bin/hgTracks?position=chr3R:18950620-18960940	"hh,CG31457,CG31365,"	"0,-2064,-3631,"	 CG31457 	2064	525.3	1054.1	1175.6	1.16	 // 	0.4469	2.2378	39.9854
793	chrX	6498130	6498430	6498290	1339.2	Intronic	http://genome.ucsc.edu/cgi-bin/hgTracks?position=chrX:6493130-6503430	"CG3973,APC7,Pat1,"	"0,-4557,-7623,"	 CG3973 	4193	1027	1036.6	1339.2	0.38	 -/ 	0.7668	1.304	40.552
794	chr3L	5925470	5925780	5925620	1376.4	Promoter	http://genome.ucsc.edu/cgi-bin/hgTracks?position=chr3L:5920470-5930780	"Bj1,CG33993,CG33523,"	"0,512,-2400,"	 Bj1 	147	243.8	926.9	1376.4	2.5	 // 	0.1771	5.6462	378.1932
795	chrX	10373190	10373500	10373360	1382.7	Promoter	http://genome.ucsc.edu/cgi-bin/hgTracks?position=chrX:10368190-10378500	"PPP4R2r,CG2887,CG2889,"	"0,-834,-2125,"	 PPP4R2r 	39	250.4	835.7	1382.7	2.46	 // 	0.1811	5.5209	162.1587
796	chr2R	7629610	7629920	7629780	1259.7	Intergenic	http://genome.ucsc.edu/cgi-bin/hgTracks?position=chr2R:7624610-7634920	"pyr,CG13193,CG13195,"	"-15930,26177,-39826,"	 CG13193 	26177	310.5	756.8	1259.7	2.02	 // 	0.2465	4.0575	32.2665
797	chr3L	2774590	2774890	2774740	1334.1	CDS	http://genome.ucsc.edu/cgi-bin/hgTracks?position=chr3L:2769590-2779890	"Atg2,CG12093,CG9977,"	"0,-739,-2417,"	 Atg2 	362	1138.1	1453.1	1334.1	0.23	 /- 	0.8531	1.1722	95.0301
798	chr3L	15588480	15588810	15588630	1181.3	Intronic	http://genome.ucsc.edu/cgi-bin/hgTracks?position=chr3L:15583480-15593810	"RhoGAP71E,CG7656,CG12304,"	"0,-7364,-10183,"	 RhoGAP71E 	6651	83	640.2	1181.3	3.83	 // 	0.0702	14.2349	36.9451
799	chr2R	3305990	3306320	3306180	1257.4	Promoter	http://genome.ucsc.edu/cgi-bin/hgTracks?position=chr2R:3300990-3311320	"so,CG11145,CG1701,"	"356,9228,-9315,"	 so 	356	1047.7	1362	1257.4	0.26	 /- 	0.8332	1.2001	125.1247
800	chr3R	25492920	25493240	25493090	1328.3	CDS	http://genome.ucsc.edu/cgi-bin/hgTracks?position=chr3R:25487920-25498240	"ppk20,ppk21,CG18110,"	"0,-585,1789,"	 ppk20 	1509	1304.1	1632.2	1328.3	0.03	 /\ 	0.9817	1.0186	56.9381
801	chr2L	89110	89450	89290	1167	Intergenic	http://genome.ucsc.edu/cgi-bin/hgTracks?position=chr2L:84110-94450	"net,CG11376,CG11374,"	"-1908,5461,-11651,"	 net 	1908	311.9	822.5	1167	1.9	 // 	0.2673	3.7411	35.1296
802	chr2R	19094240	19094720	19094540	1165.3	Intergenic	http://genome.ucsc.edu/cgi-bin/hgTracks?position=chr2R:19089240-19099720	"CG34371,CG3162,CG13539,"	"-3046,3107,-21729,"	 CG34371 	3046	757.3	969.3	1165.3	0.62	 // 	0.6498	1.5388	110.9737
803	chr3L	14961390	14961690	14961530	1654.4	Intergenic	http://genome.ucsc.edu/cgi-bin/hgTracks?position=chr3L:14956390-14966690	"Tom,Brd,Ocho,"	"916,4238,6417,"	 Tom 	916	797.3	1350.3	1654.4	1.05	 // 	0.4819	2.0751	498.7102
804	chr3R	671790	672320	671990	1163	Intergenic	http://genome.ucsc.edu/cgi-bin/hgTracks?position=chr3R:666790-677320	"opa,CG14659,CG14658,"	"6544,-15005,-15758,"	 opa 	6544	967	976.2	1163	0.27	 -- 	0.8314	1.2028	85.5817
805	chr2R	12913860	12914450	12914020	1188.2	UTR3	http://genome.ucsc.edu/cgi-bin/hgTracks?position=chr2R:12908860-12919450	"Ark,RhoGEF2,CG30459,"	"0,725,6056,"	 RhoGEF2 	725	305.3	906.7	1188.2	1.96	 // 	0.2569	3.8922	323.4197
806	chr3L	4253340	4253670	4253500	1160.7	Intronic	http://genome.ucsc.edu/cgi-bin/hgTracks?position=chr3L:4248340-4258670	"ago,CG1265,CG15011,"	"0,1273,2490,"	 ago 	552	280.1	745.1	1160.7	2.05	 // 	0.2413	4.1442	376.9651
807	chrX	19659840	19660260	19660020	1160.7	Intergenic	http://genome.ucsc.edu/cgi-bin/hgTracks?position=chrX:19654840-19665260	"CG12702,CG12703,vfl,"	"-3664,-6697,9999,"	 CG12702 	3664	303.1	1165.9	1160.7	1.94	 /- 	0.2611	3.8301	119.8377
808	chr3L	3978180	3978500	3978340	1339.2	Intergenic	http://genome.ucsc.edu/cgi-bin/hgTracks?position=chr3L:3973180-3983500	"scrt,CG12605,CG14985,"	"5575,-13569,25131,"	 scrt 	5575	1384.1	1548	1339.2	-0.05	 -- 	1.0335	0.9676	46.7474
809	chr2R	11642900	11643240	11643090	1158.4	Intronic	http://genome.ucsc.edu/cgi-bin/hgTracks?position=chr2R:11637900-11648240	"CG30089,Zasp,CG30321,"	"0,6979,37738,"	 Zasp 	20395	173.4	865.9	1158.4	2.74	 // 	0.1497	6.6813	102.5724
810	chr3R	12747300	12747630	12747460	1157.3	Intergenic	http://genome.ucsc.edu/cgi-bin/hgTracks?position=chr3R:12742300-12752630	"Abd-B,CG10349,CG14909,"	"5471,-36628,53479,"	 Abd-B 	12838	188.2	835.7	1157.3	2.62	 // 	0.1626	6.1492	54.1569
811	chr2R	13688910	13689210	13689070	1977.1	Intergenic	http://genome.ucsc.edu/cgi-bin/hgTracks?position=chr2R:13683910-13694210	"grh,CG5036,CG5033,"	"1223,-3420,-9108,"	 grh 	1223	745.4	1492.9	1977.1	1.41	 // 	0.377	2.6523	555.8595
812	chr3L	14776820	14777350	14777160	1154.4	Intronic	http://genome.ucsc.edu/cgi-bin/hgTracks?position=chr3L:14771820-14782350	"bmm,CG13472,CG9311,"	"0,2732,-7917,"	 bmm 	2363	2328.1	1711.7	1154.4	-1.01	 \\ 	2.0167	0.4959	27.2451
813	chrX	360190	360530	360360	1272.9	Intronic	http://genome.ucsc.edu/cgi-bin/hgTracks?position=chrX:355190-365530	"CG32816,Cyp4g1,ase,"	"0,729,-3151,"	 Cyp4g1 	3006	901.7	1144.2	1272.9	0.5	 /- 	0.7084	1.4115	32.47
814	chr2R	17599720	17600030	17599880	1238.5	Intergenic	http://genome.ucsc.edu/cgi-bin/hgTracks?position=chr2R:17594720-17605030	"CG30403,HmgD,Tango11,"	"-766,955,4399,"	 CG30403 	766	67.4	637.5	1238.5	4.2	 // 	0.0544	18.3683	160.8074
815	chr3R	17303750	17304050	17303910	1292.3	Intergenic	http://genome.ucsc.edu/cgi-bin/hgTracks?position=chr3R:17298750-17309050	"CG7922,CG31179,C15,"	"4136,20891,22066,"	 CG7922 	4136	230.4	755.7	1292.3	2.49	 // 	0.1783	5.608	44.6935
816	chr2R	2500320	2500620	2500470	1340.4	Promoter	http://genome.ucsc.edu/cgi-bin/hgTracks?position=chr2R:2495320-2505620	"jing,CG15234,CG33919,"	"0,0,10866,"	 CG15234 	48	327.5	1016.4	1340.4	2.03	 // 	0.2443	4.0926	280.4984
817	chrX	16851450	16851860	16851620	1150.4	CDS	http://genome.ucsc.edu/cgi-bin/hgTracks?position=chrX:16846450-16856860	"CG9086,RhoGAP15B,CG13000,"	"0,-1589,-9147,"	 RhoGAP15B 	8726	2127.3	2067.9	1150.4	-0.89	 -\ 	1.8491	0.5408	39.7193
818	chr2L	9432730	9433040	9432900	1227.1	CDS	http://genome.ucsc.edu/cgi-bin/hgTracks?position=chr2L:9427730-9438040	"scat,FucTB,CG3769,"	"0,-1871,2609,"	 scat 	1494	646.9	1344.5	1227.1	0.92	 /- 	0.5271	1.897	64.3522
819	chr3L	2393570	2393910	2393740	1147	Intronic	http://genome.ucsc.edu/cgi-bin/hgTracks?position=chr3L:2388570-2398910	"CG13800,CG32298,CG32299,"	"0,-2751,-3506,"	 CG32298 	2751	469	894.6	1147	1.29	 // 	0.4089	2.4455	24.6424
820	chr3L	19079660	19079970	19079800	1319.2	Promoter	http://genome.ucsc.edu/cgi-bin/hgTracks?position=chr3L:19074660-19084970	"Mkp3,MESR6,CG11577,"	"-278,5971,8188,"	 Mkp3 	278	330.5	828.3	1319.2	2	 // 	0.2505	3.9919	50.833
821	chr3R	24412110	24412520	24412250	1145.9	Intergenic	http://genome.ucsc.edu/cgi-bin/hgTracks?position=chr3R:24407110-24417520	"fkh,Noa36,Hrb98DE,"	"-1416,11529,13278,"	 fkh 	1416	614.3	989.9	1145.9	0.9	 // 	0.5361	1.8654	61.0395
822	chrX	17633060	17633360	17633200	1332.9	Promoter	http://genome.ucsc.edu/cgi-bin/hgTracks?position=chrX:17628060-17638360	"CG42270,CG15816,CG8173,"	"0,106,-29509,"	 CG15816 	106	176.3	867	1332.9	2.92	 // 	0.1323	7.5584	164.8242
823	chr3R	12647820	12648160	12647980	1195.6	Intronic	http://genome.ucsc.edu/cgi-bin/hgTracks?position=chr3R:12642820-12653160	"abd-A,Glut3,CG10349,"	"0,-32235,57469,"	 abd-A 	5758	778.8	1051.4	1195.6	0.62	 /- 	0.6513	1.5353	76.7606
824	chr3R	8895800	8896150	8895970	1144.1	Intronic	http://genome.ucsc.edu/cgi-bin/hgTracks?position=chr3R:8890800-8901150	"sim,DDB1,timeout,"	"0,-13516,18402,"	 sim 	2153	441.6	1097.5	1144.1	1.37	 /- 	0.386	2.5908	133.2681
825	chr3R	24977620	24977930	24977760	1334.1	Promoter	http://genome.ucsc.edu/cgi-bin/hgTracks?position=chr3R:24972620-24982930	"Slbp,ligatin,Rpn2,"	"32,-248,1424,"	 ligatin 	248	385.3	925.3	1334.1	1.79	 // 	0.2888	3.4624	365.4049
826	chr4	91010	91350	91170	1139.6	Promoter	http://genome.ucsc.edu/cgi-bin/hgTracks?position=chr4:86010-96350	"pan,RpS3A,ci,"	"0,-3307,-13503,"	 pan 	139	200.8	888.7	1139.6	2.5	 // 	0.1762	5.6751	141.5063
827	chr3R	11069220	11069540	11069400	1265.4	Intronic	http://genome.ucsc.edu/cgi-bin/hgTracks?position=chr3R:11064220-11074540	"Hsc70-4,tefu,CG6499,"	"0,-1516,3568,"	 Hsc70-4 	481	208.2	994.7	1265.4	2.6	 // 	0.1645	6.0776	400.1698
828	chr2L	19700890	19701250	19701050	1138.4	Promoter	http://genome.ucsc.edu/cgi-bin/hgTracks?position=chr2L:19695890-19706250	"Lar,scw,CG10462,"	"0,-15,31117,"	 scw 	15	1579.7	1442	1138.4	-0.47	 -- 	1.3877	0.7206	22.1646
829	chr2L	7310230	7310570	7310400	1224.8	Intronic	http://genome.ucsc.edu/cgi-bin/hgTracks?position=chr2L:7305230-7315570	"wg,Wnt6,Wnt4,"	"0,30036,-33232,"	 wg 	1311	185.2	818.8	1224.8	2.72	 // 	0.1512	6.612	68.6885
830	chr2L	1117450	1117770	1117620	1315.8	Intronic	http://genome.ucsc.edu/cgi-bin/hgTracks?position=chr2L:1112450-1122770	"Pino,CG14340,CG14339,"	"0,-3480,-4918,"	 Pino 	1519	2189.5	1630.1	1315.8	-0.73	 \- 	1.6641	0.6009	64.655
831	chr3R	24457260	24457560	24457420	1250	Intronic	http://genome.ucsc.edu/cgi-bin/hgTracks?position=chr3R:24452260-24462560	"CG10011,CG9988,CG14062,"	"0,4713,9885,"	 CG10011 	3365	481.6	902.5	1250	1.38	 // 	0.3853	2.5953	130.7837
832	chr2L	19341320	19341840	19341520	1136.7	Intronic	http://genome.ucsc.edu/cgi-bin/hgTracks?position=chr2L:19336320-19346840	"dnt,CG13086,CG17349,"	"0,22873,28957,"	 dnt 	21704	754.3	1365.1	1136.7	0.59	 /\ 	0.6636	1.507	102.5873
833	chr2R	2867780	2868110	2867950	1316.3	Intronic	http://genome.ucsc.edu/cgi-bin/hgTracks?position=chr2R:2862780-2873110	"vimar,CG30156,CG17002,"	"0,1000,5282,"	 CG30156 	2541	204.5	910.5	1316.3	2.69	 // 	0.1554	6.4367	46.9526
834	chr2R	4133790	4134110	4133940	1176.2	Intergenic	http://genome.ucsc.edu/cgi-bin/hgTracks?position=chr2R:4128790-4139110	"pnut,CG14760,CG30369,"	"-6105,7820,12895,"	 CG14760 	7820	143.7	713.3	1176.2	3.03	 // 	0.1222	8.1823	109.2244
835	chr3R	4488700	4489030	4488880	1264.3	CDS	http://genome.ucsc.edu/cgi-bin/hgTracks?position=chr3R:4483700-4494030	"p,CG8032,bel,"	"0,1204,-2397,"	 p 	727	609.1	1229	1264.3	1.05	 /- 	0.4818	2.0757	136.8425
836	chr3R	10396290	10396830	10396630	1132.7	CDS	http://genome.ucsc.edu/cgi-bin/hgTracks?position=chr3R:10391290-10401830	"CG7987,Cys,CG8066,"	"0,-1267,-2098,"	 Cys 	1267	385.3	1184.4	1132.7	1.56	 /- 	0.3402	2.9398	221.3187
837	chr3L	14184280	14184590	14184430	1266.6	UTR5	http://genome.ucsc.edu/cgi-bin/hgTracks?position=chr3L:14179280-14189590	"nuf,nan,CG32141,"	"0,-1682,12103,"	 nuf 	454	270.5	958.1	1266.6	2.23	 // 	0.2135	4.6831	109.4871
838	chr3L	1577130	1577430	1577270	1314	Intergenic	http://genome.ucsc.edu/cgi-bin/hgTracks?position=chr3L:1572130-1582430	"CG12004,CG7879,CG12003,"	"-1649,-8662,-9468,"	 CG12004 	5370	420.1	823	1314	1.64	 // 	0.3197	3.1277	60.2058
839	chr3L	18354430	18354990	18354780	1126.4	Intergenic	http://genome.ucsc.edu/cgi-bin/hgTracks?position=chr3L:18349430-18359990	"rpr,grim,CG13700,"	"35872,-57266,-60420,"	 rpr 	36723	289.7	953.9	1126.4	1.96	 // 	0.2572	3.888	91.1948
840	chr2R	8337590	8337900	8337740	1275.7	CDS	http://genome.ucsc.edu/cgi-bin/hgTracks?position=chr2R:8332590-8342900	"Dyb,Lac,CG30334,"	"0,2955,-8962,"	 Dyb 	2519	271.9	1112.4	1275.7	2.23	 // 	0.2132	4.6913	54.3077
841	chr2R	17590510	17590870	17590700	1124.1	Promoter	http://genome.ucsc.edu/cgi-bin/hgTracks?position=chr2R:17585510-17595870	"HmgZ,CG17922,CG30403,"	"0,-6043,6251,"	 HmgZ 	287	46.7	637	1124.1	4.59	 // 	0.0415	24.081	814.644
842	chr3L	4363350	4363640	4363500	1299.2	Intronic	http://genome.ucsc.edu/cgi-bin/hgTracks?position=chr3L:4358350-4368640	"Cip4,mRpS6,CG33514,"	"0,1054,1995,"	 Cip4 	474	410.5	895.1	1299.2	1.66	 // 	0.316	3.1649	51.8485
843	chr2R	14194670	14195130	14194820	1156.7	Intergenic	http://genome.ucsc.edu/cgi-bin/hgTracks?position=chr2R:14189670-14200130	"CG14505,Tango8,CG18540,"	"-3338,4506,-7281,"	 CG14505 	3338	359.4	849.5	1156.7	1.69	 // 	0.3107	3.2188	73.1721
844	chr2R	14690070	14690580	14690390	1120.7	Promoter	http://genome.ucsc.edu/cgi-bin/hgTracks?position=chr2R:14685070-14695580	"l(2)08717,CG15096,CG15094,"	"0,5450,-6209,"	 l(2)08717 	486	54.1	539	1120.7	4.37	 // 	0.0483	20.7188	531.394
845	chrU	1354210	1354550	1354370	1119.5	Intronic	http://genome.ucsc.edu/cgi-bin/hgTracks?position=chrU:1349210-1359550	"CG41520,CG40108,CG41328,"	"0,-13510,-69455,"	 CG40108 	13696	432	1085.3	1119.5	1.37	 /- 	0.3859	2.5916	40.9891
846	chr3R	20084120	20084420	20084270	1281.4	Intronic	http://genome.ucsc.edu/cgi-bin/hgTracks?position=chr3R:20079120-20089420	"jar,CG5706,mask,"	"0,-5890,-8300,"	 jar 	942	454.2	961.3	1281.4	1.5	 // 	0.3545	2.8212	144.9679
847	chr3R	12555200	12555530	12555390	1213.4	Intronic	http://genome.ucsc.edu/cgi-bin/hgTracks?position=chr3R:12550200-12560530	"Ubx,CG31275,Glut3,"	"0,21063,58642,"	 Ubx 	4958	203	1040.8	1213.4	2.58	 // 	0.1673	5.9764	97.8136
848	chr2R	14300810	14301110	14300960	1247.1	Promoter	http://genome.ucsc.edu/cgi-bin/hgTracks?position=chr2R:14295810-14306110	"imd,Dp1,GstE9,"	"0,0,-3620,"	 imd 	117	297.1	820.9	1247.1	2.07	 // 	0.2383	4.1973	109.9196
849	chr2L	278540	278850	278700	1256.8	CDS	http://genome.ucsc.edu/cgi-bin/hgTracks?position=chr2L:273540-283850	"smo,CG17078,CG11601,"	"0,-1558,3269,"	 smo 	1113	320.1	930.1	1256.8	1.97	 // 	0.2547	3.9264	309.8342
850	chr2R	17247050	17247370	17247210	1265.4	Intronic	http://genome.ucsc.edu/cgi-bin/hgTracks?position=chr2R:17242050-17252370	"cv-2,CG17974,CG9822,"	"0,-8861,-11854,"	 CG17974 	8861	503.1	1192.9	1265.4	1.33	 /- 	0.3976	2.5152	33.5193
851	chr3R	11854480	11854790	11854620	1193.9	Intronic	http://genome.ucsc.edu/cgi-bin/hgTracks?position=chr3R:11849480-11859790	"pnr,CG17631,GATAe,"	"0,-4611,-9765,"	 pnr 	2802	512	1339.7	1193.9	1.22	 /\ 	0.4288	2.3318	197.0267
852	chr2R	14687120	14687480	14687320	1113.8	Intronic	http://genome.ucsc.edu/cgi-bin/hgTracks?position=chr2R:14682120-14692480	"l(2)08717,CG15094,CG15080,"	"0,-3139,-5215,"	 l(2)08717 	2584	265.3	844.2	1113.8	2.07	 // 	0.2382	4.1989	91.9508
853	chr3L	22942530	22942850	22942690	1119	Intronic	http://genome.ucsc.edu/cgi-bin/hgTracks?position=chr3L:22937530-22947850	"Mes2,CG32461,CG41451,"	"0,4828,14485,"	 Mes2 	3596	423.1	942.3	1119	1.4	 // 	0.3781	2.6448	69.478
854	chr3R	9119950	9120260	9120090	1284.3	Promoter	http://genome.ucsc.edu/cgi-bin/hgTracks?position=chr3R:9114950-9125260	"CG8773,wntD,Osi22,"	"381,-1170,-2522,"	 CG8773 	381	1894.6	1238	1284.3	-0.56	 \- 	1.4752	0.6779	36.7237
855	chr2R	10369720	10370050	10369850	1111	Intronic	http://genome.ucsc.edu/cgi-bin/hgTracks?position=chr2R:10364720-10375050	"L,cpsf,Oaz,"	"0,16343,-16885,"	 L 	1143	80	562.3	1111	3.79	 // 	0.072	13.8829	262.9791
856	chr3L	19675940	19676250	19676110	1289.4	Intergenic	http://genome.ucsc.edu/cgi-bin/hgTracks?position=chr3L:19670940-19681250	"CG8765,Gbeta76C,LCBP1,"	"927,4617,7495,"	 CG8765 	4340	511.3	961.3	1289.4	1.33	 // 	0.3965	2.5221	41.7823
857	chr3R	2569780	2570100	2569930	1300.3	Promoter	http://genome.ucsc.edu/cgi-bin/hgTracks?position=chr3R:2564780-2575100	"zen2,pb,CG34297,"	"-68,-2145,2883,"	 zen2 	68	2107.3	1386.3	1300.3	-0.7	 \- 	1.6206	0.6171	32.8194
858	chr2R	7343290	7343590	7343440	1517.7	CDS	http://genome.ucsc.edu/cgi-bin/hgTracks?position=chr2R:7338290-7348590	"E(Pc),CG33472,CG7777,"	"0,-4321,-13712,"	 E(Pc) 	3149	1642.7	1632.2	1517.7	-0.11	 -- 	1.0824	0.9239	124.0417
859	chr2R	14419800	14420100	14419960	1341.5	Promoter	http://genome.ucsc.edu/cgi-bin/hgTracks?position=chr2R:14414800-14425100	"CG10924,Pepck,CG5226,"	"0,4311,-7021,"	 CG10924 	48	1127	1194	1341.5	0.25	 -- 	0.8401	1.1903	55.2552
860	chr2L	3071670	3071970	3071810	1262	Intronic	http://genome.ucsc.edu/cgi-bin/hgTracks?position=chr2L:3066670-3076970	"toc,CG3523,v(2)k05816,"	"0,-3626,-16209,"	 toc 	498	612.8	893.5	1262	1.04	 // 	0.4856	2.0595	176.9284
861	chrX	20584510	20584800	20584660	1219.7	Intergenic	http://genome.ucsc.edu/cgi-bin/hgTracks?position=chrX:20579510-20589800	"run,CG1324,CG15452,"	"-16307,21110,31437,"	 run 	19193	1499	1533.7	1219.7	-0.3	 -\ 	1.229	0.8137	24.0589
862	chr3R	4671860	4672180	4672040	1125.3	Promoter	http://genome.ucsc.edu/cgi-bin/hgTracks?position=chr3R:4666860-4677180	"pyd,CG9731,CG8379,"	"0,15675,-19033,"	 pyd 	30	143.7	938	1125.3	2.97	 // 	0.1277	7.8281	199.3978
863	chr3R	11746450	11746780	11746640	1100.7	Promoter	http://genome.ucsc.edu/cgi-bin/hgTracks?position=chr3R:11741450-11751780	"CG4221,CG31291,CG34276,"	"0,-3114,5186,"	 CG4221 	6	478.7	1074.7	1100.7	1.2	 /- 	0.4349	2.2995	426.2281
864	chr2L	7526200	7526540	7526390	1195.1	Intronic	http://genome.ucsc.edu/cgi-bin/hgTracks?position=chr2L:7521200-7531540	"Rapgap1,Pbprp5,CG6630,"	"0,-29030,-30771,"	 Rapgap1 	3006	90.4	592	1195.1	3.72	 // 	0.0756	13.22	168.7177
865	chr3R	10393820	10394130	10393970	1140.7	UTR3	http://genome.ucsc.edu/cgi-bin/hgTracks?position=chr3R:10388820-10399130	"CG8066,Cys,CG31313,"	"0,782,-822,"	 CG8066 	562	937.3	1061	1140.7	0.28	 -- 	0.8217	1.217	60.4292
866	chr3R	16777340	16777660	16777480	1183.6	Intronic	http://genome.ucsc.edu/cgi-bin/hgTracks?position=chr3R:16772340-16782660	"Atpalpha,CG31191,CG5630,"	"0,-6228,-22545,"	 Atpalpha 	3045	959.5	1219.4	1183.6	0.3	 /- 	0.8107	1.2335	80.3221
867	chrX	3316100	3316670	3316270	1097.8	Intergenic	http://genome.ucsc.edu/cgi-bin/hgTracks?position=chrX:3311100-3321670	"CG14269,CG12535,dm,"	"12850,-28823,-36221,"	 CG14269 	13530	872.1	840.5	1097.8	0.33	 -/ 	0.7944	1.2588	25.803
868	chr2L	7592860	7593170	7593020	1268.8	Intergenic	http://genome.ucsc.edu/cgi-bin/hgTracks?position=chr2L:7587860-7598170	"Spn7,Cyp4d21,CG13791,"	"-9686,12579,-14461,"	 Spn7 	11089	499.4	816.7	1268.8	1.35	 // 	0.3936	2.5407	77.8961
869	chr2R	15953940	15954600	15954300	1094.9	Intergenic	http://genome.ucsc.edu/cgi-bin/hgTracks?position=chr2R:15948940-15959600	"18w,CG16898,CG11041,"	"44715,-61808,79351,"	 18w 	44715	168.9	717	1094.9	2.7	 // 	0.1543	6.4813	89.2267
870	chr3R	2931050	2931600	2931250	1094.4	Intronic	http://genome.ucsc.edu/cgi-bin/hgTracks?position=chr3R:2926050-2936600	"Alh,Mlp84B,CG14612,"	"0,8522,-10986,"	 Alh 	2889	188.9	1099.6	1094.4	2.53	 /- 	0.1727	5.792	253.6502
871	chr3R	19653290	19653600	19653450	1264.8	Intronic	http://genome.ucsc.edu/cgi-bin/hgTracks?position=chr3R:19648290-19658600	"CG34355,CG33111,ofs,"	"0,-8496,-9086,"	 CG34355 	6199	738	844.7	1264.8	0.78	 -/ 	0.5835	1.7139	97.8392
872	chr2R	3326760	3327130	3326950	1115.5	Intergenic	http://genome.ucsc.edu/cgi-bin/hgTracks?position=chr2R:3321760-3332130	"CG11123,sPLA2,CG30503,"	"1247,3418,4374,"	 CG11123 	1247	443.8	1118.2	1115.5	1.33	 /- 	0.3979	2.5134	68.5868
873	chr3R	20692900	20693210	20693070	1404.4	Intergenic	http://genome.ucsc.edu/cgi-bin/hgTracks?position=chr3R:20687900-20698210	"Ela,CycB3,CG13641,"	"-645,1004,-2568,"	 Ela 	1998	227.5	794.9	1404.4	2.63	 // 	0.162	6.174	689.6063
874	chr2R	8664420	8664920	8664740	1088.1	Intergenic	http://genome.ucsc.edu/cgi-bin/hgTracks?position=chr2R:8659420-8669920	"sca,CG12374,Nacalpha,"	"3308,-13410,-16363,"	 sca 	3308	265.3	844.7	1088.1	2.04	 // 	0.2438	4.1019	430.3414
875	chrX	293630	294140	293930	1088.1	Intronic	http://genome.ucsc.edu/cgi-bin/hgTracks?position=chrX:288630-299140	"CG32816,sc,l(1)sc,"	"0,-2400,9825,"	 sc 	3838	2438.5	1182.3	1088.1	-1.16	 \- 	2.2411	0.4462	30.8599
876	chr3R	7819380	7819720	7819530	1174.5	Promoter	http://genome.ucsc.edu/cgi-bin/hgTracks?position=chr3R:7814380-7824720	"Tk,mfas,Ect3,"	"366,-493,5498,"	 mfas 	493	294.9	630.6	1174.5	1.99	 // 	0.2511	3.9825	58.3516
877	chr3L	13768140	13768460	13768300	1225.4	Intergenic	http://genome.ucsc.edu/cgi-bin/hgTracks?position=chr3L:13763140-13773460	"CG34243,CG8757,CG8750,"	"2907,66073,67387,"	 CG34243 	11696	1664.2	1842.6	1225.4	-0.44	 -\ 	1.3581	0.7363	31.6878
878	chr3R	11480630	11480960	11480800	1209.9	Intergenic	http://genome.ucsc.edu/cgi-bin/hgTracks?position=chr3R:11475630-11485960	"pxb,CG5302,CG31446,"	"11107,-15823,38010,"	 pxb 	11107	143	733.5	1209.9	3.08	 // 	0.1182	8.4607	60.2634
879	chr3L	18221740	18222060	18221900	1182.5	Intergenic	http://genome.ucsc.edu/cgi-bin/hgTracks?position=chr3L:18216740-18227060	"CheA75a,CG7320,W,"	"23287,-25234,-43163,"	 CheA75a 	23287	146.7	755.7	1182.5	3.01	 // 	0.1241	8.0599	142.1496
880	chr3R	6654340	6654660	6654500	1231.1	Intergenic	http://genome.ucsc.edu/cgi-bin/hgTracks?position=chr3R:6649340-6659660	"CG4655,CG4089,CG14693,"	"8614,-11286,-13731,"	 CG4655 	8614	906.9	1454.7	1231.1	0.44	 /\ 	0.7367	1.3574	69.1287
881	chrX	19114470	19114790	19114620	1503.4	Promoter	http://genome.ucsc.edu/cgi-bin/hgTracks?position=chrX:19109470-19119790	"CG7884,CG7876,CG7874,"	"36,-3997,-5649,"	 CG7884 	36	548.3	1094.9	1503.4	1.45	 // 	0.3647	2.7419	222.4446
882	chr2L	7048630	7049110	7048800	1080.1	Intronic	http://genome.ucsc.edu/cgi-bin/hgTracks?position=chr2L:7043630-7054110	"milt,CG31630,Mnn1,"	"0,-1533,7505,"	 milt 	1425	1013.6	815.6	1080.1	0.09	 -/ 	0.9385	1.0655	90.1005
883	chr3L	4709800	4710210	4709990	1078.9	Promoter	http://genome.ucsc.edu/cgi-bin/hgTracks?position=chr3L:4704800-4715210	"Gef64C,CG13712,CG13713,"	"0,-134,-12012,"	 CG13712 	134	1267	1243.8	1078.9	-0.23	 -- 	1.1744	0.8515	21.782
884	chr3R	22712500	22713050	22712630	1077.8	Intronic	http://genome.ucsc.edu/cgi-bin/hgTracks?position=chr3R:22707500-22718050	"T48,ro,CG5500,"	"0,-5737,-6449,"	 T48 	5175	237.1	513	1077.8	2.18	 // 	0.22	4.5455	260.6494
885	chr2R	17364750	17365090	17364930	1075.5	Intronic	http://genome.ucsc.edu/cgi-bin/hgTracks?position=chr2R:17359750-17370090	"Sdc,Sara,Fkbp13,"	"0,4493,9739,"	 Sdc 	3743	83.7	607.3	1075.5	3.68	 // 	0.0779	12.845	106.3065
886	chr3R	700	1040	890	1116.1	UTR5	http://genome.ucsc.edu/cgi-bin/hgTracks?position=chr3R:-4300-6040	"CG12581,Dsk,CG12582,"	"0,14497,22138,"	 CG12581 	511	678.7	1101.2	1116.1	0.72	 /- 	0.6081	1.6444	391.8713
887	chr3R	2693870	2694220	2694040	1074.3	Intergenic	http://genome.ucsc.edu/cgi-bin/hgTracks?position=chr3R:2688870-2699220	"ftz,Scr,Antp,"	"-2090,-18154,27934,"	 ftz 	3995	687.6	1545.9	1074.3	0.64	 /\ 	0.64	1.5624	73.0455
888	chr2R	10987550	10987900	10987730	1073.2	Intergenic	http://genome.ucsc.edu/cgi-bin/hgTracks?position=chr2R:10982550-10992900	"chn,CG33467,CG34186,"	"15031,-43984,44742,"	 chn 	15031	526.8	750.9	1073.2	1.03	 // 	0.4909	2.0371	101.4598
889	chr3L	11337530	11337850	11337710	1104.7	Intergenic	http://genome.ucsc.edu/cgi-bin/hgTracks?position=chr3L:11332530-11342850	"CG6163,CG6168,CG7573,"	"17375,-22891,-31213,"	 CG6163 	20275	993.6	941.2	1104.7	0.15	 -- 	0.8995	1.1117	117.6688
890	chr3R	5704870	5705200	5705040	1171	Intronic	http://genome.ucsc.edu/cgi-bin/hgTracks?position=chr3R:5699870-5710200	"CG34360,CG12418,Teh1,"	"0,-3968,-11198,"	 CG12418 	4178	750.6	973	1171	0.64	 // 	0.641	1.5601	21.0336
891	chr2R	11681490	11681790	11681630	1188.8	Intronic	http://genome.ucsc.edu/cgi-bin/hgTracks?position=chr2R:11676490-11686790	"Zasp,CG30321,CG33465,"	"0,-535,25102,"	 CG30321 	802	325.3	865.4	1188.8	1.87	 // 	0.2736	3.6546	67.3694
892	chr3R	24374120	24374430	24374270	1141.3	Intergenic	http://genome.ucsc.edu/cgi-bin/hgTracks?position=chr3R:24369120-24379430	"CG12413,Ppn,CG31051,"	"-3746,-8217,-28033,"	 CG12413 	3746	600.2	1132.5	1141.3	0.93	 /- 	0.5259	1.9016	83.3557
893	chr2L	6339210	6339550	6339370	1198.5	Intronic	http://genome.ucsc.edu/cgi-bin/hgTracks?position=chr2L:6334210-6344550	"Cpr,Pez,CG9497,"	"0,-877,7171,"	 Cpr 	599	478.7	1187.6	1198.5	1.32	 /- 	0.3994	2.5038	108.8739
894	chrX	11388910	11389300	11389130	1065.2	Intronic	http://genome.ucsc.edu/cgi-bin/hgTracks?position=chrX:11383910-11394300	"CG32666,CG33235,Spase25,"	"0,-3574,-8828,"	 CG32666 	1928	271.2	642.3	1065.2	1.97	 // 	0.2546	3.9278	186.7205
895	chrX	420690	420990	420850	1228.8	Intronic	http://genome.ucsc.edu/cgi-bin/hgTracks?position=chrX:415690-425990	"arg,CG4293,elav,"	"0,1123,-3591,"	 CG4293 	3035	160.8	569.7	1228.8	2.93	 // 	0.1308	7.6424	101.3479
896	chr2L	15319790	15320120	15319970	1064	Intergenic	http://genome.ucsc.edu/cgi-bin/hgTracks?position=chr2L:15314790-15325120	"nht,esg,CG15262,"	"-1069,13893,-20707,"	 nht 	1069	320.8	834.7	1064	1.73	 // 	0.3015	3.3165	73.1287
897	chr2R	8845950	8846540	8846400	1064	Intergenic	http://genome.ucsc.edu/cgi-bin/hgTracks?position=chr2R:8840950-8851540	"CG13321,CG3884,Psc,"	"-3720,-6609,7414,"	 CG13321 	5340	40	465.8	1064	4.73	 // 	0.0376	26.5933	299.4415
898	chrX	2302720	2303110	2302910	1063.5	Intergenic	http://genome.ucsc.edu/cgi-bin/hgTracks?position=chrX:2297720-2308110	"CG12496,CG32797,gt,"	"479,16219,18229,"	 CG12496 	2022	177.8	596.7	1063.5	2.58	 // 	0.1672	5.9803	199.1703
899	chr3L	21483710	21484050	21483850	1062.9	Intergenic	http://genome.ucsc.edu/cgi-bin/hgTracks?position=chr3L:21478710-21489050	"CG7202,Neu2,CG7519,"	"697,-749,2338,"	 Neu2 	749	2400.7	1907.8	1062.9	-1.18	 \\ 	2.2586	0.4427	41.1234
900	chr3L	12559560	12559890	12559740	1060	Intronic	http://genome.ucsc.edu/cgi-bin/hgTracks?position=chr3L:12554560-12564890	"CG10632,ara,CG4069,"	"0,14033,-29330,"	 CG10632 	5882	173.4	744	1060	2.61	 // 	0.1636	6.1138	130.8326
901	chr3R	14816910	14817270	14817060	1139.6	Intronic	http://genome.ucsc.edu/cgi-bin/hgTracks?position=chr3R:14811910-14822270	"gukh,snRNP-U1,dnk,"	"0,-7690,-8560,"	 gukh 	7314	232.7	823	1139.6	2.29	 // 	0.2042	4.8979	181.3595
902	chr3R	16602310	16602620	16602470	1178.5	Intronic	http://genome.ucsc.edu/cgi-bin/hgTracks?position=chr3R:16597310-16607620	"CG17838,Takl1,CG31195,"	"0,-4147,-14383,"	 CG17838 	3183	858.8	974	1178.5	0.46	 -/ 	0.7287	1.3723	43.4066
903	chr2L	867600	868200	868030	1145.3	Promoter	http://genome.ucsc.edu/cgi-bin/hgTracks?position=chr2L:862600-873200	"aru,dbe,PNUTS,"	"0,644,2433,"	 aru 	17	184.5	731.9	1145.3	2.63	 // 	0.1611	6.2075	124.0605
904	chr2L	11344040	11344370	11344190	1086.4	Intergenic	http://genome.ucsc.edu/cgi-bin/hgTracks?position=chr2L:11339040-11349370	"CG14926,salr,Osi21,"	"-927,21114,-58587,"	 CG14926 	927	329	977.8	1086.4	1.72	 // 	0.3028	3.3021	65.8419
905	chr2L	16858000	16858290	16858150	1332.9	Intronic	http://genome.ucsc.edu/cgi-bin/hgTracks?position=chr2L:16853000-16863290	"CG31809,CG6012,CG31810,"	"0,1922,-5784,"	 CG31809 	303	670.6	890.8	1332.9	0.99	 // 	0.5031	1.9877	22.1804
906	chr3L	4159370	4159670	4159510	1203.6	Intronic	http://genome.ucsc.edu/cgi-bin/hgTracks?position=chr3L:4154370-4164670	"nab,mas,CG1299,"	"0,2143,-7033,"	 nab 	1399	177.8	713.8	1203.6	2.76	 // 	0.1477	6.7684	40.4785
907	chr3R	21458560	21459540	21459350	1055.5	Intergenic	http://genome.ucsc.edu/cgi-bin/hgTracks?position=chr3R:21453560-21464540	"jigr1,CG4685,CG4673,"	"4198,-6707,-8968,"	 jigr1 	4198	359.4	816.7	1055.5	1.55	 // 	0.3405	2.937	137.1728
908	chr3R	298410	298730	298550	1182.5	Intronic	http://genome.ucsc.edu/cgi-bin/hgTracks?position=chr3R:293410-303730	"CG31523,CG14651,CG1078,"	"0,7983,12212,"	 CG31523 	1229	445.3	1002.1	1182.5	1.41	 // 	0.3766	2.6553	75.8546
909	chr2L	5978120	5978440	5978290	1127.5	Intronic	http://genome.ucsc.edu/cgi-bin/hgTracks?position=chr2L:5973120-5983440	"chic,eIF-4a,Ucp4B,"	"0,3468,-7306,"	 chic 	1808	557.9	1055.7	1127.5	1.01	 /- 	0.4948	2.0209	100.2689
910	chrX	18562260	18562560	18562410	1205.9	Intergenic	http://genome.ucsc.edu/cgi-bin/hgTracks?position=chrX:18557260-18567560	"CG6696,fu,CG6659,"	"-6224,-7147,-11091,"	 CG6696 	6224	311.2	905.7	1205.9	1.95	 // 	0.2581	3.875	108.5933
911	chr3L	10853200	10853620	10853460	1086.9	Intronic	http://genome.ucsc.edu/cgi-bin/hgTracks?position=chr3L:10848200-10858620	"tna,CG6418,CG14149,"	"0,15903,18733,"	 tna 	2469	285.3	614.2	1086.9	1.93	 // 	0.2625	3.8102	276.6206
912	chr2R	16199210	16199540	16199350	1112.7	Intronic	http://genome.ucsc.edu/cgi-bin/hgTracks?position=chr2R:16194210-16204540	"CG8920,CG13868,CG11200,"	"0,0,-3180,"	 CG11200 	3180	2075.4	1758.4	1112.7	-0.9	 -\ 	1.8653	0.5361	60.4973
913	chr2R	11684950	11685260	11685080	1180.8	Intronic	http://genome.ucsc.edu/cgi-bin/hgTracks?position=chr2R:11679950-11690260	"Zasp,CG30321,CG33465,"	"0,-3985,21652,"	 CG30321 	4252	749.1	1151.6	1180.8	0.66	 /- 	0.6344	1.5762	23.4533
914	chr3L	21474010	21474320	21474180	1107.5	Intergenic	http://genome.ucsc.edu/cgi-bin/hgTracks?position=chr3L:21469010-21479320	"croc,Neu2,CG7202,"	"-4524,7772,10367,"	 croc 	4524	1207.8	1254.4	1107.5	-0.12	 -- 	1.0905	0.917	21.4852
915	chr3L	19160810	19161130	19160980	1224.2	Intronic	http://genome.ucsc.edu/cgi-bin/hgTracks?position=chr3L:19155810-19166130	"fz2,BG642378,CG14082,"	"0,-38215,-57394,"	 fz2 	2763	380.9	834.7	1224.2	1.68	 // 	0.3111	3.2144	57.3566
916	chr2R	20078240	20078560	20078380	1093.2	CDS	http://genome.ucsc.edu/cgi-bin/hgTracks?position=chr2R:20073240-20083560	"CG3363,Nop60B,CG3362,"	"0,-4514,4684,"	 CG3363 	2501	2405.2	2070	1093.2	-1.14	 -\ 	2.2001	0.4545	37.2862
917	chr3R	4863640	4863950	4863810	1110.4	Promoter	http://genome.ucsc.edu/cgi-bin/hgTracks?position=chr3R:4858640-4868950	"neur,hyx,Nmdmc,"	"0,190,4415,"	 hyx 	190	755	1189.7	1110.4	0.56	 /- 	0.68	1.4706	173.1076
918	chr3R	3939440	3939760	3939620	1114.4	Intronic	http://genome.ucsc.edu/cgi-bin/hgTracks?position=chr3R:3934440-3944760	"puc,CG7878,CG7900,"	"0,8800,-8815,"	 puc 	8564	196.4	872.3	1114.4	2.5	 // 	0.1762	5.6754	82.705
919	chr3L	14970710	14971170	14970910	1045.7	Intergenic	http://genome.ucsc.edu/cgi-bin/hgTracks?position=chr3L:14965710-14976170	"Ocho,CG3349,Brd,"	"-1770,2298,-4609,"	 CG3349 	2298	248.2	1097.5	1045.7	2.07	 /\ 	0.2374	4.2129	279.8604
920	chrX	18684190	18684520	18684350	1140.1	Intronic	http://genome.ucsc.edu/cgi-bin/hgTracks?position=chrX:18679190-18689520	"Pk17E,CG7053,CG6961,"	"0,1350,-2112,"	 CG7053 	1350	426.8	1025.5	1140.1	1.42	 // 	0.3743	2.6714	193.3032
921	chr2L	2155480	2155830	2155630	1045.2	Promoter	http://genome.ucsc.edu/cgi-bin/hgTracks?position=chr2L:2150480-2160830	"CG15382,CG7263,aop,"	"129,-240,853,"	 CG15382 	129	2665.2	1985.2	1045.2	-1.35	 \\ 	2.5501	0.3921	53.691
922	chr3R	20045640	20045960	20045810	1151	CDS	http://genome.ucsc.edu/cgi-bin/hgTracks?position=chr3R:20040640-20050960	"twin,cav,CG17786,"	"0,1053,-1372,"	 twin 	796	220.1	899.9	1151	2.39	 // 	0.1912	5.2303	85.3135
923	chr2R	18933530	18933850	18933710	1093.8	Promoter	http://genome.ucsc.edu/cgi-bin/hgTracks?position=chr2R:18928530-18938850	"twi,CG34209,CG30194,"	"0,-4567,9308,"	 twi 	80	449	1165.9	1093.8	1.28	 /- 	0.4105	2.436	136.4835
924	chr2L	4838170	4838480	4838310	1183.6	Promoter	http://genome.ucsc.edu/cgi-bin/hgTracks?position=chr2L:4833170-4843480	"CG15626,CG12194,CG15627,"	"-314,992,-3010,"	 CG15626 	314	736.5	980.9	1183.6	0.68	 // 	0.6223	1.607	221.7113
925	chr3L	14635230	14635530	14635370	1150.4	Intronic	http://genome.ucsc.edu/cgi-bin/hgTracks?position=chr3L:14630230-14640530	"dlp,RecQ5,CG9628,"	"0,-10197,-14096,"	 dlp 	9651	163.8	850	1150.4	2.81	 // 	0.1423	7.0254	116.2115
926	chr3R	8889920	8890230	8890070	1144.1	Intronic	http://genome.ucsc.edu/cgi-bin/hgTracks?position=chr3R:8884920-8895230	"sim,DDB1,CG7966,"	"0,-7616,-12898,"	 sim 	6590	120	656.6	1144.1	3.25	 // 	0.1049	9.5317	356.283
927	chr3R	2710880	2711210	2711050	1045.2	Intergenic	http://genome.ucsc.edu/cgi-bin/hgTracks?position=chr3R:2705880-2716210	"Antp,ftz,Scr,"	"10924,-19100,-35164,"	 ftz 	21005	263.8	1053.5	1045.2	1.99	 /- 	0.2524	3.9622	99.093
928	chr3L	21453200	21453530	21453370	1185.3	Intergenic	http://genome.ucsc.edu/cgi-bin/hgTracks?position=chr3L:21448200-21458530	"Syx7,croc,CG5656,"	"-12135,13764,-15456,"	 Syx7 	14449	252.7	882.4	1185.3	2.23	 // 	0.2132	4.6912	44.4162
929	chrX	415840	416160	416020	1117.8	Intronic	http://genome.ucsc.edu/cgi-bin/hgTracks?position=chrX:410840-421160	"arg,elav,CG4293,"	"0,0,5953,"	 elav 	1239	96.3	600.4	1117.8	3.54	 // 	0.0862	11.6047	141.1621
930	chr2R	13567680	13568240	13567870	1028.6	Intronic	http://genome.ucsc.edu/cgi-bin/hgTracks?position=chr2R:13562680-13573240	"Sema-1b,CG4966,CG14481,"	"0,3231,4518,"	 Sema-1b 	2550	637.2	1206.7	1028.6	0.69	 /\ 	0.6195	1.6142	132.0672
931	chr2L	7532480	7532790	7532650	1126.4	Intronic	http://genome.ucsc.edu/cgi-bin/hgTracks?position=chr2L:7527480-7537790	"Rapgap1,Pbprp5,CG6630,"	"0,-35290,-37031,"	 Rapgap1 	3254	72.6	554.9	1126.4	3.95	 // 	0.0645	15.5122	70.7174
932	chrX	18785820	18786130	18785970	1076.6	Intronic	http://genome.ucsc.edu/cgi-bin/hgTracks?position=chrX:18780820-18791130	"CG7358,CG7349,CG7332,"	"0,2569,-4315,"	 CG7358 	1696	640.2	1114.5	1076.6	0.75	 /- 	0.5946	1.6817	138.5942
933	chr3R	675400	675720	675560	1082.9	Intergenic	http://genome.ucsc.edu/cgi-bin/hgTracks?position=chr3R:670400-680720	"opa,CG14659,CG14658,"	"2974,-18575,-19328,"	 opa 	2974	1285.6	1289.4	1082.9	-0.25	 -- 	1.1871	0.8424	50.6829
934	chr2R	9448190	9448490	9448350	1105.2	Intergenic	http://genome.ucsc.edu/cgi-bin/hgTracks?position=chr2R:9443190-9453490	"CG13334,CG13333,Roe1,"	"-740,-3503,-5239,"	 CG13334 	2301	667.6	973.5	1105.2	0.73	 /- 	0.604	1.6555	281.3242
935	chrX	14545340	14545690	14545510	1101.2	Intronic	http://genome.ucsc.edu/cgi-bin/hgTracks?position=chrX:14540340-14550690	"NetA,CG5321,NetB,"	"0,28102,36117,"	 NetA 	2354	1877.6	1117.1	1101.2	-0.77	 \- 	1.705	0.5865	12.8977
936	chr2L	8146840	8147140	8146990	1121.3	Intronic	http://genome.ucsc.edu/cgi-bin/hgTracks?position=chr2L:8141840-8152140	"CG8552,CG31606,CG31607,"	"0,639,1959,"	 CG31606 	639	295.6	825.1	1121.3	1.92	 // 	0.2637	3.7926	18.6255
937	chr2R	5601970	5602290	5602150	1097.8	Intronic	http://genome.ucsc.edu/cgi-bin/hgTracks?position=chr2R:5596970-5607290	"dap,CG42347,CG10459,"	"0,1830,-6106,"	 dap 	2323	316.4	726	1097.8	1.79	 // 	0.2882	3.4698	68.4596
938	chr3L	18166840	18167160	18167000	1152.7	Intronic	http://genome.ucsc.edu/cgi-bin/hgTracks?position=chr3L:18161840-18172160	"W,CG13699,CG7330,"	"0,-11385,-20276,"	 CG13699 	11385	367.5	873.4	1152.7	1.65	 // 	0.3188	3.1365	30.5781
939	chr3R	10645220	10645540	10645390	1045.2	CDS	http://genome.ucsc.edu/cgi-bin/hgTracks?position=chr3R:10640220-10650540	"btsz,CG14857,CG14856,"	"0,-15323,-18503,"	 btsz 	1275	151.2	717.6	1045.2	2.79	 // 	0.1446	6.9145	503.205
940	chr3R	27431220	27431550	27431410	1030.9	Intronic	http://genome.ucsc.edu/cgi-bin/hgTracks?position=chr3R:27426220-27436550	"CycG,Med,RpL6,"	"0,5359,-9443,"	 CycG 	4173	958.8	1013.8	1030.9	0.1	 -- 	0.9301	1.0752	13.9925
941	chr2R	15160800	15161130	15160950	1010.3	Intergenic	http://genome.ucsc.edu/cgi-bin/hgTracks?position=chr2R:15155800-15166130	"rib,CG11906,CG10476,"	"2280,7972,11105,"	 rib 	2280	806.9	1042.9	1010.3	0.32	 /- 	0.7987	1.252	32.9128
942	chr3L	19177120	19177430	19177270	1127	Intronic	http://genome.ucsc.edu/cgi-bin/hgTracks?position=chr3L:19172120-19182430	"fz2,CG33647,BG642378,"	"0,52189,-54505,"	 fz2 	13527	124.5	612.6	1127	3.18	 // 	0.1105	9.0534	141.8597
943	chr2L	708200	708490	708340	1134.4	Intronic	http://genome.ucsc.edu/cgi-bin/hgTracks?position=chr2L:703200-713490	"ds,Hsp60B,Eaat2,"	"0,20071,28871,"	 ds 	6628	377.1	662.4	1134.4	1.59	 // 	0.3325	3.0079	51.1746
944	chr2L	7305510	7306070	7305690	1077.2	Intergenic	http://genome.ucsc.edu/cgi-bin/hgTracks?position=chr2L:7300510-7311070	"wg,Wnt4,Wnt6,"	"1470,-28522,34746,"	 wg 	1470	193.4	792.3	1077.2	2.48	 // 	0.1795	5.5701	20.8612
945	chr3R	679940	680270	680100	1077.8	Intronic	http://genome.ucsc.edu/cgi-bin/hgTracks?position=chr3R:674940-685270	"opa,laf,CG14659,"	"0,21626,-23115,"	 opa 	1566	1928	1549.6	1077.8	-0.84	 -\ 	1.7888	0.559	29.689
946	chr2L	13547850	13548210	13548030	1006.8	Promoter	http://genome.ucsc.edu/cgi-bin/hgTracks?position=chr2L:13542850-13553210	"B4,kuz,CG16853,"	"0,2110,-4470,"	 B4 	259	183	909.4	1006.8	2.46	 // 	0.1818	5.5013	154.1612
947	chr3L	7982100	7982420	7982260	1149.9	Intronic	http://genome.ucsc.edu/cgi-bin/hgTracks?position=chr3L:7977100-7987420	"nmo,CG8038,CG8209,"	"0,-10555,-11304,"	 nmo 	10112	314.9	858.5	1149.9	1.87	 // 	0.2739	3.6514	36.6096
948	chrX	2324620	2324950	2324790	1012	Intergenic	http://genome.ucsc.edu/cgi-bin/hgTracks?position=chrX:2319620-2329950	"gt,CG32797,tko,"	"-1794,-5052,11555,"	 gt 	1794	1089.2	1094.3	1012	-0.11	 -- 	1.0763	0.9291	27.4418
949	chr3L	14631150	14631460	14631310	1067.5	Intronic	http://genome.ucsc.edu/cgi-bin/hgTracks?position=chr3L:14626150-14636460	"dlp,RecQ5,CG9628,"	"0,-6137,-10036,"	 dlp 	5591	417.9	1059.9	1067.5	1.35	 /- 	0.3915	2.5544	146.3768
950	chr3R	460200	460500	460360	1143.6	Intergenic	http://genome.ucsc.edu/cgi-bin/hgTracks?position=chr3R:455200-465500	"5-HT2,CG9775,MED31,"	"-1334,3365,7335,"	 CG9775 	6397	955.8	1426.6	1143.6	0.26	 /\ 	0.8358	1.1964	15.2449
951	chr3R	15171900	15172220	15172080	1077.2	Intergenic	http://genome.ucsc.edu/cgi-bin/hgTracks?position=chr3R:15166900-15177220	"Dl,Ino80,CG3581,"	"-20145,22636,27398,"	 Dl 	20145	402.3	777.4	1077.2	1.42	 // 	0.3735	2.6773	41.214
952	chr3R	21471770	21472290	21472120	1002.3	Intronic	http://genome.ucsc.edu/cgi-bin/hgTracks?position=chr3R:21466770-21477290	"jigr1,tankyrase,CG5053,"	"0,6686,15401,"	 jigr1 	866	489	912.6	1002.3	1.04	 /- 	0.4879	2.0495	90.9934
953	chr3L	15796220	15796530	15796380	1102.4	Intergenic	http://genome.ucsc.edu/cgi-bin/hgTracks?position=chr3L:15791220-15801530	"CG6244,CG13445,CG6151,"	"5137,6217,6832,"	 CG6244 	5137	294.2	718.1	1102.4	1.91	 // 	0.2668	3.7475	23.1752
954	chr3R	950780	951090	950940	1043.5	Intergenic	http://genome.ucsc.edu/cgi-bin/hgTracks?position=chr3R:945780-956090	"CG12007,CG12589,dpr16,"	"2869,11968,25689,"	 CG12007 	2869	246	1081.1	1043.5	2.08	 /- 	0.2358	4.2417	59.4844
955	chr2R	6988050	6988390	6988240	1108.1	Intergenic	http://genome.ucsc.edu/cgi-bin/hgTracks?position=chr2R:6983050-6993390	"luna,CG30490,Cyp12d1-p,"	"-732,15579,19369,"	 luna 	732	139.3	628	1108.1	2.99	 // 	0.1257	7.9547	189.8847
956	chr4	79740	80050	79880	1069.8	Intergenic	http://genome.ucsc.edu/cgi-bin/hgTracks?position=chr4:74740-85050	"ci,RpS3A,pan,"	"-2213,6864,10075,"	 ci 	2213	95.6	658.2	1069.8	3.48	 // 	0.0894	11.1919	717.3958
957	chr3L	21060470	21061070	21060640	1012.6	Promoter	http://genome.ucsc.edu/cgi-bin/hgTracks?position=chr3L:21055470-21066070	"siz,ko,CG33285,"	"0,8026,20722,"	 siz 	347	416.4	1015.4	1012.6	1.28	 /- 	0.4113	2.4316	371.5943
958	chr3L	7924700	7925060	7924890	998.8	CDS	http://genome.ucsc.edu/cgi-bin/hgTracks?position=chr3L:7919700-7930060	"syd,Srp9,CG32368,"	"0,4584,-15936,"	 syd 	2362	404.6	876.5	998.8	1.3	 // 	0.405	2.4689	34.0217
959	chr2L	7304380	7304980	7304800	1051.5	Intergenic	http://genome.ucsc.edu/cgi-bin/hgTracks?position=chr2L:7299380-7309980	"wg,Wnt4,Wnt6,"	"2360,-27632,35636,"	 wg 	2360	223.8	937.5	1051.5	2.23	 // 	0.2128	4.6989	106.2125
960	chrX	9389550	9390060	9389880	996	Intronic	http://genome.ucsc.edu/cgi-bin/hgTracks?position=chrX:9384550-9395060	"CG34339,CG32700,CG34028,"	"0,10863,15676,"	 CG34339 	341	156.3	522.5	996	2.67	 // 	0.157	6.3704	82.6743
961	chr2L	20798310	20798610	20798470	1159.6	UTR5	http://genome.ucsc.edu/cgi-bin/hgTracks?position=chr2L:20793310-20803610	"CG9328,vari,Pomp,"	"0,-1430,-9370,"	 CG9328 	740	231.9	801.3	1159.6	2.32	 // 	0.2	4.9999	114.9521
962	chr3R	9796510	9796860	9796670	1191.6	Intronic	http://genome.ucsc.edu/cgi-bin/hgTracks?position=chr3R:9791510-9801860	"rdx,Orc2,CG9925,"	"0,-3867,-6779,"	 rdx 	850	513.5	1239	1191.6	1.21	 /- 	0.4309	2.3206	194.5027
963	chr2R	9827240	9827560	9827420	1053.8	Intronic	http://genome.ucsc.edu/cgi-bin/hgTracks?position=chr2R:9822240-9832560	"shot,DJ-1alpha,AGO1,"	"0,2618,6626,"	 shot 	2195	280.1	933.8	1053.8	1.91	 // 	0.2658	3.7623	92.2041
964	chrX	6943030	6943590	6943420	992.5	Promoter	http://genome.ucsc.edu/cgi-bin/hgTracks?position=chrX:6938030-6948590	"nullo,CG14427,CG12541,"	"90,-7618,-13382,"	 nullo 	90	2129.5	1584	992.5	-1.1	 \\ 	2.1455	0.4661	21.7935
965	chr3L	1461940	1462540	1462130	992	Intergenic	http://genome.ucsc.edu/cgi-bin/hgTracks?position=chr3L:1456940-1467540	"rho,CG32319,stet,"	"1661,9137,13298,"	 rho 	1661	841.7	1222.1	992	0.24	 /\ 	0.8485	1.1785	117.2612
966	chrX	20551000	20551320	20551170	1056	Intergenic	http://genome.ucsc.edu/cgi-bin/hgTracks?position=chrX:20546000-20556320	"hydra,CG1835,run,"	"-3219,-9303,14297,"	 hydra 	3219	652.8	1072.6	1056	0.69	 /- 	0.6181	1.6177	28.8454
967	chr2R	8846970	8847290	8847150	1038.9	Intergenic	http://genome.ucsc.edu/cgi-bin/hgTracks?position=chr2R:8841970-8852290	"CG13321,Psc,CG3884,"	"-4470,6664,-7359,"	 CG13321 	6090	75.6	625.3	1038.9	3.78	 // 	0.0727	13.7458	545.1903
968	chr2L	2161560	2161880	2161730	989.1	Promoter	http://genome.ucsc.edu/cgi-bin/hgTracks?position=chr2L:2156560-2166880	"aop,CG15382,CG7263,"	"0,-4939,-6340,"	 aop 	208	99.3	590.9	989.1	3.32	 // 	0.1004	9.9619	342.0387
969	chr3R	260040	260350	260200	1074.9	Intronic	http://genome.ucsc.edu/cgi-bin/hgTracks?position=chr3R:255040-265350	"CG1074,eIF3-S10,CG9804,"	"0,-548,1743,"	 CG1074 	486	1115.9	1118.2	1074.9	-0.05	 -- 	1.0381	0.9633	40.9925
970	chr3L	14441610	14441910	14441750	1159	Promoter	http://genome.ucsc.edu/cgi-bin/hgTracks?position=chr3L:14436610-14446910	"bbg,CG3919,stwl,"	"0,-35914,-38727,"	 bbg 	77	135.6	657.1	1159	3.09	 // 	0.117	8.5475	159.1835
971	chr3R	12094230	12094550	12094410	1028.6	CDS	http://genome.ucsc.edu/cgi-bin/hgTracks?position=chr3R:12089230-12099550	"CG12785,Mst89B,Mat89Bb,"	"0,-255,-1778,"	 Mst89B 	1677	500.1	850.6	1028.6	1.04	 // 	0.4863	2.0565	37.239
972	chr2R	3477830	3478140	3477970	1127	Intronic	http://genome.ucsc.edu/cgi-bin/hgTracks?position=chr2R:3472830-3483140	"scra,CG1360,blow,"	"0,-359,-3389,"	 scra 	347	200.8	752.5	1127	2.49	 // 	0.1782	5.6124	328.7132
973	chr3R	4667680	4667990	4667820	1058.3	Intronic	http://genome.ucsc.edu/cgi-bin/hgTracks?position=chr3R:4662680-4672990	"pyd,CG8379,CG9836,"	"0,-14813,-17925,"	 pyd 	4164	231.2	852.2	1058.3	2.19	 // 	0.2184	4.5779	93.48
974	chr3L	10845400	10845710	10845560	1069.8	Intronic	http://genome.ucsc.edu/cgi-bin/hgTracks?position=chr3L:10840400-10850710	"tna,CG6418,CG14149,"	"0,23803,26633,"	 tna 	5431	61.5	501.3	1069.8	4.12	 // 	0.0575	17.3947	165.29
975	chr2R	20401330	20401640	20401500	1083.5	Intronic	http://genome.ucsc.edu/cgi-bin/hgTracks?position=chr2R:20396330-20406640	"CG4589,CG13581,CG4612,"	"0,-6264,9706,"	 CG4589 	1238	191.2	697.4	1083.5	2.5	 // 	0.1764	5.6678	104.7061
976	chr3R	9705110	9705450	9705280	980	Intergenic	http://genome.ucsc.edu/cgi-bin/hgTracks?position=chr3R:9700110-9710450	"E5,ems,CG14362,"	"-5379,22300,-24109,"	 E5 	5379	852.8	1058.8	980	0.2	 /- 	0.8703	1.149	30.5173
977	chr2L	7633020	7633320	7633180	1123.5	Intergenic	http://genome.ucsc.edu/cgi-bin/hgTracks?position=chr2L:7628020-7638320	"CG13792,Slob,CG6739,"	"10346,13854,-16652,"	 CG13792 	12817	246.7	654.5	1123.5	2.19	 // 	0.2196	4.5536	45.3223
978	chr3R	19530470	19530780	19530620	1058.9	Promoter	http://genome.ucsc.edu/cgi-bin/hgTracks?position=chr3R:19525470-19535780	"CG31414,CG31413,CG31148,"	"0,-355,-2296,"	 CG31414 	95	357.9	640.2	1058.9	1.56	 // 	0.338	2.9588	161.0958
979	chrX	6771850	6772170	6772030	974.8	Promoter	http://genome.ucsc.edu/cgi-bin/hgTracks?position=chrX:6766850-6777170	"CG33691,CG14434,CG4558,"	"0,-25359,-26113,"	 CG33691 	250	161.5	649.7	974.8	2.59	 // 	0.1657	6.0348	153.2915
980	chr3L	15118260	15118580	15118400	996	Promoter	http://genome.ucsc.edu/cgi-bin/hgTracks?position=chr3L:15113260-15123580	"CG17081,CG16959,CG13457,"	"0,0,2633,"	 CG16959 	18	152.6	644.9	996	2.71	 // 	0.1533	6.5251	248.0015
981	chrX	17545960	17546260	17546100	1019.4	Intronic	http://genome.ucsc.edu/cgi-bin/hgTracks?position=chrX:17540960-17551260	"RhoGAPp190,CG8211,beta-Spec,"	"0,700,5353,"	 RhoGAPp190 	439	145.2	693.2	1019.4	2.81	 // 	0.1425	7.0195	244.689
982	chr3R	2673680	2673980	2673830	1105.8	UTR5	http://genome.ucsc.edu/cgi-bin/hgTracks?position=chr3R:2668680-2678980	"Scr,ftz,Dfd,"	"0,16215,-45677,"	 Scr 	467	551.3	947.5	1105.8	1	 // 	0.4985	2.0059	31.9532
983	chr2L	5362580	5362910	5362720	996.5	CDS	http://genome.ucsc.edu/cgi-bin/hgTracks?position=chr2L:5357580-5367910	"nompC,CG12512,CG14021,"	"0,-20371,-24667,"	 nompC 	16484	352	681	996.5	1.5	 // 	0.3532	2.8314	99.2725
984	chr3R	7397320	7397650	7397480	1037.7	CDS	http://genome.ucsc.edu/cgi-bin/hgTracks?position=chr3R:7392320-7402650	"CG14709,CG6790,CG6783,"	"0,4140,-4709,"	 CG14709 	2509	1590.8	1349.8	1037.7	-0.62	 -- 	1.533	0.6523	83.544
985	chr3L	17372480	17372810	17372630	981.1	Promoter	http://genome.ucsc.edu/cgi-bin/hgTracks?position=chr3L:17367480-17377810	"Cad74A,CG13728,CG13731,"	"-1,493,4490,"	 Cad74A 	1	119.3	569.7	981.1	3.04	 // 	0.1216	8.2242	375.4205
986	chr3R	2175960	2176260	2176120	1142.4	Promoter	http://genome.ucsc.edu/cgi-bin/hgTracks?position=chr3R:2170960-2181260	"Hr83,Pak,CG18048,"	"0,499,-2880,"	 Pak 	499	309	1003.7	1142.4	1.89	 // 	0.2705	3.6974	96.5503
987	chr3R	27761640	27761940	27761790	1044.6	Intronic	http://genome.ucsc.edu/cgi-bin/hgTracks?position=chr3R:27756640-27766940	"heph,CG2003,RhoGAP100F,"	"0,42061,-90809,"	 heph 	898	79.3	563.3	1044.6	3.72	 // 	0.0759	13.1756	142.8441
988	chr3R	17406380	17406690	17406530	1115.5	Intronic	http://genome.ucsc.edu/cgi-bin/hgTracks?position=chr3R:17401380-17411690	"InR,CG15498,slou,"	"0,-11659,-23526,"	 InR 	9383	230.4	810.8	1115.5	2.27	 // 	0.2066	4.8409	20.1884
989	chr3R	12628650	12628980	12628790	1070.3	Intergenic	http://genome.ucsc.edu/cgi-bin/hgTracks?position=chr3R:12623650-12633980	"abd-A,Glut3,CG31275,"	"4558,-13045,-51679,"	 Glut3 	14758	163.8	730.8	1070.3	2.71	 // 	0.153	6.5363	38.5879
990	chr3R	13533730	13534070	13533880	965.7	CDS	http://genome.ucsc.edu/cgi-bin/hgTracks?position=chr3R:13528730-13539070	"osa,Atg8b,Fsh,"	"0,16265,17367,"	 osa 	10179	1478.2	1565.5	965.7	-0.61	 -\ 	1.5308	0.6533	45.5255
991	chrX	10701970	10702280	10702130	1034.3	Intronic	http://genome.ucsc.edu/cgi-bin/hgTracks?position=chrX:10696970-10707280	"Imp,sesB,Ant2,"	"0,-21152,-21217,"	 Imp 	1245	667.6	993.1	1034.3	0.63	 /- 	0.6455	1.5493	71.7511
992	chr2L	3615030	3615650	3615230	1049.7	Intergenic	http://genome.ucsc.edu/cgi-bin/hgTracks?position=chr2L:3610030-3620650	"Dot,CG15418,for,"	"3960,5859,6843,"	 Dot 	3960	190.4	706.4	1049.7	2.46	 // 	0.1814	5.5126	134.959
993	chr3R	5995850	5996160	5996010	1051.5	UTR5	http://genome.ucsc.edu/cgi-bin/hgTracks?position=chr3R:5990850-6001160	"Best1,CG12814,CG6254,"	"0,866,-8960,"	 Best1 	197	325.3	870.2	1051.5	1.69	 // 	0.3094	3.2325	114.8369
994	chr3L	6814220	6814540	6814360	959.4	Intergenic	http://genome.ucsc.edu/cgi-bin/hgTracks?position=chr3L:6809220-6819540	"vvl,CG32392,CG10103,"	"-26723,-58014,-64741,"	 vvl 	31101	136.3	575.5	959.4	2.81	 // 	0.1421	7.0367	233.1462
995	chr4	329430	329800	329600	959.4	CDS	http://genome.ucsc.edu/cgi-bin/hgTracks?position=chr4:324430-334800	"Rad23,CG2177,Syt7,"	"0,1957,-2493,"	 Rad23 	868	1177.4	970.3	959.4	-0.3	 -- 	1.2273	0.8148	79.3622
996	chr2L	671480	671790	671620	1089.8	Intronic	http://genome.ucsc.edu/cgi-bin/hgTracks?position=chr2L:666480-676790	"ds,CG2839,lectin-21Ca,"	"0,-43477,-46167,"	 ds 	43348	1070.7	1201.4	1089.8	0.03	 -- 	0.9825	1.0178	23.7719
997	chr3R	20098180	20098490	20098340	1090.9	Promoter	http://genome.ucsc.edu/cgi-bin/hgTracks?position=chr3R:20093180-20103490	"Orct2,jar,Orct,"	"412,-1387,3641,"	 Orct2 	412	174.1	676.7	1090.9	2.65	 // 	0.1596	6.2652	198.4317
998	chr3R	27048850	27049250	27049030	954.2	Intronic	http://genome.ucsc.edu/cgi-bin/hgTracks?position=chr3R:27043850-27054250	"CG12054,CG1746,CG15561,"	"0,-3673,-7402,"	 CG12054 	1608	450.5	793.3	954.2	1.08	 // 	0.4721	2.1181	191.8319
999	chr2R	2404060	2404410	2404220	957.6	Intronic	http://genome.ucsc.edu/cgi-bin/hgTracks?position=chr2R:2399060-2409410	"jing,CG15233,CG15234,"	"0,83189,90274,"	 jing 	14457	553.5	1136.2	957.6	0.79	 /\ 	0.578	1.7302	105.6599
1000	chr3L	14980240	14980530	14980380	1046.3	Promoter	http://genome.ucsc.edu/cgi-bin/hgTracks?position=chr3L:14975240-14985530	"mnd,CG5114,CG3349,"	"0,-2788,-4937,"	 mnd 	131	677.2	1246.4	1046.3	0.63	 /\ 	0.6473	1.545	20.6264
1001	chr2R	16447830	16448150	16447990	1107	Intronic	http://genome.ucsc.edu/cgi-bin/hgTracks?position=chr2R:16442830-16453150	"Mgat1,CG13424,l(2)05510,"	"0,-532,2549,"	 Mgat1 	1842	173.4	728.7	1107	2.67	 // 	0.1566	6.3844	69.2213
1002	chr3R	2937010	2937360	2937170	950.8	Intronic	http://genome.ucsc.edu/cgi-bin/hgTracks?position=chr3R:2932010-2942360	"Alh,Mlp84B,CG10098,"	"0,2602,13101,"	 Alh 	3031	131.2	808.2	950.8	2.86	 // 	0.1379	7.2495	168.7002
1003	chr3L	14445930	14446220	14446050	1532	Intronic	http://genome.ucsc.edu/cgi-bin/hgTracks?position=chr3L:14440930-14451220	"bbg,CG3919,stwl,"	"0,-40214,-43027,"	 bbg 	4377	635.7	1092.8	1532	1.27	 // 	0.415	2.4098	183.9831
1004	chr2L	4287040	4287340	4287190	958.8	Intronic	http://genome.ucsc.edu/cgi-bin/hgTracks?position=chr2L:4282040-4292340	"tutl,Art2,CG15425,"	"0,-7900,-28864,"	 tutl 	4040	61.5	400.1	958.8	3.96	 // 	0.0641	15.5901	233.0458
1005	chr2L	4570870	4571190	4571010	1006.3	CDS	http://genome.ucsc.edu/cgi-bin/hgTracks?position=chr2L:4565870-4576190	"dp,Umbrea,BG642163,"	"0,6772,70285,"	 Umbrea 	7093	789.1	1140.5	1006.3	0.35	 /- 	0.7842	1.2752	27.2042
1006	chr2L	20761040	20761350	20761180	1094.9	Intronic	http://genome.ucsc.edu/cgi-bin/hgTracks?position=chr2L:20756040-20766350	"dia,CG9323,CG9320,"	"0,-3189,-6523,"	 dia 	2815	281.6	766.3	1094.9	1.96	 // 	0.2572	3.8888	36.2485
1007	chr3L	3782690	3783010	3782880	987.4	Intronic	http://genome.ucsc.edu/cgi-bin/hgTracks?position=chr3L:3777690-3788010	"CG32264,CG32266,CG10855,"	"0,7923,20953,"	 CG32264 	5080	540.2	719.7	987.4	0.87	 // 	0.5471	1.828	20.5059
1008	chr2R	19093520	19093830	19093660	1021.1	Intergenic	http://genome.ucsc.edu/cgi-bin/hgTracks?position=chr2R:19088520-19098830	"CG34371,CG3162,CG13539,"	"-2166,3987,-20849,"	 CG34371 	2166	852.1	1139.9	1021.1	0.26	 /- 	0.8345	1.1984	62.6929
1009	chr2R	5454710	5455010	5454860	1153.3	Intergenic	http://genome.ucsc.edu/cgi-bin/hgTracks?position=chr2R:5449710-5460010	"Not1,CG1809,Or45b,"	"158,-3482,-6287,"	 CG1809 	5707	184.5	610.5	1153.3	2.64	 // 	0.16	6.2509	75.0862
1010	chr2L	21778130	21778440	21778300	1049.2	Intronic	http://genome.ucsc.edu/cgi-bin/hgTracks?position=chr2L:21773130-21783440	"CG31612,CG11630,CG1416,"	"0,3817,-17385,"	 CG11630 	5713	1041.8	1461.1	1049.2	0.01	 /\ 	0.993	1.0071	25.6863
1011	chr2L	9989680	9990010	9989860	945.1	Intronic	http://genome.ucsc.edu/cgi-bin/hgTracks?position=chr2L:9984680-9995010	"bib,CG13130,CG31875,"	"0,-5203,5700,"	 CG13130 	5203	408.3	920	945.1	1.21	 /- 	0.432	2.3148	227.2027
1012	chrX	16838990	16839290	16839130	1009.7	Intergenic	http://genome.ucsc.edu/cgi-bin/hgTracks?position=chrX:16833990-16844290	"CG13001,CG13000,RhoGAP15B,"	"-2235,3010,3764,"	 CG13001 	2235	903.2	1132.5	1009.7	0.16	 /- 	0.8946	1.1179	32.127
1013	chr2L	1411630	1411960	1411810	1118.4	Intronic	http://genome.ucsc.edu/cgi-bin/hgTracks?position=chr2L:1406630-1416960	"lea,CG14346,NLaz,"	"0,-42763,-50078,"	 lea 	8639	1304.8	1352.4	1118.4	-0.22	 -- 	1.1667	0.8571	112.3803
1014	chr2L	8274780	8275110	8274950	941.6	Intronic	http://genome.ucsc.edu/cgi-bin/hgTracks?position=chr2L:8269780-8280110	"Btk29A,CG8086,CG7870,"	"0,-17448,26394,"	 Btk29A 	663	300.8	716	941.6	1.65	 // 	0.3195	3.1301	83.3638
1015	chr3R	5400340	5400640	5400490	1096.7	UTR3	http://genome.ucsc.edu/cgi-bin/hgTracks?position=chr3R:5395340-5405640	"Kap-alpha3,CG9399,CG9396,"	"0,-782,-3145,"	 CG9399 	782	268.2	827.3	1096.7	2.03	 // 	0.2446	4.0885	61.7553
1016	chr3R	25596730	25597050	25596880	1037.7	Intronic	http://genome.ucsc.edu/cgi-bin/hgTracks?position=chr3R:25591730-25602050	"kay,fig,CG1973,"	"0,8137,-17551,"	 kay 	1820	361.6	876	1037.7	1.52	 // 	0.3484	2.8699	91.2807
1017	chr2R	16746800	16747120	16746980	937	Intergenic	http://genome.ucsc.edu/cgi-bin/hgTracks?position=chr2R:16741800-16752120	"CG15227,CG9993,IM4,"	"6625,-7354,9360,"	 CG15227 	6625	1207.8	1160.1	937	-0.37	 -- 	1.2889	0.7759	64.6181
1018	chrX	8306670	8306970	8306830	1045.2	Intergenic	http://genome.ucsc.edu/cgi-bin/hgTracks?position=chrX:8301670-8311970	"CG32711,CG11190,CG10555,"	"-2702,-5511,-8852,"	 CG32711 	2702	101.5	666.7	1045.2	3.36	 // 	0.0971	10.2961	445.573
1019	chr2R	3970520	3971110	3970950	934.2	Intronic	http://genome.ucsc.edu/cgi-bin/hgTracks?position=chr2R:3965520-3976110	"sut1,slv,Vps28,"	"0,-1075,-3410,"	 sut1 	468	154.9	648.7	934.2	2.59	 // 	0.1658	6.0324	284.9706
1020	chr3R	19613190	19613500	19613350	1078.9	Intronic	http://genome.ucsc.edu/cgi-bin/hgTracks?position=chr3R:19608190-19618500	"mbc,Nup98,CG10208,"	"0,-5984,-13505,"	 mbc 	5843	266.7	644.9	1078.9	2.02	 // 	0.2472	4.0448	28.7313
1021	chr2R	2490640	2490960	2490790	1028.6	Intronic	http://genome.ucsc.edu/cgi-bin/hgTracks?position=chr2R:2485640-2495960	"jing,CG15233,CG15234,"	"0,-2307,3704,"	 CG15233 	2307	231.2	718.6	1028.6	2.15	 // 	0.2248	4.4493	68.3223
1022	chr2R	5868200	5868540	5868370	1035.4	Intergenic	http://genome.ucsc.edu/cgi-bin/hgTracks?position=chr2R:5863200-5873540	"eve,CG12134,TER94,"	"-86,-8075,8295,"	 eve 	1625	1495.3	1266.6	1035.4	-0.53	 -- 	1.4441	0.6925	66.09
1023	chr2R	2473270	2473580	2473430	985.1	Intronic	http://genome.ucsc.edu/cgi-bin/hgTracks?position=chr2R:2468270-2478580	"jing,CG15233,CG15234,"	"0,13979,21064,"	 CG15233 	15053	203.8	829.9	985.1	2.27	 // 	0.2068	4.8345	100.8386
1024	chr3L	5616250	5616780	5616600	927.9	Intergenic	http://genome.ucsc.edu/cgi-bin/hgTracks?position=chr3L:5611250-5621780	"Blimp-1,Eaf6,mthl2,"	"7482,-15260,-16312,"	 Blimp-1 	7482	293.4	759.4	927.9	1.66	 // 	0.3162	3.1623	56.0162
1025	chr3L	18289520	18290030	18289860	927.9	Intergenic	http://genome.ucsc.edu/cgi-bin/hgTracks?position=chr3L:18284520-18295030	"CG13700,CG5103,grim,"	"1980,-2382,5958,"	 CG5103 	2382	596.5	725.5	927.9	0.64	 // 	0.6428	1.5556	68.6652
1026	chr3R	4645210	4645530	4645380	1004	Intronic	http://genome.ucsc.edu/cgi-bin/hgTracks?position=chr3R:4640210-4650530	"CG9821,CG8369,CG9836,"	"0,2360,3183,"	 CG9821 	998	416.4	1098.6	1004	1.27	 /\ 	0.4148	2.411	173.2922
1027	chr2R	14118690	14118990	14118850	1066.3	Intergenic	http://genome.ucsc.edu/cgi-bin/hgTracks?position=chr2R:14113690-14123990	"fj,CG30114,CG33958,"	"1417,-23047,-38509,"	 fj 	1417	108.2	557.5	1066.3	3.3	 // 	0.1015	9.857	33.1241
1028	chr3R	17683490	17683820	17683660	985.1	Intergenic	http://genome.ucsc.edu/cgi-bin/hgTracks?position=chr3R:17678490-17688820	"glec,CG6637,CG6569,"	"-1676,7261,8231,"	 glec 	1676	1050.7	953.9	985.1	-0.09	 -- 	1.0666	0.9376	20.9101
1029	chr3R	10112080	10112390	10112250	1016	UTR5	http://genome.ucsc.edu/cgi-bin/hgTracks?position=chr3R:10107080-10117390	"trx,CG12207,CG3259,"	"0,2543,15927,"	 trx 	373	349.7	904.6	1016	1.54	 // 	0.3442	2.9051	323.7294
1030	chr3L	6746190	6746490	6746350	1021.7	Intronic	http://genome.ucsc.edu/cgi-bin/hgTracks?position=chr3L:6741190-6751490	"CG8549,CG10103,CG10107,"	"0,765,-964,"	 CG8549 	338	1042.5	1400.7	1021.7	-0.03	 /\ 	1.0204	0.98	76.5016
1031	chr2L	13886960	13887270	13887120	1068.6	Intronic	http://genome.ucsc.edu/cgi-bin/hgTracks?position=chr2L:13881960-13892270	"cenG1A,Smg5,Ance,"	"0,12232,18524,"	 cenG1A 	7103	257.9	832	1068.6	2.05	 // 	0.2413	4.1443	27.5076
1032	chr3L	7902060	7902420	7902230	932.5	Intronic	http://genome.ucsc.edu/cgi-bin/hgTracks?position=chr3L:7897060-7907420	"pbl,CG8281,CG8111,"	"0,3332,4529,"	 pbl 	208	1001.8	1193.4	932.5	-0.1	 -\ 	1.0743	0.9308	139.8942
1033	chr3R	3759360	3759690	3759540	997.7	Intronic	http://genome.ucsc.edu/cgi-bin/hgTracks?position=chr3R:3754360-3764690	"dsx,lds,CG10445,"	"0,-9329,-13764,"	 lds 	13385	785.4	1157.9	997.7	0.35	 /\ 	0.7872	1.2703	19.6638
1034	chr3R	12567990	12568340	12568200	923.9	Intergenic	http://genome.ucsc.edu/cgi-bin/hgTracks?position=chr3R:12562990-12573340	"Ubx,CG31275,Glut3,"	"-7852,8253,45832,"	 Ubx 	7852	174.9	810.3	923.9	2.4	 // 	0.1893	5.2834	79.3936
1035	chr2L	12666030	12666350	12666210	998.3	Intronic	http://genome.ucsc.edu/cgi-bin/hgTracks?position=chr2L:12661030-12671350	"pdm2,CG15485,CG5525,"	"0,1032,24125,"	 CG15485 	3504	568.3	853.7	998.3	0.81	 // 	0.5693	1.7565	156.8486
1036	chrX	20562260	20563140	20562540	923.3	Intergenic	http://genome.ucsc.edu/cgi-bin/hgTracks?position=chrX:20557260-20568140	"run,hydra,CG1835,"	"2927,-14589,-20673,"	 run 	2927	3556.6	1682.6	923.3	-1.95	 \\ 	3.852	0.2596	42.4217
1037	chrX	668400	668700	668540	1099.5	Intronic	http://genome.ucsc.edu/cgi-bin/hgTracks?position=chrX:663400-673700	"fz3,RpL22,tw,"	"0,-9368,10283,"	 fz3 	3289	583.1	1009.6	1099.5	0.91	 /- 	0.5304	1.8855	70.6124
1038	chr2R	20995180	20995480	20995320	1066.3	Intronic	http://genome.ucsc.edu/cgi-bin/hgTracks?position=chr2R:20990180-21000480	"Tkr,CG30430,gol,"	"0,21634,-23477,"	 Tkr 	8632	851.4	946.5	1066.3	0.32	 -- 	0.7984	1.2525	15.6034
1039	chr3R	7713860	7714170	7714000	920.5	Intronic	http://genome.ucsc.edu/cgi-bin/hgTracks?position=chr3R:7708860-7719170	"CG31368,mthl5,CG6971,"	"0,-1113,4030,"	 mthl5 	1113	254.9	778.5	920.5	1.85	 // 	0.2769	3.6112	116.1417
1040	chrX	8503670	8503970	8503830	1037.7	Intergenic	http://genome.ucsc.edu/cgi-bin/hgTracks?position=chrX:8498670-8508970	"Caf1-180,Crag,CG12659,"	"-3495,-8581,-17407,"	 Caf1-180 	3495	833.6	925.8	1037.7	0.32	 -- 	0.8033	1.2449	24.8625
1041	chr2L	20798950	20799260	20799110	1073.8	Intronic	http://genome.ucsc.edu/cgi-bin/hgTracks?position=chr2L:20793950-20804260	"CG9328,vari,Pomp,"	"0,-2070,-10010,"	 CG9328 	1380	532	889.3	1073.8	1.01	 // 	0.4955	2.0183	45.7824
1042	chr3R	15756370	15756680	15756540	1204.2	Intronic	http://genome.ucsc.edu/cgi-bin/hgTracks?position=chr3R:15751370-15761680	"Hs6st,mira,CG4459,"	"0,980,-2223,"	 CG4459 	2223	346.8	1038.2	1204.2	1.8	 // 	0.288	3.4726	59.2845
1043	chr3R	24943100	24943460	24943260	917	CDS	http://genome.ucsc.edu/cgi-bin/hgTracks?position=chr3R:24938100-24948460	"CG11877,yemalpha,CG11876,"	"0,787,-1342,"	 CG11877 	1151	2958.7	2791.2	917	-1.69	 -\ 	3.2264	0.3099	37.8399
1044	chr2L	17748900	17749220	17749060	948.5	Intergenic	http://genome.ucsc.edu/cgi-bin/hgTracks?position=chr2L:17743900-17754220	"CadN,CadN2,CG15147,"	"-9539,39244,-122715,"	 CadN 	9539	315.6	656.6	948.5	1.59	 // 	0.3328	3.0049	88.9809
1045	chr2R	14325160	14325590	14325370	915.9	Intronic	http://genome.ucsc.edu/cgi-bin/hgTracks?position=chr2R:14320160-14330590	"CG30118,slim,CG12263,"	"0,3091,-7532,"	 CG30118 	2616	404.6	714.9	915.9	1.18	 // 	0.4417	2.2639	41.2872
1046	chr3L	19037260	19037540	19037420	1322.6	CDS	http://genome.ucsc.edu/cgi-bin/hgTracks?position=chr3L:19032260-19042540	"nkd,Acp76A,CG3797,"	"0,6470,15448,"	 nkd 	1011	695.8	1171.2	1322.6	0.93	 // 	0.526	1.901	146.1594
1047	chr2L	7006690	7006990	7006850	970.8	Intronic	http://genome.ucsc.edu/cgi-bin/hgTracks?position=chr2L:7001690-7011990	"SP1070,CG13776,ade3,"	"0,5476,8010,"	 SP1070 	3038	719.5	1139.4	970.8	0.43	 /\ 	0.7411	1.3493	30.9622
1048	chr2L	12435420	12435810	12435540	911.9	Intronic	http://genome.ucsc.edu/cgi-bin/hgTracks?position=chr2L:12430420-12440810	"Elf,SC35,CG5435,"	"0,-875,-4647,"	 SC35 	875	1230.7	1199.8	911.9	-0.43	 -\ 	1.3497	0.7409	277.8777
1049	chrX	12150510	12150980	12150770	911.3	Intronic	http://genome.ucsc.edu/cgi-bin/hgTracks?position=chrX:12145510-12155980	"Ten-a,CG32655,CG1924,"	"0,-21008,-78130,"	 CG32655 	21008	414.2	726.6	911.3	1.14	 // 	0.4545	2.2002	38.4416
1050	chr2R	5847370	5847960	5847530	910.7	Promoter	http://genome.ucsc.edu/cgi-bin/hgTracks?position=chr2R:5842370-5852960	"CG12130,CG15863,Mef2,"	"0,-350,-1217,"	 CG15863 	350	1124	1271.9	910.7	-0.3	 -\ 	1.2342	0.8102	229.7358
1051	chr3R	17870270	17870570	17870430	989.1	Intronic	http://genome.ucsc.edu/cgi-bin/hgTracks?position=chr3R:17865270-17875570	"how,pit,BG4,"	"0,-6316,-9100,"	 how 	2477	160	590.9	989.1	2.63	 // 	0.1618	6.1801	84.0436
1052	chr2L	12459790	12460420	12459970	908.4	Intronic	http://genome.ucsc.edu/cgi-bin/hgTracks?position=chr2L:12454790-12465420	"bun,CG17024,CG5418,"	"0,-5019,-6740,"	 bun 	1267	288.2	687.9	908.4	1.66	 // 	0.3173	3.1518	144.1465
1053	chrX	3527290	3527600	3527430	1100.1	Intronic	http://genome.ucsc.edu/cgi-bin/hgTracks?position=chrX:3522290-3532600	"AlstR,Ilp7,Parg,"	"0,34646,35323,"	 Ilp7 	34646	1224.8	1263.4	1100.1	-0.15	 -- 	1.1134	0.8982	6.517
1054	chrX	4507550	4507840	4507700	1021.7	Intergenic	http://genome.ucsc.edu/cgi-bin/hgTracks?position=chrX:4502550-4512840	"peb,CG12184,CG12179,"	"3901,13712,17384,"	 peb 	3901	212.7	722.3	1021.7	2.26	 // 	0.2081	4.8046	76.0969
1055	chr2R	11643990	11644500	11644170	906.2	Intronic	http://genome.ucsc.edu/cgi-bin/hgTracks?position=chr2R:11638990-11649500	"CG30089,Zasp,CG30321,"	"0,5899,36658,"	 Zasp 	19315	330.5	727.6	906.2	1.45	 // 	0.3647	2.742	74.3142
1056	chr2R	6422680	6423050	6422850	912.5	Promoter	http://genome.ucsc.edu/cgi-bin/hgTracks?position=chr2R:6417680-6428050	"lola,psq,CG17765,"	"0,22558,-53452,"	 lola 	267	402.3	1066.8	912.5	1.18	 /\ 	0.4409	2.2678	312.2237
1057	chr2R	1825970	1826280	1826130	914.7	Intergenic	http://genome.ucsc.edu/cgi-bin/hgTracks?position=chr2R:1820970-1831280	"CG14470,CG12551,CG7882,"	"-7262,-17378,19093,"	 CG14470 	13769	148.2	736.6	914.7	2.63	 // 	0.162	6.1726	203.6962
1058	chr3L	3073310	3073610	3073470	1020.6	CDS	http://genome.ucsc.edu/cgi-bin/hgTracks?position=chr3L:3068310-3078610	"CG11486,CG32486,Cht7,"	"0,-2631,17514,"	 CG11486 	922	87.4	554.3	1020.6	3.54	 // 	0.0857	11.6726	109.7193
1059	chrX	18589390	18589760	18589560	902.2	Intergenic	http://genome.ucsc.edu/cgi-bin/hgTracks?position=chrX:18584390-18594760	"Cyp18a1,phm,CCKLR-17D1,"	"-2782,-7303,11966,"	 Cyp18a1 	2782	226	686.8	902.2	2	 // 	0.2505	3.9919	220.5214
1060	chr3R	17492750	17493070	17492910	936.5	CDS	http://genome.ucsc.edu/cgi-bin/hgTracks?position=chr3R:17487750-17498070	"DNApol-alpha180,CG15497,CG6353,"	"0,-662,-4230,"	 CG15497 	1611	615.7	1006.9	936.5	0.6	 /- 	0.6575	1.5209	170.9177
1061	chr3R	19089590	19089910	19089730	966.8	Intergenic	http://genome.ucsc.edu/cgi-bin/hgTracks?position=chr3R:19084590-19094910	"orb,CG13827,wda,"	"633,-3406,-5951,"	 orb 	3904	306	889.8	966.8	1.66	 // 	0.3165	3.1593	35.4057
1062	chr2R	11735460	11735760	11735620	1084.1	Promoter	http://genome.ucsc.edu/cgi-bin/hgTracks?position=chr2R:11730460-11740760	"tun,CG8249,CG12970,"	"490,-755,7845,"	 tun 	490	565.4	723.9	1084.1	0.94	 // 	0.5215	1.9175	72.0411
1063	chr3L	14204790	14205100	14204950	980.5	Intronic	http://genome.ucsc.edu/cgi-bin/hgTracks?position=chr3L:14199790-14210100	"nuf,CG7768,CG32141,"	"0,6058,-7641,"	 CG7768 	6058	117.1	550.6	980.5	3.07	 // 	0.1194	8.3754	53.7742
1064	chr3L	9032230	9032540	9032390	962.8	Intergenic	http://genome.ucsc.edu/cgi-bin/hgTracks?position=chr3L:9027230-9037540	"Doc1,CG5144,Argk,"	"2086,8149,9571,"	 Doc1 	2086	107.4	616.9	962.8	3.16	 // 	0.1116	8.9613	118.7223
1065	chr3L	13340440	13340760	13340610	965.7	Intergenic	http://genome.ucsc.edu/cgi-bin/hgTracks?position=chr3L:13335440-13345760	"CG17687,Nplp2,CG14113,"	"1715,9022,-17805,"	 CG17687 	1715	270.5	718.6	965.7	1.84	 // 	0.2801	3.5705	48.2061
1066	chr3L	15074100	15074400	15074270	985.7	Intronic	http://genome.ucsc.edu/cgi-bin/hgTracks?position=chr3L:15069100-15079400	"cp309,Or71a,CG6945,"	"0,-2723,9646,"	 Or71a 	2723	1681.2	1427.2	985.7	-0.77	 -\ 	1.7057	0.5863	10.7658
1067	chr2L	8825280	8825640	8825470	899.3	Promoter	http://genome.ucsc.edu/cgi-bin/hgTracks?position=chr2L:8820280-8830640	"SoxN,CG32986,CG32987,"	"154,37336,38371,"	 SoxN 	154	67.4	545.8	899.3	3.74	 // 	0.075	13.3372	678.0983
1068	chrX	2282150	2282460	2282300	991.4	Intergenic	http://genome.ucsc.edu/cgi-bin/hgTracks?position=chrX:2277150-2287460	"CG14045,CG14047,CG12496,"	"-603,-12495,21089,"	 CG14045 	603	133.4	570.2	991.4	2.89	 // 	0.1345	7.4333	166.5019
1069	chr3R	25496590	25496900	25496740	965.1	Intergenic	http://genome.ucsc.edu/cgi-bin/hgTracks?position=chr3R:25491590-25501900	"CG18110,Obp99a,ppk19,"	"-146,641,1437,"	 Obp99a 	641	702.4	874.9	965.1	0.46	 /- 	0.7278	1.3739	76.0549
1070	chr3R	20580200	20580500	20580350	1013.1	Intronic	http://genome.ucsc.edu/cgi-bin/hgTracks?position=chr3R:20575200-20585500	"asp,tld,tok,"	"0,-1116,-5495,"	 asp 	726	511.3	712.8	1013.1	0.99	 // 	0.5046	1.9816	111.0833
1071	chr3L	16102580	16103020	16102830	896.4	CDS	http://genome.ucsc.edu/cgi-bin/hgTracks?position=chr3L:16097580-16108020	"Zn72D,Taf4,CG5222,"	"0,3533,-4119,"	 Zn72D 	2658	771.3	1377.9	896.4	0.22	 /\ 	0.8605	1.1622	27.7259
1072	chr2L	9567670	9568000	9567850	952.5	Intergenic	http://genome.ucsc.edu/cgi-bin/hgTracks?position=chr2L:9562670-9573000	"CG3838,jp,CG4389,"	"1041,-1100,5712,"	 CG3838 	1041	269.7	639.1	952.5	1.82	 // 	0.2832	3.5316	51.775
1073	chr3R	13430680	13430960	13430830	894.1	Intergenic	http://genome.ucsc.edu/cgi-bin/hgTracks?position=chr3R:13425680-13435960	"sll,CG14329,Edg91,"	"993,4253,5748,"	 sll 	993	65.9	418.7	894.1	3.76	 // 	0.0738	13.5588	324.9669
1074	chrX	19680170	19680490	19680350	925	Intergenic	http://genome.ucsc.edu/cgi-bin/hgTracks?position=chrX:19675170-19685490	"vfl,CG12702,skpD,"	"-3389,-23994,26411,"	 vfl 	3389	1437.5	2005.3	925	-0.64	 /\ 	1.554	0.6435	27.9558
1075	chrX	8725350	8725670	8725490	891.3	Intergenic	http://genome.ucsc.edu/cgi-bin/hgTracks?position=chrX:8720350-8730670	"CG32710,Lim1,CG12075,"	"-10784,-25682,32655,"	 CG32710 	12236	366	743	891.3	1.28	 // 	0.4107	2.435	114.8614
1076	chr3L	5967580	5967880	5967730	1005.1	Intronic	http://genome.ucsc.edu/cgi-bin/hgTracks?position=chr3L:5962580-5972880	"CG10479,CG32406,CG33993,"	"0,22583,-23975,"	 CG10479 	1375	274.9	728.2	1005.1	1.87	 // 	0.2735	3.6564	62.9985
1077	chr3L	15704490	15704800	15704640	1019.4	Intergenic	http://genome.ucsc.edu/cgi-bin/hgTracks?position=chr3L:15699490-15709800	"comm,comm2,CG34451,"	"10783,-11691,-19493,"	 comm2 	11691	129.7	641.2	1019.4	2.97	 // 	0.1272	7.8618	53.4501
1078	chr3R	2177460	2177760	2177600	1000	Intronic	http://genome.ucsc.edu/cgi-bin/hgTracks?position=chr3R:2172460-2182760	"Pak,Hr83,CG18048,"	"0,-1366,-4360,"	 Pak 	973	229	739.3	1000	2.13	 // 	0.229	4.3675	103.4818
1079	chr3R	20046660	20046970	20046820	970.2	Promoter	http://genome.ucsc.edu/cgi-bin/hgTracks?position=chr3R:20041660-20051970	"twin,cav,CG5669,"	"0,43,2346,"	 cav 	43	46.7	446.7	970.2	4.37	 // 	0.0481	20.7844	301.8233
1080	chr3L	8474200	8474530	8474380	888.4	Promoter	http://genome.ucsc.edu/cgi-bin/hgTracks?position=chr3L:8469200-8479530	"CG6915,Gug,CG6902,"	"-218,-8611,9833,"	 CG6915 	218	906.9	1152.1	888.4	-0.03	 /\ 	1.0208	0.9796	28.4493
1081	chr2L	8302710	8303010	8302870	1030.3	Promoter	http://genome.ucsc.edu/cgi-bin/hgTracks?position=chr2L:8297710-8308010	"CG7870,Scgalpha,Btk29A,"	"0,562,-1798,"	 CG7870 	113	206.7	610.5	1030.3	2.32	 // 	0.2006	4.9838	172.1732
1082	chr2R	17411870	17412180	17412010	1108.1	Intronic	http://genome.ucsc.edu/cgi-bin/hgTracks?position=chr2R:17406870-17417180	"Egfr,CG30289,CG30288,"	"0,-2672,-4136,"	 Egfr 	1501	256.4	840	1108.1	2.11	 // 	0.2314	4.3222	68.6745
1083	chr2R	4720170	4720480	4720320	925	CDS	http://genome.ucsc.edu/cgi-bin/hgTracks?position=chr2R:4715170-4725480	"sns,CG30350,Rya-r44F,"	"0,-5052,27575,"	 CG30350 	6425	3057.2	2236.9	925	-1.72	 \\ 	3.305	0.3026	20.26
1084	chrX	6879690	6880030	6879840	895.3	Intergenic	http://genome.ucsc.edu/cgi-bin/hgTracks?position=chrX:6874690-6885030	"CG14430,ogre,inx7,"	"682,-4109,5803,"	 CG14430 	682	268.2	582.9	895.3	1.74	 // 	0.2996	3.3378	131.6858
1085	chrX	12170480	12170790	12170640	975.4	CDS	http://genome.ucsc.edu/cgi-bin/hgTracks?position=chrX:12165480-12175790	"Ten-a,CG32655,CG2577,"	"0,-40878,96603,"	 CG32655 	40878	197.8	618.5	975.4	2.3	 // 	0.2028	4.9302	112.4373
1086	chr3R	13900940	13901240	13901100	1017.1	Intergenic	http://genome.ucsc.edu/cgi-bin/hgTracks?position=chr3R:13895940-13906240	"CG14317,sr,htl,"	"5742,15424,-22394,"	 CG14317 	5742	475.7	993.7	1017.1	1.1	 /- 	0.4677	2.1382	29.8911
1087	chr2R	10869820	10870130	10869960	881.6	Intronic	http://genome.ucsc.edu/cgi-bin/hgTracks?position=chr2R:10864820-10875130	"pcs,CG12424,CG7639,"	"0,-1871,5196,"	 pcs 	1161	117.8	592.5	881.6	2.9	 // 	0.1336	7.4827	188.1626
1088	chr2L	7290480	7290830	7290620	878.1	Intergenic	http://genome.ucsc.edu/cgi-bin/hgTracks?position=chr2L:7285480-7295830	"Wnt4,wg,CG31909,"	"-13452,16540,-32415,"	 Wnt4 	13452	94.1	511.4	878.1	3.22	 // 	0.1072	9.3316	57.0076
1089	chr3R	26607450	26608030	26607630	874.7	Intronic	http://genome.ucsc.edu/cgi-bin/hgTracks?position=chr3R:26602450-26613030	"zfh1,wts,dj-1beta,"	"0,7748,25217,"	 zfh1 	1349	240.1	765.2	874.7	1.86	 // 	0.2745	3.6435	156.5615
1090	chr3R	8472020	8472340	8472170	1185.9	Intergenic	http://genome.ucsc.edu/cgi-bin/hgTracks?position=chr3R:8467020-8477340	"CG6234,CG6753,CG11608,"	"1611,-3875,-6501,"	 CG6234 	1611	1267	1579.8	1185.9	-0.1	 /\ 	1.0684	0.936	101.9883
1091	chr2R	15031320	15031620	15031470	981.7	UTR5	http://genome.ucsc.edu/cgi-bin/hgTracks?position=chr2R:15026320-15036620	"CG15118,ena,CG15111,"	"0,0,-2927,"	 CG15118 	176	88.9	629.6	981.7	3.46	 // 	0.0906	11.0405	53.4525
1092	chrX	2031450	2031770	2031620	892.4	Intergenic	http://genome.ucsc.edu/cgi-bin/hgTracks?position=chrX:2026450-2036770	"ph-p,CG3835,Pgd,"	"-1042,3900,7548,"	 ph-p 	1042	49.6	607.3	892.4	4.17	 // 	0.0556	17.9764	341.9736
1093	chr2L	18838770	18839140	18838960	870.7	CDS	http://genome.ucsc.edu/cgi-bin/hgTracks?position=chr2L:18833770-18844140	"CG10600,CG31752,CG33120,"	"0,968,2438,"	 CG10600 	707	57.1	503.5	870.7	3.93	 // 	0.0655	15.2608	451.2467
1094	chr3R	7036900	7037220	7037050	1002.8	Intergenic	http://genome.ucsc.edu/cgi-bin/hgTracks?position=chr3R:7031900-7042220	"Tctp,CG6672,CG6666,"	"-44,911,-1479,"	 Tctp 	1076	186.7	698.5	1002.8	2.42	 // 	0.1862	5.3707	112.0015
1095	chr2L	10217360	10217670	10217530	967.4	CDS	http://genome.ucsc.edu/cgi-bin/hgTracks?position=chr2L:10212360-10222670	"NPC1,CG4901,Pros35,"	"0,-3807,3822,"	 NPC1 	3374	931.4	1129.3	967.4	0.05	 /- 	0.9628	1.0386	27.3981
1096	chr3R	17240100	17240400	17240230	961.1	Intronic	http://genome.ucsc.edu/cgi-bin/hgTracks?position=chr3R:17235100-17245400	"lbl,CheB93b,CheB93a,"	"0,-4648,-6325,"	 CheB93b 	5382	1782	1632.8	961.1	-0.89	 -\ 	1.8542	0.5393	46.9979
1097	chr3L	5627160	5627480	5627300	891.3	Intronic	http://genome.ucsc.edu/cgi-bin/hgTracks?position=chr3L:5622160-5632480	"Blimp-1,lin-28,Sse,"	"0,20482,25493,"	 Blimp-1 	3218	573.5	685.8	891.3	0.64	 -/ 	0.6435	1.5541	210.2281
1098	chr3LHet	2195570	2195880	2195730	939.9	Intergenic	http://genome.ucsc.edu/cgi-bin/hgTracks?position=chr3LHet:2190570-2200880	"CG41511,CG40228,CG41049,"	"2799,-5020,-41821,"	 CG41511 	3294	864.7	1351.9	939.9	0.12	 /\ 	0.92	1.087	144.616
1099	chr2R	7194550	7195150	7194730	867.8	Intronic	http://genome.ucsc.edu/cgi-bin/hgTracks?position=chr2R:7189550-7200150	"Fpps,CG7745,CG7741,"	"0,658,-1618,"	 Fpps 	340	440.9	835.7	867.8	0.98	 /- 	0.508	1.9684	198.1662
1100	chr3L	22260840	22261170	22261000	867.3	Intronic	http://genome.ucsc.edu/cgi-bin/hgTracks?position=chr3L:22255840-22266170	"Csp,CG11523,Ddx1,"	"0,-1227,-1876,"	 Csp 	640	172.6	719.7	867.3	2.33	 // 	0.1991	5.0234	376.223
1101	chr3R	16117640	16118200	16117850	874.1	Intergenic	http://genome.ucsc.edu/cgi-bin/hgTracks?position=chr3R:16112640-16123200	"CG5060,cic,CG4367,"	"-1010,1136,11949,"	 cic 	1136	246	744.6	874.1	1.83	 // 	0.2814	3.5534	341.4124
1102	chr2R	16794660	16795290	16794910	865	Intergenic	http://genome.ucsc.edu/cgi-bin/hgTracks?position=chr2R:16789660-16800290	"CG9235,otp,Rx,"	"2298,-4010,9374,"	 CG9235 	2298	61.5	395.9	865	3.81	 // 	0.0711	14.0646	331.5718
1103	chr3L	3074120	3074420	3074280	949.6	Intronic	http://genome.ucsc.edu/cgi-bin/hgTracks?position=chr3L:3069120-3079420	"CG11486,CG32486,Cht7,"	"0,-3441,16704,"	 CG11486 	1732	146.7	571.8	949.6	2.69	 // 	0.1545	6.4729	109.1314
1104	chr2L	21866500	21866800	21866660	946.8	Intergenic	http://genome.ucsc.edu/cgi-bin/hgTracks?position=chr2L:21861500-21871800	"tsh,CG11629,CG1421,"	"-29647,30209,36401,"	 CG11629 	31601	95.6	600.4	946.8	3.31	 // 	0.101	9.9052	50.8882
1105	chr2R	15574100	15574420	15574260	863.8	CDS	http://genome.ucsc.edu/cgi-bin/hgTracks?position=chr2R:15569100-15579420	"CG15128,CG34198,CG15126,"	"0,-3782,4089,"	 CG15128 	1323	1545.6	1343.4	863.8	-0.84	 -\ 	1.7893	0.5589	23.1697
1106	chr2R	15998600	15998900	15998760	901.6	Promoter	http://genome.ucsc.edu/cgi-bin/hgTracks?position=chr2R:15993600-16003900	"18w,CG11041,CG16894,"	"255,34891,100348,"	 18w 	255	74.1	651.3	901.6	3.6	 // 	0.0822	12.1677	405.0054
1107	chr2L	4366460	4366780	4366620	914.2	Intronic	http://genome.ucsc.edu/cgi-bin/hgTracks?position=chr2L:4361460-4371780	"Traf4,CG15429,CG17612,"	"0,-12590,13887,"	 Traf4 	4072	108.2	519.9	914.2	3.08	 // 	0.1183	8.4504	37.9082
1108	chr3L	7338540	7338840	7338680	962.8	Promoter	http://genome.ucsc.edu/cgi-bin/hgTracks?position=chr3L:7333540-7343840	"CG14834,CG8596,Srp19,"	"114,-399,1728,"	 CG8596 	399	337.9	479.6	962.8	1.51	 // 	0.3509	2.8495	38.6902
1109	chrX	8109870	8110200	8110060	877.6	Promoter	http://genome.ucsc.edu/cgi-bin/hgTracks?position=chrX:8104870-8115200	"sdt,CG2147,sni,"	"0,24656,25470,"	 sdt 	101	198.6	634.3	877.6	2.14	 // 	0.2263	4.4192	260.8114
1110	chr2R	20898380	20898670	20898520	941.6	Intronic	http://genome.ucsc.edu/cgi-bin/hgTracks?position=chr2R:20893380-20903670	"zip,uzip,CG3829,"	"0,1052,-20511,"	 zip 	476	201.5	697.9	941.6	2.22	 // 	0.214	4.6721	192.9172
1111	chr2L	3079780	3080090	3079920	961.1	Intronic	http://genome.ucsc.edu/cgi-bin/hgTracks?position=chr2L:3074780-3085090	"toc,CG3523,v(2)k05816,"	"0,-11736,-24319,"	 toc 	7612	568.3	947	961.1	0.76	 /- 	0.5913	1.6911	18.6521
1112	chr3R	6676040	6676340	6676180	989.1	Intergenic	http://genome.ucsc.edu/cgi-bin/hgTracks?position=chr3R:6671040-6681340	"CG6567,Cad86C,CG4565,"	"634,-1956,2265,"	 CG4565 	2265	148.9	610	989.1	2.73	 // 	0.1506	6.6413	76.4978
1113	chr2R	20944450	20944760	20944620	914.2	Intergenic	http://genome.ucsc.edu/cgi-bin/hgTracks?position=chr2R:20939450-20949760	"gsb-n,gsb,gol,"	"-4770,4882,15529,"	 gsb-n 	4770	164.5	673.6	914.2	2.47	 // 	0.1799	5.5575	157.2761
1114	chr3L	13922490	13922800	13922670	911.9	Intronic	http://genome.ucsc.edu/cgi-bin/hgTracks?position=chr3L:13917490-13927800	"Gl,CG8833,Rgl,"	"0,-573,-4322,"	 Gl 	182	741.7	1092.8	911.9	0.3	 /\ 	0.8134	1.2294	204.6106
1115	chr3L	20687620	20687940	20687800	849	Intronic	http://genome.ucsc.edu/cgi-bin/hgTracks?position=chr3L:20682620-20692940	"kni,CG34260,CG13253,"	"0,14704,18133,"	 kni 	663	986.2	895.1	849	-0.22	 -- 	1.1617	0.8608	86.447
1116	chr3L	7981570	7981880	7981740	1133.8	Intronic	http://genome.ucsc.edu/cgi-bin/hgTracks?position=chr3L:7976570-7986880	"nmo,CG8038,CG8209,"	"0,-10035,-10784,"	 nmo 	9592	341.6	828.8	1133.8	1.73	 // 	0.3013	3.3194	375.0745
1117	chr3R	2869640	2869950	2869800	906.2	Intergenic	http://genome.ucsc.edu/cgi-bin/hgTracks?position=chr3R:2864640-2874950	"Sodh-1,CG1979,dj,"	"8256,10507,15236,"	 Sodh-1 	8256	176.3	745.6	906.2	2.36	 // 	0.1946	5.1384	65.9211
1118	chr3L	3848890	3849210	3849040	847.2	Intronic	http://genome.ucsc.edu/cgi-bin/hgTracks?position=chr3L:3843890-3854210	"Awh,enc,Rdh,"	"0,-7832,-23373,"	 Awh 	2830	58.5	408.1	847.2	3.85	 // 	0.0691	14.4738	250.4455
1119	chr2L	544010	544330	544160	846.7	CDS	http://genome.ucsc.edu/cgi-bin/hgTracks?position=chr2L:539010-549330	"Spp,nAcRbeta-21C,lwr,"	"0,987,-1588,"	 Spp 	467	3567	2011.7	846.7	-2.07	 \\ 	4.213	0.2374	111.7113
1120	chrX	2879410	2879720	2879550	927.3	Intergenic	http://genome.ucsc.edu/cgi-bin/hgTracks?position=chrX:2874410-2884720	"rst,CG3603,CG17959,"	"-11685,-36567,-37966,"	 rst 	11685	581.7	587.2	927.3	0.67	 -/ 	0.6272	1.5943	100.5214
1121	chr3R	26671180	26671480	26671320	958.8	Intergenic	http://genome.ucsc.edu/cgi-bin/hgTracks?position=chr3R:26666180-26676480	"CG15544,tll,CG31012,"	"-3564,6716,-18778,"	 tll 	6716	766.2	818.2	958.8	0.32	 -- 	0.7991	1.2514	29.3868
1122	chr2L	17266810	17267120	17266960	892.4	Intergenic	http://genome.ucsc.edu/cgi-bin/hgTracks?position=chr2L:17261810-17272120	"beat-IIIc,CG15140,CG6380,"	"-6228,19452,24209,"	 beat-IIIc 	6228	243.8	851.1	892.4	1.87	 /- 	0.2732	3.6608	77.7325
1123	chr3R	12544540	12544830	12544680	886.7	Intronic	http://genome.ucsc.edu/cgi-bin/hgTracks?position=chr3R:12539540-12549830	"Ubx,CG31275,CG31498,"	"0,31773,-53220,"	 Ubx 	15668	246	696.4	886.7	1.85	 // 	0.2774	3.6045	83.1906
1124	chr2L	2037850	2038170	2038020	844.9	Promoter	http://genome.ucsc.edu/cgi-bin/hgTracks?position=chr2L:2032850-2043170	"Su(dx),CG42296,CG4238,"	"0,-773,-7483,"	 Su(dx) 	1	462.4	729.2	844.9	0.87	 // 	0.5472	1.8275	182.2313
1125	chr2R	4536960	4537270	4537100	879.8	Promoter	http://genome.ucsc.edu/cgi-bin/hgTracks?position=chr2R:4531960-4542270	"ptc,l(2)44DEa,CG8635,"	"39,16259,-17633,"	 ptc 	39	97.1	772.1	879.8	3.18	 // 	0.1103	9.0644	262.3461
1126	chr2L	20062510	20062830	20062680	882.1	Intronic	http://genome.ucsc.edu/cgi-bin/hgTracks?position=chr2L:20057510-20067830	"lok,vls,barr,"	"0,1574,-1705,"	 lok 	1204	478.7	913.6	882.1	0.88	 /- 	0.5426	1.8429	121.3027
1127	chr2L	1409320	1409630	1409460	910.2	Intronic	http://genome.ucsc.edu/cgi-bin/hgTracks?position=chr2L:1404320-1414630	"lea,CG14346,NLaz,"	"0,-40413,-47728,"	 lea 	10989	732.8	1283.5	910.2	0.31	 /\ 	0.8051	1.242	67.035
1128	chr3R	2488540	2488860	2488690	954.8	CDS	http://genome.ucsc.edu/cgi-bin/hgTracks?position=chr3R:2483540-2493860	"lab,agt,Spase18-21,"	"0,-2868,-3525,"	 agt 	2868	191.2	632.8	954.8	2.32	 // 	0.2002	4.9945	31.5396
1129	chr2R	11622580	11622980	11622810	839.2	CDS	http://genome.ucsc.edu/cgi-bin/hgTracks?position=chr2R:11617580-11627980	"CG30089,CG30083,Zasp,"	"0,-22661,27259,"	 CG30089 	7908	55.6	508.2	839.2	3.91	 // 	0.0662	15.1016	560.9069
1130	chrX	9983610	9983900	9983760	974.2	Intronic	http://genome.ucsc.edu/cgi-bin/hgTracks?position=chrX:9978610-9988900	"CG34104,CG2974,CG2972,"	"0,-3556,-4677,"	 CG34104 	3195	602.4	931.1	974.2	0.69	 /- 	0.6183	1.6173	21.41
1131	chr3R	21843370	21843690	21843530	945.1	Promoter	http://genome.ucsc.edu/cgi-bin/hgTracks?position=chr3R:21838370-21848690	"m2,m1,HLHm3,"	"-338,-2347,3906,"	 m2 	338	291.9	550.6	945.1	1.69	 // 	0.3089	3.2372	128.9939
1132	chrX	10007430	10007740	10007600	890.7	Intronic	http://genome.ucsc.edu/cgi-bin/hgTracks?position=chrX:10002430-10012740	"CG34104,CG2974,CG2972,"	"0,-27396,-28517,"	 CG34104 	27035	1002.5	993.7	890.7	-0.17	 -- 	1.1255	0.8885	51.7604
1133	chr3R	1038280	1038600	1038440	954.8	Intronic	http://genome.ucsc.edu/cgi-bin/hgTracks?position=chr3R:1033280-1043600	"cno,CG12161,CG1116,"	"0,5026,6949,"	 cno 	4707	251.2	768.4	954.8	1.93	 // 	0.2631	3.8011	190.1589
1134	chr2R	13640750	13641090	13640910	835.2	Intergenic	http://genome.ucsc.edu/cgi-bin/hgTracks?position=chr2R:13635750-13646090	"CG6385,CG5002,CG10931,"	"141,-191,-3266,"	 CG6385 	3013	127.4	457.3	835.2	2.71	 // 	0.1526	6.5536	111.0999
1135	chr3R	4132960	4133740	4133570	831.8	Intronic	http://genome.ucsc.edu/cgi-bin/hgTracks?position=chr3R:4127960-4138740	"tex,CG11693,CG9617,"	"0,1129,-2590,"	 tex 	774	1459.7	1686.3	831.8	-0.81	 -\ 	1.7549	0.5698	231.7866
1136	chr2L	8416280	8416610	8416460	831.2	Intronic	http://genome.ucsc.edu/cgi-bin/hgTracks?position=chr2L:8411280-8421610	"Akap200,CG13398,CG13397,"	"0,-1215,-4592,"	 Akap200 	771	103.7	608.4	831.2	3	 // 	0.1248	8.0129	511.3808
1137	chr2L	12616840	12617200	12617020	831.2	Intronic	http://genome.ucsc.edu/cgi-bin/hgTracks?position=chr2L:12611840-12622200	"nub,ref2,pdm2,"	"0,-5569,40808,"	 nub 	1327	254.9	625.9	831.2	1.7	 // 	0.3066	3.2611	35.0387
1138	chr3R	16922530	16922850	16922680	831.2	Intronic	http://genome.ucsc.edu/cgi-bin/hgTracks?position=chr3R:16917530-16927850	"RhoGAP93B,CG7044,CG5745,"	"0,1211,5255,"	 RhoGAP93B 	847	54.8	588.2	831.2	3.92	 // 	0.066	15.1596	172.8108
1139	chr2L	6048630	6048950	6048780	916.5	Promoter	http://genome.ucsc.edu/cgi-bin/hgTracks?position=chr2L:6043630-6053950	"CG12393,slmo,CG34179,"	"0,-78,-78,"	 slmo 	78	243.8	617.9	916.5	1.91	 // 	0.266	3.7594	388.0489
1140	chr3R	7016580	7016890	7016750	915.3	Intergenic	http://genome.ucsc.edu/cgi-bin/hgTracks?position=chr3R:7011580-7021890	"CG18577,nocturnin,Ugt86Dh,"	"5075,9387,-13071,"	 CG18577 	5075	431.2	956	915.3	1.09	 /- 	0.4711	2.1225	47.782
1141	chr2L	2453490	2453800	2453640	940.5	Intronic	http://genome.ucsc.edu/cgi-bin/hgTracks?position=chr2L:2448490-2458800	"dpp,CG9886,CG34447,"	"0,-30725,-33630,"	 dpp 	1098	406.8	721.3	940.5	1.21	 // 	0.4325	2.312	19.8502
1142	chr3L	21473480	21473810	21473650	853.5	Intergenic	http://genome.ucsc.edu/cgi-bin/hgTracks?position=chr3L:21468480-21478810	"croc,Neu2,CG7202,"	"-3994,8302,10897,"	 croc 	3994	932.9	756.8	853.5	-0.13	 -- 	1.093	0.9149	59.392
1143	chr3L	7129430	7129730	7129580	923.3	Intronic	http://genome.ucsc.edu/cgi-bin/hgTracks?position=chr3L:7124430-7134730	"melt,Dbi,CG8628,"	"0,-3013,-4987,"	 melt 	1963	326.8	622.2	923.3	1.5	 // 	0.3539	2.8256	18.7053
1144	chr3R	137260	137580	137420	871.3	CDS	http://genome.ucsc.edu/cgi-bin/hgTracks?position=chr3R:132260-142580	"CG9791,CG9779,MP1,"	"0,-753,-1861,"	 CG9791 	163	1189.2	881.8	871.3	-0.45	 \- 	1.365	0.7326	246.2899
1145	chr3L	21598760	21599060	21598900	950.2	Intronic	http://genome.ucsc.edu/cgi-bin/hgTracks?position=chr3L:21593760-21604060	"AP-2,S1P,CG11307,"	"0,7992,11869,"	 AP-2 	2322	1092.9	1346.6	950.2	-0.2	 /\ 	1.1502	0.8694	26.1632
1146	chr3L	14617940	14618250	14618080	922.7	Intronic	http://genome.ucsc.edu/cgi-bin/hgTracks?position=chr3L:14612940-14623250	"CG9628,shd,RecQ5,"	"0,-3135,3188,"	 CG9628 	2169	477.9	670.4	922.7	0.95	 // 	0.5179	1.9308	40.2449
1147	chr2R	8331510	8331820	8331660	906.2	Intronic	http://genome.ucsc.edu/cgi-bin/hgTracks?position=chr2R:8326510-8336820	"Dyb,CG30334,CG30051,"	"0,-2882,-7162,"	 CG30334 	2882	663.9	1058.3	906.2	0.45	 /\ 	0.7327	1.3649	29.0352
1148	chr2L	13878700	13878990	13878850	935.3	Promoter	http://genome.ucsc.edu/cgi-bin/hgTracks?position=chr2L:13873700-13883990	"cenG1A,Smg5,Ance,"	"0,20502,26794,"	 cenG1A 	114	154.1	713.8	935.3	2.6	 // 	0.1648	6.0689	91.6997
1149	chr3R	25590020	25590320	25590160	817.5	Intergenic	http://genome.ucsc.edu/cgi-bin/hgTracks?position=chr3R:25585020-25595320	"kay,CG1973,fig,"	"2336,-10831,14857,"	 kay 	2336	206	656.1	817.5	1.99	 // 	0.252	3.9686	149.9699
1150	chr3R	951500	951820	951680	867.3	Intergenic	http://genome.ucsc.edu/cgi-bin/hgTracks?position=chr3R:946500-956820	"CG12007,CG12589,dpr16,"	"2129,11228,24949,"	 CG12007 	2129	107.4	644.9	867.3	3.01	 // 	0.1239	8.0721	223.0556
1151	chr2R	8096390	8096940	8096760	815.8	CDS	http://genome.ucsc.edu/cgi-bin/hgTracks?position=chr2R:8091390-8101940	"Sr-CII,CG13171,RpS11,"	"0,4774,-8427,"	 Sr-CII 	1970	1413.8	1396.4	815.8	-0.79	 -\ 	1.733	0.577	50.8325
1152	chr2R	8791810	8792240	8791990	815.8	Intergenic	http://genome.ucsc.edu/cgi-bin/hgTracks?position=chr2R:8786810-8797240	"vg,NAT1,CG13319,"	"-5090,11511,19418,"	 NAT1 	11511	226.7	700.6	815.8	1.85	 // 	0.2779	3.5979	195.8733
1153	chr3R	17332120	17332420	17332260	885.6	Intronic	http://genome.ucsc.edu/cgi-bin/hgTracks?position=chr3R:17327120-17337420	"C15,CG31179,CG7956,"	"0,-6448,14402,"	 C15 	6284	1564.2	1351.4	885.6	-0.82	 -\ 	1.7663	0.5662	72.8067
1154	chr2R	12402490	12402790	12402640	1057.8	Intronic	http://genome.ucsc.edu/cgi-bin/hgTracks?position=chr2R:12397490-12407790	"Sema-2a,CG7813,loopin-1,"	"0,-15706,19814,"	 Sema-2a 	1070	247.5	657.1	1057.8	2.1	 // 	0.234	4.2741	219.5324
1155	chr2L	20682820	20683130	20682980	892.4	CDS	http://genome.ucsc.edu/cgi-bin/hgTracks?position=chr2L:20677820-20688130	"CG2617,Hr38,CG1962,"	"0,479,-1136,"	 CG2617 	611	1010.7	1205.6	892.4	-0.18	 -\ 	1.1325	0.883	60.2787
1156	chr3R	1037170	1037510	1037330	874.1	Intronic	http://genome.ucsc.edu/cgi-bin/hgTracks?position=chr3R:1032170-1042510	"cno,CG12161,CG1116,"	"0,6136,8059,"	 cno 	5817	258.6	836.3	874.1	1.76	 /- 	0.2958	3.3803	72.9239
1157	chr2L	17263280	17263600	17263450	835.8	Intergenic	http://genome.ucsc.edu/cgi-bin/hgTracks?position=chr2L:17258280-17268600	"beat-IIIc,CG15140,CG6380,"	"-2718,22962,27719,"	 beat-IIIc 	2718	429	916.8	835.8	0.96	 /- 	0.5133	1.9482	115.5347
1158	chr3R	5705490	5705810	5705700	1104.7	Intronic	http://genome.ucsc.edu/cgi-bin/hgTracks?position=chr3R:5700490-5710810	"CG34360,CG12418,Teh1,"	"0,-4628,-11858,"	 CG12418 	4838	958.1	1073.1	1104.7	0.21	 -- 	0.8673	1.153	258.8876
1159	chr3R	6682410	6682730	6682590	811.8	Promoter	http://genome.ucsc.edu/cgi-bin/hgTracks?position=chr3R:6677410-6687730	"CG4570,CG4511,CG14694,"	"0,-239,1045,"	 CG4570 	78	2017.6	1471.7	811.8	-1.31	 \\ 	2.4855	0.4023	120.8763
1160	chr3R	2636280	2636620	2636460	810.6	Intergenic	http://genome.ucsc.edu/cgi-bin/hgTracks?position=chr3R:2631280-2641620	"Dfd,Scr,Ama,"	"-8307,12381,-45477,"	 Dfd 	18903	770.6	972.5	810.6	0.07	 /\ 	0.9506	1.0519	113.5271
1161	chr2L	33670	33970	33830	917.6	Intronic	http://genome.ucsc.edu/cgi-bin/hgTracks?position=chr2L:28670-38970	"CG31973,CG2657,l(2)gl,"	"0,-8679,-12458,"	 CG2657 	8679	220.1	741.9	917.6	2.06	 // 	0.2398	4.1697	40.75
1162	chr2R	11006700	11006990	11006840	1016	Intronic	http://genome.ucsc.edu/cgi-bin/hgTracks?position=chr2R:11001700-11011990	"chn,CG34186,CG8089,"	"0,25632,26489,"	 chn 	4079	270.5	714.4	1016	1.91	 // 	0.2662	3.7567	27.0404
1163	chr3L	15663760	15664060	15663910	940.5	Intergenic	http://genome.ucsc.edu/cgi-bin/hgTracks?position=chr3L:15658760-15669060	"CG7304,Eig71Ek,Eig71Ej,"	"7422,-9007,-9795,"	 CG7304 	7422	799.5	896.7	940.5	0.23	 -- 	0.8501	1.1763	13.386
1164	chr2L	2366050	2366360	2366220	985.1	Intronic	http://genome.ucsc.edu/cgi-bin/hgTracks?position=chr2L:2361050-2371360	"CG4272,Rab5,CG3597,"	"0,-858,3935,"	 Rab5 	858	193.4	663.5	985.1	2.35	 // 	0.1963	5.0938	71.9263
1165	chr3L	14128860	14129170	14129010	877.6	Intergenic	http://genome.ucsc.edu/cgi-bin/hgTracks?position=chr3L:14123860-14134170	"Sox21b,Sox21a,Fbp1,"	"-4586,-28836,-37854,"	 Sox21b 	4586	40	471.1	877.6	4.45	 // 	0.0456	21.9323	175.0801
1166	chr3R	18215850	18216160	18215990	876.4	Intronic	http://genome.ucsc.edu/cgi-bin/hgTracks?position=chr3R:18210850-18221160	"CG7059,CG5379,CG13857,"	"0,-1796,1920,"	 CG7059 	289	190.4	687.3	876.4	2.2	 // 	0.2173	4.6023	150.7957
1167	chr3R	2712030	2712330	2712170	919.3	Intergenic	http://genome.ucsc.edu/cgi-bin/hgTracks?position=chr3R:2707030-2717330	"Antp,ftz,Scr,"	"9804,-20220,-36284,"	 ftz 	22125	570.5	888.2	919.3	0.69	 /- 	0.6206	1.6113	25.3865
1168	chr3L	4993870	4994160	4994010	944.5	CDS	http://genome.ucsc.edu/cgi-bin/hgTracks?position=chr3L:4988870-4999160	"CG32232,CG17030,CG12027,"	"0,-13241,17497,"	 CG32232 	2867	173.4	573.4	944.5	2.44	 // 	0.1836	5.4473	38.664
1169	chr3R	14224200	14224500	14224350	934.8	Intronic	http://genome.ucsc.edu/cgi-bin/hgTracks?position=chr3R:14219200-14229500	"Vha100-2,koko,CG12333,"	"0,0,1740,"	 Vha100-2 	526	107.4	590.4	934.8	3.12	 // 	0.1149	8.7004	80.789
1170	chr3L	10841760	10842310	10841960	806	Intronic	http://genome.ucsc.edu/cgi-bin/hgTracks?position=chr3L:10836760-10847310	"tna,CG6418,CG14149,"	"0,27403,30233,"	 tna 	9031	78.5	371.5	806	3.36	 // 	0.0974	10.2626	76.7788
1171	chr2L	13234680	13235010	13234840	823.8	Promoter	http://genome.ucsc.edu/cgi-bin/hgTracks?position=chr2L:13229680-13240010	"CG15479,CG5867,Prosalpha6T,"	"-207,1652,-1781,"	 CG15479 	207	1224.1	1329.6	823.8	-0.57	 -\ 	1.4859	0.673	151.7256
1172	chr2R	10704560	10704870	10704730	874.7	Intergenic	http://genome.ucsc.edu/cgi-bin/hgTracks?position=chr2R:10699560-10709870	"CG10202,CG10200,kn,"	"634,-7292,-10164,"	 CG10202 	2762	618.7	781.1	874.7	0.5	 /- 	0.7073	1.4138	31.9495
1173	chr3L	4634750	4635050	4634900	883.8	Promoter	http://genome.ucsc.edu/cgi-bin/hgTracks?position=chr3L:4629750-4640050	"CG13716,CG13715,CG13717,"	"-111,2533,-4698,"	 CG13716 	111	1808.7	1481.2	883.8	-1.03	 -\ 	2.0464	0.4887	17.8701
1174	chr3L	19985000	19985310	19985150	868.4	Promoter	http://genome.ucsc.edu/cgi-bin/hgTracks?position=chr3L:19980000-19990310	"CG7646,Nca,fln,"	"0,0,-883,"	 Nca 	128	245.3	700.6	868.4	1.82	 // 	0.2824	3.5408	233.5521
1175	chr3L	9012260	9012580	9012430	840.9	Promoter	http://genome.ucsc.edu/cgi-bin/hgTracks?position=chr3L:9007260-9017580	"Doc2,CG5194,Doc3,"	"0,-9479,-12079,"	 Doc2 	90	172.6	574.5	840.9	2.28	 // 	0.2053	4.871	99.776
1176	chr2L	12679440	12679770	12679590	798	Intronic	http://genome.ucsc.edu/cgi-bin/hgTracks?position=chr2L:12674440-12684770	"pdm2,CG15485,CG5525,"	"0,-9876,10745,"	 pdm2 	985	152.6	452.6	798	2.39	 // 	0.1913	5.2283	91.5849
1177	chr3L	21029190	21029500	21029350	899.9	Intronic	http://genome.ucsc.edu/cgi-bin/hgTracks?position=chr3L:21024190-21034500	"siz,CG10581,Sin,"	"0,-2047,-2697,"	 siz 	1712	773.6	1187.6	899.9	0.22	 /\ 	0.8596	1.1633	36.4606
1178	chr3L	1501930	1502250	1502100	822.6	Intronic	http://genome.ucsc.edu/cgi-bin/hgTracks?position=chr3L:1496930-1507250	"pUf68,Psa,cue,"	"0,742,1112,"	 pUf68 	498	698.7	805.5	822.6	0.24	 -- 	0.8494	1.1773	190.1852
1179	chrX	14879370	14879710	14879520	795.2	Intronic	http://genome.ucsc.edu/cgi-bin/hgTracks?position=chrX:14874370-14884710	"eag,hiw,CG9030,"	"0,25195,-30387,"	 eag 	14232	926.2	1164.8	795.2	-0.22	 /\ 	1.1648	0.8585	66.9737
1180	chrX	14524000	14524320	14524160	818.6	Intronic	http://genome.ucsc.edu/cgi-bin/hgTracks?position=chrX:14519000-14529320	"NetA,CG9413,nmdyn-D6,"	"0,-27547,-45470,"	 NetA 	23704	306	809.8	818.6	1.42	 /- 	0.3738	2.6751	60.5417
1181	chr3R	7180970	7181280	7181140	859.2	Intergenic	http://genome.ucsc.edu/cgi-bin/hgTracks?position=chr3R:7175970-7186280	"KP78a,KP78b,pros,"	"-4773,-6977,16568,"	 KP78a 	4773	215.6	681	859.2	1.99	 // 	0.2509	3.985	29.8349
1182	chr2L	14383910	14384230	14384090	792.3	Intergenic	http://genome.ucsc.edu/cgi-bin/hgTracks?position=chr2L:14378910-14389230	"ppk,elB,spel1,"	"-2920,3031,-18391,"	 ppk 	2920	101.5	567	792.3	2.96	 // 	0.1281	7.8052	131.8915
1183	chr2R	5873690	5874040	5873830	792.3	Intergenic	http://genome.ucsc.edu/cgi-bin/hgTracks?position=chr2R:5868690-5879040	"TER94,eve,Pka-R2,"	"2835,-5546,9478,"	 TER94 	2835	1436	1092.2	792.3	-0.86	 \\ 	1.8124	0.5518	59.1613
1184	chrX	10696330	10696660	10696480	842.7	Intronic	http://genome.ucsc.edu/cgi-bin/hgTracks?position=chrX:10691330-10701660	"Imp,sesB,Ant2,"	"0,-15502,-15567,"	 Imp 	2560	217.1	718.6	842.7	1.96	 // 	0.2576	3.8814	99.7084
1185	chr3L	4409870	4410200	4410010	884.4	Intronic	http://genome.ucsc.edu/cgi-bin/hgTracks?position=chr3L:4404870-4415200	"CG11347,CG15019,Syx17,"	"0,-3951,-4841,"	 CG11347 	2866	495	669.9	884.4	0.84	 // 	0.5596	1.7868	47.0356
1186	chr3R	16774820	16775130	16774990	865	Intronic	http://genome.ucsc.edu/cgi-bin/hgTracks?position=chr3R:16769820-16780130	"Atpalpha,CG31191,CG5630,"	"0,-3738,-20055,"	 Atpalpha 	555	620.2	705.9	865	0.48	 -/ 	0.717	1.3947	33.53
1187	chr2R	17251440	17251730	17251580	990.8	Intronic	http://genome.ucsc.edu/cgi-bin/hgTracks?position=chr2R:17246440-17256730	"cv-2,CG17974,CG9822,"	"0,-13231,-16224,"	 CG17974 	13231	378.6	979.3	990.8	1.39	 /- 	0.3821	2.6169	105.7374
1188	chr3R	18500380	18500680	18500530	852.4	CDS	http://genome.ucsc.edu/cgi-bin/hgTracks?position=chr3R:18495380-18505680	"CG6954,CG17623,Gclm,"	"0,-9421,10197,"	 CG6954 	640	286	772.1	852.4	1.58	 // 	0.3355	2.9802	111.0776
1189	chr3R	7586240	7586530	7586380	875.3	Intronic	http://genome.ucsc.edu/cgi-bin/hgTracks?position=chr3R:7581240-7591530	"Lk6,l(3)neo38,CG6923,"	"0,7954,-11194,"	 Lk6 	580	360.1	954.4	875.3	1.28	 /\ 	0.4114	2.4306	119.8226
1190	chr2L	1066220	1066540	1066410	789.5	Intronic	http://genome.ucsc.edu/cgi-bin/hgTracks?position=chr2L:1061220-1071540	"S,ast,Atg4,"	"0,11569,14502,"	 S 	11401	71.1	460	789.5	3.47	 // 	0.0901	11.0984	153.9671
1191	chr3R	17485440	17485770	17485610	789.5	Intronic	http://genome.ucsc.edu/cgi-bin/hgTracks?position=chr3R:17480440-17490770	"E2f,CG6353,CG15497,"	"0,1297,5689,"	 E2f 	517	209.7	778	789.5	1.91	 /- 	0.2656	3.7648	37.9491
1192	chr2R	2498200	2498520	2498360	787.7	UTR5	http://genome.ucsc.edu/cgi-bin/hgTracks?position=chr2R:2493200-2503520	"jing,CG15234,CG15233,"	"0,0,-9877,"	 jing 	351	125.2	567	787.7	2.65	 // 	0.159	6.2907	296.935
1193	chr3R	16649780	16650110	16649950	939.9	Promoter	http://genome.ucsc.edu/cgi-bin/hgTracks?position=chr3R:16644780-16655110	"CG17272,CG17273,RpS20,"	"0,427,-872,"	 CG17272 	1	369.7	545.3	939.9	1.35	 // 	0.3934	2.5421	68.5296
1194	chr3L	5922180	5922490	5922350	996	CDS	http://genome.ucsc.edu/cgi-bin/hgTracks?position=chr3L:5917180-5927490	"CG33523,Bj1,CG33993,"	"0,1011,3782,"	 CG33523 	835	199.3	710.7	996	2.32	 // 	0.2001	4.9969	111.5309
1195	chrX	4347990	4348320	4348160	785.5	Intronic	http://genome.ucsc.edu/cgi-bin/hgTracks?position=chrX:4342990-4353320	"bi,CG12685,CG32773,"	"0,61486,-65876,"	 bi 	41272	354.2	763.7	785.5	1.15	 /- 	0.4509	2.2177	77.9562
1196	chrX	489690	489990	489850	893	Intronic	http://genome.ucsc.edu/cgi-bin/hgTracks?position=chrX:484690-494990	"vnd,CG13366,Appl,"	"0,14728,-17678,"	 vnd 	4776	433.5	584.5	893	1.04	 // 	0.4854	2.0602	56.5498
1197	chr2L	14046680	14046970	14046830	913	Intergenic	http://genome.ucsc.edu/cgi-bin/hgTracks?position=chr2L:14041680-14051970	"nimC4,CG31771,nAcRalpha-34E,"	"753,-3666,14490,"	 nimC4 	753	535	752.5	913	0.77	 // 	0.5859	1.7067	19.9405
1198	chrX	16135900	16136290	16136130	783.2	Intergenic	http://genome.ucsc.edu/cgi-bin/hgTracks?position=chrX:16130900-16141290	"CG12507,kat80,disco,"	"23282,24907,-25363,"	 CG12507 	24397	74.1	387.9	783.2	3.4	 // 	0.0946	10.5696	132.2335
1199	chr3L	7149460	7149780	7149600	819.2	UTR5	http://genome.ucsc.edu/cgi-bin/hgTracks?position=chr3L:7144460-7154780	"corn,CG8620,CG17742,"	"0,1598,4856,"	 corn 	573	86.7	535.2	819.2	3.24	 // 	0.1058	9.4495	388.4819
1200	chr3R	2820670	2821020	2820830	782	Intronic	http://genome.ucsc.edu/cgi-bin/hgTracks?position=chr3R:2815670-2826020	"Antp,Sodh-1,CG1979,"	"0,57226,59477,"	 Antp 	4120	116.3	553.8	782	2.75	 // 	0.1488	6.7224	127.9394
1201	chrX	7786720	7787220	7787010	781.4	Intergenic	http://genome.ucsc.edu/cgi-bin/hgTracks?position=chrX:7781720-7792220	"CG18624,p115,Nek2,"	"66,1059,-1405,"	 CG18624 	584	224.5	523.6	781.4	1.8	 // 	0.2873	3.4807	96.78
1202	chr2L	9431870	9432180	9432020	893.6	Intronic	http://genome.ucsc.edu/cgi-bin/hgTracks?position=chr2L:9426870-9437180	"scat,FucTB,CG3769,"	"0,-991,3489,"	 scat 	614	317.9	780.6	893.6	1.49	 // 	0.3557	2.8111	30.1546
1203	chr2L	17261720	17262020	17261870	871.3	Intergenic	http://genome.ucsc.edu/cgi-bin/hgTracks?position=chr2L:17256720-17267020	"beat-IIIc,CG15140,CG6380,"	"-1138,24542,29299,"	 beat-IIIc 	1138	458.7	867	871.3	0.93	 /- 	0.5264	1.8996	66.3492
1204	chr3L	14951660	14951970	14951820	778	Intergenic	http://genome.ucsc.edu/cgi-bin/hgTracks?position=chr3L:14946660-14956970	"Tom,BobA,Brd,"	"10626,-12608,13948,"	 Tom 	10626	86.7	465.3	778	3.16	 // 	0.1114	8.9744	157.4827
1205	chr3L	14972290	14972590	14972440	879.8	Intergenic	http://genome.ucsc.edu/cgi-bin/hgTracks?position=chr3L:14967290-14977590	"CG3349,Ocho,CG5114,"	"768,-3300,3507,"	 CG3349 	768	403.8	898.3	879.8	1.12	 /- 	0.459	2.1788	32.4976
1206	chr2R	19460870	19461210	19461020	780.3	Intronic	http://genome.ucsc.edu/cgi-bin/hgTracks?position=chr2R:19455870-19466210	"apt,CG30184,Pi3K59F,"	"0,-8747,-9450,"	 apt 	5440	43.7	546.9	780.3	4.15	 // 	0.056	17.8491	495.8845
1207	chrX	8936180	8936500	8936340	809.5	Intronic	http://genome.ucsc.edu/cgi-bin/hgTracks?position=chrX:8931180-8941500	"CG10962,CG4040,CG15364,"	"0,0,-1895,"	 CG4040 	2633	98.5	442	809.5	3.04	 // 	0.1217	8.2141	88.6713
1208	chr2L	14508940	14509260	14509090	796.3	Intergenic	http://genome.ucsc.edu/cgi-bin/hgTracks?position=chr2L:14503940-14514260	"noc,CG33648,CG4218,"	"-15071,15835,38429,"	 CG33648 	15835	380.1	702.2	796.3	1.07	 // 	0.4773	2.095	69.76
1209	chr2L	4902380	4902680	4902530	905.6	CDS	http://genome.ucsc.edu/cgi-bin/hgTracks?position=chr2L:4897380-4907680	"CG3036,CG2837,hoe1,"	"0,1537,6214,"	 CG2837 	4186	509.8	694.8	905.6	0.83	 // 	0.5629	1.7764	63.7187
1210	chr2L	3476490	3476790	3476630	799.8	Intergenic	http://genome.ucsc.edu/cgi-bin/hgTracks?position=chr2L:3471490-3481790	"pgant4,Thor,CG15414,"	"-1292,1803,4124,"	 Thor 	1803	259.3	513	799.8	1.62	 // 	0.3243	3.0838	139.2338
1211	chr3R	13651320	13651610	13651480	994.3	Intronic	http://genome.ucsc.edu/cgi-bin/hgTracks?position=chr3R:13646320-13656610	"CG31246,CG18012,CG7357,"	"0,-14626,-16534,"	 CG31246 	14215	995.9	1093.8	994.3	0	 -- 	1.0016	0.9984	34.3854
1212	chr3R	15760660	15760990	15760810	769.4	Promoter	http://genome.ucsc.edu/cgi-bin/hgTracks?position=chr3R:15755660-15765990	"Hs6st,mira,CG4459,"	"0,0,-6493,"	 mira 	32	145.2	632.8	769.4	2.4	 // 	0.1887	5.2981	300.059
1213	chr3L	8308000	8308310	8308150	836.9	Intronic	http://genome.ucsc.edu/cgi-bin/hgTracks?position=chr3L:8303000-8313310	"CG7185,CG13670,CG7188,"	"0,5712,-6088,"	 CG7185 	437	332	851.6	836.9	1.33	 /- 	0.3966	2.5213	265.6896
1214	chr3R	26475830	26476370	26476200	768.9	CDS	http://genome.ucsc.edu/cgi-bin/hgTracks?position=chr3R:26470830-26481370	"CG34433,CG34432,PH4alphaPV,"	"0,-602,-1927,"	 CG34433 	511	2291.1	1885.6	768.9	-1.58	 -\ 	2.9798	0.3356	24.5548
1215	chr3R	3941890	3942200	3942060	823.8	Intronic	http://genome.ucsc.edu/cgi-bin/hgTracks?position=chr3R:3936890-3947200	"puc,CG7878,CG9667,"	"0,6360,8948,"	 CG7878 	6360	469.8	830.4	823.8	0.81	 /- 	0.5703	1.7536	40.4888
1216	chr2R	9811620	9811920	9811770	877.6	Intronic	http://genome.ucsc.edu/cgi-bin/hgTracks?position=chr2R:9806620-9816920	"shot,DJ-1alpha,AGO1,"	"0,18268,22276,"	 shot 	1238	143.7	427.1	877.6	2.61	 // 	0.1638	6.1049	50.5679
1217	chr2L	6737700	6738120	6737940	764.3	CDS	http://genome.ucsc.edu/cgi-bin/hgTracks?position=chr2L:6732700-6743120	"CG11323,CG11201,CG11221,"	"0,-1891,4567,"	 CG11323 	2236	507.6	867.5	764.3	0.59	 /\ 	0.6641	1.5058	118.2491
1218	chr2R	18285240	18285570	18285420	763.7	Intronic	http://genome.ucsc.edu/cgi-bin/hgTracks?position=chr2R:18280240-18290570	"CG3624,CG13506,CG6044,"	"0,-3893,6257,"	 CG3624 	4141	141.5	516.7	763.7	2.43	 // 	0.1853	5.3964	148.6651
1219	chr3L	14327960	14328270	14328120	854.7	Intronic	http://genome.ucsc.edu/cgi-bin/hgTracks?position=chr3L:14322960-14333270	"fz,CG13482,CG13481,"	"0,-5275,33968,"	 CG13482 	5584	561.6	784.3	854.7	0.61	 /- 	0.6572	1.5217	23.8889
1220	chr2R	8868410	8868920	8868540	1237.4	Promoter	http://genome.ucsc.edu/cgi-bin/hgTracks?position=chr2R:8863410-8873920	"Psc,CG33798,Su(z)2,"	"-46,12861,15489,"	 Psc 	46	126.7	690	1237.4	3.29	 // 	0.1024	9.7659	335.4954
1221	chr3LHet	207000	207320	207180	763.7	Promoter	http://genome.ucsc.edu/cgi-bin/hgTracks?position=chr3LHet:202000-212320	"CG41346,scro,CG40000,"	"-158,312,37921,"	 scro 	312	373.4	700.6	763.7	1.03	 /- 	0.489	2.045	187.7146
1222	chr2R	2758030	2758320	2758180	864.4	Intronic	http://genome.ucsc.edu/cgi-bin/hgTracks?position=chr2R:2753030-2763320	"coro,CG9447,Spn4,"	"0,2656,5228,"	 coro 	2094	305.3	530.5	864.4	1.5	 // 	0.3532	2.8315	10.3009
1223	chr2L	7247410	7247730	7247600	762.6	Intergenic	http://genome.ucsc.edu/cgi-bin/hgTracks?position=chr2L:7242410-7252730	"CG13786,Ndae1,Wnt4,"	"3118,-7100,7859,"	 CG13786 	5172	445.3	774.3	762.6	0.78	 /- 	0.584	1.7124	52.099
1224	chr3R	774110	774420	774240	901.6	Intergenic	http://genome.ucsc.edu/cgi-bin/hgTracks?position=chr3R:769110-779420	"UbcD6,Cdep,CG14661,"	"235,-2942,4984,"	 UbcD6 	4166	239.3	556.4	901.6	1.91	 // 	0.2655	3.7671	16.6285
1225	chr3R	586880	587170	587030	926.2	Intronic	http://genome.ucsc.edu/cgi-bin/hgTracks?position=chr3R:581880-592170	"CG31530,CG14654,tacc,"	"0,6601,-12253,"	 CG14654 	6937	452.7	912.6	926.2	1.03	 /- 	0.4888	2.0458	45.9334
1226	chr3R	4466010	4466330	4466160	827.2	Intergenic	http://genome.ucsc.edu/cgi-bin/hgTracks?position=chr3R:4461010-4471330	"Cyp313b1,Mkk4,CG8021,"	"2621,7145,10645,"	 Cyp313b1 	5019	282.3	661.9	827.2	1.55	 // 	0.3413	2.9302	30.9505
1227	chr3L	12072890	12073190	12073030	868.4	Intronic	http://genome.ucsc.edu/cgi-bin/hgTracks?position=chr3L:12067890-12078190	"Sema-5c,CG17154,rols,"	"0,8712,-15071,"	 Sema-5c 	1855	292.7	515.6	868.4	1.57	 // 	0.337	2.9671	15.0034
1228	chr3R	24845520	24845820	24845670	774	Intronic	http://genome.ucsc.edu/cgi-bin/hgTracks?position=chr3R:24840520-24850820	"CG1443,CG14518,eIF4E-6,"	"0,5023,6490,"	 CG1443 	458	795.1	1370.4	774	-0.04	 /\ 	1.0272	0.9735	14.6956
1229	chr2L	5410220	5410820	5410390	756.8	Intronic	http://genome.ucsc.edu/cgi-bin/hgTracks?position=chr2L:5405220-5415820	"H15,CG31647,nompC,"	"0,25188,-45351,"	 H15 	6049	143	537.9	756.8	2.4	 // 	0.1889	5.2924	69.8019
1230	chr2R	13364560	13364990	13364720	806.6	Intergenic	http://genome.ucsc.edu/cgi-bin/hgTracks?position=chr2R:13359560-13369990	"CG6520,CG4827,qkr54B,"	"-1154,1908,-2562,"	 CG6520 	1154	66.7	421.3	806.6	3.59	 // 	0.0827	12.0957	91.7614
1231	chrX	1126960	1127260	1127100	822.6	Intronic	http://genome.ucsc.edu/cgi-bin/hgTracks?position=chrX:1121960-1132260	"CG3638,CG11403,A3-3,"	"0,3804,9672,"	 CG3638 	1986	179.3	442.5	822.6	2.2	 // 	0.218	4.5877	223.3639
1232	chrX	6882680	6883000	6882840	755.7	Intergenic	http://genome.ucsc.edu/cgi-bin/hgTracks?position=chrX:6877680-6888000	"CG14430,inx7,ogre,"	"-1604,2803,-7109,"	 CG14430 	2318	50.4	370.4	755.7	3.9	 // 	0.0667	14.9985	183.7659
1233	chr3R	15167480	15167930	15167720	752.3	Intergenic	http://genome.ucsc.edu/cgi-bin/hgTracks?position=chr3R:15162480-15172930	"Dl,Ino80,CG3581,"	"-15785,26996,31758,"	 Dl 	15785	10.4	346.6	752.3	6.17	 // 	0.0138	72.5189	142.0831
1234	chr3L	10289680	10289980	10289840	846.7	Intronic	http://genome.ucsc.edu/cgi-bin/hgTracks?position=chr3L:10284680-10294980	"CG6559,Or67d,can,"	"0,-22116,-29629,"	 CG6559 	15973	369.7	873.4	846.7	1.2	 /- 	0.4367	2.2899	17.2752
1235	chr4	421840	422170	422000	783.7	Intergenic	http://genome.ucsc.edu/cgi-bin/hgTracks?position=chr4:416840-427170	"CG2052,Hcf,lgs,"	"-7984,-26390,35576,"	 CG2052 	7984	245.3	653.4	783.7	1.68	 // 	0.3129	3.1956	55.7774
1236	chr2R	12837770	12838070	12837910	843.8	CDS	http://genome.ucsc.edu/cgi-bin/hgTracks?position=chr2R:12832770-12843070	"CG34415,CG34191,CG15614,"	"0,1832,-1850,"	 CG34415 	1408	373.4	608.9	843.8	1.18	 // 	0.4426	2.2595	15.9473
1237	chr3L	17003780	17004110	17003950	750.6	Intergenic	http://genome.ucsc.edu/cgi-bin/hgTracks?position=chr3L:16998780-17009110	"CG6664,CG32167,CG7728,"	"2035,-5555,5703,"	 CG6664 	4930	101.5	444.1	750.6	2.89	 // 	0.1352	7.3938	195.7622
1238	chrX	17475600	17475910	17475760	813.5	Intronic	http://genome.ucsc.edu/cgi-bin/hgTracks?position=chrX:17470600-17480910	"CG12991,l(1)G0222,CG12992,"	"0,-2498,8443,"	 CG12991 	1870	165.2	606.8	813.5	2.3	 // 	0.2031	4.9232	39.3642
1239	chr3R	6678910	6679210	6679050	830.1	CDS	http://genome.ucsc.edu/cgi-bin/hgTracks?position=chr3R:6673910-6684210	"CG6567,CG4565,CG4511,"	"0,0,1174,"	 CG4565 	605	499.4	1047.7	830.1	0.73	 /\ 	0.6016	1.6621	37.2999
1240	chrX	19218190	19218490	19218350	891.3	Intergenic	http://genome.ucsc.edu/cgi-bin/hgTracks?position=chrX:19213190-19223490	"out,gfA,CG8051,"	"-2252,5029,-16393,"	 out 	2252	184.5	754.6	891.3	2.27	 // 	0.207	4.8308	42.8646
1241	chr3R	12352180	12352480	12352340	779.7	Intergenic	http://genome.ucsc.edu/cgi-bin/hgTracks?position=chr3R:12347180-12357480	"decay,Gr89a,Cad89D,"	"-24946,-27659,-31199,"	 decay 	24946	332	717.6	779.7	1.23	 /- 	0.4257	2.3489	117.0623
1242	chrX	18804580	18804900	18804730	794.6	Intergenic	http://genome.ucsc.edu/cgi-bin/hgTracks?position=chrX:18799580-18809900	"CG7378,CG7349,CG7358,"	"-1400,-14114,-17064,"	 CG7378 	10288	617.2	904.1	794.6	0.36	 /- 	0.7768	1.2874	65.1536
1243	chr3L	2467220	2467520	2467360	853.5	Intronic	http://genome.ucsc.edu/cgi-bin/hgTracks?position=chr3L:2462220-2472520	"CG33232,CG33231,CG32306,"	"0,-1201,-2511,"	 CG33232 	458	355.7	693.7	853.5	1.26	 // 	0.4167	2.3998	189.7588
1244	chr3R	19169440	19169760	19169610	747.1	Intronic	http://genome.ucsc.edu/cgi-bin/hgTracks?position=chr3R:19164440-19174760	"pnt,DNApol-epsilon,ATPsyn-Cf6,"	"0,4302,11362,"	 pnt 	2274	65.9	426.6	747.1	3.5	 // 	0.0883	11.3294	388.1185
1245	chr3R	7603980	7604300	7604120	780.9	Promoter	http://genome.ucsc.edu/cgi-bin/hgTracks?position=chr3R:7598980-7609300	"l(3)neo38,CG17360,HisCl1,"	"0,2730,8777,"	 l(3)neo38 	49	63	566.5	780.9	3.63	 // 	0.0807	12.3984	292.0926
1246	chrX	12490190	12490490	12490340	882.1	Intronic	http://genome.ucsc.edu/cgi-bin/hgTracks?position=chrX:12485190-12495490	"CG32654,CG1824,LIMK1,"	"0,-668,-4114,"	 CG32654 	235	136.3	566.5	882.1	2.69	 // 	0.1546	6.4702	79.5887
1247	chr2R	14098530	14098840	14098670	813.5	Intergenic	http://genome.ucsc.edu/cgi-bin/hgTracks?position=chr2R:14093530-14103840	"CG30114,CG33958,CG14500,"	"-2867,-18329,-21511,"	 CG30114 	3411	392.7	595.1	813.5	1.05	 // 	0.4828	2.0715	68.9944
1248	chr2L	1973150	1973470	1973300	794.6	Intergenic	http://genome.ucsc.edu/cgi-bin/hgTracks?position=chr2L:1968150-1978470	"CG10908,CG15356,CG15362,"	"844,3241,8009,"	 CG10908 	844	48.2	522	794.6	4.04	 // 	0.0606	16.4984	36.0967
1249	chr3R	9797390	9797720	9797560	755.7	Promoter	http://genome.ucsc.edu/cgi-bin/hgTracks?position=chr3R:9792390-9802720	"rdx,Orc2,CG9925,"	"0,-4757,-7669,"	 rdx 	40	34.1	367.8	755.7	4.47	 // 	0.0451	22.1717	501.9866
1250	chr3R	9637520	9637850	9637670	754.6	Intergenic	http://genome.ucsc.edu/cgi-bin/hgTracks?position=chr3R:9632520-9642850	"Mst87F,Nsf2,Dip-B,"	"15196,22524,-26269,"	 Mst87F 	15762	113.4	603.1	754.6	2.73	 // 	0.1502	6.6559	153.5003
1251	chr2L	7289880	7290190	7290020	827.2	Intergenic	http://genome.ucsc.edu/cgi-bin/hgTracks?position=chr2L:7284880-7295190	"Wnt4,wg,CG31909,"	"-12852,17140,-31815,"	 Wnt4 	12852	51.9	442.5	827.2	3.99	 // 	0.0627	15.9486	213.8979
1252	chr2R	3487110	3487410	3487260	823.8	Intronic	http://genome.ucsc.edu/cgi-bin/hgTracks?position=chr2R:3482110-3492410	"CG1358,scra,CG1360,"	"0,-4501,-9649,"	 scra 	9637	560.2	673	823.8	0.56	 // 	0.68	1.4706	21.4993
1253	chr3L	6760220	6760550	6760390	774.6	Intergenic	http://genome.ucsc.edu/cgi-bin/hgTracks?position=chr3L:6755220-6765550	"CG32392,CG10103,CG8549,"	"-4044,-10771,-13253,"	 CG32392 	4044	125.2	626.4	774.6	2.63	 // 	0.1617	6.1856	185.1623
1254	chrX	2202520	2202820	2202660	813.5	Intergenic	http://genome.ucsc.edu/cgi-bin/hgTracks?position=chrX:2197520-2207820	"CG34052,CG2865,CG14050,"	"13226,-15881,16198,"	 CG34052 	13637	114.1	619	813.5	2.83	 // 	0.1403	7.1291	90.1509
1255	chr3L	14189370	14189680	14189510	877.6	Intronic	http://genome.ucsc.edu/cgi-bin/hgTracks?position=chr3L:14184370-14194680	"nuf,nan,CG32141,"	"0,-6762,7023,"	 nuf 	5534	115.6	536.3	877.6	2.92	 // 	0.1317	7.592	37.8488
1256	chr2R	17594980	17595530	17595150	736.8	Intergenic	http://genome.ucsc.edu/cgi-bin/hgTracks?position=chr2R:17589980-17600530	"CG30403,HmgZ,HmgD,"	"1801,-3157,5685,"	 HmgZ 	3157	33.3	323.3	736.8	4.46	 // 	0.0453	22.0982	602.9326
1257	chr3R	12654950	12655250	12655110	859.8	UTR5	http://genome.ucsc.edu/cgi-bin/hgTracks?position=chr3R:12649950-12660250	"abd-A,Glut3,CG10349,"	"0,-39365,50339,"	 abd-A 	652	325.3	626.9	859.8	1.4	 // 	0.3783	2.6433	22.9244
1258	chr2R	18569230	18569530	18569380	828.9	Intergenic	http://genome.ucsc.edu/cgi-bin/hgTracks?position=chr2R:18564230-18574530	"ppa,CG12190,robo,"	"3649,-8663,10648,"	 ppa 	7098	330.5	877.6	828.9	1.33	 /- 	0.3987	2.5083	106.563
1259	chrX	4938840	4939150	4939010	827.8	Intergenic	http://genome.ucsc.edu/cgi-bin/hgTracks?position=chrX:4933840-4944150	"ovo,CG32767,rg,"	"3319,29656,40855,"	 ovo 	3319	131.9	596.2	827.8	2.65	 // 	0.1593	6.2763	76.7063
1260	chr2R	15864950	15865270	15865140	756.8	Intergenic	http://genome.ucsc.edu/cgi-bin/hgTracks?position=chr2R:15859950-15870270	"CG8654,CG10822,CG16898,"	"3433,-25684,25983,"	 CG8654 	3433	749.9	793.9	756.8	0.01	 -- 	0.9908	1.0093	16.055
1261	chr2L	2451040	2451370	2451210	800.9	Promoter	http://genome.ucsc.edu/cgi-bin/hgTracks?position=chr2L:2446040-2456370	"dpp,CG9886,CG34447,"	"0,-28295,-31200,"	 dpp 	31	125.2	479.1	800.9	2.68	 // 	0.1564	6.3958	64.3495
1262	chr4	865150	865460	865300	772.3	Promoter	http://genome.ucsc.edu/cgi-bin/hgTracks?position=chr4:860150-870460	"CG11152,CG33797,Sox102F,"	"-168,-870,-10661,"	 CG11152 	168	54.1	444.1	772.3	3.83	 // 	0.07	14.2779	85.6665
1263	chr3R	2859290	2859610	2859460	732.8	Intergenic	http://genome.ucsc.edu/cgi-bin/hgTracks?position=chr3R:2854290-2864610	"Sodh-1,CG1979,dj,"	"18596,20847,25576,"	 Sodh-1 	18596	57.8	497.1	732.8	3.66	 // 	0.0789	12.6797	64.7146
1264	chr2L	13905020	13905320	13905170	879.3	Promoter	http://genome.ucsc.edu/cgi-bin/hgTracks?position=chr2L:13900020-13910320	"Ance,Smg5,Ance-2,"	"474,-511,4469,"	 Ance 	474	699.5	1015.9	879.3	0.33	 /- 	0.7955	1.2571	45.6339
1265	chr3L	1885160	1885470	1885330	844.9	Promoter	http://genome.ucsc.edu/cgi-bin/hgTracks?position=chr3L:1880160-1890470	"CG12026,Aprt,CG13937,"	"328,-445,-2293,"	 CG12026 	328	193.4	501.3	844.9	2.13	 // 	0.2289	4.3691	111.6928
1266	chrX	3291720	3292020	3291880	797.5	Intergenic	http://genome.ucsc.edu/cgi-bin/hgTracks?position=chrX:3286720-3297020	"CG12535,dm,CG14269,"	"-4433,-11831,37240,"	 CG12535 	4433	344.5	700.6	797.5	1.21	 // 	0.4321	2.3145	38.8071
1267	chr3L	21442340	21442660	21442510	780.3	Intergenic	http://genome.ucsc.edu/cgi-bin/hgTracks?position=chr3L:21437340-21447660	"Syx7,CG5656,CG5664,"	"-1275,-4596,-8087,"	 Syx7 	3589	472	818.8	780.3	0.73	 /- 	0.6049	1.6532	88.6858
1268	chr2R	10863270	10863570	10863430	791.7	Intronic	http://genome.ucsc.edu/cgi-bin/hgTracks?position=chr2R:10858270-10868570	"CG12424,pcs,CG7639,"	"0,5369,11726,"	 pcs 	5369	77.8	472.2	791.7	3.35	 // 	0.0983	10.1765	44.4907
1269	chr2L	12670470	12670750	12670610	819.8	Intronic	http://genome.ucsc.edu/cgi-bin/hgTracks?position=chr2L:12665470-12675750	"pdm2,CG15485,CG5525,"	"0,-896,19725,"	 CG15485 	896	1082.5	879.2	819.8	-0.4	 -- 	1.3205	0.7573	21.208
1270	chr3R	1926710	1927020	1926860	800.9	Promoter	http://genome.ucsc.edu/cgi-bin/hgTracks?position=chr3R:1921710-1932020	"Gasp,Obp83cd,Obp83ef,"	"-251,6995,8541,"	 Gasp 	251	1012.9	958.7	800.9	-0.34	 -- 	1.2647	0.7907	41.7852
1271	chr3R	5254070	5254380	5254220	838.1	Promoter	http://genome.ucsc.edu/cgi-bin/hgTracks?position=chr3R:5249070-5259380	"ps,alpha-Man-II,CG16777,"	"0,-11234,12425,"	 ps 	63	35.6	453.1	838.1	4.55	 // 	0.0424	23.564	340.8454
1272	chrX	7160290	7160660	7160470	726	Promoter	http://genome.ucsc.edu/cgi-bin/hgTracks?position=chrX:7155290-7165660	"CG1958,CG1677,CG2059,"	"466,14650,20415,"	 CG1958 	466	2071.7	984.1	726	-1.51	 \- 	2.8538	0.3504	22.5335
1273	chr2R	20949210	20949520	20949360	784.9	Promoter	http://genome.ucsc.edu/cgi-bin/hgTracks?position=chr2R:20944210-20954520	"gsb,gsb-n,gol,"	"142,-9510,10789,"	 gsb 	142	42.2	402.2	784.9	4.21	 // 	0.0538	18.5837	205.7067
1274	chr3L	19891720	19892020	19891880	795.7	Intronic	http://genome.ucsc.edu/cgi-bin/hgTracks?position=chr3L:19886720-19897020	"Mi-2,Su(Tpl),CG7757,"	"0,0,11522,"	 Su(Tpl) 	10605	150.4	731.9	795.7	2.4	 // 	0.189	5.2903	154.873
1275	chr3L	19158150	19158690	19158340	723.7	Intronic	http://genome.ucsc.edu/cgi-bin/hgTracks?position=chr3L:19153150-19163690	"fz2,BG642378,CG14082,"	"0,-35575,-54754,"	 fz2 	5403	43	322.2	723.7	4.07	 // 	0.0594	16.839	185.0245
1276	chr3L	14988440	14988740	14988600	831.8	Intronic	http://genome.ucsc.edu/cgi-bin/hgTracks?position=chr3L:14983440-14993740	"CG10006,mRpL39,mnd,"	"0,2472,-3830,"	 CG10006 	903	137.1	585.6	831.8	2.6	 // 	0.1648	6.068	38.4441
1277	chr3L	1479200	1479510	1479360	808.9	Promoter	http://genome.ucsc.edu/cgi-bin/hgTracks?position=chr3L:1474200-1484510	"stet,robl62A,CG32319,"	"0,-991,-7300,"	 stet 	429	103.7	533.1	808.9	2.96	 // 	0.1282	7.7978	208.4517
1278	chr2L	15385150	15385450	15385300	805.5	Intergenic	http://genome.ucsc.edu/cgi-bin/hgTracks?position=chr2L:15380150-15390450	"CG18482,CG31828,CG15258,"	"1034,-10768,-23712,"	 CG31828 	10768	332.7	720.2	805.5	1.28	 // 	0.413	2.4211	56.0706
1279	chr3R	8101830	8102130	8101980	814.1	Intronic	http://genome.ucsc.edu/cgi-bin/hgTracks?position=chr3R:8096830-8107130	"svp,CG17738,CG3942,"	"0,-4958,-19666,"	 svp 	4851	394.2	687.3	814.1	1.05	 // 	0.4842	2.0651	28.672
1280	chrX	22386540	22386860	22386690	765.4	CDS	http://genome.ucsc.edu/cgi-bin/hgTracks?position=chrX:22381540-22391860	"stnB,CG40485,FucTC,"	"0,-22494,24047,"	 stnB 	19793	2531.9	1580.3	765.4	-1.73	 \\ 	3.3078	0.3023	23.656
1281	chr2L	1077260	1077560	1077420	740.3	UTR5	http://genome.ucsc.edu/cgi-bin/hgTracks?position=chr2L:1072260-1082560	"S,ast,Atg4,"	"0,559,3492,"	 S 	391	154.1	458.4	740.3	2.26	 // 	0.2082	4.8031	204.7606
1282	chrX	2032580	2032870	2032730	748.3	Intergenic	http://genome.ucsc.edu/cgi-bin/hgTracks?position=chrX:2027580-2037870	"ph-p,CG3835,Pgd,"	"-2152,2790,6438,"	 ph-p 	2152	177.8	610.5	748.3	2.07	 // 	0.2377	4.2077	90.9306
1283	chr2R	13363600	13363940	13363800	718.5	Promoter	http://genome.ucsc.edu/cgi-bin/hgTracks?position=chr2R:13358600-13368940	"CG6520,qkr54B,CG4827,"	"-234,-1642,2828,"	 CG6520 	234	153.4	427.7	718.5	2.23	 // 	0.2135	4.6846	108.2661
1284	chr3R	2733280	2733590	2733410	716.2	UTR3	http://genome.ucsc.edu/cgi-bin/hgTracks?position=chr3R:2728280-2738590	"Antp,ftz,Scr,"	"0,-41460,-57524,"	 Antp 	25152	220.8	675.2	716.2	1.7	 /- 	0.3083	3.2437	102.7114
1285	chr3R	4859820	4860200	4859960	716.2	Intronic	http://genome.ucsc.edu/cgi-bin/hgTracks?position=chr3R:4854820-4865200	"neur,hyx,Nmdmc,"	"0,4040,8265,"	 neur 	511	102.3	532.1	716.2	2.81	 // 	0.1428	7.0045	325.2698
1286	chr2L	12091940	12092280	12092120	731.1	Intergenic	http://genome.ucsc.edu/cgi-bin/hgTracks?position=chr2L:12086940-12097280	"CG5325,CG6712,Mt2,"	"1650,3048,4465,"	 CG5325 	1650	137.8	458.4	731.1	2.41	 // 	0.1885	5.3048	42.4504
1287	chr2R	12468050	12468360	12468190	797.5	UTR5	http://genome.ucsc.edu/cgi-bin/hgTracks?position=chr2R:12463050-12473360	"Cdk4,CG8317,RpLP2,"	"0,-4103,5408,"	 Cdk4 	562	345.3	651.3	797.5	1.21	 // 	0.433	2.3096	266.4278
1288	chr3R	2820200	2820510	2820360	752.3	Intronic	http://genome.ucsc.edu/cgi-bin/hgTracks?position=chr3R:2815200-2825510	"Antp,Sodh-1,CG1979,"	"0,57696,59947,"	 Antp 	4590	91.9	585.1	752.3	3.03	 // 	0.1221	8.1876	192.5374
1289	chr2L	9126100	9126400	9126250	812.9	Intronic	http://genome.ucsc.edu/cgi-bin/hgTracks?position=chr2L:9121100-9131400	"CG32982,Or30a,CG31609,"	"0,-12965,-28074,"	 CG32982 	500	297.9	601	812.9	1.45	 // 	0.3664	2.7291	28.982
1290	chr2L	10841830	10842480	10842250	712.8	UTR5	http://genome.ucsc.edu/cgi-bin/hgTracks?position=chr2L:10836830-10847480	"CG6700,CG17139,Porin2,"	"0,763,3532,"	 CG6700 	353	1040.3	870.2	712.8	-0.55	 -- 	1.4595	0.6852	106.0499
1291	chrX	7831580	7831900	7831740	782	Intronic	http://genome.ucsc.edu/cgi-bin/hgTracks?position=chrX:7826580-7836900	"CG1530,RpS14b,RpS14a,"	"0,-1908,-3027,"	 CG1530 	739	206	692.1	782	1.92	 // 	0.2634	3.7964	370.9377
1292	chr3R	2904780	2905090	2904950	805.5	Intronic	http://genome.ucsc.edu/cgi-bin/hgTracks?position=chr3R:2899780-2910090	"Aly,CG1943,CG1939,"	"0,-1441,2960,"	 Aly 	1176	236.4	840	805.5	1.77	 /- 	0.2935	3.4077	156.0653
1293	chr3R	26682260	26682600	26682420	711.7	Intergenic	http://genome.ucsc.edu/cgi-bin/hgTracks?position=chr3R:26677260-26687600	"tll,Cpr100A,CG15545,"	"-2325,10824,14359,"	 tll 	4384	212.7	378.9	711.7	1.74	 // 	0.2988	3.3465	122.055
1294	chr3R	3359210	3359740	3359540	710.5	Intergenic	http://genome.ucsc.edu/cgi-bin/hgTracks?position=chr3R:3354210-3364740	"alpha-Est5,alphaTub84D,alpha-Est4,"	"407,-667,2851,"	 alpha-Est5 	2707	833.6	853.2	710.5	-0.23	 -- 	1.1732	0.8524	61.7557
1295	chr3L	7902580	7902900	7902730	811.8	Promoter	http://genome.ucsc.edu/cgi-bin/hgTracks?position=chr3L:7897580-7907900	"pbl,CG8281,CG8111,"	"0,2832,4029,"	 pbl 	292	293.4	533.1	811.8	1.47	 // 	0.3615	2.7666	246.8638
1296	chr2L	9496950	9497260	9497110	827.8	Intergenic	http://genome.ucsc.edu/cgi-bin/hgTracks?position=chr2L:9491950-9502260	"Gdi,CG33298,Oatp30B,"	"-2183,6681,24104,"	 Gdi 	2183	964	1091.7	827.8	-0.22	 -\ 	1.1645	0.8587	15.6941
1297	chr2R	13366190	13366480	13366330	760.9	Promoter	http://genome.ucsc.edu/cgi-bin/hgTracks?position=chr2R:13361190-13371480	"CG4827,CG6520,qkr54B,"	"298,-2764,-4172,"	 CG4827 	298	120.8	420.8	760.9	2.65	 // 	0.1587	6.2997	44.1992
1298	chr3L	122770	123070	122920	767.7	Intergenic	http://genome.ucsc.edu/cgi-bin/hgTracks?position=chr3L:117770-128070	"Pk61C,CG6845,CG12483,"	"6531,23532,-24549,"	 Pk61C 	6531	187.5	714.9	767.7	2.03	 // 	0.2442	4.0953	51.4726
1299	chr2L	21178600	21178900	21178740	754	Intronic	http://genome.ucsc.edu/cgi-bin/hgTracks?position=chr2L:21173600-21183900	"bur,Mcm10,Ret,"	"0,1200,3653,"	 bur 	957	117.8	445.2	754	2.68	 // 	0.1563	6.3999	109.5707
1300	chr2R	7683620	7683950	7683760	707.1	Intronic	http://genome.ucsc.edu/cgi-bin/hgTracks?position=chr2R:7678620-7688950	"ths,Tango3,CG13193,"	"0,-6762,-26694,"	 ths 	5887	166	508.2	707.1	2.09	 // 	0.2347	4.2601	59.1931
1301	chrX	11609900	11610220	11610040	733.4	Intergenic	http://genome.ucsc.edu/cgi-bin/hgTracks?position=chrX:11604900-11615220	"CG1837,CG2446,Tango10,"	"960,-977,4227,"	 CG1837 	960	311.2	728.7	733.4	1.24	 /- 	0.4243	2.3566	322.4655
1302	chr3L	15749600	15749940	15749760	705.4	Intergenic	http://genome.ucsc.edu/cgi-bin/hgTracks?position=chr3L:15744600-15754940	"comm,CG6244,CG13445,"	"-28237,51757,52837,"	 comm 	28237	147.5	621.1	705.4	2.26	 // 	0.209	4.7837	42.1089
1303	chr2L	14443820	14444190	14443970	703.6	Intergenic	http://genome.ucsc.edu/cgi-bin/hgTracks?position=chr2L:14438820-14449190	"CG15283,Cpr35B,pburs,"	"3406,-18839,-26652,"	 CG15283 	6846	114.1	639.1	703.6	2.62	 // 	0.1622	6.1665	181.4903
1304	chr3L	15694820	15695130	15695000	702.5	Intergenic	http://genome.ucsc.edu/cgi-bin/hgTracks?position=chr3L:15689820-15700130	"comm2,CG34451,CG34452,"	"-2051,-9853,-14268,"	 comm2 	2051	98.5	438.8	702.5	2.83	 // 	0.1403	7.1285	90.0317
1305	chr2L	7219320	7219610	7219460	790	UTR5	http://genome.ucsc.edu/cgi-bin/hgTracks?position=chr2L:7214320-7224610	"CG13784,CG4567,Ndae1,"	"0,811,5390,"	 CG13784 	569	88.2	578.2	790	3.16	 // 	0.1116	8.9598	116.4908
1306	chr2R	7434270	7434570	7434400	702.5	Intergenic	http://genome.ucsc.edu/cgi-bin/hgTracks?position=chr2R:7429270-7439570	"en,CG30034,tou,"	"-18685,-24847,31986,"	 en 	18685	48.2	419.2	702.5	3.86	 // 	0.0686	14.5861	170.8306
1307	chrX	19247730	19248040	19247880	812.9	Intronic	http://genome.ucsc.edu/cgi-bin/hgTracks?position=chrX:19242730-19253040	"kek5,gfA,out,"	"0,-5403,-31782,"	 kek5 	650	112.6	580.3	812.9	2.85	 // 	0.1385	7.2178	312.0318
1308	chr2R	5865560	5865940	5865800	723.7	Intergenic	http://genome.ucsc.edu/cgi-bin/hgTracks?position=chr2R:5860560-5870940	"eve,CG12134,Adam,"	"945,-5505,-7390,"	 eve 	945	2909.8	1896.2	723.7	-2.01	 \\ 	4.0208	0.2487	12.0928
1309	chr2R	13392330	13392650	13392510	782.6	Intronic	http://genome.ucsc.edu/cgi-bin/hgTracks?position=chr2R:13387330-13397650	"CG18431,CG14479,CG34193,"	"0,-2108,4944,"	 CG18431 	1547	82.2	360.4	782.6	3.25	 // 	0.1051	9.5152	155.5385
1310	chr2R	6006590	6006910	6006780	724.2	Intronic	http://genome.ucsc.edu/cgi-bin/hgTracks?position=chr2R:6001590-6011910	"CG11866,CCS,Pfk,"	"0,1911,-2084,"	 CG11866 	1583	223.8	608.4	724.2	1.69	 // 	0.309	3.2365	43.9807
1311	chr2L	21978190	21978480	21978340	822.1	Intergenic	http://genome.ucsc.edu/cgi-bin/hgTracks?position=chr2L:21973190-21983480	"CG2528,CG31693,tio,"	"3231,36890,41694,"	 CG2528 	14593	143.7	660.3	822.1	2.51	 // 	0.1749	5.7188	31.6551
1312	chrX	9021600	9022120	9021950	700.2	Intronic	http://genome.ucsc.edu/cgi-bin/hgTracks?position=chrX:9016600-9027120	"ld14,AP-1gamma,CG7065,"	"0,-10177,14634,"	 ld14 	7101	60	453.1	700.2	3.54	 // 	0.0857	11.6667	464.173
1313	chr2R	19244640	19244940	19244800	817.5	CDS	http://genome.ucsc.edu/cgi-bin/hgTracks?position=chr2R:19239640-19249940	"CG3500,CG9875,CG30410,"	"0,401,-1079,"	 CG3500 	288	215.6	647.6	817.5	1.92	 // 	0.2638	3.7913	270.9246
1314	chr2L	19156320	19156620	19156460	711.7	Intronic	http://genome.ucsc.edu/cgi-bin/hgTracks?position=chr2L:19151320-19161620	"brat,l(2)37Cg,CG17568,"	"0,-23034,23288,"	 brat 	2114	38.5	266.6	711.7	4.2	 // 	0.0541	18.4701	153.6478
1315	chr3L	12139900	12140200	12140060	810.6	CDS	http://genome.ucsc.edu/cgi-bin/hgTracks?position=chr3L:12134900-12145200	"Nrx-IV,CG5642,eap,"	"0,-845,2312,"	 Nrx-IV 	386	193.4	549	810.6	2.07	 // 	0.2386	4.1916	39.2667
1316	chr3L	9414560	9414890	9414710	698.5	Intronic	http://genome.ucsc.edu/cgi-bin/hgTracks?position=chr3L:9409560-9419890	"CG3967,aay,CG3982,"	"0,1642,-4222,"	 CG3967 	1438	291.2	559.6	698.5	1.26	 // 	0.4169	2.3987	100.7272
1317	chr3L	13897670	13897980	13897830	738	Intergenic	http://genome.ucsc.edu/cgi-bin/hgTracks?position=chr3L:13892670-13902980	"Rgl,CG34400,CG8833,"	"2160,-2669,21154,"	 CG34400 	2669	621.7	695.8	738	0.25	 -- 	0.8424	1.1871	52.8744
1318	chr3L	22063710	22064010	22063870	798	Promoter	http://genome.ucsc.edu/cgi-bin/hgTracks?position=chr3L:22058710-22069010	"CG7139,CG7133,CG14561,"	"0,2297,-3803,"	 CG7139 	332	194.1	478.5	798	2.04	 // 	0.2433	4.1108	42.3985
1319	chr3L	1447780	1448080	1447940	802.6	Intergenic	http://genome.ucsc.edu/cgi-bin/hgTracks?position=chr3L:1442780-1453080	"SA-2,rho,Ptp61F,"	"-10297,15851,-22961,"	 SA-2 	10297	626.1	672.5	802.6	0.36	 -/ 	0.7801	1.2819	25.0787
1320	chr3L	10840480	10840800	10840650	705.4	Intronic	http://genome.ucsc.edu/cgi-bin/hgTracks?position=chr3L:10835480-10845800	"tna,CG6418,CG14149,"	"0,28713,31543,"	 tna 	10341	265.3	407	705.4	1.41	 // 	0.3761	2.6591	78.6614
1321	chr3R	11819960	11820280	11820130	723.7	CDS	http://genome.ucsc.edu/cgi-bin/hgTracks?position=chr3R:11814960-11825280	"srp,Hel89B,GATAe,"	"0,-10943,17862,"	 srp 	267	35.6	415.5	723.7	4.34	 // 	0.0491	20.3471	287.8613
1322	chr3R	16573500	16573800	16573640	719.7	CDS	http://genome.ucsc.edu/cgi-bin/hgTracks?position=chr3R:16568500-16578800	"CG42322,Pros28.1A,CG31200,"	"0,210,-2580,"	 Pros28.1A 	1156	1577.5	1280.4	719.7	-1.13	 -\ 	2.192	0.4562	41.4826
1323	chr3R	10598660	10598970	10598830	709.4	Intronic	http://genome.ucsc.edu/cgi-bin/hgTracks?position=chr3R:10593660-10603970	"CG3563,CG7362,CG33330,"	"0,-10072,21267,"	 CG7362 	10072	469.8	680.5	709.4	0.59	 /- 	0.6622	1.51	13.3125
1324	chrX	7201690	7202020	7201840	696.2	Promoter	http://genome.ucsc.edu/cgi-bin/hgTracks?position=chrX:7196690-7207020	"brk,Atg5,Dok,"	"133,6807,16410,"	 brk 	133	68.9	554.3	696.2	3.33	 // 	0.099	10.1032	335.2581
1325	chr2R	3344310	3344610	3344460	796.3	Intronic	http://genome.ucsc.edu/cgi-bin/hgTracks?position=chr2R:3339310-3349610	"Inos,CG11141,CG30502,"	"0,3471,-5404,"	 Inos 	1908	317.9	641.2	796.3	1.32	 // 	0.3992	2.5052	53.7023
1326	chr2R	16723410	16723750	16723600	726	Promoter	http://genome.ucsc.edu/cgi-bin/hgTracks?position=chr2R:16718410-16728750	"insc,sktl,CG17999,"	"-31,-3681,11884,"	 insc 	31	269.7	533.1	726	1.43	 // 	0.3715	2.6916	125.1408
1327	chr3R	20892890	20893210	20893090	689.3	Intronic	http://genome.ucsc.edu/cgi-bin/hgTracks?position=chr3R:20887890-20898210	"OstStt3,CG11820,veli,"	"0,-650,-1773,"	 CG11820 	1565	461.6	607.3	689.3	0.58	 /- 	0.6696	1.4933	171.031
1328	chr2L	3769510	3769830	3769680	789.5	Intergenic	http://genome.ucsc.edu/cgi-bin/hgTracks?position=chr2L:3764510-3774830	"CG31772,bowl,CG31959,"	"-1489,2025,-10468,"	 bowl 	2025	529	791.7	789.5	0.58	 /- 	0.6701	1.4922	20.6978
1329	chr2R	13757840	13758140	13757990	732.8	Intronic	http://genome.ucsc.edu/cgi-bin/hgTracks?position=chr2R:13752840-13763140	"Mapmodulin,elk,thr,"	"0,3461,-4593,"	 Mapmodulin 	1525	214.1	643.9	732.8	1.77	 // 	0.2922	3.4222	81.8869
1330	chr2L	21164580	21164890	21164760	687.6	Intronic	http://genome.ucsc.edu/cgi-bin/hgTracks?position=chr2L:21159580-21169890	"CG9246,CG9243,CG9247,"	"0,1288,-1673,"	 CG9246 	1150	689.1	1028.6	687.6	0	 /\ 	1.0021	0.9979	40.2301
1331	chr3L	14331910	14332480	14332080	713.9	Intronic	http://genome.ucsc.edu/cgi-bin/hgTracks?position=chr3L:14326910-14337480	"fz,CG13482,CG13481,"	"0,-9235,30008,"	 CG13482 	9544	49.6	352.4	713.9	3.84	 // 	0.0695	14.3811	53.056
1332	chr2R	4937920	4938230	4938090	766	CDS	http://genome.ucsc.edu/cgi-bin/hgTracks?position=chr2R:4932920-4943230	"CG13743,CG8193,Ance-4,"	"0,-5877,-8443,"	 CG8193 	5877	1071.4	1442	766	-0.48	 /\ 	1.3987	0.7149	14.2591
1333	chr3R	11117170	11117480	11117340	701.9	Intronic	http://genome.ucsc.edu/cgi-bin/hgTracks?position=chr3R:11112170-11122480	"Tm1,l(3)neo43,MRG15,"	"0,-13069,-13509,"	 Tm1 	673	77.8	497.6	701.9	3.17	 // 	0.1108	9.0221	209.0798
1334	chr3R	26394040	26394340	26394180	684.2	Intronic	http://genome.ucsc.edu/cgi-bin/hgTracks?position=chr3R:26389040-26399340	"tmod,CG34155,CG9702,"	"0,-8259,10973,"	 tmod 	2698	126.7	445.2	684.2	2.43	 // 	0.1852	5.3999	90.5746
1335	chr2L	12607370	12607670	12607530	767.1	Intronic	http://genome.ucsc.edu/cgi-bin/hgTracks?position=chr2L:12602370-12612670	"nub,ref2,pdm2,"	"0,2984,50298,"	 ref2 	3921	123	550.1	767.1	2.64	 // 	0.1603	6.237	57.1526
1336	chr3L	22945720	22946260	22946030	682.5	Intergenic	http://genome.ucsc.edu/cgi-bin/hgTracks?position=chr3L:22940720-22951260	"Mes2,CG32461,CG41451,"	"-684,1488,11145,"	 CG32461 	2372	82.2	468.5	682.5	3.05	 // 	0.1205	8.2979	54.7526
1337	chr2L	4053610	4053900	4053760	1010.3	Intronic	http://genome.ucsc.edu/cgi-bin/hgTracks?position=chr2L:4048610-4058900	"ed,CG10039,CG15423,"	"0,-44761,-47193,"	 ed 	22382	297.9	766.3	1010.3	1.76	 // 	0.2948	3.3917	63.5777
1338	chr2R	15557560	15557860	15557700	783.7	Promoter	http://genome.ucsc.edu/cgi-bin/hgTracks?position=chr2R:15552560-15562860	"hrg,isopeptidase-T-3,CG11018,"	"-374,423,-6457,"	 hrg 	374	1494.5	1321.7	783.7	-0.93	 -\ 	1.9069	0.5244	36.4132
1339	chr2L	6179320	6179640	6179480	732.8	Intergenic	http://genome.ucsc.edu/cgi-bin/hgTracks?position=chr2L:6174320-6184640	"CG34380,CG13989,CG31639,"	"10990,-18398,-24392,"	 CG34380 	10990	231.9	625.9	732.8	1.66	 // 	0.3165	3.1598	57.2632
1340	chr3R	2981490	2981790	2981650	781.4	Intergenic	http://genome.ucsc.edu/cgi-bin/hgTracks?position=chr3R:2976490-2986790	"MAGE,Sas-4,CG2656,"	"-752,-1764,-4649,"	 MAGE 	752	104.5	518.8	781.4	2.9	 // 	0.1337	7.4797	48.1876
1341	chr2L	19209050	19209350	19209200	756.3	Intergenic	http://genome.ucsc.edu/cgi-bin/hgTracks?position=chr2L:19204050-19214350	"drl,pigeon,gammaTub37C,"	"-585,-19262,-23491,"	 drl 	18855	333.4	555.4	756.3	1.18	 // 	0.4409	2.2682	62.1769
1342	chr2L	14047360	14047660	14047510	775.7	Promoter	http://genome.ucsc.edu/cgi-bin/hgTracks?position=chr2L:14042360-14052660	"nimC4,CG31771,nAcRalpha-34E,"	"73,-4346,13810,"	 nimC4 	73	134.9	451.5	775.7	2.52	 // 	0.1738	5.7523	93.9941
1343	chr3L	14959270	14959580	14959430	747.1	Intergenic	http://genome.ucsc.edu/cgi-bin/hgTracks?position=chr3L:14954270-14964580	"Tom,Brd,Ocho,"	"3016,6338,8517,"	 Tom 	3016	1756.8	1227.4	747.1	-1.23	 \\ 	2.3514	0.4253	33.0801
1344	chr2L	14486020	14486370	14486220	676.8	Intergenic	http://genome.ucsc.edu/cgi-bin/hgTracks?position=chr2L:14481020-14491370	"noc,CG15283,CG33648,"	"4641,-35404,38705,"	 noc 	4641	128.9	676.2	676.8	2.39	 /- 	0.1905	5.2491	232.5698
1345	chr3R	22622130	22622430	22622290	777.4	Intergenic	http://genome.ucsc.edu/cgi-bin/hgTracks?position=chr3R:22617130-22627430	"Tl,Lerp,CG14247,"	"2474,45893,-57975,"	 Tl 	2474	123	535.2	777.4	2.66	 // 	0.1582	6.3207	77.9117
1346	chr3R	17273530	17273830	17273670	692.8	Intergenic	http://genome.ucsc.edu/cgi-bin/hgTracks?position=chr3R:17268530-17278830	"lbe,lbl,CG7922,"	"-1628,-13825,34376,"	 lbe 	1628	521.6	703.2	692.8	0.41	 /- 	0.753	1.3281	56.2918
1347	chr3L	19169770	19170070	19169920	770.6	Intronic	http://genome.ucsc.edu/cgi-bin/hgTracks?position=chr3L:19164770-19175070	"fz2,BG642378,CG33647,"	"0,-47155,59539,"	 fz2 	6177	88.9	420.2	770.6	3.11	 // 	0.1154	8.6664	54.5958
1348	chrX	16702770	16703080	16702920	778	Intergenic	http://genome.ucsc.edu/cgi-bin/hgTracks?position=chrX:16697770-16708080	"ppk28,CG4829,CG13005,"	"-502,2812,-3607,"	 ppk28 	2581	762.4	734	778	0.03	 -- 	0.98	1.0204	27.4213
1349	chr3R	12162690	12163330	12163160	674.5	Intergenic	http://genome.ucsc.edu/cgi-bin/hgTracks?position=chr3R:12157690-12168330	"SF2,pad,CG17930,"	"2688,4879,-7815,"	 SF2 	4546	157.8	560.7	674.5	2.09	 // 	0.234	4.2735	198.2894
1350	chr3R	5699370	5699680	5699510	696.2	Intergenic	http://genome.ucsc.edu/cgi-bin/hgTracks?position=chr3R:5694370-5704680	"CG34360,CG12418,Teh1,"	"892,1352,-5668,"	 CG34360 	892	142.3	433	696.2	2.29	 // 	0.2043	4.8938	144.0803
1351	chrX	352040	352340	352180	798	Intronic	http://genome.ucsc.edu/cgi-bin/hgTracks?position=chrX:347040-357340	"CG32816,ase,Cyp4g1,"	"0,2352,8909,"	 ase 	2352	97.1	376.8	798	3.04	 // 	0.1216	8.2216	31.4012
1352	chr2R	10987240	10987540	10987390	867.3	Intergenic	http://genome.ucsc.edu/cgi-bin/hgTracks?position=chr2R:10982240-10992540	"chn,CG33467,CG34186,"	"15371,-43644,45082,"	 chn 	15371	457.2	778.5	867.3	0.92	 /- 	0.5271	1.897	131.6209
1353	chrX	17639970	17640270	17640120	774.6	Intronic	http://genome.ucsc.edu/cgi-bin/hgTracks?position=chrX:17634970-17645270	"CG42270,CG15816,unc-4,"	"0,-4990,23295,"	 CG15816 	6814	88.9	539.5	774.6	3.12	 // 	0.1148	8.7115	78.9865
1354	chr2L	5602420	5602720	5602560	744.3	Intergenic	http://genome.ucsc.edu/cgi-bin/hgTracks?position=chr2L:5597420-5607720	"CG14010,CG18266,CG7251,"	"269,-3924,-14146,"	 CG18266 	5728	477.2	855.9	744.3	0.64	 /\ 	0.6411	1.5597	19.6777
1355	chr3R	6424000	6424300	6424140	742	Intronic	http://genome.ucsc.edu/cgi-bin/hgTracks?position=chr3R:6419000-6429300	"hth,CG34304,CG6465,"	"0,58027,77140,"	 hth 	7252	86.7	504	742	3.1	 // 	0.1168	8.5587	59.1469
1356	chr2L	15743220	15743520	15743360	883.8	Intronic	http://genome.ucsc.edu/cgi-bin/hgTracks?position=chr2L:15738220-15748520	"CycE,l(2)35Di,l(2)35Df,"	"0,6248,8892,"	 CycE 	3249	414.2	689.5	883.8	1.09	 // 	0.4686	2.1339	231.2358
1357	chr2R	14565580	14565900	14565720	693.9	Intergenic	http://genome.ucsc.edu/cgi-bin/hgTracks?position=chr2R:14560580-14570900	"CG15086,edl,CG15072,"	"464,-4683,10310,"	 edl 	4683	80.8	392.7	693.9	3.1	 // 	0.1164	8.5919	222.452
1358	chr2R	5025920	5026220	5026070	735.7	Promoter	http://genome.ucsc.edu/cgi-bin/hgTracks?position=chr2R:5020920-5031220	"CG8788,alc,CG8058,"	"0,-615,-3112,"	 CG8788 	92	104.5	557.5	735.7	2.81	 // 	0.142	7.0417	344.9123
1359	chr3R	7070	7390	7250	716.8	Intronic	http://genome.ucsc.edu/cgi-bin/hgTracks?position=chr3R:2070-12390	"CG12581,Dsk,CG12582,"	"0,8137,15778,"	 CG12581 	6871	1158.9	1048.2	716.8	-0.69	 -\ 	1.6167	0.6185	44.8693
1360	chr2L	4574430	4574960	4574800	668.2	Intronic	http://genome.ucsc.edu/cgi-bin/hgTracks?position=chr2L:4569430-4579960	"dp,Umbrea,BG642163,"	"0,2982,66495,"	 Umbrea 	3303	137.1	484.9	668.2	2.28	 // 	0.2052	4.8744	34.4727
1361	chr2L	22131540	22131840	22131690	780.9	Intergenic	http://genome.ucsc.edu/cgi-bin/hgTracks?position=chr2L:22126540-22136840	"CycK,CG6448,CG3651,"	"-1548,2660,-6548,"	 CycK 	1548	171.2	582.4	780.9	2.19	 // 	0.2192	4.5622	62.4658
1362	chr3R	18353360	18353660	18353520	699.1	Intronic	http://genome.ucsc.edu/cgi-bin/hgTracks?position=chr3R:18348360-18358660	"CG5346,CG33099,CG33093,"	"0,1121,2895,"	 CG5346 	863	103	444.1	699.1	2.76	 // 	0.1473	6.7875	238.7085
1363	chr3R	18982600	18982920	18982780	715.1	Intronic	http://genome.ucsc.edu/cgi-bin/hgTracks?position=chr3R:18977600-18987920	"unk,CG4624,CG13829,"	"0,958,3417,"	 unk 	812	91.9	514.6	715.1	2.96	 // 	0.1285	7.7829	269.2185
1364	chr3R	12343700	12344000	12343850	758	Intergenic	http://genome.ucsc.edu/cgi-bin/hgTracks?position=chr3R:12338700-12349000	"decay,Gr89a,Cad89D,"	"-16456,-19169,-22709,"	 decay 	16456	128.2	546.4	758	2.56	 // 	0.1691	5.9132	19.4976
1365	chr3L	11244860	11245190	11245050	667	Promoter	http://genome.ucsc.edu/cgi-bin/hgTracks?position=chr3L:11239860-11250190	"scyl,CG6185,CG34240,"	"358,-16012,-22315,"	 scyl 	358	20.7	290.4	667	5	 // 	0.0311	32.1509	216.4803
1366	chr3L	19552430	19552740	19552590	667	Intergenic	http://genome.ucsc.edu/cgi-bin/hgTracks?position=chr3L:19547430-19557740	"CG9300,CG32210,Shal,"	"-4718,-7206,8947,"	 CG9300 	7069	383.1	922.6	667	0.8	 /\ 	0.5743	1.7413	36.2577
1367	chr2R	11419220	11419510	11419370	741.4	Intronic	http://genome.ucsc.edu/cgi-bin/hgTracks?position=chr2R:11414220-11424510	"Khc-73,CG30471,CG30467,"	"0,3329,6347,"	 Khc-73 	373	483.8	620.6	741.4	0.62	 // 	0.6526	1.5323	67.2141
1368	chr3L	1539120	1539560	1539400	666.5	CDS	http://genome.ucsc.edu/cgi-bin/hgTracks?position=chr3L:1534120-1544560	"CG7852,CG12091,CG12090,"	"0,-2569,-5366,"	 CG7852 	1975	881.7	1186	666.5	-0.4	 /\ 	1.323	0.7558	117.1158
1369	chr3R	9727210	9727610	9727440	665.9	Promoter	http://genome.ucsc.edu/cgi-bin/hgTracks?position=chr3R:9722210-9732610	"ems,E5,Art9,"	"140,-27539,39832,"	 ems 	140	40	416.5	665.9	4.05	 // 	0.0601	16.6423	256.6758
1370	chr2L	21190900	21191190	21191050	769.4	Intronic	http://genome.ucsc.edu/cgi-bin/hgTracks?position=chr2L:21185900-21196190	"Ret,CG31624,Mcm10,"	"0,8256,-8257,"	 Ret 	4452	624.6	631.2	769.4	0.3	 -/ 	0.8118	1.2318	22.6301
1371	chr2R	3480210	3480510	3480350	720.2	Intronic	http://genome.ucsc.edu/cgi-bin/hgTracks?position=chr2R:3475210-3485510	"scra,CG1358,CG1360,"	"0,2419,-2739,"	 scra 	2727	188.2	704.8	720.2	1.94	 /- 	0.2613	3.8269	365.4101
1372	chr3R	24410970	24411510	24411300	666.5	Promoter	http://genome.ucsc.edu/cgi-bin/hgTracks?position=chr3R:24405970-24416510	"fkh,Noa36,Hrb98DE,"	"-466,12479,14228,"	 fkh 	466	96.3	479.1	666.5	2.79	 // 	0.1445	6.9189	375.2794
1373	chr3R	2790770	2791080	2790930	713.9	Intronic	http://genome.ucsc.edu/cgi-bin/hgTracks?position=chr3R:2785770-2796080	"Antp,Sodh-1,CG1979,"	"0,87126,89377,"	 Antp 	32368	312.7	696.4	713.9	1.19	 /- 	0.438	2.2833	41.8759
1374	chr2L	5799180	5799470	5799330	760.9	Intronic	http://genome.ucsc.edu/cgi-bin/hgTracks?position=chr2L:5794180-5804470	"CG9171,CG14005,CG7239,"	"0,1183,2924,"	 CG9171 	874	122.3	411.8	760.9	2.64	 // 	0.1607	6.2233	18.0513
1375	chr3L	22348190	22348520	22348360	728.8	Intronic	http://genome.ucsc.edu/cgi-bin/hgTracks?position=chr3L:22343190-22353520	"Ten-m,CG32450,Aats-ile,"	"0,-24583,-62442,"	 CG32450 	25483	228.2	437.2	728.8	1.67	 // 	0.3131	3.1935	36.813
1376	chr2L	15537840	15538170	15538020	662.5	Intergenic	http://genome.ucsc.edu/cgi-bin/hgTracks?position=chr2L:15532840-15543170	"CG15256,lace,kek3,"	"12451,-33002,40932,"	 CG15256 	12451	211.9	645.5	662.5	1.64	 /- 	0.3199	3.126	88.528
1377	chr3L	886390	886690	886540	760.9	Intronic	http://genome.ucsc.edu/cgi-bin/hgTracks?position=chr3L:881390-891690	"CG32479,CG13907,CG34056,"	"0,-4667,9410,"	 CG13907 	4667	131.9	484.9	760.9	2.53	 // 	0.1733	5.7688	48.8456
1378	chr3R	12066700	12067280	12066860	658.5	Intronic	http://genome.ucsc.edu/cgi-bin/hgTracks?position=chr3R:12061700-12072280	"tara,bor,Mat89Bb,"	"0,20211,23029,"	 tara 	1680	34.8	390.6	658.5	4.24	 // 	0.0529	18.9073	418.0798
1379	chr2R	9879990	9880310	9880140	695.1	Intronic	http://genome.ucsc.edu/cgi-bin/hgTracks?position=chr2R:9874990-9885310	"mam,RN-tre,CG30482,"	"0,-1949,4636,"	 mam 	1455	59.3	371.5	695.1	3.55	 // 	0.0853	11.7257	111.8214
1380	chr3R	27405600	27405910	27405760	680.2	UTR5	http://genome.ucsc.edu/cgi-bin/hgTracks?position=chr3R:27400600-27410910	"pygo,rod,gammaCop,"	"0,633,-4318,"	 rod 	633	363.8	612.1	680.2	0.9	 /- 	0.5349	1.8696	86.7012
1381	chr3L	17400920	17401230	17401070	673.9	Intronic	http://genome.ucsc.edu/cgi-bin/hgTracks?position=chr3L:17395920-17406230	"blot,noe,sec3,"	"0,-6622,13809,"	 blot 	1449	204.5	719.1	673.9	1.72	 /\ 	0.3035	3.2953	83.7041
1382	chr3R	21421190	21421500	21421350	656.7	Intronic	http://genome.ucsc.edu/cgi-bin/hgTracks?position=chr3R:21416190-21426500	"msi,CG12250,CG4582,"	"0,0,-12664,"	 msi 	1116	156.3	537.9	656.7	2.07	 // 	0.2381	4.2006	246.1979
1383	chr3L	6462580	6462880	6462740	752.3	Intergenic	http://genome.ucsc.edu/cgi-bin/hgTracks?position=chr3L:6457580-6467880	"CG14910,CG14911,CG10147,"	"-7471,14412,17294,"	 CG14910 	7975	439.4	715.4	752.3	0.78	 /- 	0.5841	1.7121	29.0032
1384	chr2L	18369520	18369830	18369690	699.1	Intronic	http://genome.ucsc.edu/cgi-bin/hgTracks?position=chr2L:18364520-18374830	"Fas3,CG34171,Acp36DE,"	"0,8935,-10664,"	 CG34171 	8935	538.7	573.4	699.1	0.38	 -/ 	0.7706	1.2977	37.4621
1385	chr3R	4102400	4102710	4102570	680.2	Intergenic	http://genome.ucsc.edu/cgi-bin/hgTracks?position=chr3R:4097400-4107710	"ato,CG9630,Mcm2,"	"943,-6966,-8917,"	 ato 	943	927.7	907.8	680.2	-0.45	 -\ 	1.3639	0.7332	55.5244
1386	chrX	10010420	10010710	10010580	705.4	Intronic	http://genome.ucsc.edu/cgi-bin/hgTracks?position=chrX:10005420-10015710	"CG34104,CG2974,CG2972,"	"0,-30376,-31497,"	 CG34104 	30015	80	481.2	705.4	3.14	 // 	0.1135	8.8144	70.7495
1387	chr2L	16746200	16746640	16746400	653.3	CDS	http://genome.ucsc.edu/cgi-bin/hgTracks?position=chr2L:16741200-16751640	"CG17912,CG13277,ChLD3,"	"0,-3311,-3786,"	 CG17912 	2997	523.9	1190.3	653.3	0.32	 /\ 	0.8019	1.2471	131.885
1388	chr2R	8873210	8873560	8873380	652.7	Intergenic	http://genome.ucsc.edu/cgi-bin/hgTracks?position=chr2R:8868210-8878560	"Psc,CG33798,Su(z)2,"	"-4886,8021,10649,"	 Psc 	4886	48.2	419.2	652.7	3.76	 // 	0.0738	13.5527	222.9415
1389	chr3L	17548740	17549050	17548910	949.1	Promoter	http://genome.ucsc.edu/cgi-bin/hgTracks?position=chr3L:17543740-17554050	"CycT,Eip74EF,CG7542,"	"0,4347,-5152,"	 CycT 	21	343.1	640.7	949.1	1.47	 // 	0.3615	2.7664	69.374
1390	chr3L	14965040	14965340	14965190	1050.9	Intergenic	http://genome.ucsc.edu/cgi-bin/hgTracks?position=chr3L:14960040-14970340	"Brd,Tom,Ocho,"	"578,-1773,2757,"	 Brd 	578	697.2	975.6	1050.9	0.59	 /- 	0.6635	1.5072	167.6419
1391	chr3L	22400660	22400960	22400820	716.2	UTR5	http://genome.ucsc.edu/cgi-bin/hgTracks?position=chr3L:22395660-22405960	"Ten-m,CG11449,laza,"	"0,46652,51095,"	 Ten-m 	167	104.5	480.1	716.2	2.78	 // 	0.1459	6.8555	111.1381
1392	chr3R	5319750	5320080	5319900	668.7	Intergenic	http://genome.ucsc.edu/cgi-bin/hgTracks?position=chr3R:5314750-5325080	"CG8147,RhoL,CG8149,"	"624,3016,10481,"	 CG8147 	624	174.1	545.3	668.7	1.94	 // 	0.2604	3.8406	117.1697
1393	chr2R	18977610	18977900	18977770	711.7	UTR3	http://genome.ucsc.edu/cgi-bin/hgTracks?position=chr2R:18972610-18982900	"CG9876,CG13538,CG9877,"	"0,-2082,-3986,"	 CG13538 	2986	54.8	337	711.7	3.7	 // 	0.077	12.979	37.013
1394	chr2L	18881200	18881510	18881370	648.7	Promoter	http://genome.ucsc.edu/cgi-bin/hgTracks?position=chr2L:18876200-18886510	"tup,CG10602,mRpL13,"	"-114,-22158,-22180,"	 tup 	114	94.8	504.5	648.7	2.77	 // 	0.1462	6.84	458.307
1395	chr2L	18151460	18151770	18151600	655	Intronic	http://genome.ucsc.edu/cgi-bin/hgTracks?position=chr2L:18146460-18156770	"Socs36E,CG17681,CG15155,"	"0,1816,3263,"	 Socs36E 	810	68.2	493.4	655	3.26	 // 	0.1041	9.6088	458.0064
1396	chr2L	16352960	16353260	16353110	685.9	CDS	http://genome.ucsc.edu/cgi-bin/hgTracks?position=chr2L:16347960-16358260	"CG4455,chif,CaBP1,"	"0,-510,1828,"	 CG4455 	175	238.6	567.6	685.9	1.52	 // 	0.3478	2.8749	268.5176
1397	chr2R	12406500	12406950	12406810	646.4	Intronic	http://genome.ucsc.edu/cgi-bin/hgTracks?position=chr2R:12401500-12411950	"Sema-2a,loopin-1,CG7813,"	"0,15644,-19876,"	 Sema-2a 	2251	94.1	378.9	646.4	2.78	 // 	0.1456	6.8695	36.0959
1398	chr2R	7532210	7532500	7532360	699.1	CDS	http://genome.ucsc.edu/cgi-bin/hgTracks?position=chr2R:7527210-7537500	"CG9003,CG34228,Roc2,"	"0,7021,7970,"	 CG9003 	794	2236.2	1362.5	699.1	-1.68	 \\ 	3.1989	0.3126	13.7522
1399	chr3L	5969180	5969500	5969340	643.6	Promoter	http://genome.ucsc.edu/cgi-bin/hgTracks?position=chr3L:5964180-5974500	"CG10479,CG32406,CG33993,"	"-235,20973,-25585,"	 CG10479 	235	56.3	415.5	643.6	3.51	 // 	0.0875	11.4286	602.3594
1400	chr2R	17590200	17590500	17590360	853.5	Promoter	http://genome.ucsc.edu/cgi-bin/hgTracks?position=chr2R:17585200-17595500	"HmgZ,CG17922,CG30403,"	"0,-5703,6591,"	 HmgZ 	53	19.3	411.8	853.5	5.46	 // 	0.0226	44.3046	732.905
1401	chr3L	15696810	15697140	15696960	642.4	Intergenic	http://genome.ucsc.edu/cgi-bin/hgTracks?position=chr3L:15691810-15702140	"comm2,CG34451,CG34452,"	"-4011,-11813,-16228,"	 comm2 	4011	40.8	356.1	642.4	3.98	 // 	0.0634	15.7641	165.4763
1402	chr2R	10913120	10913430	10913270	713.4	Intronic	http://genome.ucsc.edu/cgi-bin/hgTracks?position=chr2R:10908120-10918430	"hbs,Obp51a,CG33467,"	"0,-926,29737,"	 Obp51a 	926	211.2	629.6	713.4	1.76	 // 	0.296	3.3781	79.7789
1403	chr3L	11924220	11924540	11924380	676.8	Promoter	http://genome.ucsc.edu/cgi-bin/hgTracks?position=chr3L:11919220-11929540	"byn,CG14126,CG5718,"	"100,5169,-6523,"	 byn 	100	227.5	585.6	676.8	1.57	 // 	0.3361	2.9751	34.5129
1404	chr2R	12726520	12726980	12726670	639.6	Intergenic	http://genome.ucsc.edu/cgi-bin/hgTracks?position=chr2R:12721520-12731980	"Ugt37c1,CG5859,CG34460,"	"4264,11292,-11360,"	 Ugt37c1 	5722	1030.7	971.9	639.6	-0.69	 -\ 	1.6115	0.6205	16.8033
1405	chr3R	14815880	14816180	14816020	680.8	Intronic	http://genome.ucsc.edu/cgi-bin/hgTracks?position=chr3R:14810880-14821180	"gukh,snRNP-U1,dnk,"	"0,-6650,-7520,"	 gukh 	6274	252.7	668.8	680.8	1.43	 /- 	0.3712	2.6943	72.3238
1406	chr2L	8148620	8148920	8148780	664.2	Promoter	http://genome.ucsc.edu/cgi-bin/hgTracks?position=chr2L:8143620-8153920	"CG8552,CG31607,CG31606,"	"0,169,-501,"	 CG31607 	169	122.3	598.8	664.2	2.44	 // 	0.1841	5.4325	81.5386
1407	chr2L	12434390	12434690	12434530	705.4	Promoter	http://genome.ucsc.edu/cgi-bin/hgTracks?position=chr2L:12429390-12439690	"SC35,Elf,CG5435,"	"0,0,-3637,"	 Elf 	99	609.1	685.8	705.4	0.21	 -- 	0.8635	1.1581	475.5115
1408	chr2R	15922870	15923260	15923050	636.1	Intergenic	http://genome.ucsc.edu/cgi-bin/hgTracks?position=chr2R:15917870-15928260	"CG16898,CG8654,18w,"	"-30558,-50788,75965,"	 CG16898 	30558	178.6	412.3	636.1	1.83	 // 	0.2807	3.5624	129.3583
1409	chr2L	8287390	8287730	8287600	635.6	Intronic	http://genome.ucsc.edu/cgi-bin/hgTracks?position=chr2L:8282390-8292730	"Btk29A,CG7870,Scgalpha,"	"0,13744,15832,"	 Btk29A 	9902	95.6	328.6	635.6	2.73	 // 	0.1504	6.6493	57.6533
1410	chr3L	10660460	10660760	10660620	757.4	Intronic	http://genome.ucsc.edu/cgi-bin/hgTracks?position=chr3L:10655460-10665760	"simj,CG32068,CG8003,"	"0,-3086,-4543,"	 simj 	2778	606.8	685.8	757.4	0.32	 -- 	0.8012	1.2481	29.9385
1411	chr2R	10687720	10688030	10687870	632.1	Intronic	http://genome.ucsc.edu/cgi-bin/hgTracks?position=chr2R:10682720-10693030	"kn,CG12856,CG10200,"	"0,-1703,8058,"	 kn 	1411	50.4	280.3	632.1	3.65	 // 	0.0797	12.546	39.0566
1412	chr3R	2826350	2826920	2826710	631.6	Intergenic	http://genome.ucsc.edu/cgi-bin/hgTracks?position=chr3R:2821350-2831920	"Antp,Sodh-1,CG1979,"	"-1760,51346,53597,"	 Antp 	1760	230.4	624.8	631.6	1.45	 /- 	0.3649	2.7407	246.5677
1413	chr3L	17372050	17372340	17372190	786.6	Intronic	http://genome.ucsc.edu/cgi-bin/hgTracks?position=chr3L:17367050-17377340	"Cad74A,CG13728,CG13731,"	"0,933,4930,"	 Cad74A 	423	354.2	599.9	786.6	1.15	 // 	0.4503	2.2209	85.1212
1414	chr2R	14192370	14192700	14192530	632.7	Intergenic	http://genome.ucsc.edu/cgi-bin/hgTracks?position=chr2R:14187370-14197700	"CG14505,CG18540,CG18539,"	"-1048,-4991,-6144,"	 CG14505 	1048	98.5	572.3	632.7	2.68	 // 	0.1558	6.4203	88.981
1415	chr3R	20545850	20546150	20546010	677.3	Intronic	http://genome.ucsc.edu/cgi-bin/hgTracks?position=chr3R:20540850-20551150	"tok,CG13630,Rpb10,"	"0,-926,-2288,"	 tok 	233	229	518.3	677.3	1.56	 // 	0.338	2.9583	42.868
1416	chrX	16115500	16115810	16115650	893.6	Intergenic	http://genome.ucsc.edu/cgi-bin/hgTracks?position=chrX:16110500-16120810	"disco,CG12507,kat80,"	"-4883,43762,45387,"	 disco 	4883	194.9	623.8	893.6	2.2	 // 	0.2181	4.5854	31.8543
1417	chr2L	21627730	21628030	21627890	684.2	CDS	http://genome.ucsc.edu/cgi-bin/hgTracks?position=chr2L:21622730-21633030	"Df31,CG2201,Ac3,"	"0,-4291,4708,"	 Df31 	2038	1310	1206.2	684.2	-0.94	 -\ 	1.9147	0.5223	53.1358
1418	chr2R	9075500	9075820	9075650	629.8	Intronic	http://genome.ucsc.edu/cgi-bin/hgTracks?position=chr2R:9070500-9080820	"seq,CG33182,CG17724,"	"0,0,-2333,"	 seq 	1929	170.4	566	629.8	1.89	 // 	0.2706	3.6958	39.8647
1419	chr2R	21112740	21113270	21113110	636.7	Intergenic	http://genome.ucsc.edu/cgi-bin/hgTracks?position=chr2R:21107740-21118270	"Kr,CG30429,CG33680,"	"1027,20879,23418,"	 Kr 	1027	228.2	404.4	636.7	1.48	 // 	0.3584	2.79	53.4199
1420	chr3L	4109180	4109490	4109340	660.2	Intronic	http://genome.ucsc.edu/cgi-bin/hgTracks?position=chr3L:4104180-4114490	"Ack,Fit1,Chd64,"	"0,-2219,4948,"	 Ack 	1136	151.9	427.1	660.2	2.12	 // 	0.2301	4.3462	116.9103
1421	chrX	6756660	6756970	6756820	688.2	Intergenic	http://genome.ucsc.edu/cgi-bin/hgTracks?position=chrX:6751660-6761970	"CG33691,CG14434,CG4558,"	"5720,-10149,-10903,"	 CG33691 	5720	67.4	464.2	688.2	3.35	 // 	0.098	10.2065	289.5841
1422	chr3L	21596460	21596750	21596600	685.9	Intronic	http://genome.ucsc.edu/cgi-bin/hgTracks?position=chr3L:21591460-21601750	"AP-2,S1P,CG11307,"	"0,10292,14169,"	 AP-2 	4622	293.4	682	685.9	1.22	 /- 	0.4278	2.3376	19.128
1423	chrX	8294430	8294740	8294600	629.8	CDS	http://genome.ucsc.edu/cgi-bin/hgTracks?position=chrX:8289430-8299740	"CG10555,CG15345,CG11190,"	"0,-2306,3969,"	 CG10555 	1173	603.9	1066.3	629.8	0.06	 /\ 	0.9588	1.043	47.7168
1424	chr2R	10195600	10195910	10195730	720.2	Promoter	http://genome.ucsc.edu/cgi-bin/hgTracks?position=chr2R:10190600-10200910	"CG34379,CG8589,Ih,"	"0,-5872,-9317,"	 CG34379 	64	278.6	518.8	720.2	1.37	 // 	0.3868	2.5852	150.4989
1425	chr3L	735190	735780	735590	625.3	Intergenic	http://genome.ucsc.edu/cgi-bin/hgTracks?position=chr3L:730190-740780	"CG13897,emc,CG13896,"	"2086,13815,-23740,"	 CG13897 	3530	168.2	543.2	625.3	1.89	 // 	0.269	3.7175	24.8441
1426	chr2L	21109890	21110200	21110030	633.9	Intronic	http://genome.ucsc.edu/cgi-bin/hgTracks?position=chr2L:21104890-21115200	"Nhe2,CG9257,CG12050,"	"0,-5701,-7638,"	 Nhe2 	2072	309.7	706.4	633.9	1.03	 /\ 	0.4886	2.0465	21.4047
1427	chr2R	19526740	19527060	19526880	624.1	Intronic	http://genome.ucsc.edu/cgi-bin/hgTracks?position=chr2R:19521740-19532060	"retn,Pde8,CG4019,"	"0,18218,-24611,"	 retn 	6746	34.8	324.9	624.1	4.16	 // 	0.0558	17.9217	328.1469
1428	chr3L	4252980	4253270	4253130	820.9	Intronic	http://genome.ucsc.edu/cgi-bin/hgTracks?position=chr3L:4247980-4258270	"ago,CG1265,CG15011,"	"0,1643,2860,"	 ago 	922	44.5	342.9	820.9	4.2	 // 	0.0542	18.4652	668.9056
1429	chr2R	19812070	19812370	19812230	708.8	CDS	http://genome.ucsc.edu/cgi-bin/hgTracks?position=chr2R:19807070-19817370	"CG5594,CG2812,Ca-P60A,"	"0,531,2248,"	 CG2812 	531	106	399.1	708.8	2.74	 // 	0.1495	6.6894	119.385
1430	chr3L	16016380	16016690	16016530	642.4	Promoter	http://genome.ucsc.edu/cgi-bin/hgTracks?position=chr3L:16011380-16021690	"Notum,mib1,CG5895,"	"49,-11618,12056,"	 Notum 	49	63.7	470.6	642.4	3.33	 // 	0.0992	10.0817	131.092
1431	chr3R	12510880	12511200	12511030	620.7	Intronic	http://genome.ucsc.edu/cgi-bin/hgTracks?position=chr3R:12505880-12516200	"Ubx,CG31498,CG31217,"	"0,-19570,-29541,"	 CG31498 	20404	245.3	604.7	620.7	1.34	 /- 	0.3951	2.5308	33.452
1432	chr3R	19077300	19077610	19077440	690.5	UTR5	http://genome.ucsc.edu/cgi-bin/hgTracks?position=chr3R:19072300-19082610	"EloA,CG4449,CG4467,"	"0,-241,-2817,"	 EloA 	175	781	720.2	690.5	-0.18	 -- 	1.131	0.8841	146.3172
1433	chr2R	5866590	5866920	5866760	621.3	Promoter	http://genome.ucsc.edu/cgi-bin/hgTracks?position=chr2R:5861590-5871920	"eve,CG12134,Adam,"	"0,-6465,-8350,"	 eve 	15	1482.7	1239.6	621.3	-1.25	 -\ 	2.3865	0.419	170.4023
1434	chr2L	11189020	11189320	11189180	740.3	Intergenic	http://genome.ucsc.edu/cgi-bin/hgTracks?position=chr2L:11184020-11194320	"CG4788,Vm32E,Ca-beta,"	"-8744,-17515,-18709,"	 CG4788 	10140	164.5	397.5	740.3	2.17	 // 	0.2222	4.5002	33.5896
1435	chr2L	1958370	1958680	1958510	628.7	Intergenic	http://genome.ucsc.edu/cgi-bin/hgTracks?position=chr2L:1953370-1963680	"CG31670,CG33673,CG15357,"	"-3991,-11151,-12801,"	 CG31670 	3991	89.7	328	628.7	2.81	 // 	0.1426	7.0124	72.1365
1436	chr2R	2506330	2506640	2506490	619.6	CDS	http://genome.ucsc.edu/cgi-bin/hgTracks?position=chr2R:2501330-2511640	"jing,CG33919,CG15234,"	"0,4846,-5972,"	 jing 	5197	1035.9	1236.4	619.6	-0.74	 -\ 	1.672	0.5981	29.6792
1437	chr2R	18689840	18690150	18690010	676.8	Intergenic	http://genome.ucsc.edu/cgi-bin/hgTracks?position=chr2R:18684840-18695150	"blw,CycB,CG42260,"	"-319,1016,-5396,"	 blw 	3452	942.5	957.6	676.8	-0.48	 -\ 	1.3927	0.718	134.137
1438	chr2R	17245230	17245550	17245390	656.2	CDS	http://genome.ucsc.edu/cgi-bin/hgTracks?position=chr2R:17240230-17250550	"cv-2,CG17974,CG9822,"	"0,-7041,-10034,"	 CG17974 	7041	368.3	670.4	656.2	0.83	 /- 	0.5612	1.7818	32.5425
1439	chr3L	8448260	8448590	8448440	616.1	Intronic	http://genome.ucsc.edu/cgi-bin/hgTracks?position=chr3L:8443260-8453590	"Gug,CG6983,Unr,"	"0,-5968,-16654,"	 Gug 	4693	80.8	369.4	616.1	2.93	 // 	0.1311	7.6286	98.5311
1440	chr2R	5965600	5965910	5965760	668.2	Promoter	http://genome.ucsc.edu/cgi-bin/hgTracks?position=chr2R:5960600-5970910	"egr,CG1371,CG12920,"	"109,-2613,-7177,"	 egr 	109	156.3	593	668.2	2.09	 // 	0.234	4.2738	239.5116
1441	chrX	17724090	17724380	17724240	951.4	Intergenic	http://genome.ucsc.edu/cgi-bin/hgTracks?position=chrX:17719090-17729380	"CG6398,Socs16D,CG12986,"	"632,-2852,-10592,"	 CG6398 	632	348.3	854.3	951.4	1.45	 // 	0.3661	2.7318	140.116
1442	chr3R	9737240	9737570	9737410	614.4	Intergenic	http://genome.ucsc.edu/cgi-bin/hgTracks?position=chr3R:9732240-9742570	"ems,Art9,Art6,"	"-7064,29862,33010,"	 ems 	9830	638	605.2	614.4	-0.05	 -- 	1.0384	0.9631	42.6453
1443	chr3L	17489350	17489640	17489490	670.5	Intronic	http://genome.ucsc.edu/cgi-bin/hgTracks?position=chr3L:17484350-17494640	"Oatp74D,CG32185,CG6333,"	"0,-1154,-15452,"	 CG32185 	1502	94.1	594.1	670.5	2.83	 // 	0.1404	7.1249	89.8118
1444	chr2L	5998320	5998630	5998460	664.7	Intronic	http://genome.ucsc.edu/cgi-bin/hgTracks?position=chr2L:5993320-6003630	"lid,Tsp26A,Gal,"	"0,1770,5113,"	 lid 	1023	151.9	542.1	664.7	2.13	 // 	0.2285	4.3763	69.6027
1445	chr3R	1066340	1066930	1066510	613.8	Promoter	http://genome.ucsc.edu/cgi-bin/hgTracks?position=chr3R:1061340-1071930	"CG12163,CG33293,retinophilin,"	"0,-53,-3472,"	 CG33293 	53	243	451.5	613.8	1.34	 // 	0.3959	2.5257	44.0333
1446	chr2L	18894770	18895070	18894920	751.1	Intergenic	http://genome.ucsc.edu/cgi-bin/hgTracks?position=chr2L:18889770-18900070	"tup,ssp3,CG10602,"	"-13664,21604,-35708,"	 tup 	13664	601.7	807.1	751.1	0.32	 /- 	0.801	1.2484	96.8039
1447	chr2R	11358960	11359280	11359120	652.7	Intergenic	http://genome.ucsc.edu/cgi-bin/hgTracks?position=chr2R:11353960-11364280	"CG8179,CG34318,CG8180,"	"-507,-507,849,"	 CG34318 	7107	806.2	731.3	652.7	-0.3	 -- 	1.2351	0.8097	25.9341
1448	chr3R	4114630	4114940	4114760	651.6	Intergenic	http://genome.ucsc.edu/cgi-bin/hgTracks?position=chr3R:4109630-4119940	"CG11672,CG11671,CG31464,"	"367,-420,2213,"	 CG11671 	1100	28.2	339.7	651.6	4.53	 // 	0.0432	23.1416	163.2183
1449	chr2L	17721950	17722230	17722080	611.5	Intronic	http://genome.ucsc.edu/cgi-bin/hgTracks?position=chr2L:17716950-17727230	"CadN,CadN2,CG15147,"	"0,66224,-95735,"	 CadN 	17441	321.6	527.3	611.5	0.93	 // 	0.5258	1.9017	16.0796
1450	chrX	8670860	8671160	8671010	627	Intronic	http://genome.ucsc.edu/cgi-bin/hgTracks?position=chrX:8665860-8676160	"Lim1,CG32710,CG1789,"	"0,42244,-55476,"	 Lim1 	28798	411.2	495	627	0.61	 // 	0.6559	1.5247	30.5318
1451	chr2L	4370100	4370410	4370240	637.9	Intronic	http://genome.ucsc.edu/cgi-bin/hgTracks?position=chr2L:4365100-4375410	"Traf4,CG17612,CG3338,"	"0,10267,12679,"	 Traf4 	1749	86.7	461.6	637.9	2.88	 // 	0.1359	7.3577	104.9447
1452	chr2L	20486260	20486610	20486410	609.3	Intergenic	http://genome.ucsc.edu/cgi-bin/hgTracks?position=chr2L:20481260-20491610	"CG34007,CG2493,cdc23,"	"8695,-22961,-24681,"	 CG34007 	8695	226.7	634.9	609.3	1.43	 /- 	0.3722	2.6871	253.1766
1453	chrX	8725970	8726270	8726110	727.1	Intergenic	http://genome.ucsc.edu/cgi-bin/hgTracks?position=chrX:8720970-8731270	"CG32710,Lim1,CG12075,"	"-11404,-26302,32035,"	 CG32710 	12856	231.2	560.7	727.1	1.65	 // 	0.3179	3.1452	43.9555
1454	chr2R	20467760	20468050	20467900	706.5	Intergenic	http://genome.ucsc.edu/cgi-bin/hgTracks?position=chr2R:20462760-20473050	"CG4681,pio,IFa,"	"-596,894,-2243,"	 CG4681 	596	177.8	439.3	706.5	1.99	 // 	0.2517	3.9729	99.2511
1455	chr2L	356950	357270	357110	668.7	CDS	http://genome.ucsc.edu/cgi-bin/hgTracks?position=chr2L:351950-362270	"Ent1,Plc21C,al,"	"0,-10561,21005,"	 Ent1 	758	376.4	700.6	668.7	0.83	 /- 	0.5629	1.7767	90.3478
1456	chr3L	22776160	22776490	22776300	607.5	Intronic	http://genome.ucsc.edu/cgi-bin/hgTracks?position=chr3L:22771160-22781490	"SPoCk,CG14448,jim,"	"0,5238,12776,"	 CG14448 	5238	148.9	543.7	607.5	2.03	 // 	0.2451	4.0793	93.2901
1457	chr3R	26441950	26442270	26442120	607	Intergenic	http://genome.ucsc.edu/cgi-bin/hgTracks?position=chr3R:26436950-26447270	"CG31016,PH4alphaNE3,CG2267,"	"-8248,-10254,10841,"	 CG31016 	10204	3709.3	1811.9	607	-2.61	 \\ 	6.1111	0.1636	18.1281
1458	chr3R	2630350	2630900	2630730	605.8	Intergenic	http://genome.ucsc.edu/cgi-bin/hgTracks?position=chr3R:2625350-2635900	"Dfd,Scr,Ama,"	"-2577,18111,-39747,"	 Dfd 	13173	242.3	506.1	605.8	1.32	 // 	0.3999	2.5004	32.1457
1459	chr3L	11689510	11689820	11689680	667.6	Promoter	http://genome.ucsc.edu/cgi-bin/hgTracks?position=chr3L:11684510-11694820	"CG11652,CG6053,CG11658,"	"0,757,3507,"	 CG11652 	137	311.9	787.5	667.6	1.1	 /\ 	0.4673	2.1401	120.7429
1460	chr2L	21099110	21099450	21099270	628.7	CDS	http://genome.ucsc.edu/cgi-bin/hgTracks?position=chr2L:21094110-21104450	"CG12050,CG34136,CG9257,"	"0,-338,3468,"	 CG34136 	2349	540.9	697.4	628.7	0.22	 /- 	0.8603	1.1623	26.578
1461	chr2L	13214240	13214550	13214370	603.5	CDS	http://genome.ucsc.edu/cgi-bin/hgTracks?position=chr2L:13209240-13219550	"kek4,CG9426,CG15482,"	"0,1919,-2556,"	 kek4 	782	889.2	785.9	603.5	-0.56	 -\ 	1.4732	0.6788	86.0108
1462	chr2L	519070	519410	519240	636.7	Intergenic	http://genome.ucsc.edu/cgi-bin/hgTracks?position=chr2L:514070-524410	"ush,lwr,Spp,"	"4226,21994,23535,"	 ush 	4226	51.9	339.2	636.7	3.62	 // 	0.0815	12.2758	80.8581
1463	chr3L	19026680	19026990	19026830	602.4	Intronic	http://genome.ucsc.edu/cgi-bin/hgTracks?position=chr3L:19021680-19031990	"nkd,Acp76A,CG3797,"	"0,17060,26038,"	 nkd 	11601	10.4	205.6	602.4	5.85	 // 	0.0172	58.0702	244.1929
1464	chr2L	4838720	4839020	4838870	712.2	Promoter	http://genome.ucsc.edu/cgi-bin/hgTracks?position=chr2L:4833720-4844020	"CG12194,CG15626,CG2950,"	"432,-874,3224,"	 CG12194 	432	562.4	714.4	712.2	0.34	 /- 	0.7896	1.2664	129.075
1465	chr3L	1645910	1646220	1646080	600.1	CDS	http://genome.ucsc.edu/cgi-bin/hgTracks?position=chr3L:1640910-1651220	"CG17249,CG13919,alphaCop,"	"0,-143,-867,"	 CG13919 	539	2627.4	2049.8	600.1	-2.13	 \\ 	4.3783	0.2284	39.7115
1466	chr3R	4751960	4752260	4752110	665.9	Intronic	http://genome.ucsc.edu/cgi-bin/hgTracks?position=chr3R:4746960-4757260	"pyd,osk,CG11963,"	"0,8742,12294,"	 pyd 	4868	183	527.8	665.9	1.86	 // 	0.2748	3.6384	28.3899
1467	chrX	19401650	19401960	19401800	641.9	CDS	http://genome.ucsc.edu/cgi-bin/hgTracks?position=chrX:19396650-19406960	"Pfrx,CG14200,l(1)G0156,"	"0,2178,11347,"	 Pfrx 	1839	929.9	1060.4	641.9	-0.53	 -\ 	1.4488	0.6902	213.2198
1468	chr2L	8384740	8385040	8384900	707.6	UTR5	http://genome.ucsc.edu/cgi-bin/hgTracks?position=chr2L:8379740-8390040	"CG13384,CG13393,CG17295,"	"0,-768,-1243,"	 CG13384 	434	349.7	740.3	707.6	1.02	 /- 	0.4942	2.0234	60.5861
1469	chr3R	17465000	17465300	17465160	681.9	Intronic	http://genome.ucsc.edu/cgi-bin/hgTracks?position=chr3R:17460000-17470300	"E2f,InR,CG6353,"	"0,-20117,21747,"	 E2f 	1333	266	740.3	681.9	1.36	 /\ 	0.3901	2.5635	36.4429
1470	chr2R	15518240	15518560	15518370	598.4	Promoter	http://genome.ucsc.edu/cgi-bin/hgTracks?position=chr2R:15513240-15523560	"sm,CG18367,CG15124,"	"0,5794,12172,"	 sm 	484	85.2	402.8	598.4	2.81	 // 	0.1424	7.0224	184.9641
1471	chr2L	22046070	22046370	22046230	648.2	Intergenic	http://genome.ucsc.edu/cgi-bin/hgTracks?position=chr2L:22041070-22051370	"CG31601,CG41434,CG34173,"	"-3196,-7260,7652,"	 CG31601 	3196	515.7	784.9	648.2	0.33	 /\ 	0.7957	1.2568	24.5403
1472	chr2R	3906350	3906690	3906530	597.2	Intergenic	http://genome.ucsc.edu/cgi-bin/hgTracks?position=chr2R:3901350-3911690	"CG14762,Odc2,Odc1,"	"-5271,-9961,-12352,"	 CG14762 	5271	157.8	431.4	597.2	1.92	 // 	0.2643	3.7842	276.4677
1473	chr2L	4687280	4687580	4687440	613.3	Promoter	http://genome.ucsc.edu/cgi-bin/hgTracks?position=chr2L:4682280-4692580	"CG15634,CG11929,CG3251,"	"72,-205,1619,"	 CG15634 	72	827.7	1057.2	613.3	-0.43	 /\ 	1.3496	0.741	8.4342
1474	chr2R	2895560	2895860	2895720	685.9	CDS	http://genome.ucsc.edu/cgi-bin/hgTracks?position=chr2R:2890560-2900860	"Tsp42Ec,Tsp42Ed,Tsp42Eb,"	"0,1644,-2193,"	 Tsp42Ec 	1769	354.9	577.6	685.9	0.95	 // 	0.5174	1.9326	32.2544
1475	chr3L	9003530	9004040	9003880	596.1	Intergenic	http://genome.ucsc.edu/cgi-bin/hgTracks?position=chr3L:8998530-9009040	"CG5194,Doc2,Doc3,"	"-929,1899,-3529,"	 CG5194 	929	243	505	596.1	1.29	 // 	0.4077	2.4527	46.8767
1476	chrX	3741370	3741660	3741510	644.2	Intronic	http://genome.ucsc.edu/cgi-bin/hgTracks?position=chrX:3736370-3746660	"ec,yin,CG2901,"	"0,15485,-16597,"	 ec 	1400	240.1	509.8	644.2	1.42	 // 	0.3727	2.6832	88.8887
1477	chrX	8188100	8188420	8188280	766.6	Intronic	http://genome.ucsc.edu/cgi-bin/hgTracks?position=chrX:8183100-8193420	"nAcRalpha-7E,CG1636,CG15343,"	"0,-18827,-21040,"	 CG1636 	20831	1054.4	798.6	766.6	-0.46	 \- 	1.3755	0.727	14.6829
1478	chr3R	628200	628510	628350	636.7	Intergenic	http://genome.ucsc.edu/cgi-bin/hgTracks?position=chr3R:623200-633510	"CG14656,Hus1-like,CG17735,"	"-905,5733,-7506,"	 CG14656 	905	106	380.5	636.7	2.59	 // 	0.1664	6.0091	121.3617
1479	chrXHet	68230	68530	68390	678.5	CDS	http://genome.ucsc.edu/cgi-bin/hgTracks?position=chrXHet:63230-73530	"CG17159,su(f),CG17169,"	"0,804,-4041,"	 su(f) 	804	412.7	860.6	678.5	0.72	 /\ 	0.6083	1.6439	49.5295
1480	chr2L	7539980	7540290	7540120	651.6	Intronic	http://genome.ucsc.edu/cgi-bin/hgTracks?position=chr2L:7534980-7545290	"Rapgap1,CG13791,Spn7,"	"0,38112,41811,"	 Rapgap1 	4303	280.8	503.5	651.6	1.21	 // 	0.431	2.3203	21.2197
1481	chr3R	17122070	17122390	17122250	593.8	Intergenic	http://genome.ucsc.edu/cgi-bin/hgTracks?position=chr3R:17117070-17127390	"SIFR,CG17298,CG3301,"	"-2530,-12473,-20277,"	 SIFR 	2530	144.5	376.3	593.8	2.04	 // 	0.2433	4.1098	709.8243
1482	chr2L	9568100	9568410	9568240	685.3	Intergenic	http://genome.ucsc.edu/cgi-bin/hgTracks?position=chr2L:9563100-9573410	"CG3838,jp,CG4389,"	"651,-1490,5322,"	 CG3838 	651	395.7	669.3	685.3	0.79	 /- 	0.5773	1.7321	168.5412
1483	chr3L	11350390	11350680	11350510	948.5	Intergenic	http://genome.ucsc.edu/cgi-bin/hgTracks?position=chr3L:11345390-11355680	"CG6163,CG6168,CG11726,"	"4575,-35691,37360,"	 CG6163 	7475	209	598.8	948.5	2.18	 // 	0.2203	4.5393	146.5809
1484	chrX	2302120	2302430	2302250	688.8	Intergenic	http://genome.ucsc.edu/cgi-bin/hgTracks?position=chrX:2297120-2307430	"CG12496,CG32797,gt,"	"1139,16879,18889,"	 CG12496 	2682	328.2	561.2	688.8	1.07	 // 	0.4766	2.0983	120.3642
1485	chr3L	19915300	19915600	19915430	828.4	CDS	http://genome.ucsc.edu/cgi-bin/hgTracks?position=chr3L:19910300-19920600	"Su(z)12,CG7770,Grasp65,"	"0,1362,2730,"	 Su(z)12 	877	1238.1	1122.4	828.4	-0.58	 -\ 	1.4947	0.669	51.8491
1486	chr3R	17432350	17432840	17432690	591.5	Intronic	http://genome.ucsc.edu/cgi-bin/hgTracks?position=chr3R:17427350-17437840	"InR,E2f,CG15498,"	"0,13335,-37819,"	 InR 	12068	43.7	303.1	591.5	3.76	 // 	0.0739	13.5307	151.3257
1487	chr3L	10670370	10670670	10670520	655.6	Intronic	http://genome.ucsc.edu/cgi-bin/hgTracks?position=chr3L:10665370-10675670	"simj,CG32068,CG11811,"	"0,-12986,13596,"	 simj 	12678	113.4	557	655.6	2.53	 // 	0.1729	5.7829	24.0101
1488	chr2L	21344750	21345040	21344900	640.7	Intronic	http://genome.ucsc.edu/cgi-bin/hgTracks?position=chr2L:21339750-21350040	"Tsp39D,dimm,dtr,"	"0,-4553,16315,"	 Tsp39D 	298	148.2	566	640.7	2.11	 // 	0.2313	4.3236	109.776
1489	chr3L	22524560	22524860	22524700	690.5	Intergenic	http://genome.ucsc.edu/cgi-bin/hgTracks?position=chr3L:22519560-22529860	"CG11404,Trxr-2,CG12377,"	"16836,18625,-26367,"	 CG11404 	16836	136.3	361.4	690.5	2.34	 // 	0.1975	5.0646	25.2806
1490	chr2L	91190	91800	91360	588.1	Intergenic	http://genome.ucsc.edu/cgi-bin/hgTracks?position=chr2L:86190-96800	"CG11376,net,CG11377,"	"3391,-3978,11021,"	 CG11376 	3391	57.8	316.4	588.1	3.34	 // 	0.0983	10.1754	157.5542
1491	chr2L	12089420	12089720	12089560	587.5	Intergenic	http://genome.ucsc.edu/cgi-bin/hgTracks?position=chr2L:12084420-12094720	"prd,CG5325,CG6712,"	"-3768,4210,5608,"	 prd 	3768	1100.3	768.4	587.5	-0.91	 \- 	1.8728	0.5339	30.945
1492	chr2R	10319410	10319980	10319540	586.4	CDS	http://genome.ucsc.edu/cgi-bin/hgTracks?position=chr2R:10314410-10324980	"phyl,CG17386,CG17388,"	"0,-8388,10203,"	 phyl 	300	1341.9	905.7	586.4	-1.19	 \\ 	2.2884	0.437	121.8224
1493	chr2L	7491360	7491650	7491510	655	Intronic	http://genome.ucsc.edu/cgi-bin/hgTracks?position=chr2L:7486360-7496650	"CG6630,Pbprp5,Rapgap1,"	"0,5274,6294,"	 CG6630 	4109	269.7	499.7	655	1.28	 // 	0.4118	2.4286	55.1388
1494	chr3R	480670	480970	480810	672.8	Intronic	http://genome.ucsc.edu/cgi-bin/hgTracks?position=chr3R:475670-485970	"CG12001,Karybeta3,CG31531,"	"0,-450,4494,"	 CG12001 	261	241.6	678.3	672.8	1.48	 /- 	0.3591	2.7851	41.2841
1495	chr3R	212770	213060	212910	684.8	Intergenic	http://genome.ucsc.edu/cgi-bin/hgTracks?position=chr3R:207770-218060	"Cont,CG14646,CG11739,"	"-169,3186,-5978,"	 CG14646 	3186	406	527.3	684.8	0.75	 // 	0.593	1.6864	150.1732
1496	chr3L	4281920	4282240	4282070	597.8	CDS	http://genome.ucsc.edu/cgi-bin/hgTracks?position=chr3L:4276920-4287240	"CG11583,CG1311,CG11582,"	"0,-452,997,"	 CG11583 	728	631.3	1005.8	597.8	-0.08	 /\ 	1.056	0.947	42.0509
1497	chrX	17401580	17401910	17401750	584.1	Intergenic	http://genome.ucsc.edu/cgi-bin/hgTracks?position=chrX:17396580-17406910	"CG8557,CG12432,CG8568,"	"-920,25110,-55174,"	 CG8557 	920	153.4	332.8	584.1	1.93	 // 	0.2626	3.8081	107.4918
1498	chr2L	4055750	4056060	4055890	583.5	Intronic	http://genome.ucsc.edu/cgi-bin/hgTracks?position=chr2L:4050750-4061060	"ed,CG10039,CG15423,"	"0,-46891,-49323,"	 ed 	24512	74.1	384.7	583.5	2.98	 // 	0.127	7.8751	116.2129
1499	chr3R	17356470	17357020	17356650	582.9	Intergenic	http://genome.ucsc.edu/cgi-bin/hgTracks?position=chr3R:17351470-17362020	"CG15499,CG7956,slou,"	"569,-3231,17724,"	 CG15499 	1239	97.1	274	582.9	2.59	 // 	0.1665	6.0056	42.0946
1500	chr2L	20916740	20917300	20917120	582.4	UTR5	http://genome.ucsc.edu/cgi-bin/hgTracks?position=chr2L:20911740-20922300	"CG9339,Mtp,RPA2,"	"0,1970,7854,"	 CG9339 	334	108.2	332.8	582.4	2.43	 // 	0.1858	5.3833	71.4406
1501	chr2L	518070	518370	518260	826.1	Intergenic	http://genome.ucsc.edu/cgi-bin/hgTracks?position=chr2L:513070-523370	"ush,lwr,Spp,"	"5206,22974,24515,"	 ush 	5206	320.1	699	826.1	1.37	 // 	0.3875	2.5807	167.5743
1502	chr2R	17227960	17228260	17228100	615.5	CDS	http://genome.ucsc.edu/cgi-bin/hgTracks?position=chr2R:17222960-17233260	"dom,CG15666,CG9822,"	"0,1389,6279,"	 CG15666 	1389	523.9	799.2	615.5	0.23	 /\ 	0.851	1.175	50.6855
1503	chr2R	7522270	7522560	7522410	697.4	Intergenic	http://genome.ucsc.edu/cgi-bin/hgTracks?position=chr2R:7517270-7527560	"CG9005,CG9003,Egm,"	"-2335,7361,-15895,"	 CG9005 	2335	80.8	442.5	697.4	3.11	 // 	0.1158	8.6344	41.593
1504	chr3R	10287760	10288060	10287900	649.3	Intronic	http://genome.ucsc.edu/cgi-bin/hgTracks?position=chr3R:10282760-10293060	"cv-c,CG34388,HtrA2,"	"0,-40310,47715,"	 cv-c 	19161	383.1	574.5	649.3	0.76	 /- 	0.59	1.695	63.0402
1505	chr3R	4030920	4031230	4031080	711.7	Intergenic	http://genome.ucsc.edu/cgi-bin/hgTracks?position=chr3R:4025920-4036230	"CG33779,CG7800,CG18249,"	"-536,12619,14810,"	 CG33779 	536	359.4	555.9	711.7	0.99	 // 	0.505	1.9803	132.8064
1506	chr2L	21161470	21161930	21161660	580.1	CDS	http://genome.ucsc.edu/cgi-bin/hgTracks?position=chr2L:21156470-21166930	"CG9247,CG9248,CG9246,"	"0,-876,1950,"	 CG9247 	1427	2635.6	1882.4	580.1	-2.18	 \\ 	4.5435	0.2201	30.8071
1507	chr2RHet	2782320	2782630	2782460	651	Intronic	http://genome.ucsc.edu/cgi-bin/hgTracks?position=chr2RHet:2777320-2787630	"CG17514,CG41312,CG40103,"	"0,-7194,59886,"	 CG17514 	6599	345.3	409.7	651	0.91	 -/ 	0.5304	1.8854	16.4255
1508	chr3R	21808970	21809270	21809130	611.5	Intronic	http://genome.ucsc.edu/cgi-bin/hgTracks?position=chr3R:21803970-21814270	"Nf1,CG42261,HLHmdelta,"	"0,-2111,14212,"	 Nf1 	396	249	635.4	611.5	1.3	 /- 	0.4071	2.4564	144.9112
1509	chrX	6941200	6941500	6941350	675.6	Intergenic	http://genome.ucsc.edu/cgi-bin/hgTracks?position=chrX:6936200-6946500	"nullo,CG14427,CG12541,"	"2160,-5548,-11312,"	 nullo 	2160	930.6	823.5	675.6	-0.46	 -- 	1.3775	0.726	6.2647
1510	chr3R	22711530	22711820	22711670	671	Intronic	http://genome.ucsc.edu/cgi-bin/hgTracks?position=chr3R:22706530-22716820	"T48,ro,CG5500,"	"0,-4777,-5489,"	 T48 	4215	86	395.3	671	2.96	 // 	0.1281	7.8072	17.0607
1511	chr2L	12730730	12731030	12730880	686.5	CDS	http://genome.ucsc.edu/cgi-bin/hgTracks?position=chr2L:12725730-12736030	"MRP,CG5792,CG5787,"	"0,-8923,-18412,"	 MRP 	8604	823.2	922.1	686.5	-0.26	 -\ 	1.1992	0.8339	44.4348
1512	chr2L	4354790	4355100	4354940	624.7	Intergenic	http://genome.ucsc.edu/cgi-bin/hgTracks?position=chr2L:4349790-4360100	"CG15429,Traf4,Atet,"	"-910,7608,-9170,"	 CG15429 	1966	455.7	678.9	624.7	0.46	 /- 	0.7295	1.3709	27.2436
1513	chr3L	3304730	3305040	3304870	656.2	Intronic	http://genome.ucsc.edu/cgi-bin/hgTracks?position=chr3L:3299730-3310040	"ZnT63C,CG14968,CG12009,"	"0,-1762,-5907,"	 ZnT63C 	1149	486.1	731.9	656.2	0.43	 /- 	0.7408	1.3499	58.9011
1514	chr3R	21463310	21463630	21463470	626.4	Promoter	http://genome.ucsc.edu/cgi-bin/hgTracks?position=chr3R:21458310-21468630	"jigr1,CG4685,CG4673,"	"78,-10827,-13088,"	 jigr1 	78	268.2	564.4	626.4	1.22	 // 	0.4282	2.3354	181.6066
1515	chr3R	9795470	9795770	9795620	646.4	Intronic	http://genome.ucsc.edu/cgi-bin/hgTracks?position=chr3R:9790470-9800770	"rdx,Orc2,CG9925,"	"0,-2817,-5729,"	 rdx 	1900	218.6	621.1	646.4	1.56	 /- 	0.3381	2.9574	83.4767
1516	chr2R	15143060	15143360	15143210	671.6	Intergenic	http://genome.ucsc.edu/cgi-bin/hgTracks?position=chr2R:15138060-15148360	"CG33453,CG33454,CG7229,"	"-2520,-4039,4208,"	 CG33453 	2520	434.9	798.1	671.6	0.63	 /\ 	0.6476	1.5441	24.1438
1517	chr3L	4189790	4190100	4189930	577.2	UTR5	http://genome.ucsc.edu/cgi-bin/hgTracks?position=chr3L:4184790-4195100	"CG18675,tipE,VhaM9.7-1,"	"0,0,-3114,"	 tipE 	1401	157.1	541.6	577.2	1.88	 // 	0.2721	3.6746	200.6746
1518	chr3R	19989630	19989940	19989770	634.4	Promoter	http://genome.ucsc.edu/cgi-bin/hgTracks?position=chr3R:19984630-19994940	"Apc2,mRpS24,CG6182,"	"0,-524,-831,"	 Apc2 	81	94.1	368.3	634.4	2.75	 // 	0.1483	6.7419	179.5422
1519	chr3R	2935550	2935830	2935680	585.2	Intronic	http://genome.ucsc.edu/cgi-bin/hgTracks?position=chr3R:2930550-2940830	"Alh,Mlp84B,CG10098,"	"0,4092,14591,"	 Alh 	1541	62.2	531.5	585.2	3.23	 // 	0.1064	9.4026	246.3573
1520	chr3R	8073850	8074370	8074210	576.1	Intergenic	http://genome.ucsc.edu/cgi-bin/hgTracks?position=chr3R:8068850-8079370	"CG3942,Cyp313a3,svp,"	"5698,-9379,10260,"	 CG3942 	5698	20	222.6	576.1	4.84	 // 	0.0347	28.7951	83.3473
1521	chrX	8108940	8109250	8109100	849.5	Intronic	http://genome.ucsc.edu/cgi-bin/hgTracks?position=chrX:8103940-8114250	"sdt,CG2147,sni,"	"0,25616,26430,"	 sdt 	1061	426.8	589.3	849.5	0.99	 // 	0.5024	1.9905	71.536
1522	chr2L	14483410	14483720	14483580	598.4	Intergenic	http://genome.ucsc.edu/cgi-bin/hgTracks?position=chr2L:14478410-14488720	"noc,CG15283,CG33648,"	"7281,-32764,41345,"	 noc 	7281	1550.8	1270.3	598.4	-1.37	 -\ 	2.5917	0.3858	21.7076
1523	chr3L	15763800	15764090	15763940	643	Intergenic	http://genome.ucsc.edu/cgi-bin/hgTracks?position=chr3L:15758800-15769090	"CG6244,CG13445,CG6151,"	"37577,38657,39272,"	 CG6244 	37577	199.3	394.3	643	1.69	 // 	0.31	3.226	15.6661
1524	chr3R	15157900	15158230	15158070	596.1	Intergenic	http://genome.ucsc.edu/cgi-bin/hgTracks?position=chr3R:15152900-15163230	"Dl,Ino80,CG3581,"	"-6135,36646,41408,"	 Dl 	6135	369	510.9	596.1	0.69	 // 	0.619	1.6154	91.4664
1525	chr2R	14117190	14117480	14117330	657.3	Intergenic	http://genome.ucsc.edu/cgi-bin/hgTracks?position=chr2R:14112190-14122480	"fj,CG30114,CG33958,"	"2937,-21527,-36989,"	 fj 	2937	157.8	469	657.3	2.06	 // 	0.2401	4.1648	38.5155
1526	chr2L	5879390	5879680	5879540	657.3	Promoter	http://genome.ucsc.edu/cgi-bin/hgTracks?position=chr2L:5874390-5884680	"CG8965,CG9029,Acp26Ab,"	"-59,6479,12757,"	 CG8965 	59	99.3	484.4	657.3	2.73	 // 	0.1511	6.6202	105.2814
1527	chrX	4862210	4862510	4862370	649.9	Intergenic	http://genome.ucsc.edu/cgi-bin/hgTracks?position=chrX:4857210-4867510	"SIP3,Ptp4E,CG12680,"	"-7337,-12912,29201,"	 SIP3 	7337	529	599.9	649.9	0.3	 -- 	0.8141	1.2284	8.082
1528	chr3R	4666700	4667210	4666850	574.9	Intronic	http://genome.ucsc.edu/cgi-bin/hgTracks?position=chr3R:4661700-4672210	"pyd,CG8379,CG9836,"	"0,-13843,-16955,"	 pyd 	5134	171.9	489.7	574.9	1.74	 // 	0.299	3.3445	115.9892
1529	chr2R	10642980	10643560	10643400	572.6	UTR5	http://genome.ucsc.edu/cgi-bin/hgTracks?position=chr2R:10637980-10648560	"CG10151,CG12859,CG10153,"	"0,625,1165,"	 CG10151 	303	572.8	752.5	572.6	0	 /\ 	1.0002	0.9998	32.8984
1530	chr3R	8209990	8210300	8210130	610.4	Promoter	http://genome.ucsc.edu/cgi-bin/hgTracks?position=chr3R:8204990-8215300	"CG17639,CG10035,CG34402,"	"0,-1718,1840,"	 CG17639 	62	485.3	836.3	610.4	0.33	 /\ 	0.7951	1.2577	37.2538
1531	chr3R	5074510	5074800	5074650	625.3	CDS	http://genome.ucsc.edu/cgi-bin/hgTracks?position=chr3R:5069510-5079800	"CG8420,CG16733,CG9746,"	"0,2924,-3110,"	 CG8420 	1478	1211.5	1065.7	625.3	-0.95	 -\ 	1.9375	0.5161	35.003
1532	chr3R	5928940	5929240	5929100	606.4	CDS	http://genome.ucsc.edu/cgi-bin/hgTracks?position=chr3R:5923940-5934240	"Fmr1,CG3940,CG6208,"	"0,9167,17144,"	 Fmr1 	4933	98.5	657.7	606.4	2.62	 /\ 	0.1625	6.1533	126.8062
1533	chr2R	17432160	17432460	17432310	806.6	Intronic	http://genome.ucsc.edu/cgi-bin/hgTracks?position=chr2R:17427160-17437460	"Egfr,CG30283,CG33226,"	"0,-4232,-5512,"	 Egfr 	2763	583.1	721.3	806.6	0.47	 /- 	0.7229	1.3832	72.7758
1534	chr2R	8791300	8791630	8791480	622.4	Intergenic	http://genome.ucsc.edu/cgi-bin/hgTracks?position=chr2R:8786300-8796630	"vg,NAT1,CG13319,"	"-4580,12021,19928,"	 NAT1 	12021	195.6	589.8	622.4	1.67	 /- 	0.3143	3.1818	89.2894
1535	chrX	8544720	8545040	8544900	570.9	Intergenic	http://genome.ucsc.edu/cgi-bin/hgTracks?position=chrX:8539720-8550040	"CG12772,CG11284,Ppt1,"	"26195,30714,37755,"	 CG12772 	26195	210.4	539.5	570.9	1.44	 /- 	0.3686	2.7131	255.9816
1536	chr2R	11787320	11787620	11787470	619.6	Intronic	http://genome.ucsc.edu/cgi-bin/hgTracks?position=chr2R:11782320-11792620	"sli,CG33463,CG8291,"	"0,-3538,23074,"	 CG33463 	3538	491.3	932.2	619.6	0.33	 /\ 	0.7929	1.2612	47.1401
1537	chr3R	4682630	4682940	4682770	695.6	Intronic	http://genome.ucsc.edu/cgi-bin/hgTracks?position=chr3R:4677630-4687940	"pyd,CG9731,CG8379,"	"0,4945,-29763,"	 pyd 	613	74.8	354	695.6	3.21	 // 	0.1076	9.2953	55.4358
1538	chr2L	18990000	18990310	18990130	625.3	Promoter	http://genome.ucsc.edu/cgi-bin/hgTracks?position=chr2L:18985000-18995310	"CG15170,CG15169,CG15168,"	"0,944,-1840,"	 CG15170 	97	229	611.6	625.3	1.45	 /- 	0.3662	2.731	24.9367
1539	chr3L	6169160	6169460	6169330	579.5	CDS	http://genome.ucsc.edu/cgi-bin/hgTracks?position=chr3L:6164160-6174460	"CG7376,CG10289,CG10274,"	"0,-2364,2448,"	 CG7376 	1983	803.2	1070.5	579.5	-0.47	 /\ 	1.386	0.7215	25.1928
1540	chr3L	20557970	20558260	20558110	601.8	Intergenic	http://genome.ucsc.edu/cgi-bin/hgTracks?position=chr3L:20552970-20563260	"CG4786,CG13250,knrl,"	"-24596,-29675,32130,"	 CG4786 	24596	1349.3	982	601.8	-1.16	 \\ 	2.242	0.446	9.9013
1541	chrX	6881170	6881470	6881330	653.9	Intergenic	http://genome.ucsc.edu/cgi-bin/hgTracks?position=chrX:6876170-6886470	"CG14430,inx7,ogre,"	"-94,4313,-5599,"	 CG14430 	808	123.7	369.9	653.9	2.4	 // 	0.1892	5.2842	42.2707
1542	chr3L	137910	138210	138050	607.5	Intronic	http://genome.ucsc.edu/cgi-bin/hgTracks?position=chr3L:132910-143210	"Pk61C,CG6845,CG7051,"	"0,8402,11624,"	 Pk61C 	3039	75.6	333.9	607.5	3.01	 // 	0.1244	8.0385	93.317
1543	chr3L	1572510	1572830	1572630	565.8	CDS	http://genome.ucsc.edu/cgi-bin/hgTracks?position=chr3L:1567510-1577830	"CG12004,CG7879,CG12003,"	"0,-4022,-4828,"	 CG12004 	730	818	1263.9	565.8	-0.53	 /\ 	1.4458	0.6916	38.5077
1544	chr2R	19465530	19465860	19465680	565.2	Intronic	http://genome.ucsc.edu/cgi-bin/hgTracks?position=chr2R:19460530-19470860	"apt,CG30184,Pi3K59F,"	"0,-13407,-14110,"	 apt 	2934	434.9	543.7	565.2	0.38	 /- 	0.7695	1.2995	32.0415
1545	chr3L	16036580	16036890	16036730	587.5	Intronic	http://genome.ucsc.edu/cgi-bin/hgTracks?position=chr3L:16031580-16041890	"th,CG5895,Mbs,"	"0,-6401,8337,"	 th 	1065	39.3	303.7	587.5	3.9	 // 	0.0668	14.9606	293.9107
1546	chr2R	11731090	11731390	11731250	669.9	Intergenic	http://genome.ucsc.edu/cgi-bin/hgTracks?position=chr2R:11726090-11736390	"CG8249,tun,Poxn,"	"344,4860,-8970,"	 CG8249 	3615	123.7	429.8	669.9	2.44	 // 	0.1847	5.4137	28.2796
1547	chr2R	20988180	20988500	20988320	565.2	Intronic	http://genome.ucsc.edu/cgi-bin/hgTracks?position=chr2R:20983180-20993500	"Tkr,gol,CG30430,"	"0,-16477,28634,"	 Tkr 	1632	31.9	286.7	565.2	4.14	 // 	0.0564	17.7395	91.9412
1548	chr2R	10221280	10221590	10221450	626.4	Intronic	http://genome.ucsc.edu/cgi-bin/hgTracks?position=chr2R:10216280-10226590	"CG34379,CG8613,CG8617,"	"0,18293,21822,"	 CG34379 	1551	114.1	491.8	626.4	2.46	 // 	0.1822	5.4897	73.8377
1549	chr2R	9480040	9480340	9480170	603.5	Intronic	http://genome.ucsc.edu/cgi-bin/hgTracks?position=chr2R:9475040-9485340	"CG6191,CG6197,CG18369,"	"0,983,4011,"	 CG6191 	671	417.2	377.3	603.5	0.53	 -/ 	0.6912	1.4468	84.4886
1550	chrX	10658050	10658350	10658200	635.6	Promoter	http://genome.ucsc.edu/cgi-bin/hgTracks?position=chrX:10653050-10663350	"Tango5,Atg8a,CG1826,"	"0,700,4369,"	 Tango5 	58	283	421.8	635.6	1.17	 // 	0.4453	2.2455	254.4966
1551	chr2R	5328470	5328760	5328620	646.4	Promoter	http://genome.ucsc.edu/cgi-bin/hgTracks?position=chr2R:5323470-5333760	"ced-6,Camta,Pdk,"	"0,4933,-6690,"	 ced-6 	320	72.6	362.5	646.4	3.15	 // 	0.1123	8.9024	31.5266
1552	chr3L	1567790	1568090	1567950	601.2	Intronic	http://genome.ucsc.edu/cgi-bin/hgTracks?position=chr3L:1562790-1573090	"CG7879,CG12003,CG12004,"	"0,-148,1249,"	 CG7879 	658	305.3	511.4	601.2	0.98	 // 	0.5077	1.9695	148.6515
1553	chr2L	21782190	21782500	21782340	561.8	CDS	http://genome.ucsc.edu/cgi-bin/hgTracks?position=chr2L:21777190-21787500	"CG31612,CG11630,CG1416,"	"0,0,-21425,"	 CG11630 	1673	227.5	532.6	561.8	1.3	 /- 	0.4049	2.4696	42.0636
1554	chr2L	8416860	8417170	8416990	618.4	Intronic	http://genome.ucsc.edu/cgi-bin/hgTracks?position=chr2L:8411860-8422170	"Akap200,CG13398,CG13397,"	"0,-1745,-5122,"	 Akap200 	1301	63.7	578.7	618.4	3.28	 // 	0.103	9.7047	429.4463
1555	chr3R	25133270	25133570	25133420	598.4	Intergenic	http://genome.ucsc.edu/cgi-bin/hgTracks?position=chr3R:25128270-25138570	"Cnx99A,CG14506,stg,"	"7544,-10469,-51918,"	 CG14506 	10469	352.7	598.3	598.4	0.76	 /- 	0.5894	1.6966	66.1332
1556	chr2R	5862610	5863100	5862890	558.3	Intergenic	http://genome.ucsc.edu/cgi-bin/hgTracks?position=chr2R:5857610-5868100	"CG12134,eve,Adam,"	"-2595,3855,-4480,"	 eve 	3855	431.2	703.2	558.3	0.37	 /\ 	0.7724	1.2947	55.7542
1557	chr3R	17462870	17463180	17463030	585.2	Intronic	http://genome.ucsc.edu/cgi-bin/hgTracks?position=chr3R:17457870-17468180	"E2f,InR,CG6353,"	"0,-17987,23877,"	 E2f 	797	191.2	359.3	585.2	1.61	 // 	0.3267	3.0613	83.7271
1558	chrX	16228300	16228600	16228460	630.4	Intronic	http://genome.ucsc.edu/cgi-bin/hgTracks?position=chrX:16223300-16233600	"Dsp1,CG9921,CG9919,"	"0,-2138,-3687,"	 Dsp1 	816	240.1	624.3	630.4	1.39	 /- 	0.3808	2.626	112.2108
1559	chr3R	9961530	9961830	9961680	633.9	Intergenic	http://genome.ucsc.edu/cgi-bin/hgTracks?position=chr3R:9956530-9966830	"CG14356,RpII140,140up,"	"-3889,-6132,-10428,"	 CG14356 	3889	1154.4	844.7	633.9	-0.86	 \- 	1.8213	0.5491	8.5346
1560	chr2R	21013460	21013760	21013610	619	Intronic	http://genome.ucsc.edu/cgi-bin/hgTracks?position=chr2R:21008460-21018760	"Tkr,CG30430,gol,"	"0,3344,-41767,"	 CG30430 	3344	383.1	527.8	619	0.69	 // 	0.6189	1.6158	14.7707
1561	chr3R	7584610	7584900	7584760	631	Intronic	http://genome.ucsc.edu/cgi-bin/hgTracks?position=chr3R:7579610-7589900	"Lk6,CG6923,l(3)neo38,"	"0,-9574,9574,"	 Lk6 	1040	37.8	369.9	631	4.06	 // 	0.0599	16.6978	204.7511
1562	chr2L	20325930	20326230	20326070	657.3	Intronic	http://genome.ucsc.edu/cgi-bin/hgTracks?position=chr2L:20320930-20331230	"spir,La,rtGEF,"	"0,22320,24365,"	 spir 	14834	227.5	496	657.3	1.53	 // 	0.3461	2.8896	18.0903
1563	chrX	311320	311650	311460	556.6	Intronic	http://genome.ucsc.edu/cgi-bin/hgTracks?position=chrX:306320-316650	"CG32816,l(1)sc,pcl,"	"0,-6610,18711,"	 l(1)sc 	7705	8.9	170.1	556.6	5.95	 // 	0.016	62.6015	150.5116
1564	chr2R	4521310	4521600	4521460	688.8	Intergenic	http://genome.ucsc.edu/cgi-bin/hgTracks?position=chr2R:4516310-4526600	"CG8635,CG14749,CG8734,"	"-1993,-3769,-6371,"	 CG8635 	1993	120.8	447.8	688.8	2.51	 // 	0.1754	5.7029	15.5437
1565	chr3L	13584290	13584590	13584440	554.9	Intronic	http://genome.ucsc.edu/cgi-bin/hgTracks?position=chr3L:13579290-13589590	"bru-3,CG10710,CG10743,"	"0,-71739,-75064,"	 CG10710 	71739	1772.4	893	554.9	-1.68	 \- 	3.194	0.3131	17.3051
1566	chr2R	18400550	18400860	18400690	593.2	Intronic	http://genome.ucsc.edu/cgi-bin/hgTracks?position=chr2R:18395550-18405860	"px,CG4610,CG4554,"	"0,-18890,-21152,"	 CG4610 	20972	175.6	321.1	593.2	1.76	 // 	0.296	3.3782	34.4651
1567	chr3L	22921200	22921500	22921370	627	Intergenic	http://genome.ucsc.edu/cgi-bin/hgTracks?position=chr3L:22916200-22926500	"CG12768,Mes2,CG11133,"	"-4738,17388,-22800,"	 Mes2 	17388	1259.6	1158.5	627	-1.01	 -\ 	2.009	0.4978	20.8099
1568	chr2L	6178640	6178960	6178800	563.5	Intergenic	http://genome.ucsc.edu/cgi-bin/hgTracks?position=chr2L:6173640-6183960	"CG34380,CG13989,CG31639,"	"11670,-17718,-23712,"	 CG34380 	11670	128.9	265.5	563.5	2.13	 // 	0.2288	4.3706	65.801
1569	chr3R	12717650	12718260	12718070	553.2	Intergenic	http://genome.ucsc.edu/cgi-bin/hgTracks?position=chr3R:12712650-12723260	"CG10349,Abd-B,abd-A,"	"-7238,34861,-62301,"	 CG10349 	12621	89.7	516.7	553.2	2.62	 // 	0.1621	6.1701	93.2676
1570	chr3L	6061400	6061680	6061540	624.7	Intronic	http://genome.ucsc.edu/cgi-bin/hgTracks?position=chr3L:6056400-6066680	"CG42269,CG6602,CG13295,"	"0,3703,5048,"	 CG42269 	1946	1476.7	932.7	624.7	-1.24	 \\ 	2.3639	0.423	47.2727
1571	chr2R	11017060	11017420	11017220	553.2	Intronic	http://genome.ucsc.edu/cgi-bin/hgTracks?position=chr2R:11012060-11022420	"chn,CG34186,CG8089,"	"0,15252,16109,"	 chn 	800	360.8	560.2	553.2	0.62	 /- 	0.6523	1.533	282.2407
1572	chr2L	16286050	16286340	16286190	604.1	Intronic	http://genome.ucsc.edu/cgi-bin/hgTracks?position=chr2L:16281050-16291340	"crp,pkaap,CG17329,"	"0,2101,5093,"	 crp 	1538	75.6	367.3	604.1	3	 // 	0.1251	7.9931	200.1176
1573	chr3L	4168560	4168890	4168690	552	Intergenic	http://genome.ucsc.edu/cgi-bin/hgTracks?position=chr3L:4163560-4173890	"mas,Ero1L,CG18675,"	"-1229,1575,5162,"	 mas 	1229	296.4	535.2	552	0.9	 /- 	0.5369	1.8626	26.328
1574	chr3R	5417740	5418030	5417880	650.4	UTR5	http://genome.ucsc.edu/cgi-bin/hgTracks?position=chr3R:5412740-5423030	"CG8312,bocksbeutel,P58IPK,"	"0,-1171,-2578,"	 CG8312 	848	401.6	709.1	650.4	0.7	 /- 	0.6174	1.6196	38.4626
1575	chr3R	2739910	2740520	2740090	550.3	Intronic	http://genome.ucsc.edu/cgi-bin/hgTracks?position=chr3R:2734910-2745520	"Antp,ftz,Scr,"	"0,-48140,-64204,"	 Antp 	18472	153.4	333.9	550.3	1.84	 // 	0.2787	3.588	32.1423
1576	chr3L	23680960	23681260	23681100	684.2	Intronic	http://genome.ucsc.edu/cgi-bin/hgTracks?position=chr3L:23675960-23686260	"AGO3,CG40298,CG17698,"	"0,38866,49957,"	 CG40298 	38866	179.3	355.1	684.2	1.93	 // 	0.2621	3.8157	11.745
1577	chr2R	1923850	1924150	1923980	611	Intergenic	http://genome.ucsc.edu/cgi-bin/hgTracks?position=chr2R:1918850-1929150	"CG14591,SCAP,CG7861,"	"82,-969,6179,"	 SCAP 	969	655	728.2	611	-0.1	 -- 	1.0721	0.9328	129.7956
1578	chrX	16538260	16538590	16538460	598.4	Intronic	http://genome.ucsc.edu/cgi-bin/hgTracks?position=chrX:16533260-16543590	"mthl1,CG32573,rok,"	"0,6948,-7008,"	 mthl1 	3523	126	429.3	598.4	2.25	 // 	0.2105	4.7505	54.5801
1579	chr3R	14023450	14023780	14023630	608.7	Intronic	http://genome.ucsc.edu/cgi-bin/hgTracks?position=chr3R:14018450-14028780	"Ssdp,CG7985,CG14313,"	"0,2396,-6105,"	 Ssdp 	1687	178.6	488.6	608.7	1.77	 // 	0.2934	3.4086	31.0881
1580	chr3R	12674460	12674770	12674600	568.1	Intergenic	http://genome.ucsc.edu/cgi-bin/hgTracks?position=chr3R:12669460-12679770	"abd-A,CG10349,Glut3,"	"-18831,30849,-58855,"	 abd-A 	18831	51.1	293.1	568.1	3.47	 // 	0.09	11.111	129.7337
1581	chr2R	14766410	14766700	14766550	597.2	Intronic	http://genome.ucsc.edu/cgi-bin/hgTracks?position=chr2R:14761410-14771700	"sano,DptB,Dpt,"	"0,-11148,-12281,"	 sano 	652	1340.4	1241.1	597.2	-1.17	 -\ 	2.2443	0.4456	25.8126
1582	chr2L	2013930	2014240	2014090	548	Intronic	http://genome.ucsc.edu/cgi-bin/hgTracks?position=chr2L:2008930-2019240	"CG4238,Nplp4,CG15353,"	"0,-5235,-6897,"	 CG4238 	3449	178.6	432.4	548	1.62	 // 	0.3258	3.069	285.4771
1583	chr3L	19028960	19029580	19029380	548	Intronic	http://genome.ucsc.edu/cgi-bin/hgTracks?position=chr3L:19023960-19034580	"nkd,Acp76A,CG3797,"	"0,14510,23488,"	 nkd 	9051	26.7	199.8	548	4.36	 // 	0.0487	20.5455	105.6988
1584	chr3L	10959770	10960080	10959940	553.2	Intergenic	http://genome.ucsc.edu/cgi-bin/hgTracks?position=chr3L:10954770-10965080	"CG14147,klu,CG34050,"	"5813,14885,-21740,"	 CG14147 	5813	646.1	837.3	553.2	-0.22	 /\ 	1.168	0.8562	72.1996
1585	chr3R	12541350	12541690	12541490	546.9	Intronic	http://genome.ucsc.edu/cgi-bin/hgTracks?position=chr3R:12536350-12546690	"Ubx,CG31275,CG31498,"	"0,34963,-50030,"	 Ubx 	18858	51.9	445.2	546.9	3.4	 // 	0.0948	10.5442	165.5928
1586	chr3L	416370	416680	416520	614.4	Intergenic	http://genome.ucsc.edu/cgi-bin/hgTracks?position=chr3L:411370-421680	"CG13891,klar,CG13885,"	"16709,17737,-23696,"	 CG13891 	17371	464.6	576.1	614.4	0.4	 /- 	0.7562	1.3225	39.8747
1587	chr3L	14962150	14962460	14962300	593.2	Promoter	http://genome.ucsc.edu/cgi-bin/hgTracks?position=chr3L:14957150-14967460	"Tom,Brd,Ocho,"	"146,3468,5647,"	 Tom 	146	228.2	447.3	593.2	1.38	 // 	0.3847	2.5994	345.6537
1588	chr3R	2915220	2915530	2915400	544.6	Intergenic	http://genome.ucsc.edu/cgi-bin/hgTracks?position=chr3R:2910220-2920530	"alphaTub84B,CG1091,CG14612,"	"-818,-3589,4445,"	 alphaTub84B 	3141	183.8	545.8	544.6	1.57	 /- 	0.3374	2.9637	511.1741
1589	chrX	2197810	2198140	2197950	544.6	Intergenic	http://genome.ucsc.edu/cgi-bin/hgTracks?position=chrX:2192810-2203140	"CG2865,CG34052,CG14050,"	"-11171,17936,20908,"	 CG2865 	11171	169.7	447.3	544.6	1.68	 // 	0.3116	3.2096	66.4221
1590	chr2L	5871430	5871730	5871560	778.6	Intronic	http://genome.ucsc.edu/cgi-bin/hgTracks?position=chr2L:5866430-5876730	"CG8965,CG9029,CG34381,"	"0,14459,-14803,"	 CG8965 	7921	615.7	793.3	778.6	0.34	 /- 	0.7908	1.2645	50.9192
1591	chrX	4320690	4321010	4320870	558.9	Intronic	http://genome.ucsc.edu/cgi-bin/hgTracks?position=chrX:4315690-4326010	"bi,CG32773,CG12688,"	"0,-38586,-43668,"	 bi 	13982	147.5	479.1	558.9	1.92	 // 	0.2638	3.7905	138.807
1592	chr3R	22010160	22010470	22010320	547.5	CDS	http://genome.ucsc.edu/cgi-bin/hgTracks?position=chr3R:22005160-22015470	"CG31323,CG31086,CG6073,"	"0,994,2416,"	 CG31086 	994	3642.6	1894.6	547.5	-2.73	 \\ 	6.6534	0.1503	11.939
1593	chr3R	21461280	21461590	21461430	543.5	Intergenic	http://genome.ucsc.edu/cgi-bin/hgTracks?position=chr3R:21456280-21466590	"jigr1,CG4685,CG4673,"	"2118,-8787,-11048,"	 jigr1 	2118	64.5	352.9	543.5	3.07	 // 	0.1186	8.4306	93.5556
1594	chr2R	11019910	11020450	11020040	542.3	Intronic	http://genome.ucsc.edu/cgi-bin/hgTracks?position=chr2R:11014910-11025450	"chn,CG34186,CG8089,"	"0,12432,13289,"	 chn 	3620	884	708.5	542.3	-0.7	 -- 	1.63	0.6135	157.4023
1595	chr3L	8336420	8336830	8336600	542.3	CDS	http://genome.ucsc.edu/cgi-bin/hgTracks?position=chr3L:8331420-8341830	"DNApol-alpha50,CG7182,CG7083,"	"0,917,-1031,"	 CG7083 	2679	1452.3	1172.8	542.3	-1.42	 -\ 	2.6779	0.3734	33.1183
1596	chrX	18204420	18204760	18204620	573.2	Intergenic	http://genome.ucsc.edu/cgi-bin/hgTracks?position=chrX:18199420-18209760	"os,CG6023,CG6123,"	"-1599,3535,13651,"	 os 	1599	2896.4	1522.5	573.2	-2.34	 \\ 	5.0529	0.1979	35.2116
1597	chr2L	19810450	19810740	19810590	627.6	Intergenic	http://genome.ucsc.edu/cgi-bin/hgTracks?position=chr2L:19805450-19815740	"CG13962,fs(2)ltoPP43,CG13958,"	"3268,-14741,16683,"	 CG13962 	3727	151.2	484.9	627.6	2.05	 // 	0.2409	4.1517	137.0729
1598	chrX	9625700	9626000	9625850	641.9	Intronic	http://genome.ucsc.edu/cgi-bin/hgTracks?position=chrX:9620700-9631000	"Sp1,btd,CG1354,"	"0,-34244,46928,"	 Sp1 	1671	74.8	273.5	641.9	3.1	 // 	0.1166	8.5768	41.0482
1599	chr3L	16468840	16469130	16468980	605.8	Intronic	http://genome.ucsc.edu/cgi-bin/hgTracks?position=chr3L:16463840-16474130	"CG33158,argos,CG32158,"	"0,0,15956,"	 argos 	7821	214.9	361.4	605.8	1.49	 // 	0.3547	2.8194	69.3727
1600	chr3R	4857130	4857440	4857290	571.5	Intronic	http://genome.ucsc.edu/cgi-bin/hgTracks?position=chr3R:4852130-4862440	"neur,hyx,Nmdmc,"	"0,6710,10935,"	 neur 	2159	254.1	538.4	571.5	1.17	 /- 	0.4447	2.2487	38.1912
1601	chr2L	11078320	11078640	11078480	559.5	Intronic	http://genome.ucsc.edu/cgi-bin/hgTracks?position=chr2L:11073320-11083640	"Ast-C,CG14920,CG14915,"	"0,4978,-6944,"	 Ast-C 	2917	169.7	683.1	559.5	1.72	 /\ 	0.3033	3.2973	15.9513
1602	chr2R	10341440	10341750	10341590	606.4	Intergenic	http://genome.ucsc.edu/cgi-bin/hgTracks?position=chr2R:10336440-10346750	"CG17389,Oaz,CG17388,"	"-4029,4650,-11054,"	 Oaz 	4650	672.8	958.7	606.4	-0.15	 /\ 	1.1095	0.9013	27.2703
1603	chr3R	25517940	25518260	25518100	565.2	Promoter	http://genome.ucsc.edu/cgi-bin/hgTracks?position=chr3R:25512940-25523260	"dmrt99B,Obp99c,Gycalpha99B,"	"428,-5596,-6598,"	 dmrt99B 	428	122.3	368.8	565.2	2.21	 // 	0.2163	4.623	58.4646
1604	chrX	309170	309470	309330	590.4	Intronic	http://genome.ucsc.edu/cgi-bin/hgTracks?position=chrX:304170-314470	"CG32816,l(1)sc,sc,"	"0,-4480,-17800,"	 l(1)sc 	5575	229.7	408.1	590.4	1.36	 // 	0.3891	2.5702	19.0768
1605	chr2L	19322580	19323180	19323020	551.5	Intergenic	http://genome.ucsc.edu/cgi-bin/hgTracks?position=chr2L:19317580-19328180	"dnt,CG10750,CG17564,"	"15655,-21420,-23169,"	 CG10750 	22715	99.3	339.7	551.5	2.47	 // 	0.18	5.5542	58.6166
1606	chr2L	18897720	18898020	18897880	615.5	Intergenic	http://genome.ucsc.edu/cgi-bin/hgTracks?position=chr2L:18892720-18903020	"tup,ssp3,CG10602,"	"-16624,18644,-38668,"	 tup 	16624	185.2	472.7	615.5	1.73	 // 	0.3009	3.323	31.5869
1607	chr2L	14435880	14436200	14436040	537.7	Intergenic	http://genome.ucsc.edu/cgi-bin/hgTracks?position=chr2L:14430880-14441200	"Cpr35B,CG15283,pburs,"	"-10909,11336,-18722,"	 Cpr35B 	10909	14.8	249.1	537.7	5.17	 // 	0.0276	36.287	228.017
1608	chr3L	21636020	21636320	21636180	608.1	Intergenic	http://genome.ucsc.edu/cgi-bin/hgTracks?position=chr3L:21631020-21641320	"CG32446,CG33291,CG32445,"	"-481,1879,-2370,"	 CG33291 	1879	144.5	478	608.1	2.07	 // 	0.2376	4.2087	75.2622
1609	chr2R	17530380	17530950	17530740	537.2	Intergenic	http://genome.ucsc.edu/cgi-bin/hgTracks?position=chr2R:17525380-17535950	"CG10082,CG10321,CG30284,"	"2942,-4834,7589,"	 CG10082 	2942	702.4	761	537.2	-0.39	 -\ 	1.3076	0.7647	22.5567
1610	chr2R	12388030	12388320	12388180	643.6	Intronic	http://genome.ucsc.edu/cgi-bin/hgTracks?position=chr2R:12383030-12393320	"Sema-2a,CG7813,CG4439,"	"0,-1246,-7439,"	 Sema-2a 	480	37.8	304.2	643.6	4.09	 // 	0.0587	17.0308	59.5969
1611	chr3L	5945380	5945680	5945520	618.4	Intergenic	http://genome.ucsc.edu/cgi-bin/hgTracks?position=chr3L:5940380-5950680	"CG33993,CG10479,Bj1,"	"-1765,15120,-19647,"	 CG33993 	1765	76.3	329.6	618.4	3.02	 // 	0.1234	8.1029	51.6264
1612	chr3R	18493620	18493920	18493770	635	Intergenic	http://genome.ucsc.edu/cgi-bin/hgTracks?position=chr3R:18488620-18498920	"CG17623,CG6954,CG17622,"	"-2661,6120,-8804,"	 CG17623 	3300	128.9	424.5	635	2.3	 // 	0.203	4.9252	37.9327
1613	chr2R	20770130	20770450	20770280	547.5	UTR5	http://genome.ucsc.edu/cgi-bin/hgTracks?position=chr2R:20765130-20775450	"CG34413,Atf-2,Ance-5,"	"0,-2463,5868,"	 CG34413 	1189	122.3	409.1	547.5	2.16	 // 	0.2233	4.478	491.301
1614	chr3L	5827770	5828070	5827920	624.1	Intronic	http://genome.ucsc.edu/cgi-bin/hgTracks?position=chr3L:5822770-5833070	"vn,mad2,CG5537,"	"0,-21737,-22592,"	 vn 	10844	216.4	607.3	624.1	1.53	 /- 	0.3467	2.8847	26.4915
1615	chr2L	7887410	7887710	7887560	665.9	Promoter	http://genome.ucsc.edu/cgi-bin/hgTracks?position=chr2L:7882410-7892710	"CG7102,CG31902,CG34132,"	"-71,132,-1546,"	 CG7102 	71	94.8	362.5	665.9	2.81	 // 	0.1424	7.021	57.4958
1616	chr2R	5871520	5871840	5871670	533.7	Intergenic	http://genome.ucsc.edu/cgi-bin/hgTracks?position=chr2R:5866520-5876840	"eve,TER94,CG12134,"	"-3386,4995,-11375,"	 eve 	4925	292.7	518.3	533.7	0.87	 /- 	0.5484	1.8236	27.7251
1617	chr2R	11788210	11788510	11788370	603	Intronic	http://genome.ucsc.edu/cgi-bin/hgTracks?position=chr2R:11783210-11793510	"sli,CG33463,CG8291,"	"0,-4438,22174,"	 CG33463 	4438	315.6	713.3	603	0.93	 /\ 	0.5235	1.9102	60.8093
1618	chr2L	8039090	8039380	8039240	626.4	Intergenic	http://genome.ucsc.edu/cgi-bin/hgTracks?position=chr2L:8034090-8044380	"Cka,CG7429,RpL36A,"	"-723,1874,2624,"	 CG7429 	1874	211.2	499.7	626.4	1.57	 // 	0.3371	2.9664	17.3104
1619	chr2L	4368600	4369070	4368750	532	Intronic	http://genome.ucsc.edu/cgi-bin/hgTracks?position=chr2L:4363600-4374070	"Traf4,CG17612,CG3338,"	"0,11757,14169,"	 Traf4 	3239	52.6	281.4	532	3.34	 // 	0.0989	10.1129	305.7421
1620	chr2R	9508670	9508980	9508830	541.7	Intergenic	http://genome.ucsc.edu/cgi-bin/hgTracks?position=chr2R:9503670-9513980	"fas,CG12464,CG34236,"	"1762,-12147,-15991,"	 fas 	1762	67.4	369.9	541.7	3	 // 	0.1245	8.0346	152.394
1621	chr3L	4140510	4140810	4140650	639.6	UTR3	http://genome.ucsc.edu/cgi-bin/hgTracks?position=chr3L:4135510-4145810	"Ras64B,Akh,Rop,"	"0,935,-1449,"	 Akh 	935	172.6	432.4	639.6	1.89	 // 	0.2699	3.7046	23.5033
1622	chrX	8549110	8549440	8549290	626.4	Intergenic	http://genome.ucsc.edu/cgi-bin/hgTracks?position=chrX:8544110-8554440	"CG12772,CG11284,Ppt1,"	"21805,26324,33365,"	 CG12772 	21805	698	879.7	626.4	-0.16	 /\ 	1.1143	0.8975	29.1484
1623	chr2R	15160440	15160780	15160630	657.3	Intergenic	http://genome.ucsc.edu/cgi-bin/hgTracks?position=chr2R:15155440-15165780	"rib,CG11906,CG7229,"	"2600,8292,-10886,"	 rib 	2600	981	1045.1	657.3	-0.58	 -\ 	1.4925	0.67	23.4553
1624	chr3L	11824350	11824650	11824490	570.9	Intronic	http://genome.ucsc.edu/cgi-bin/hgTracks?position=chr3L:11819350-11829650	"CycA,CG7264,CG32095,"	"0,-531,-5717,"	 CycA 	1075	35.6	260.2	570.9	4	 // 	0.0623	16.0525	249.6658
1625	chr2R	18997870	18998160	18998020	613.3	Intergenic	http://genome.ucsc.edu/cgi-bin/hgTracks?position=chr2R:18992870-19003160	"Gr59d,Gr59c,RpL37b,"	"-5328,-6764,-10124,"	 Gr59d 	5328	551.3	813.5	613.3	0.15	 /\ 	0.8989	1.1124	14.6966
1626	chr2R	2009410	2010080	2009810	530.3	Intronic	http://genome.ucsc.edu/cgi-bin/hgTracks?position=chr2R:2004410-2015080	"EcR,CG14589,CG7843,"	"0,15084,-36685,"	 EcR 	9614	54.1	367.8	530.3	3.29	 // 	0.102	9.8042	295.1658
1627	chr3L	4230640	4231250	4230810	529.7	Intronic	http://genome.ucsc.edu/cgi-bin/hgTracks?position=chr3L:4225640-4236250	"ImpL2,CG1332,CG32252,"	"0,-6806,-8076,"	 ImpL2 	3540	35.6	249.1	529.7	3.89	 // 	0.0671	14.8944	378.0739
1628	chr3R	4849690	4849990	4849850	578.9	Intronic	http://genome.ucsc.edu/cgi-bin/hgTracks?position=chr3R:4844690-4854990	"neur,tgo,CG11986,"	"0,-4111,-7306,"	 tgo 	4111	200.1	493.4	578.9	1.53	 // 	0.3456	2.8938	55.9132
1629	chr3R	12636430	12636900	12636680	532	Intronic	http://genome.ucsc.edu/cgi-bin/hgTracks?position=chr3R:12631430-12641900	"abd-A,Glut3,CG31275,"	"0,-20935,-59569,"	 abd-A 	17058	179.3	503.5	532	1.57	 /- 	0.337	2.967	69.3085
1630	chr2L	2158150	2158480	2158320	528.6	CDS	http://genome.ucsc.edu/cgi-bin/hgTracks?position=chr2L:2153150-2163480	"aop,CG15382,CG7263,"	"0,-1529,-2930,"	 CG15382 	2561	1448.6	1428.2	528.6	-1.45	 -\ 	2.7404	0.3649	35.3288
1631	chr3L	15092820	15093130	15092970	601.8	Intronic	http://genome.ucsc.edu/cgi-bin/hgTracks?position=chr3L:15087820-15098130	"CG6854,Aats-gly,CG6945,"	"0,-2180,-5151,"	 CG6854 	1734	56.3	426.6	601.8	3.42	 // 	0.0936	10.687	32.903
1632	chr3R	8856870	8857190	8857020	529.2	Intronic	http://genome.ucsc.edu/cgi-bin/hgTracks?position=chr3R:8851870-8862190	"l(3)87Df,CG12360,ry,"	"0,-648,1238,"	 l(3)87Df 	357	1208.5	1207.2	529.2	-1.19	 -\ 	2.2838	0.4379	53.6439
1633	chr2L	21629180	21629480	21629320	528.6	Intronic	http://genome.ucsc.edu/cgi-bin/hgTracks?position=chr2L:21624180-21634480	"Df31,Ac3,CG2201,"	"0,3278,-5721,"	 Df31 	608	170.4	590.4	528.6	1.63	 /\ 	0.3224	3.1017	263.337
1634	chr2R	15920010	15920330	15920160	533.7	Intergenic	http://genome.ucsc.edu/cgi-bin/hgTracks?position=chr2R:15915010-15925330	"CG16898,CG8654,18w,"	"-27668,-47898,78855,"	 CG16898 	27668	80	277.2	533.7	2.74	 // 	0.1499	6.6698	62.091
1635	chrX	5568810	5569100	5568960	556.1	Intronic	http://genome.ucsc.edu/cgi-bin/hgTracks?position=chrX:5563810-5574100	"Tre1,RpL35,Rab-RP4,"	"0,-1371,-3118,"	 RpL35 	2270	334.2	578.2	556.1	0.73	 /- 	0.601	1.664	53.4297
1636	chr2R	1152420	1152710	1152570	632.7	Intronic	http://genome.ucsc.edu/cgi-bin/hgTracks?position=chr2R:1147420-1157710	"d4,Nipped-A,Ogt,"	"0,-14017,42185,"	 d4 	5087	515	801.3	632.7	0.3	 /\ 	0.8139	1.2286	36.9386
1637	chr2R	15584810	15585100	15584960	596.1	Promoter	http://genome.ucsc.edu/cgi-bin/hgTracks?position=chr2R:15579810-15590100	"Obp56a,Obp56b,Obp56c,"	"267,1386,2717,"	 Obp56a 	267	732.8	815.1	596.1	-0.3	 -\ 	1.2293	0.8134	7.8726
1638	chr3L	10764900	10765200	10765040	593.8	Intergenic	http://genome.ucsc.edu/cgi-bin/hgTracks?position=chr3L:10759900-10770200	"CG12523,tna,NijA,"	"29251,63587,-75066,"	 CG12523 	29251	117.1	373.1	593.8	2.34	 // 	0.1972	5.0722	62.1543
1639	chr3L	3452850	3453190	3452980	538.3	Intronic	http://genome.ucsc.edu/cgi-bin/hgTracks?position=chr3L:3447850-3458190	"eIF5B,armi,CycJ,"	"0,8342,13433,"	 eIF5B 	7622	138.6	497.6	538.3	1.96	 // 	0.2574	3.8851	70.2308
1640	chrX	2332380	2332930	2332740	522.9	Intergenic	http://genome.ucsc.edu/cgi-bin/hgTracks?position=chrX:2327380-2337930	"tko,boi,z,"	"3605,5456,9061,"	 tko 	5269	1249.3	790.7	522.9	-1.26	 \\ 	2.3892	0.4185	30.9187
1641	chr3L	8818630	8818910	8818770	545.8	Intergenic	http://genome.ucsc.edu/cgi-bin/hgTracks?position=chr3L:8813630-8823910	"dally,CG32026,CG13309,"	"1835,10791,-14402,"	 dally 	1835	83	278.2	545.8	2.72	 // 	0.1521	6.5763	32.2426
1642	chr3L	14648600	14648890	14648740	621.8	Intronic	http://genome.ucsc.edu/cgi-bin/hgTracks?position=chr3L:14643600-14653890	"dlp,ome,CG4914,"	"0,17227,18892,"	 ome 	17227	300.1	498.7	621.8	1.05	 // 	0.4826	2.0722	24.6271
1643	chr3LHet	2464450	2464770	2464630	577.8	Intronic	http://genome.ucsc.edu/cgi-bin/hgTracks?position=chr3LHet:2459450-2469770	"CG41274,Dbp80,CG40337,"	"0,0,19571,"	 CG41274 	7135	341.6	487.6	577.8	0.76	 // 	0.5912	1.6915	48.4504
1644	chr3R	6411500	6411800	6411650	605.8	CDS	http://genome.ucsc.edu/cgi-bin/hgTracks?position=chr3R:6406500-6416800	"hth,CG34304,CG6465,"	"0,70517,89630,"	 hth 	19742	249.7	538.4	605.8	1.28	 // 	0.4122	2.4262	29.0733
1645	chr2R	7519590	7519890	7519750	554.9	UTR5	http://genome.ucsc.edu/cgi-bin/hgTracks?position=chr2R:7514590-7524890	"CG9005,CG9003,Egm,"	"0,10021,-13235,"	 CG9005 	325	131.2	325.9	554.9	2.08	 // 	0.2363	4.2311	32.4799
1646	chr3R	683700	683990	683840	554.3	Intronic	http://genome.ucsc.edu/cgi-bin/hgTracks?position=chr3R:678700-688990	"opa,laf,CG14659,"	"0,17886,-26855,"	 opa 	5306	155.6	347.6	554.3	1.83	 // 	0.2807	3.5625	194.1697
1647	chrX	17059850	17060140	17060000	575.5	Intronic	http://genome.ucsc.edu/cgi-bin/hgTracks?position=chrX:17054850-17065140	"baz,xmas-2,xmas-1,"	"0,-6661,-11487,"	 baz 	5939	329.7	487.6	575.5	0.8	 // 	0.5729	1.7454	45.959
1648	chr2R	9111530	9112110	9111930	518.9	Intronic	http://genome.ucsc.edu/cgi-bin/hgTracks?position=chr2R:9106530-9117110	"Dp,CG4643,CG17059,"	"0,-1966,-3407,"	 Dp 	898	459.4	723.9	518.9	0.18	 /\ 	0.8854	1.1295	99.6236
1649	chr2R	4528370	4528670	4528520	547.5	Intergenic	http://genome.ucsc.edu/cgi-bin/hgTracks?position=chr2R:4523370-4533670	"ptc,CG8635,CG14749,"	"8619,-9053,-10829,"	 ptc 	8619	136.3	523.1	547.5	2	 /- 	0.249	4.0156	70.851
1650	chr2L	221870	222170	222040	626.4	Promoter	http://genome.ucsc.edu/cgi-bin/hgTracks?position=chr2L:216870-227170	"kis,CG13693,CG11490,"	"0,10473,-11534,"	 kis 	94	65.9	454.7	626.4	3.25	 // 	0.1053	9.499	356.3102
1651	chr3R	20702130	20702450	20702290	518.3	Promoter	http://genome.ucsc.edu/cgi-bin/hgTracks?position=chr3R:20697130-20707450	"CG3744,CG11089,CG31381,"	"0,499,652,"	 CG3744 	73	105.2	332.3	518.3	2.3	 // 	0.203	4.926	226.2551
1652	chr2L	19098480	19098780	19098620	559.5	Intronic	http://genome.ucsc.edu/cgi-bin/hgTracks?position=chr2L:19093480-19103780	"Lim3,CG17344,amd,"	"0,3423,11538,"	 CG17344 	3423	472.7	499.7	559.5	0.24	 -- 	0.8449	1.1835	33.8181
1653	chr3R	9843350	9843640	9843490	527.4	Intronic	http://genome.ucsc.edu/cgi-bin/hgTracks?position=chr3R:9838350-9848640	"rdx,Cyp6d5,CG3061,"	"0,11461,14598,"	 rdx 	8191	181.5	385.8	527.4	1.54	 // 	0.3442	2.9055	118.3056
1654	chr3R	26284360	26284650	26284510	552.6	CDS	http://genome.ucsc.edu/cgi-bin/hgTracks?position=chr3R:26279360-26289650	"CG2224,CDase,aralar1,"	"0,1000,-2921,"	 CG2224 	600	1107.7	1040.3	552.6	-1	 -\ 	2.0045	0.4989	103.3258
1655	chr2L	2873490	2873820	2873680	531.5	UTR5	http://genome.ucsc.edu/cgi-bin/hgTracks?position=chr2L:2868490-2878820	"CG31694,CG8814,CG8813,"	"0,1191,-3031,"	 CG31694 	838	14.8	225.8	531.5	5.15	 // 	0.0279	35.8624	217.2016
1656	chr2RHet	864330	864630	864480	561.2	Intronic	http://genome.ucsc.edu/cgi-bin/hgTracks?position=chr2RHet:859330-869630	"CG17684,CG41326,CG40164,"	"0,-43460,122504,"	 CG41326 	64798	57.1	319	561.2	3.3	 // 	0.1017	9.8363	64.3925
1657	chr3R	23097850	23098150	23098000	534.3	Promoter	http://genome.ucsc.edu/cgi-bin/hgTracks?position=chr3R:23092850-23103150	"l(3)mbt,CG5934,CG5938,"	"0,1425,2428,"	 l(3)mbt 	69	1169.2	1059.9	534.3	-1.13	 -\ 	2.1883	0.457	68.1334
1658	chr3L	9880290	9880580	9880440	552	CDS	http://genome.ucsc.edu/cgi-bin/hgTracks?position=chr3L:9875290-9885580	"Taf2,CalpB,CG34382,"	"0,1472,-2845,"	 Taf2 	1341	65.2	294.1	552	3.08	 // 	0.1181	8.4664	65.3467
1659	chr3R	4801590	4801880	4801750	838.1	Intergenic	http://genome.ucsc.edu/cgi-bin/hgTracks?position=chr3R:4796590-4806880	"CG11967,CG11968,CG11970,"	"4892,6695,8903,"	 CG11967 	4892	211.9	623.8	838.1	1.98	 // 	0.2529	3.9548	85.5025
1660	chr2R	2571150	2571440	2571300	589.8	CDS	http://genome.ucsc.edu/cgi-bin/hgTracks?position=chr2R:2566150-2576440	"CG9422,CG15909,Tdc2,"	"0,0,1176,"	 CG15909 	557	375.7	570.8	589.8	0.65	 /- 	0.6369	1.57	18.7469
1661	chr3R	5421100	5421390	5421250	568.6	Intronic	http://genome.ucsc.edu/cgi-bin/hgTracks?position=chr3R:5416100-5426390	"CG8312,bocksbeutel,P58IPK,"	"0,-4541,-5948,"	 CG8312 	4218	270.5	502.9	568.6	1.07	 // 	0.4756	2.1026	17.4984
1662	chr3L	680140	680460	680310	559.5	Promoter	http://genome.ucsc.edu/cgi-bin/hgTracks?position=chr3L:675140-685460	"CG17129,CG3386,CG3371,"	"0,337,2568,"	 CG17129 	8	382.3	487.6	559.5	0.55	 /- 	0.6834	1.4633	101.1468
1663	chr3L	14985610	14985930	14985770	525.2	Intronic	http://genome.ucsc.edu/cgi-bin/hgTracks?position=chr3L:14980610-14990930	"CG10006,mnd,mRpL39,"	"0,-1000,5302,"	 CG10006 	199	194.9	458.9	525.2	1.43	 // 	0.3711	2.6949	11.7133
1664	chr3L	4643590	4643910	4643740	528.6	Intronic	http://genome.ucsc.edu/cgi-bin/hgTracks?position=chr3L:4638590-4648910	"CG32234,axo,CG32238,"	"0,1694,4535,"	 CG32234 	456	955.8	1152.6	528.6	-0.85	 /\ 	1.8083	0.553	38.7411
1665	chr3L	618780	619070	618910	554.3	Intergenic	http://genome.ucsc.edu/cgi-bin/hgTracks?position=chr3L:613780-624070	"Reg-2,CG13893,MED14,"	"-12352,-14909,-19668,"	 Reg-2 	12352	41.5	231.6	554.3	3.74	 // 	0.0749	13.3595	70.9705
1666	chr2L	20094220	20094500	20094350	581.8	CDS	http://genome.ucsc.edu/cgi-bin/hgTracks?position=chr2L:20089220-20099500	"CG10722,Taf13,CG10721,"	"0,-504,-1239,"	 CG10722 	387	333.4	451.5	581.8	0.8	 // 	0.5731	1.7449	100.6211
1667	chr3R	902190	902510	902380	542.3	Intergenic	http://genome.ucsc.edu/cgi-bin/hgTracks?position=chr3R:897190-907510	"corto,CG12007,CG12589,"	"6962,51429,60528,"	 corto 	10028	146	577.6	542.3	1.89	 /\ 	0.2692	3.7153	76.8317
1668	chr2R	15154550	15154840	15154700	556.1	Intergenic	http://genome.ucsc.edu/cgi-bin/hgTracks?position=chr2R:15149550-15159840	"CG7229,rib,CG33453,"	"-4956,8530,-14010,"	 CG7229 	7282	45.9	258.1	556.1	3.59	 // 	0.0826	12.104	53.1606
1669	chr3R	489990	490290	490140	544	Intronic	http://genome.ucsc.edu/cgi-bin/hgTracks?position=chr3R:484990-495290	"CG31531,CG12001,Karybeta3,"	"0,-6433,-9780,"	 CG31531 	4818	165.2	425.5	544	1.72	 // 	0.3037	3.2925	24.1903
1670	chr3L	18198440	18198730	18198580	546.9	Intergenic	http://genome.ucsc.edu/cgi-bin/hgTracks?position=chr3L:18193440-18203730	"CG7320,W,CG13699,"	"-1914,-19843,-42965,"	 CG7320 	3845	367.5	507.2	546.9	0.57	 /- 	0.672	1.4881	26.1464
1671	chr2L	8210200	8210490	8210340	568.6	Intronic	http://genome.ucsc.edu/cgi-bin/hgTracks?position=chr2L:8205200-8215490	"Su(var)205,CG8419,Ssb-c31a,"	"0,-701,1022,"	 Su(var)205 	580	139.3	411.8	568.6	2.03	 // 	0.245	4.0821	77.2177
1672	chr3R	11088490	11088800	11088660	538.9	Promoter	http://genome.ucsc.edu/cgi-bin/hgTracks?position=chr3R:11083490-11093800	"Su(var)3-9,Set,Oscp,"	"0,596,2637,"	 Su(var)3-9 	1	130.4	430.3	538.9	2.05	 // 	0.242	4.1323	266.04
1673	chr3R	25129810	25130290	25129950	511.4	Intergenic	http://genome.ucsc.edu/cgi-bin/hgTracks?position=chr3R:25124810-25135290	"CG14506,Cnx99A,stg,"	"-6999,11014,-48448,"	 CG14506 	6999	486.8	425.5	511.4	0.07	 -- 	0.9519	1.0506	162.8621
1674	chr2R	15936830	15937150	15936990	514.3	Intergenic	http://genome.ucsc.edu/cgi-bin/hgTracks?position=chr2R:15931830-15942150	"CG16898,18w,CG8654,"	"-44498,62025,-64728,"	 CG16898 	44498	78.5	310.6	514.3	2.71	 // 	0.1527	6.548	57.3654
1675	chr3L	872380	872700	872540	510.9	Intronic	http://genome.ucsc.edu/cgi-bin/hgTracks?position=chr3L:867380-877700	"CG32479,CG12502,CG13907,"	"0,-1645,4740,"	 CG32479 	638	111.1	333.3	510.9	2.2	 // 	0.2176	4.5964	326.5405
1676	chr2L	1962100	1962400	1962250	536	Intergenic	http://genome.ucsc.edu/cgi-bin/hgTracks?position=chr2L:1957100-1967400	"CG31670,CG10908,CG15356,"	"-7731,11894,14291,"	 CG31670 	7731	371.2	489.7	536	0.53	 /- 	0.6925	1.444	17.2302
1677	chr3L	8659320	8659640	8659490	509.7	Intergenic	http://genome.ucsc.edu/cgi-bin/hgTracks?position=chr3L:8654320-8664640	"h,CG6486,Arr2,"	"9368,-15379,-17454,"	 h 	9368	207.5	493.4	509.7	1.3	 /- 	0.407	2.4568	56.9612
1678	chr3R	468340	468670	468520	509.7	CDS	http://genome.ucsc.edu/cgi-bin/hgTracks?position=chr3R:463340-473670	"MED31,CG18271,CG9775,"	"0,701,-1247,"	 CG18271 	701	247.5	550.1	509.7	1.04	 /- 	0.4855	2.0596	112.3737
1679	chr2L	7045560	7045850	7045730	545.2	Intronic	http://genome.ucsc.edu/cgi-bin/hgTracks?position=chr2L:7040560-7050850	"milt,CG31630,CG11266,"	"0,0,-8110,"	 CG31630 	3264	151.9	407.5	545.2	1.84	 // 	0.2786	3.5892	28.5371
1680	chr3L	1548230	1548540	1548400	578.4	Promoter	http://genome.ucsc.edu/cgi-bin/hgTracks?position=chr3L:1543230-1553540	"Cct1,CG32313,CG7852,"	"0,-2657,-3574,"	 Cct1 	136	140	434.6	578.4	2.05	 // 	0.2421	4.1299	56.1492
1681	chr3R	12746160	12746460	12746300	508.6	Intergenic	http://genome.ucsc.edu/cgi-bin/hgTracks?position=chr3R:12741160-12751460	"Abd-B,CG10349,CG14909,"	"6631,-35468,54639,"	 Abd-B 	13998	53.3	291.5	508.6	3.25	 // 	0.1049	9.5328	98.6105
1682	chr3R	9853670	9853960	9853810	582.4	Intronic	http://genome.ucsc.edu/cgi-bin/hgTracks?position=chr3R:9848670-9858960	"rdx,Cyp6d5,CG3061,"	"0,1141,4278,"	 Cyp6d5 	1141	162.3	270.8	582.4	1.84	 // 	0.2786	3.5889	28.787
1683	chr3L	19036630	19037220	19037050	630.4	Intronic	http://genome.ucsc.edu/cgi-bin/hgTracks?position=chr3L:19031630-19042220	"nkd,Acp76A,CG3797,"	"0,6840,15818,"	 nkd 	1381	159.3	423.4	630.4	1.98	 // 	0.2527	3.9573	158.1629
1684	chrX	3636330	3636630	3636480	548.6	Intronic	http://genome.ucsc.edu/cgi-bin/hgTracks?position=chrX:3631330-3641630	"tlk,Rala,Mnt,"	"0,-22815,-41661,"	 tlk 	4715	206	434	548.6	1.41	 // 	0.3755	2.6633	130.7632
1685	chr2L	8875870	8876190	8876050	504	Intergenic	http://genome.ucsc.edu/cgi-bin/hgTracks?position=chr2L:8870870-8881190	"CG9483,CG32983,CG32988,"	"-8363,-9391,-10379,"	 CG9483 	9284	153.4	407	504	1.72	 // 	0.3043	3.2859	178.8275
1686	chr2L	5234970	5235270	5235120	558.3	Intronic	http://genome.ucsc.edu/cgi-bin/hgTracks?position=chr2L:5229970-5240270	"tkv,CG14033,TpnC25D,"	"0,7586,-16061,"	 tkv 	2238	271.9	441.4	558.3	1.04	 // 	0.487	2.0532	27.1648
1687	chr2R	10798970	10799270	10799130	575.5	Intronic	http://genome.ucsc.edu/cgi-bin/hgTracks?position=chr2R:10793970-10804270	"CG10249,Cyp317a1,CG10253,"	"0,-10574,18455,"	 CG10249 	589	342.3	527.3	575.5	0.75	 /- 	0.5948	1.6812	23.808
1688	chr3R	10109160	10109450	10109310	562.3	Intronic	http://genome.ucsc.edu/cgi-bin/hgTracks?position=chr3R:10104160-10114450	"trx,CG12207,CG3259,"	"0,5483,18867,"	 trx 	3313	245.3	567.6	562.3	1.2	 /- 	0.4361	2.2929	78.5181
1689	chr3R	20671960	20672270	20672110	503.4	Intergenic	http://genome.ucsc.edu/cgi-bin/hgTracks?position=chr3R:20666960-20677270	"Esp,CG7006,nct,"	"625,4243,5198,"	 Esp 	625	224.5	268.2	503.4	1.16	 -/ 	0.446	2.2423	77.4017
1690	chr3R	17454510	17454860	17454690	502.8	Intronic	http://genome.ucsc.edu/cgi-bin/hgTracks?position=chr3R:17449510-17459860	"E2f,InR,CG6353,"	"0,-9647,32217,"	 E2f 	4054	117.8	372.6	502.8	2.09	 // 	0.2343	4.2682	18.8946
1691	chr2L	13369360	13369650	13369500	592.7	CDS	http://genome.ucsc.edu/cgi-bin/hgTracks?position=chr2L:13364360-13374650	"CG31855,Tap42,CG9306,"	"0,-479,718,"	 CG31855 	308	281.6	638.1	592.7	1.07	 /- 	0.4751	2.1049	89.5447
1692	chr2L	9521550	9521840	9521700	552	Intronic	http://genome.ucsc.edu/cgi-bin/hgTracks?position=chr2L:9516550-9526840	"Oatp30B,CG33298,CG31883,"	"0,-986,6822,"	 Oatp30B 	486	233.4	606.3	552	1.24	 /\ 	0.4228	2.3652	122.5063
1693	chr2L	19333790	19334330	19334140	501.7	Intergenic	http://genome.ucsc.edu/cgi-bin/hgTracks?position=chr2L:19328790-19339330	"dnt,CG13086,CG10750,"	"4535,30253,-32540,"	 dnt 	29084	57.8	242.7	501.7	3.12	 // 	0.1152	8.6808	187.4809
1694	chr3R	1056960	1057250	1057110	538.9	Intronic	http://genome.ucsc.edu/cgi-bin/hgTracks?position=chr3R:1051960-1062250	"katanin-60,Mms19,CG1115,"	"0,1157,-3862,"	 katanin-60 	830	163	359.3	538.9	1.72	 // 	0.3025	3.3058	26.4806
1695	chr3L	11254190	11254480	11254330	578.9	Intergenic	http://genome.ucsc.edu/cgi-bin/hgTracks?position=chr3L:11249190-11259480	"scyl,CG6185,CG6175,"	"-5709,-25292,26691,"	 scyl 	8922	51.9	301	578.9	3.48	 // 	0.0896	11.1618	152.7878
1696	chrX	19152800	19153100	19152970	535.5	CDS	http://genome.ucsc.edu/cgi-bin/hgTracks?position=chrX:19147800-19158100	"rictor,vav,Hs3st-B,"	"0,2893,-6891,"	 rictor 	2289	172.6	710.7	535.5	1.63	 /\ 	0.3224	3.1015	47.0821
1697	chrX	19706210	19706510	19706350	606.4	Promoter	http://genome.ucsc.edu/cgi-bin/hgTracks?position=chrX:19701210-19711510	"skpD,skpC,skpE,"	"411,3820,11178,"	 skpD 	411	715	632.2	606.4	-0.24	 -- 	1.1791	0.8481	14.5544
1698	chr3L	13392340	13392630	13392490	557.2	CDS	http://genome.ucsc.edu/cgi-bin/hgTracks?position=chr3L:13387340-13397630	"sens,CG10191,CG10171,"	"0,-9402,-11521,"	 sens 	1735	122.3	343.9	557.2	2.19	 // 	0.2194	4.5575	81.5748
1699	chr2L	283900	284210	284050	500.6	CDS	http://genome.ucsc.edu/cgi-bin/hgTracks?position=chr2L:278900-289210	"CG3625,CG11601,smo,"	"0,-769,-1883,"	 CG11601 	769	792.1	935.9	500.6	-0.66	 -\ 	1.5824	0.632	122.7162
1700	chrX	7193730	7194020	7193870	564.1	Intergenic	http://genome.ucsc.edu/cgi-bin/hgTracks?position=chrX:7188730-7199020	"brk,unc-119,CG2059,"	"8103,-8533,-11788,"	 brk 	8103	151.9	367.8	564.1	1.89	 // 	0.2693	3.7134	49.9852
1701	chrX	6928880	6929180	6929020	542.3	Intronic	http://genome.ucsc.edu/cgi-bin/hgTracks?position=chrX:6923880-6934180	"CG12541,CG14427,nullo,"	"0,5620,14490,"	 CG12541 	1018	171.9	397.5	542.3	1.66	 // 	0.317	3.1548	36.7898
1702	chr3L	319040	319390	319220	498.8	UTR5	http://genome.ucsc.edu/cgi-bin/hgTracks?position=chr3L:314040-324390	"fwd,CG32344,CG32343,"	"0,2011,5761,"	 fwd 	660	113.4	352.9	498.8	2.14	 // 	0.2273	4.4003	189.6904
1703	chr3L	788800	789090	788940	583.5	Intergenic	http://genome.ucsc.edu/cgi-bin/hgTracks?position=chr3L:783800-794090	"CG13898,emc,CG13900,"	"14486,-35435,37769,"	 CG13898 	15111	798.8	861.7	583.5	-0.45	 -\ 	1.3689	0.7305	7.3638
1704	chr3L	10330550	10330850	10330710	518.9	Intergenic	http://genome.ucsc.edu/cgi-bin/hgTracks?position=chr3L:10325550-10335850	"CG6559,Or67d,can,"	"-24897,-62986,-70499,"	 CG6559 	24897	176.3	378.4	518.9	1.56	 // 	0.3399	2.9423	23.5273
1705	chr3R	12452650	12452930	12452800	557.2	Intronic	http://genome.ucsc.edu/cgi-bin/hgTracks?position=chr3R:12447650-12457930	"Fas1,CG14905,CG14893,"	"0,-2458,-4373,"	 Fas1 	1853	909.2	844.2	557.2	-0.71	 -\ 	1.6317	0.6129	19.0612
1706	chr4	280540	280840	280680	584.1	Promoter	http://genome.ucsc.edu/cgi-bin/hgTracks?position=chr4:275540-285840	"RhoGAP102A,dpr7,NfI,"	"0,-475,8259,"	 dpr7 	475	115.6	354.5	584.1	2.34	 // 	0.1979	5.0531	51.3941
1707	chr3L	16466230	16466820	16466380	537.7	Intronic	http://genome.ucsc.edu/cgi-bin/hgTracks?position=chr3L:16461230-16471820	"CG33158,argos,CG32158,"	"0,0,18556,"	 argos 	10421	567.6	401.2	537.7	-0.08	 \/ 	1.0555	0.9474	55.1582
1708	chr3L	22450820	22451380	22451250	494.8	Intergenic	http://genome.ucsc.edu/cgi-bin/hgTracks?position=chr3L:22445820-22456380	"laza,CG11449,CG11438,"	"665,-2161,8681,"	 laza 	3033	615	621.1	494.8	-0.31	 -\ 	1.2428	0.8046	10.3971
1709	chr2R	2561820	2562110	2561960	542.9	CDS	http://genome.ucsc.edu/cgi-bin/hgTracks?position=chr2R:2556820-2567110	"CG3271,CG17266,CG3194,"	"0,617,-1110,"	 CG3271 	847	211.9	482.8	542.9	1.36	 // 	0.3903	2.5618	85.5399
1710	chr2L	21339130	21339440	21339290	536	Intronic	http://genome.ucsc.edu/cgi-bin/hgTracks?position=chr2L:21334130-21344440	"dimm,Tsp39D,crc,"	"0,5312,-19754,"	 dimm 	180	142.3	408.6	536	1.91	 // 	0.2654	3.7678	41.361
1711	chr2L	480650	480960	480810	548.6	Intergenic	http://genome.ucsc.edu/cgi-bin/hgTracks?position=chr2L:475650-485960	"cbt,MED15,CG4297,"	"-1128,-4634,-15203,"	 cbt 	1128	128.9	378.9	548.6	2.09	 // 	0.235	4.2552	30.866
1712	chr2L	5412440	5412720	5412590	493.1	Intronic	http://genome.ucsc.edu/cgi-bin/hgTracks?position=chr2L:5407440-5417720	"H15,CG31647,nompC,"	"0,22988,-47551,"	 H15 	8249	319.4	556.4	493.1	0.63	 /- 	0.6476	1.5441	13.1548
1713	chr3L	10668830	10669140	10668970	548	Intronic	http://genome.ucsc.edu/cgi-bin/hgTracks?position=chr3L:10663830-10674140	"simj,CG32068,CG8003,"	"0,-11436,-12893,"	 simj 	11128	143	415	548	1.94	 // 	0.2609	3.8323	48.0629
1714	chr2L	10397350	10397680	10397520	506.9	Promoter	http://genome.ucsc.edu/cgi-bin/hgTracks?position=chr2L:10392350-10402680	"CG31716,CG5362,da,"	"0,-1221,-4734,"	 CG31716 	94	429	534.7	506.9	0.24	 /- 	0.8464	1.1814	67.8484
1715	chr3L	22061010	22061350	22061180	626.4	CDS	http://genome.ucsc.edu/cgi-bin/hgTracks?position=chr3L:22056010-22066350	"CG7139,CG14561,TyrR,"	"0,-1113,-2799,"	 CG14561 	2139	908.4	1048.2	626.4	-0.54	 -\ 	1.4502	0.6896	67.0809
1716	chr3L	22717430	22717810	22717640	492	UTR5	http://genome.ucsc.edu/cgi-bin/hgTracks?position=chr3L:22712430-22722810	"mael,CG14450,CG14451,"	"0,1692,-2499,"	 mael 	307	146	416.5	492	1.75	 // 	0.2967	3.3704	373.9548
1717	chr3R	25089250	25089530	25089390	492	Intergenic	http://genome.ucsc.edu/cgi-bin/hgTracks?position=chr3R:25084250-25094530	"stg,SP1029,CG31445,"	"-7888,-13223,-19170,"	 stg 	7888	57.8	264.4	492	3.09	 // 	0.1175	8.5125	302.8547
1718	chr2R	12387250	12387570	12387410	496	Promoter	http://genome.ucsc.edu/cgi-bin/hgTracks?position=chr2R:12382250-12392570	"Sema-2a,CG7813,CG4439,"	"290,-476,-6669,"	 Sema-2a 	290	40	316.4	496	3.63	 // 	0.0807	12.3959	175.2223
1719	chr2R	18125880	18126170	18126020	552	Intergenic	http://genome.ucsc.edu/cgi-bin/hgTracks?position=chr2R:18120880-18131170	"dve,Oatp58Dc,Oatp58Db,"	"5447,-9947,-14925,"	 dve 	5447	577.2	634.9	552	-0.06	 -- 	1.0456	0.9564	44.8498
1720	chrX	19680940	19681220	19681100	496.6	Intergenic	http://genome.ucsc.edu/cgi-bin/hgTracks?position=chrX:19675940-19686220	"vfl,CG12702,skpD,"	"-4139,-24744,25661,"	 vfl 	4139	311.9	640.7	496.6	0.67	 /\ 	0.6282	1.5918	95.5673
1721	chr3L	13093830	13094130	13093970	563.5	Intergenic	http://genome.ucsc.edu/cgi-bin/hgTracks?position=chr3L:13088830-13099130	"CG32118,CG11251,trn,"	"-2242,-10901,13402,"	 CG32118 	2620	419.4	703.8	563.5	0.43	 /\ 	0.7443	1.3436	13.7541
1722	chr2L	19157030	19157340	19157170	538.9	Intronic	http://genome.ucsc.edu/cgi-bin/hgTracks?position=chr2L:19152030-19162340	"brat,CG17568,l(2)37Cg,"	"0,22578,-23744,"	 brat 	1404	117.1	425	538.9	2.2	 // 	0.2172	4.6031	46.4303
1723	chr2R	5378340	5378650	5378500	542.3	Intergenic	http://genome.ucsc.edu/cgi-bin/hgTracks?position=chr2R:5373340-5383650	"Wnt2,brp,Camta,"	"3173,12792,-12905,"	 Wnt2 	3173	264.5	524.6	542.3	1.04	 /- 	0.4878	2.0502	58.3857
1724	chr3R	7017260	7017550	7017410	577.8	Intergenic	http://genome.ucsc.edu/cgi-bin/hgTracks?position=chr3R:7012260-7022550	"CG18577,nocturnin,Ugt86Dh,"	"4415,8727,-13731,"	 CG18577 	4415	390.5	869.6	577.8	0.57	 /\ 	0.6758	1.4797	16.606
1725	chr2R	1701900	1702210	1702050	565.8	Intergenic	http://genome.ucsc.edu/cgi-bin/hgTracks?position=chr2R:1696900-1707210	"Or42b,Tsp42A,Or42a,"	"-16033,-18359,-21582,"	 Or42b 	16033	742.4	671.4	565.8	-0.39	 -- 	1.3123	0.762	14.4706
1726	chr2L	19158150	19158460	19158270	488.5	Promoter	http://genome.ucsc.edu/cgi-bin/hgTracks?position=chr2L:19153150-19163460	"brat,CG17568,CG17567,"	"0,21478,24820,"	 brat 	304	60	392.7	488.5	3.02	 // 	0.1228	8.14	710.8258
1727	chr3L	16027550	16027840	16027690	538.9	Intergenic	http://genome.ucsc.edu/cgi-bin/hgTracks?position=chr3L:16022550-16032840	"CG5895,Notum,th,"	"896,-1829,3814,"	 CG5895 	896	74.1	372.6	538.9	2.86	 // 	0.1375	7.2728	78.7522
1728	chr3R	1546600	1546920	1546740	501.1	Intergenic	http://genome.ucsc.edu/cgi-bin/hgTracks?position=chr3R:1541600-1551920	"cas,plx,CG1239,"	"-3718,-8174,12522,"	 cas 	3718	108.2	290.9	501.1	2.21	 // 	0.2159	4.6324	102.3569
1729	chr4	828890	829210	829050	485.7	Intronic	http://genome.ucsc.edu/cgi-bin/hgTracks?position=chr4:823890-834210	"Sox102F,CG11231,MED26,"	"0,-8497,-19446,"	 Sox102F 	1079	51.1	247.5	485.7	3.25	 // 	0.1053	9.4997	97.3066
1730	chr3L	377850	378300	378150	485.1	Intergenic	http://genome.ucsc.edu/cgi-bin/hgTracks?position=chr3L:372850-383300	"trh,CG13884,CG1233,"	"-834,-11713,-12469,"	 trh 	834	182.3	497.1	485.1	1.41	 /- 	0.3757	2.6614	340.7978
1731	chr3R	9040140	9040450	9040270	525.7	Promoter	http://genome.ucsc.edu/cgi-bin/hgTracks?position=chr3R:9035140-9045450	"CG8483,CG8476,Ace,"	"-83,5091,13693,"	 CG8483 	83	286.8	568.6	525.7	0.87	 /- 	0.5454	1.8334	36.6847
1732	chr3R	25847500	25847820	25847660	484	UTR5	http://genome.ucsc.edu/cgi-bin/hgTracks?position=chr3R:25842500-25852820	"Mgat2,RpS28a,Axn,"	"0,465,905,"	 Mgat2 	320	63	299.4	484	2.94	 // 	0.1301	7.6843	372.1916
1733	chr3L	21603680	21603990	21603830	510.9	Intronic	http://genome.ucsc.edu/cgi-bin/hgTracks?position=chr3L:21598680-21608990	"AP-2,S1P,CG11307,"	"0,3062,6939,"	 AP-2 	2608	57.1	384.7	510.9	3.16	 // 	0.1117	8.9539	85.734
1734	chr2R	15824880	15825170	15825020	563.5	Intergenic	http://genome.ucsc.edu/cgi-bin/hgTracks?position=chr2R:15819880-15830170	"CG30447,CG10822,CG8654,"	"9705,13917,43553,"	 CG30447 	9705	235.6	413.9	563.5	1.26	 // 	0.4182	2.3915	50.4658
1735	chr2L	21165140	21165440	21165300	575.5	CDS	http://genome.ucsc.edu/cgi-bin/hgTracks?position=chr2L:21160140-21170440	"CG9246,CG9243,CG9247,"	"0,748,-2213,"	 CG9246 	1690	1162.6	1198.7	575.5	-1.01	 -\ 	2.0201	0.495	27.0828
1736	chr3L	22527030	22527310	22527170	570.4	Intergenic	http://genome.ucsc.edu/cgi-bin/hgTracks?position=chr3L:22522030-22532310	"CG11404,Trxr-2,CG12377,"	"14366,16155,-28837,"	 CG11404 	14366	316.4	399.1	570.4	0.85	 // 	0.5547	1.8027	23.8055
1737	chr2R	8098550	8098850	8098700	542.3	Promoter	http://genome.ucsc.edu/cgi-bin/hgTracks?position=chr2R:8093550-8103850	"Sr-CII,CG13171,RpS11,"	"0,2834,-10367,"	 Sr-CII 	30	223	452	542.3	1.28	 // 	0.4112	2.4316	221.1602
1738	chr2L	18305310	18305600	18305460	542.9	Intergenic	http://genome.ucsc.edu/cgi-bin/hgTracks?position=chr2L:18300310-18310600	"CG5790,Fas3,CG31787,"	"-8183,14640,-19776,"	 CG5790 	10557	230.4	397.5	542.9	1.24	 // 	0.4245	2.3559	41.2236
1739	chr2L	14512700	14513000	14512850	548.6	Intergenic	http://genome.ucsc.edu/cgi-bin/hgTracks?position=chr2L:14507700-14518000	"CG33648,noc,CG4218,"	"12075,-18831,34669,"	 CG33648 	12075	183	358.8	548.6	1.58	 // 	0.3336	2.9976	28.2437
1740	chr2R	10342540	10342850	10342700	509.1	Intergenic	http://genome.ucsc.edu/cgi-bin/hgTracks?position=chr2R:10337540-10347850	"Oaz,CG17389,CG17388,"	"3540,-5139,-12164,"	 Oaz 	3540	884	1099.1	509.1	-0.8	 /\ 	1.7362	0.576	14.3377
1741	chr2R	9888150	9888730	9888320	478.2	CDS	http://genome.ucsc.edu/cgi-bin/hgTracks?position=chr2R:9883150-9893730	"mam,CG30482,RN-tre,"	"0,0,-10129,"	 CG30482 	5475	52.6	275.6	478.2	3.18	 // 	0.11	9.0908	247.1732
1742	chr2R	2419550	2419840	2419700	552.6	Intronic	http://genome.ucsc.edu/cgi-bin/hgTracks?position=chr2R:2414550-2424840	"jing,CG15233,CG15234,"	"0,67709,74794,"	 jing 	29937	733.6	537.9	552.6	-0.41	 \- 	1.3274	0.7533	17.9012
1743	chr2R	3956590	3956910	3956730	484	Intronic	http://genome.ucsc.edu/cgi-bin/hgTracks?position=chr2R:3951590-3961910	"lig,CG17977,CG12769,"	"0,-1573,-3674,"	 lig 	603	130.4	402.8	484	1.89	 // 	0.2695	3.7112	73.5832
1744	chr3R	19141100	19141590	19141250	477.7	Intronic	http://genome.ucsc.edu/cgi-bin/hgTracks?position=chr3R:19136100-19146590	"pnt,CG4434,CG17083,"	"0,-25339,-27477,"	 pnt 	1219	200.8	261.8	477.7	1.25	 // 	0.4204	2.3789	92.9883
1745	chr2R	8347890	8348170	8348030	486.3	Intronic	http://genome.ucsc.edu/cgi-bin/hgTracks?position=chr2R:8342890-8353170	"Lac,dgt5,Dyb,"	"0,5146,-7602,"	 Lac 	7335	270.5	489.1	486.3	0.85	 /- 	0.5562	1.798	159.9059
1746	chr2L	15482760	15483060	15482910	553.8	Intergenic	http://genome.ucsc.edu/cgi-bin/hgTracks?position=chr2L:15477760-15488060	"Tim17b2,sna,lace,"	"1857,-4641,16199,"	 Tim17b2 	1857	722.4	606.8	553.8	-0.38	 -- 	1.3046	0.7665	13.3209
1747	chr3R	13640400	13640690	13640550	549.2	Intronic	http://genome.ucsc.edu/cgi-bin/hgTracks?position=chr3R:13635400-13645690	"CG31246,CG18012,CG7357,"	"0,-3696,-5604,"	 CG31246 	3285	210.4	474.3	549.2	1.38	 // 	0.3832	2.6098	25.8656
1748	chr3L	3811800	3812110	3811960	516	CDS	http://genome.ucsc.edu/cgi-bin/hgTracks?position=chr3L:3806800-3817110	"CG12006,CG32263,CG32262,"	"0,-990,-1779,"	 CG12006 	692	609.1	570.2	516	-0.24	 -- 	1.1804	0.8472	148.9
1749	chr4	1003960	1004270	1004100	486.3	Intergenic	http://genome.ucsc.edu/cgi-bin/hgTracks?position=chr4:998960-1009270	"toy,CG11093,CG32016,"	"6253,-14100,-25006,"	 toy 	6253	198.6	477	486.3	1.29	 /- 	0.4084	2.4487	56.2011
1750	chrX	17545050	17545360	17545210	493.1	Promoter	http://genome.ucsc.edu/cgi-bin/hgTracks?position=chrX:17540050-17550360	"RhoGAPp190,CG8211,beta-Spec,"	"0,1590,6243,"	 RhoGAPp190 	277	177.1	285.1	493.1	1.48	 // 	0.3591	2.7846	58.599
1751	chr3R	21007890	21008240	21008060	474.8	Intronic	http://genome.ucsc.edu/cgi-bin/hgTracks?position=chr3R:21002890-21013240	"CG34110,dan,CG13653,"	"0,2674,13221,"	 dan 	2674	26.7	198.2	474.8	4.15	 // 	0.0562	17.8004	401.9331
1752	chr2L	9758830	9759130	9758970	504	Intronic	http://genome.ucsc.edu/cgi-bin/hgTracks?position=chr2L:9753830-9764130	"zf30C,Taf11,und,"	"0,3390,4374,"	 zf30C 	633	203	537.9	504	1.31	 /- 	0.4028	2.4824	447.0215
1753	chrX	7983570	7983880	7983720	481.1	CDS	http://genome.ucsc.edu/cgi-bin/hgTracks?position=chrX:7978570-7988880	"Ubc-E2H,CG2256,CG2258,"	"0,-4171,6889,"	 Ubc-E2H 	2405	327.5	579.2	481.1	0.55	 /\ 	0.6807	1.469	32.2613
1754	chr2L	7023790	7024080	7023930	542.9	Promoter	http://genome.ucsc.edu/cgi-bin/hgTracks?position=chr2L:7018790-7029080	"ade3,CG31908,Pcp,"	"0,894,-1457,"	 ade3 	10	62.2	314.3	542.9	3.12	 // 	0.1146	8.7225	49.7546
1755	chr3L	47620	48180	48020	473.7	Intergenic	http://genome.ucsc.edu/cgi-bin/hgTracks?position=chr3L:42620-53180	"Lsp1gamma,mthl8,CG13405,"	"18418,-21704,26449,"	 Lsp1gamma 	18418	57.8	408.1	473.7	3.03	 // 	0.122	8.1958	71.0592
1756	chr2R	8859300	8859610	8859450	472.5	Intronic	http://genome.ucsc.edu/cgi-bin/hgTracks?position=chr2R:8854300-8864610	"Psc,CG13321,CG3884,"	"0,-16770,-19659,"	 Psc 	9044	14.1	221	472.5	5.06	 // 	0.0298	33.5645	88.6281
1757	chr3L	8500090	8500470	8500290	472	Intergenic	http://genome.ucsc.edu/cgi-bin/hgTracks?position=chr3L:8495090-8505470	"CG6694,CG6745,CG6765,"	"278,2847,5575,"	 CG6694 	2557	202.3	367.8	472	1.22	 // 	0.4286	2.3332	361.342
1758	chr3R	736690	737130	736810	472	UTR5	http://genome.ucsc.edu/cgi-bin/hgTracks?position=chr3R:731690-742130	"Cdep,Gnf1,CG34306,"	"0,-1007,15832,"	 Cdep 	515	322.3	596.7	472	0.55	 /\ 	0.6829	1.4643	72.8044
1759	chr3R	7367270	7367820	7367630	472	Intergenic	http://genome.ucsc.edu/cgi-bin/hgTracks?position=chr3R:7362270-7372820	"dpr4,CG14708,CG10898,"	"-2661,12280,15820,"	 dpr4 	2661	109.7	278.2	472	2.1	 // 	0.2324	4.3037	25.7646
1760	chr3L	14132580	14132870	14132730	485.1	Intergenic	http://genome.ucsc.edu/cgi-bin/hgTracks?position=chr3L:14127580-14137870	"Sox21b,Sox21a,D,"	"-8306,-32556,35970,"	 Sox21b 	8306	345.3	597.3	485.1	0.49	 /\ 	0.7118	1.405	19.5531
1761	chr3L	3179150	3179440	3179300	530.9	UTR5	http://genome.ucsc.edu/cgi-bin/hgTracks?position=chr3L:3174150-3184440	"CG12734,CG14964,CG14963,"	"0,-1394,-6755,"	 CG12734 	367	84.5	379.4	530.9	2.65	 // 	0.1591	6.2849	80.2476
[truncated: 1,716,716 more chars]
