# Supplementary material for: Zelda Binding in the Early Drosophila melanogaster Embryo Marks Regions Subsequently Activated at the Maternal-to-Zygotic Transition
Source: PLoS Genet. 2011 Oct 20;7(10):e1002266. doi: 10.1371/journal.pgen.1002266 (PMC3197655; doi:10.1371/journal.pgen.1002266)
Supplement: Table S4 — ZLD peaks in combined data. (XLS) [file pgen.1002266.s007.xls]

http://genome.ucsc.edu/cgi-bin/hgTracks?hgS_doOtherUser=submit&hgS_otherUserName=Tomkap&hgS_otherUserSessionName=ZLD																			
PID	Chr	From	To	Peak	Height	Label	Link	Genes	Dists	TSS_gene	TSS_dist	St3_Height	St4_Height	St5_Height	Slope	Dynamics	Max_3_to_1_contamination	Max_1_to_3_contamination	DNaseI_st5
1	chr3L	19549830	19550160	19549980	10979.2	Intergenic	http://genome.ucsc.edu/cgi-bin/hgTracks?position=chr3L:19544830-19555160	"CG9300,CG32210,CG14098,"	"-2108,-4596,-9585,"	 CG9300 	4459	11365.6	11043.6	10528.4	-0.11	 -- 	1.0795	0.9263	755.6561
2	chr2R	4119760	4120090	4119940	7205.7	Promoter	http://genome.ucsc.edu/cgi-bin/hgTracks?position=chr2R:4114760-4125090	"dpn,CG34217,pnut,"	"-108,-3711,4833,"	 dpn 	108	6564.9	7263.5	7788.7	0.25	 -- 	0.8429	1.1864	291.3659
3	chr3R	11815060	11815400	11815190	6820.6	Intronic	http://genome.ucsc.edu/cgi-bin/hgTracks?position=chr3R:11810060-11820400	"srp,Hel89B,mor,"	"0,-6003,-16559,"	 srp 	3268	5686.9	7057.3	7773.9	0.45	 /- 	0.7315	1.367	179.4158
4	chr3L	16107130	16107490	16107310	7407.6	Intronic	http://genome.ucsc.edu/cgi-bin/hgTracks?position=chr3L:16102130-16112490	"Taf4,Zn72D,CG12272,"	"0,-1822,7829,"	 Taf4 	524	9664.4	7408.2	5180.1	-0.9	 \\ 	1.8657	0.536	306.654
5	chr3L	19555290	19555750	19555530	6800.5	Intergenic	http://genome.ucsc.edu/cgi-bin/hgTracks?position=chr3L:19550290-19560750	"Shal,CG9300,CG32210,"	"6007,-7658,-10146,"	 CG9300 	10009	8232.1	6497.2	5772.2	-0.51	 \- 	1.4262	0.7012	639.5341
6	chr3R	10643570	10644210	10643730	6052.4	Promoter	http://genome.ucsc.edu/cgi-bin/hgTracks?position=chr3R:10638570-10649210	"btsz,CG14857,CG14856,"	"0,-13663,-16843,"	 btsz 	77	5535.7	6466.4	6154.9	0.15	 -- 	0.8994	1.1119	541.3236
7	chr3L	22395810	22396320	22396120	6020.9	Intronic	http://genome.ucsc.edu/cgi-bin/hgTracks?position=chr3L:22390810-22401320	"Ten-m,CG11449,laza,"	"0,51352,55795,"	 Ten-m 	4867	4631	6860.2	6593.7	0.51	 /- 	0.7023	1.4238	419.7228
8	chr2R	6470410	6470860	6470710	5888.7	Promoter	http://genome.ucsc.edu/cgi-bin/hgTracks?position=chr2R:6465410-6475860	"psq,CG11883,lola,"	"0,34458,-39943,"	 psq 	488	5745.4	6146.9	5773.9	0.01	 -- 	0.9951	1.005	723.7317
9	chr3R	9118990	9119360	9119180	5706.4	Promoter	http://genome.ucsc.edu/cgi-bin/hgTracks?position=chr3R:9113990-9124360	"wntD,CG8773,Osi22,"	"-260,1291,-1612,"	 wntD 	260	6783.5	5295.3	5164.6	-0.39	 \- 	1.3135	0.7614	267.3226
10	chr2R	11018090	11018670	11018480	5693.5	Intronic	http://genome.ucsc.edu/cgi-bin/hgTracks?position=chr2R:11013090-11023670	"chn,CG34186,CG8089,"	"0,13992,14849,"	 chn 	2060	7433.3	5137.3	4577.1	-0.7	 \- 	1.624	0.6158	73.8092
11	chr3R	16369020	16369420	16369230	5692.8	Intronic	http://genome.ucsc.edu/cgi-bin/hgTracks?position=chr3R:16364020-16374420	"Stat92E,MtnD,att-ORFA,"	"0,-8223,8880,"	 Stat92E 	7622	5640.9	5504.6	5947.2	0.08	 -- 	0.9485	1.0543	659.8714
12	chr3L	4696250	4696580	4696430	5868.9	Intronic	http://genome.ucsc.edu/cgi-bin/hgTracks?position=chr3L:4691250-4701580	"Gef64C,CG13713,CG15876,"	"0,1248,-1607,"	 CG13713 	1248	7518.5	5651.9	4436.4	-0.76	 \- 	1.6947	0.5901	69.6163
13	chr2L	18596870	18597320	18597070	5479.3	Promoter	http://genome.ucsc.edu/cgi-bin/hgTracks?position=chr2L:18591870-18602320	"amos,CG15160,CG10413,"	"0,-1639,2678,"	 amos 	130	6721.3	5027.1	4896.9	-0.46	 \- 	1.3726	0.7286	183.132
14	chr3L	4694740	4695070	4694920	5562.2	Promoter	http://genome.ucsc.edu/cgi-bin/hgTracks?position=chr3L:4689740-4700070	"Gef64C,CG15876,CG13713,"	"0,-97,2758,"	 CG15876 	97	6963.6	4776.4	4946.7	-0.49	 \- 	1.4077	0.7104	110.5966
15	chr3R	4103530	4103860	4103680	6006.2	UTR5	http://genome.ucsc.edu/cgi-bin/hgTracks?position=chr3R:4098530-4108860	"ato,CG9630,CG11671,"	"0,-8076,9980,"	 ato 	167	5028.9	6158.5	6845.4	0.44	 /- 	0.7346	1.3612	278.0016
16	chr3L	16766270	16766630	16766450	5612.5	Promoter	http://genome.ucsc.edu/cgi-bin/hgTracks?position=chr3L:16761270-16771630	"Nrt,CG13025,CG9705,"	"0,3177,6750,"	 Nrt 	171	5694.3	5946	5197.3	-0.13	 -- 	1.0956	0.9127	577.9441
17	chr3L	8668600	8668920	8668750	5560	Promoter	http://genome.ucsc.edu/cgi-bin/hgTracks?position=chr3L:8663600-8673920	"h,CG6486,Arr2,"	"108,-24639,-26714,"	 h 	108	4625.1	6241.7	5847.1	0.34	 /- 	0.791	1.2642	543.0536
18	chr2R	3373730	3374060	3373910	5077.1	Promoter	http://genome.ucsc.edu/cgi-bin/hgTracks?position=chr2R:3368730-3379060	"CG42396,CG1621,CG1620,"	"0,4423,7399,"	 CG42396 	81	5726.9	5741.5	3763.1	-0.61	 -\ 	1.5219	0.6571	901.1758
19	chr3R	21849020	21849360	21849190	5766.5	Intergenic	http://genome.ucsc.edu/cgi-bin/hgTracks?position=chr3R:21844020-21854360	"HLHm3,m4,HLHm5,"	"-332,566,5381,"	 m4 	1025	6023.3	5208.9	6067.4	0.01	 -- 	0.9927	1.0073	236.2731
20	chr3R	27018790	27019160	27018970	5165.9	Promoter	http://genome.ucsc.edu/cgi-bin/hgTracks?position=chr3R:27013790-27024160	"CG31004,bnk,CG1544,"	"0,0,3669,"	 bnk 	25	7030.2	4473.3	3995.9	-0.82	 \- 	1.7594	0.5684	92.5553
21	chr2R	11778410	11778750	11778580	5552.2	UTR5	http://genome.ucsc.edu/cgi-bin/hgTracks?position=chr2R:11773410-11783750	"sli,CG33463,CG33464,"	"0,4753,-17931,"	 CG33463 	5352	3610.7	6349.3	6702.9	0.89	 /- 	0.5387	1.8564	543.0333
22	chr3L	13371450	13371790	13371620	5532.5	Promoter	http://genome.ucsc.edu/cgi-bin/hgTracks?position=chr3L:13366450-13376790	"SNCF,CG14111,CG14107,"	"64,771,1833,"	 SNCF 	64	5729.9	5023.9	5858.6	0.03	 -- 	0.978	1.0225	319.3882
23	chr3R	2581200	2581520	2581340	5023.1	Intronic	http://genome.ucsc.edu/cgi-bin/hgTracks?position=chr3R:2576200-2586520	"zen,bcd,CG1162,"	"0,223,-659,"	 CG1162 	659	6592.3	4177.6	4326	-0.61	 \- 	1.5239	0.6562	60.3028
24	chr2L	1119850	1120210	1120020	4957.5	Intronic	http://genome.ucsc.edu/cgi-bin/hgTracks?position=chr2L:1114850-1125210	"Pino,CG14340,CG14339,"	"0,-5880,-7318,"	 Pino 	881	6278.9	4069	4524.5	-0.47	 \- 	1.3878	0.7206	298.8716
25	chrX	6891290	6891810	6891620	4930.4	Intronic	http://genome.ucsc.edu/cgi-bin/hgTracks?position=chrX:6886290-6896810	"inx7,inx2,CG14430,"	"0,1075,-10384,"	 inx2 	1075	5727.6	4129.4	4934.1	-0.22	 \- 	1.1608	0.8615	268.4866
26	chr2R	18965150	18965510	18965330	4876.8	CDS	http://genome.ucsc.edu/cgi-bin/hgTracks?position=chr2R:18960150-18970510	"Art7,CG3085,Gr59a,"	"0,-949,2753,"	 Art7 	1229	7619.3	4711.3	2317.5	-1.72	 \\ 	3.2878	0.3042	110.0381
27	chr2R	18577120	18577450	18577300	4875.4	Intergenic	http://genome.ucsc.edu/cgi-bin/hgTracks?position=chr2R:18572120-18582450	"ppa,robo,CG30259,"	"-822,2728,11648,"	 ppa 	822	4496.2	4960.3	5182.4	0.2	 -- 	0.8676	1.1526	621.2344
28	chr2L	13225240	13225870	13225450	4864	Promoter	http://genome.ucsc.edu/cgi-bin/hgTracks?position=chr2L:13220240-13230870	"CG15480,CG16812,CG16813,"	"-244,-900,2402,"	 CG15480 	244	5119.3	4625.9	4969	-0.04	 -- 	1.0302	0.9706	693.0137
29	chr3L	20395710	20396030	20395860	5344.6	Intergenic	http://genome.ucsc.edu/cgi-bin/hgTracks?position=chr3L:20390710-20401030	"trbl,CG13248,CG33969,"	"-1152,4340,-9212,"	 trbl 	1152	3836	6354.6	5843.1	0.61	 /- 	0.6565	1.5232	857.231
30	chr3R	7600920	7601450	7601110	4823.7	Intronic	http://genome.ucsc.edu/cgi-bin/hgTracks?position=chr3R:7595920-7606450	"l(3)neo38,CG17360,Lk6,"	"0,5740,-10931,"	 l(3)neo38 	2961	4479.9	4962.4	5032.5	0.17	 -- 	0.8902	1.1234	386.5564
31	chrX	289790	290110	289970	5328.8	Promoter	http://genome.ucsc.edu/cgi-bin/hgTracks?position=chrX:284790-295110	"CG32816,sc,l(1)sc,"	"0,122,13785,"	 sc 	122	5655	4586.2	5745.3	0.02	 -/ 	0.9843	1.016	241.0293
32	chr2L	13227250	13227830	13227600	4794.9	Promoter	http://genome.ucsc.edu/cgi-bin/hgTracks?position=chr2L:13222250-13232830	"CG16813,CG16815,CG15480,"	"252,2041,-2394,"	 CG16813 	252	6602	4115.1	3682.4	-0.84	 \- 	1.7928	0.5578	180.6468
33	chr2R	13689270	13689600	13689400	4791.3	Intergenic	http://genome.ucsc.edu/cgi-bin/hgTracks?position=chr2R:13684270-13694600	"grh,CG5036,CG5033,"	"893,-3750,-9438,"	 grh 	893	4259	5223.2	4891.8	0.2	 /- 	0.8707	1.1486	771.278
34	chr3R	5224500	5225290	5225110	4734.1	CDS	http://genome.ucsc.edu/cgi-bin/hgTracks?position=chr3R:5219500-5230290	"Or85f,CG34117,RpL34b,"	"0,181,922,"	 CG34117 	661	4770.3	4703.8	4728.2	-0.01	 -- 	1.0089	0.9912	163.5406
35	chr3R	10	360	180	4663	Promoter	http://genome.ucsc.edu/cgi-bin/hgTracks?position=chr3R:-4990-5360	"CG12581,Dsk,CG12582,"	"199,15207,22848,"	 CG12581 	199	4176.1	5022.9	4800.8	0.2	 /- 	0.8699	1.1496	621.3113
36	chr3R	4293470	4293820	4293640	4945	Intronic	http://genome.ucsc.edu/cgi-bin/hgTracks?position=chr3R:4288470-4298820	"PQBP-1,Or85b,Or85c,"	"0,42158,43815,"	 PQBP-1 	9675	3690.7	5139.4	6016.5	0.7	 // 	0.6134	1.6302	181.0824
37	chr3R	24684960	24685320	24685130	4594.7	Promoter	http://genome.ucsc.edu/cgi-bin/hgTracks?position=chr3R:24679960-24690320	"CG31048,inx3,CG33203,"	"0,-215,11199,"	 inx3 	215	3308.4	4833.1	5651.5	0.77	 // 	0.5854	1.7082	670.3974
38	chr2R	16935440	16936030	16935860	4208.6	Intergenic	http://genome.ucsc.edu/cgi-bin/hgTracks?position=chr2R:16930440-16941030	"shg,cpa,CG15653,"	"2246,9435,11543,"	 shg 	8804	3491.4	4308	4842	0.47	 /- 	0.7211	1.3868	824.3558
39	chrX	18203340	18203910	18203530	4204.1	Intergenic	http://genome.ucsc.edu/cgi-bin/hgTracks?position=chrX:18198340-18208910	"os,CG6023,CG6123,"	"-509,4625,14741,"	 os 	509	5542.4	4088.6	3612.6	-0.62	 \- 	1.5342	0.6518	418.0086
40	chr3R	19712320	19712690	19712500	4183.8	Intronic	http://genome.ucsc.edu/cgi-bin/hgTracks?position=chr3R:19707320-19717690	"Pli,TfIIA-S,CG13597,"	"0,3608,4905,"	 Pli 	2783	3803.4	3980.4	4790.5	0.33	 -/ 	0.7939	1.2595	549.787
41	chr2R	9335390	9335730	9335530	4195.8	Intronic	http://genome.ucsc.edu/cgi-bin/hgTracks?position=chr2R:9330390-9340730	"cnn,CG30062,cbs,"	"0,-1687,2638,"	 cnn 	1372	3358	4672.6	4558.2	0.44	 /- 	0.7367	1.3574	240.3204
42	chr2R	7125080	7125420	7125250	4606	Promoter	http://genome.ucsc.edu/cgi-bin/hgTracks?position=chr2R:7120080-7130420	"CG34224,CG13216,CG13217,"	"-121,361,-1062,"	 CG34224 	121	4318.3	4478.6	5021.1	0.22	 -- 	0.86	1.1627	252.1858
43	chr3L	20510330	20510650	20510490	4355.8	Promoter	http://genome.ucsc.edu/cgi-bin/hgTracks?position=chr3L:20505330-20515650	"CG5059,mTerf3,CG32425,"	"0,2198,-3278,"	 CG5059 	90	4181.2	4277.2	4614.9	0.14	 -- 	0.906	1.1037	270.5521
44	chr2L	13229390	13229930	13229750	4099.2	Promoter	http://genome.ucsc.edu/cgi-bin/hgTracks?position=chr2L:13224390-13234930	"CG16815,CG16813,Prosalpha6T,"	"0,-1343,2288,"	 CG16815 	109	6279.6	3791.8	2302.6	-1.45	 \\ 	2.7272	0.3667	122.5332
45	chr2L	1410880	1411220	1411070	4095.2	Intronic	http://genome.ucsc.edu/cgi-bin/hgTracks?position=chr2L:1405880-1416220	"lea,CG14346,NLaz,"	"0,-42023,-49338,"	 lea 	9379	3266.9	4171.2	4863.7	0.57	 // 	0.6717	1.4888	505.635
46	chr3L	14269240	14269570	14269400	4720.4	Intronic	http://genome.ucsc.edu/cgi-bin/hgTracks?position=chr3L:14264240-14274570	"fz,CG7906,CG34244,"	"0,-38028,-40580,"	 fz 	1926	3159.5	4585.7	6431.8	1.03	 // 	0.4912	2.0357	105.8446
47	chr2R	7070150	7070650	7070330	4054	Promoter	http://genome.ucsc.edu/cgi-bin/hgTracks?position=chr2R:7065150-7075650	"shn,CG13230,CG12391,"	"0,-27599,-32769,"	 shn 	398	4754.7	4051.5	3355.8	-0.5	 -- 	1.4169	0.7058	54.5298
48	chrX	10387790	10388270	10387990	4053.4	Promoter	http://genome.ucsc.edu/cgi-bin/hgTracks?position=chrX:10382790-10393270	"spri,CG32687,PPP4R2r,"	"0,-7330,-12013,"	 spri 	221	5037.8	3566	3592	-0.49	 \- 	1.4025	0.713	98.5032
49	chr3R	26592710	26593080	26592910	4341.5	Intronic	http://genome.ucsc.edu/cgi-bin/hgTracks?position=chr3R:26587710-26598080	"zfh1,CG11315,CG11314,"	"0,-20900,-21927,"	 zfh1 	1263	3367.7	4631.2	5033.1	0.58	 /- 	0.6691	1.4945	116.2217
50	chr3R	2689600	2690020	2689830	3862.5	Promoter	http://genome.ucsc.edu/cgi-bin/hgTracks?position=chr3R:2684600-2695020	"ftz,Scr,Antp,"	"215,-13944,32144,"	 ftz 	215	3982.7	3999.5	3627.5	-0.13	 -- 	1.0979	0.9108	271.9305
51	chr3R	13906440	13906850	13906640	3841.6	Promoter	http://genome.ucsc.edu/cgi-bin/hgTracks?position=chr3R:13901440-13911850	"CG14317,sr,htl,"	"202,9884,-27934,"	 CG14317 	202	5040.8	3726.6	2757.4	-0.87	 \- 	1.8281	0.547	107.5596
52	chr2R	8418240	8418570	8418410	4411.9	Intronic	http://genome.ucsc.edu/cgi-bin/hgTracks?position=chr2R:8413240-8423570	"fra,CG33632,CG8569,"	"0,-8174,-9279,"	 fra 	1850	3460.3	4751.5	5023.9	0.54	 /- 	0.6888	1.4519	84.2154
53	chr3R	12651820	12652170	12652000	3827	CDS	http://genome.ucsc.edu/cgi-bin/hgTracks?position=chr3R:12646820-12657170	"abd-A,Glut3,CG10349,"	"0,-36255,53449,"	 abd-A 	1738	2906.8	4419.8	4154.4	0.52	 /- 	0.6997	1.4292	106.5314
54	chr2R	2701440	2701800	2701620	3945.4	CDS	http://genome.ucsc.edu/cgi-bin/hgTracks?position=chr2R:2696440-2706800	"CG3287,koi,ubl,"	"0,944,-3601,"	 koi 	944	3305.4	4100.2	4430.7	0.42	 /- 	0.746	1.3404	361.5138
55	chr2L	21618820	21619150	21618970	4049.9	Promoter	http://genome.ucsc.edu/cgi-bin/hgTracks?position=chr2L:21613820-21624150	"CG2201,Df31,Ac3,"	"0,7619,13628,"	 CG2201 	198	3324	4328.6	4536.5	0.45	 /- 	0.7327	1.3648	355.8775
56	chr2L	1518040	1518430	1518240	3729.7	Promoter	http://genome.ucsc.edu/cgi-bin/hgTracks?position=chr2L:1513040-1523430	"halo,CG18132,Or22a,"	"-56,-762,2372,"	 halo 	56	2709	3618	4876.9	0.85	 // 	0.5555	1.8003	469.82
57	chr3R	12076980	12077360	12077190	3703.4	Intronic	http://genome.ucsc.edu/cgi-bin/hgTracks?position=chr3R:12071980-12082360	"tara,bor,Mat89Bb,"	"0,9881,12699,"	 tara 	8650	2623.7	3778.5	4716.1	0.85	 // 	0.5563	1.7975	261.7989
58	chr2L	5550740	5551110	5550960	3699.4	Promoter	http://genome.ucsc.edu/cgi-bin/hgTracks?position=chr2L:5545740-5556110	"CG14014,CG18269,Oscillin,"	"-125,1085,-1346,"	 CG14014 	125	4726.6	3134.1	3237.3	-0.55	 \- 	1.46	0.6849	71.5347
59	chr2R	4017000	4017480	4017290	3664.6	CDS	http://genome.ucsc.edu/cgi-bin/hgTracks?position=chr2R:4012000-4022480	"Pbp49,Socs44A,Pabp2,"	"0,-309,1627,"	 Pbp49 	1547	3761.9	4320.1	2922.7	-0.36	 -\ 	1.2871	0.7769	468.8714
60	chr2L	3072260	3072600	3072430	4017.5	Promoter	http://genome.ucsc.edu/cgi-bin/hgTracks?position=chr2L:3067260-3077600	"toc,CG3523,v(2)k05816,"	"0,-4246,-16829,"	 toc 	122	3170.6	3791.8	5100.6	0.69	 -/ 	0.6216	1.6087	409.908
61	chr2L	2576560	2576920	2576750	3973.6	UTR5	http://genome.ucsc.edu/cgi-bin/hgTracks?position=chr2L:2571560-2581920	"insv,CG9883,Rad1,"	"0,920,-1670,"	 insv 	256	3044.6	4345.1	4535.9	0.58	 /- 	0.6712	1.4898	385.3521
62	chrX	10703220	10703540	10703400	3971.6	Intronic	http://genome.ucsc.edu/cgi-bin/hgTracks?position=chrX:10698220-10708540	"Imp,sesB,Ant2,"	"0,-22422,-22487,"	 Imp 	2515	3344	4093.3	4477.6	0.42	 /- 	0.7468	1.339	133.4965
63	chr2R	9450950	9451880	9451420	3641.9	Intergenic	http://genome.ucsc.edu/cgi-bin/hgTracks?position=chr2R:9445950-9456880	"CG13334,CG13333,CG13335,"	"-3810,-6573,7468,"	 CG13334 	5371	4193.8	3532.1	3445	-0.28	 -- 	1.2174	0.8214	705.0066
64	chr3R	26675380	26675920	26675750	3617	Intergenic	http://genome.ucsc.edu/cgi-bin/hgTracks?position=chr3R:26670380-26680920	"tll,CG15544,Cpr100A,"	"2286,-7994,17494,"	 tll 	2286	4508.7	2891.4	3482.2	-0.37	 \- 	1.2948	0.7723	36.7912
65	chr2R	7086460	7086830	7086640	3753.3	Intronic	http://genome.ucsc.edu/cgi-bin/hgTracks?position=chr2R:7081460-7091830	"shn,CG9084,Syx6,"	"0,18277,20405,"	 shn 	265	2904.6	3770.1	4590.3	0.66	 // 	0.6328	1.5804	682.6512
66	chr2L	8832260	8832730	8832500	3611.9	Intergenic	http://genome.ucsc.edu/cgi-bin/hgTracks?position=chr2L:8827260-8837730	"SoxN,CG32986,CG32987,"	"-2830,30306,31341,"	 SoxN 	6876	5107.4	3076.9	2815.7	-0.86	 \- 	1.8139	0.5513	86.5399
67	chr3R	20381410	20381780	20381620	3642.2	CDS	http://genome.ucsc.edu/cgi-bin/hgTracks?position=chr3R:20376410-20386780	"CG6643,CG13624,CG5789,"	"0,3381,-12017,"	 CG6643 	6883	3385.5	3807.2	3769.4	0.15	 -- 	0.8981	1.1134	567.4049
68	chrX	15540680	15541340	15540990	3550	Intergenic	http://genome.ucsc.edu/cgi-bin/hgTracks?position=chrX:15535680-15546340	"CG8117,CG8119,sog,"	"-1966,15627,-20417,"	 CG8117 	2736	3931.5	3447.9	3288.8	-0.26	 -- 	1.1954	0.8365	145.0674
69	chr3L	11230410	11230750	11230580	3524.6	Intergenic	http://genome.ucsc.edu/cgi-bin/hgTracks?position=chr3L:11225410-11235750	"CG6185,CG34240,CG18490,"	"-1542,-7845,-9689,"	 CG6185 	1542	2437.8	3590.4	4545.7	0.9	 // 	0.5363	1.8647	392.8687
70	chr2R	18578050	18578390	18578240	3482.6	Intergenic	http://genome.ucsc.edu/cgi-bin/hgTracks?position=chr2R:18573050-18583390	"ppa,robo,CG30259,"	"-1762,1788,10708,"	 ppa 	1762	3333.6	3517.8	3602.9	0.11	 -- 	0.9253	1.0808	785.6538
71	chrX	11216290	11216670	11216510	3472.1	Promoter	http://genome.ucsc.edu/cgi-bin/hgTracks?position=chrX:11211290-11221670	"sisA,l(1)10Bb,CG1657,"	"-131,1820,2984,"	 sisA 	131	5229.7	2890.9	2309.4	-1.18	 \- 	2.2645	0.4416	243.8296
72	chr3L	18581650	18581970	18581790	4104.9	Promoter	http://genome.ucsc.edu/cgi-bin/hgTracks?position=chr3L:18576650-18586970	"CG7271,term,CG13380,"	"72,3612,11457,"	 CG7271 	72	4632.5	3724.5	3957.6	-0.23	 -- 	1.1705	0.8543	68.9822
73	chr3R	20574800	20575520	20575080	3444.3	Promoter	http://genome.ucsc.edu/cgi-bin/hgTracks?position=chr3R:20569800-20580520	"tok,tld,asp,"	"-225,375,4544,"	 tld 	375	3828.5	3390.1	3189.3	-0.26	 -- 	1.2004	0.833	310.886
74	chr2L	11794000	11794320	11794150	3742.6	Promoter	http://genome.ucsc.edu/cgi-bin/hgTracks?position=chr2L:11789000-11799320	"CG14937,crol,Tsp33B,"	"-67,176,-1785,"	 CG14937 	67	4231.6	3207.8	3788.2	-0.16	 \- 	1.117	0.8952	496.4818
75	chrX	8189580	8189920	8189700	3743.6	Intronic	http://genome.ucsc.edu/cgi-bin/hgTracks?position=chrX:8184580-8194920	"nAcRalpha-7E,CG1636,CG15343,"	"0,-20247,-22460,"	 CG1636 	22251	5294.2	2853.2	3088.6	-0.78	 \- 	1.7141	0.5834	97.3381
76	chr3L	2197130	2197510	2197340	3379.9	Promoter	http://genome.ucsc.edu/cgi-bin/hgTracks?position=chr3L:2192130-2202510	"CG8960,CG5707,CG13810,"	"0,-5160,-9691,"	 CG8960 	93	3914.5	3514.6	2710.5	-0.53	 -\ 	1.4442	0.6924	183.4009
77	chr2L	8841740	8842060	8841920	3572.2	Intergenic	http://genome.ucsc.edu/cgi-bin/hgTracks?position=chr2L:8836740-8847060	"SoxN,CG32986,CG32987,"	"-12250,20886,21921,"	 SoxN 	16296	1850.2	3727.1	5177.8	1.48	 // 	0.3573	2.7985	528.8174
78	chr2R	16215460	16215810	16215630	3428.6	CDS	http://genome.ucsc.edu/cgi-bin/hgTracks?position=chr2R:16210460-16220810	"CG8929,MED8,CG8920,"	"0,-1319,-2148,"	 CG8929 	859	3519.6	3486.5	3290	-0.1	 -- 	1.0698	0.9348	312.4824
79	chr3L	4677280	4677900	4677680	3325.4	Promoter	http://genome.ucsc.edu/cgi-bin/hgTracks?position=chr3L:4672280-4682900	"CG34266,axo,CG7514,"	"170,-1773,9906,"	 CG34266 	170	4579.9	2910	2533.1	-0.85	 \- 	1.808	0.5531	40.3304
80	chr3R	2579810	2580380	2579980	3318.4	Promoter	http://genome.ucsc.edu/cgi-bin/hgTracks?position=chr3R:2574810-2585380	"zen,CG1162,bcd,"	"0,32,1583,"	 zen 	59	3214.3	3423.5	3317.4	0.05	 -- 	0.9689	1.0321	423.2137
81	chr3R	1037810	1038150	1037980	3659.9	Intronic	http://genome.ucsc.edu/cgi-bin/hgTracks?position=chr3R:1032810-1043150	"cno,CG12161,CG1116,"	"0,5486,7409,"	 cno 	5167	2034.7	3886.1	5058.8	1.31	 // 	0.4022	2.4863	404.6895
82	chr3R	1450530	1451200	1450740	3302.5	CDS	http://genome.ucsc.edu/cgi-bin/hgTracks?position=chr3R:1445530-1456200	"RpL13A,Spec2,CG2911,"	"0,-896,-930,"	 RpL13A 	555	4513.9	3632.8	1829.5	-1.3	 -\ 	2.4673	0.4053	173.6298
83	chr2R	9853670	9854010	9853830	3661.8	Intronic	http://genome.ucsc.edu/cgi-bin/hgTracks?position=chr2R:9848670-9859010	"Cp1,Aats-phe,CG6704,"	"0,2021,3590,"	 Aats-phe 	2021	3403.2	3608.4	3990.8	0.23	 -- 	0.8528	1.1726	171.5722
84	chr2R	3378110	3378450	3378280	3550.3	Intergenic	http://genome.ucsc.edu/cgi-bin/hgTracks?position=chr2R:3373110-3383450	"CG1621,CG42396,CG1620,"	"53,-912,3029,"	 CG42396 	912	3338.8	4280.9	3039.4	-0.14	 /\ 	1.0985	0.9103	384.9357
85	chr2R	10095480	10095800	10095650	3306.1	Intronic	http://genome.ucsc.edu/cgi-bin/hgTracks?position=chr2R:10090480-10100800	"Sox15,CG30071,RpS23,"	"0,-2838,7089,"	 CG30071 	3489	1725.7	3619	4573.7	1.41	 // 	0.3773	2.6503	280.847
86	chr3L	8663060	8663660	8663470	3248.8	Intergenic	http://genome.ucsc.edu/cgi-bin/hgTracks?position=chr3L:8658060-8668660	"h,CG6486,Arr2,"	"5388,-19359,-21434,"	 h 	5388	3143.2	3103.9	3514.8	0.16	 -- 	0.8943	1.1182	137.7742
87	chr3R	785540	785890	785710	3508.6	CDS	http://genome.ucsc.edu/cgi-bin/hgTracks?position=chr3R:780540-790890	"CG2016,CG14661,CG1124,"	"0,-4736,5458,"	 CG2016 	1360	2328.8	3777.5	4433.5	0.93	 // 	0.5253	1.9038	192.1622
88	chr3R	4683350	4683690	4683520	3599.5	Promoter	http://genome.ucsc.edu/cgi-bin/hgTracks?position=chr3R:4678350-4688690	"pyd,CG9731,CG8379,"	"0,4195,-30513,"	 pyd 	137	2534.8	4100.7	4162.9	0.72	 /- 	0.6089	1.6423	525.1744
89	chr2R	15549240	15549820	15549420	3263.5	Intergenic	http://genome.ucsc.edu/cgi-bin/hgTracks?position=chr2R:15544240-15554820	"CG11018,hrg,CG15125,"	"520,2001,-2328,"	 CG11018 	520	3941.9	3236.4	2612.1	-0.59	 -- 	1.5091	0.6626	381.1456
90	chr3L	20690340	20690690	20690520	3349.8	Intergenic	http://genome.ucsc.edu/cgi-bin/hgTracks?position=chr3L:20685340-20695690	"kni,CG34260,CG13253,"	"-2057,11984,15413,"	 kni 	2057	4491	3428.8	2142.4	-1.07	 \\ 	2.0962	0.477	51.2821
91	chr3L	14939150	14939490	14939320	3672.6	Promoter	http://genome.ucsc.edu/cgi-bin/hgTracks?position=chr3L:14934150-14944490	"BobA,CG13465,CG42247,"	"-108,-1928,-3312,"	 BobA 	108	3083.1	3712.8	4236.7	0.46	 /- 	0.7277	1.3742	239.9675
92	chr2L	12080980	12081840	12081160	3195.2	Intergenic	http://genome.ucsc.edu/cgi-bin/hgTracks?position=chr2L:12075980-12086840	"prd,CG14947,CG5325,"	"1836,-3525,12610,"	 prd 	4218	3067.6	3279.9	3322	0.11	 -- 	0.9234	1.0829	163.3668
93	chr3L	2482910	2483400	2483160	3174.2	Promoter	http://genome.ucsc.edu/cgi-bin/hgTracks?position=chr3L:2477910-2488400	"CG33232,Cyp4d20,CG1146,"	"0,-4667,5658,"	 CG33232 	120	2721.6	3075.8	3731	0.46	 -/ 	0.7294	1.3709	196.5964
94	chr2L	9988200	9988530	9988380	3162.4	Intronic	http://genome.ucsc.edu/cgi-bin/hgTracks?position=chr2L:9983200-9993530	"bib,CG13130,CG31875,"	"0,-3723,7180,"	 CG13130 	3723	1922.8	3827.8	3740.8	0.96	 /- 	0.514	1.9455	819.9988
95	chr2R	17170260	17170630	17170450	3286.4	Intronic	http://genome.ucsc.edu/cgi-bin/hgTracks?position=chr2R:17165260-17175630	"CG10069,CG34203,CG10505,"	"0,-1289,2774,"	 CG10069 	546	2906.8	3419.2	3546.3	0.29	 -- 	0.8197	1.22	211.6149
96	chr2R	14187570	14187890	14187720	3369.6	Intergenic	http://genome.ucsc.edu/cgi-bin/hgTracks?position=chr2R:14182570-14192890	"CG18540,CG18539,CG18538,"	"-181,-1334,-2464,"	 CG18540 	758	1739	3645.5	4724.1	1.44	 // 	0.3681	2.7165	140.536
97	chr3L	14965440	14965800	14965620	3229.3	Promoter	http://genome.ucsc.edu/cgi-bin/hgTracks?position=chr3L:14960440-14970800	"Brd,Tom,Ocho,"	"148,-2203,2327,"	 Brd 	148	3063.1	3026.5	3618.3	0.24	 -- 	0.8466	1.1813	662.0431
98	chr2R	9443140	9443510	9443320	3301.2	Promoter	http://genome.ucsc.edu/cgi-bin/hgTracks?position=chr2R:9438140-9448510	"CG13333,Roe1,CG33156,"	"77,-209,-2654,"	 CG13333 	77	2259.2	3692.7	3957	0.81	 /- 	0.5709	1.7515	597.6002
99	chr3R	18614920	18615300	18615110	3108.7	UTR5	http://genome.ucsc.edu/cgi-bin/hgTracks?position=chr3R:18609920-18620300	"CG7029,CG7023,CG7031,"	"0,-13012,14902,"	 CG7029 	4905	2998.7	2692.1	3670.4	0.29	 -/ 	0.817	1.224	116.2452
100	chrX	486860	487460	487030	3106.6	Intronic	http://genome.ucsc.edu/cgi-bin/hgTracks?position=chrX:481860-492460	"vnd,Appl,CG13366,"	"0,-14858,17548,"	 vnd 	1956	4225.7	2720.8	2382.1	-0.83	 \- 	1.7739	0.5637	103.0895
101	chr3L	11920330	11920700	11920520	3155.2	Intergenic	http://genome.ucsc.edu/cgi-bin/hgTracks?position=chr3L:11915330-11925700	"CG5718,byn,CG11588,"	"-2663,3960,-4969,"	 CG5718 	2663	2194.7	3449.4	3863.8	0.82	 /- 	0.568	1.7605	112.6911
102	chrX	20565110	20565470	20565290	3127.8	Promoter	http://genome.ucsc.edu/cgi-bin/hgTracks?position=chrX:20560110-20570470	"run,hydra,CG1835,"	"177,-17339,-23423,"	 run 	177	3263.2	3098.1	3058.3	-0.09	 -- 	1.067	0.9372	379.8703
103	chr2L	22151340	22151850	22151650	3034.2	Promoter	http://genome.ucsc.edu/cgi-bin/hgTracks?position=chr2L:22146340-22156850	"CG6448,CG34137,CG15216,"	"0,0,9649,"	 CG34137 	28	3670	2799.7	2713.3	-0.44	 \- 	1.3526	0.7393	69.2586
104	chr2R	15556510	15556880	15556700	3026.8	Promoter	http://genome.ucsc.edu/cgi-bin/hgTracks?position=chr2R:15551510-15561880	"hrg,isopeptidase-T-3,CG11018,"	"0,1423,-5457,"	 hrg 	135	4013	2822	2388.4	-0.75	 \- 	1.6802	0.5952	179.6899
105	chr2L	18598150	18598520	18598330	3110.9	Intergenic	http://genome.ucsc.edu/cgi-bin/hgTracks?position=chr2L:18593150-18603520	"amos,CG10413,CG15160,"	"-1130,1418,-2899,"	 amos 	1130	3300.2	2852.2	3180.1	-0.05	 -- 	1.0378	0.9636	100.4068
106	chrX	11882900	11883490	11883080	3022.2	Promoter	http://genome.ucsc.edu/cgi-bin/hgTracks?position=chrX:11877900-11888490	"tsg,CG18130,gd,"	"-134,1065,-1300,"	 tsg 	134	4054.5	2530.5	2501.7	-0.7	 \- 	1.6207	0.617	42.9157
107	chr3R	26677490	26678130	26677770	3009	Promoter	http://genome.ucsc.edu/cgi-bin/hgTracks?position=chr3R:26672490-26683130	"tll,CG15544,Cpr100A,"	"266,-10014,15474,"	 tll 	266	2840.1	2836.8	3419.8	0.27	 -/ 	0.8305	1.2041	267.5677
108	chr3R	8471580	8471900	8471760	3055.9	Intergenic	http://genome.ucsc.edu/cgi-bin/hgTracks?position=chr3R:8466580-8476900	"CG6234,CG6753,CG11608,"	"2021,-3465,-6091,"	 CG6234 	2021	2128.8	3639.7	3419.3	0.68	 /- 	0.6226	1.6062	320.927
109	chr3L	18008240	18008620	18008420	3005.7	Intronic	http://genome.ucsc.edu/cgi-bin/hgTracks?position=chr3L:18003240-18013620	"Eip75B,CG32192,CG32193,"	"0,24996,-49640,"	 Eip75B 	15499	3858.2	2528.9	2668.7	-0.53	 \- 	1.4457	0.6917	61.3487
110	chr2L	15485600	15485960	15485760	3223.1	Intronic	http://genome.ucsc.edu/cgi-bin/hgTracks?position=chr2L:15480600-15490960	"Tim17b2,sna,lace,"	"0,-7491,13349,"	 Tim17b2 	993	3365.4	3070	3234.5	-0.06	 -- 	1.0405	0.9611	90.4205
111	chrX	11216850	11217220	11217030	3112.8	Intergenic	http://genome.ucsc.edu/cgi-bin/hgTracks?position=chrX:11211850-11222220	"sisA,l(1)10Bb,CG1657,"	"-651,1300,2464,"	 sisA 	651	4650.3	2618	2216.8	-1.07	 \- 	2.0978	0.4767	124.9149
112	chr3L	9777110	9777630	9777310	2993.1	CDS	http://genome.ucsc.edu/cgi-bin/hgTracks?position=chr3L:9772110-9782630	"CG8177,CG14168,Ilp1,"	"0,4365,14223,"	 CG8177 	9938	2465.9	3326.5	3489.1	0.5	 /- 	0.7068	1.4149	82.3256
113	chr3L	17408790	17409140	17408970	3181.3	Promoter	http://genome.ucsc.edu/cgi-bin/hgTracks?position=chr3L:17403790-17414140	"blot,sec3,CG7630,"	"0,5909,9617,"	 blot 	109	1757.6	3695.3	4090.9	1.22	 // 	0.4296	2.3276	400.6009
114	chrX	13541370	13541710	13541530	3264	Intronic	http://genome.ucsc.edu/cgi-bin/hgTracks?position=chrX:13536370-13546710	"NFAT,Lig4,CG11164,"	"0,17080,20525,"	 NFAT 	2314	3351.4	3130.4	3387.2	0.02	 -- 	0.9894	1.0107	51.4487
115	chr3L	4697350	4697680	4697500	3302.8	Promoter	http://genome.ucsc.edu/cgi-bin/hgTracks?position=chr3L:4692350-4702680	"Gef64C,CG13713,CG15876,"	"0,178,-2677,"	 CG13713 	178	5672.8	2447.8	1829.5	-1.63	 \- 	3.1008	0.3225	47.2362
116	chr2L	3610660	3611140	3610840	2942.7	Intergenic	http://genome.ucsc.edu/cgi-bin/hgTracks?position=chr2L:3605660-3616140	"odd,Dot,CG15418,"	"-4092,8350,10249,"	 odd 	4092	3033.5	3138.4	2658.4	-0.19	 -- 	1.1411	0.8764	138.2495
117	chr2L	8846720	8847040	8846890	3044.4	Intergenic	http://genome.ucsc.edu/cgi-bin/hgTracks?position=chr2L:8841720-8852040	"CG32986,CG32987,SoxN,"	"15916,16951,-17220,"	 CG32986 	15916	1683.5	2925.9	4527.9	1.43	 // 	0.3718	2.6897	273.8389
118	chr3R	13651820	13652410	13652050	2931.1	Intronic	http://genome.ucsc.edu/cgi-bin/hgTracks?position=chr3R:13646820-13657410	"CG31246,CG18012,CG7357,"	"0,-15196,-17104,"	 CG31246 	14785	2174.7	3159	3462.2	0.67	 /- 	0.6281	1.592	225.2722
119	chr3L	4062030	4062350	4062210	3407.8	Promoter	http://genome.ucsc.edu/cgi-bin/hgTracks?position=chr3L:4057030-4067350	"dib,CG18869,wit,"	"93,-287,1935,"	 dib 	93	3024.6	2931.2	4267.6	0.5	 -/ 	0.7087	1.411	226.9038
120	chrX	6934340	6934740	6934560	2912.2	Promoter	http://genome.ucsc.edu/cgi-bin/hgTracks?position=chrX:6929340-6939740	"CG14427,CG12541,nullo,"	"80,-4522,8950,"	 CG14427 	80	3278	2583.5	2905.5	-0.17	 \- 	1.1282	0.8864	244.4751
121	chr2L	15478250	15478620	15478410	2906.1	Promoter	http://genome.ucsc.edu/cgi-bin/hgTracks?position=chr2L:15473250-15483620	"sna,Tim17b2,lace,"	"-141,6357,20699,"	 sna 	141	3254.3	2791.8	2673.3	-0.28	 -- 	1.2173	0.8215	202.3969
122	chrX	3756030	3756400	3756220	2901	Intergenic	http://genome.ucsc.edu/cgi-bin/hgTracks?position=chrX:3751030-3761400	"yin,ec,CG34336,"	"775,-4562,6799,"	 yin 	4530	2217.7	3041.4	3467.3	0.64	 /- 	0.6396	1.5635	478.5223
123	chr2R	10199850	10200380	10200030	2893.8	Intronic	http://genome.ucsc.edu/cgi-bin/hgTracks?position=chr2R:10194850-10205380	"CG34379,CG8589,Ih,"	"0,-10172,-13617,"	 CG34379 	4364	1485.6	3240.1	4005.1	1.43	 // 	0.3709	2.6959	348.2069
124	chr3R	864540	865190	865010	2889	Intergenic	http://genome.ucsc.edu/cgi-bin/hgTracks?position=chr3R:859540-870190	"CG2022,corto,CG14662,"	"-28257,44332,-55056,"	 CG2022 	28257	910.6	3795.5	3963.9	2.12	 /- 	0.2297	4.3528	287.1541
125	chrX	9982110	9982480	9982300	2888.7	Intronic	http://genome.ucsc.edu/cgi-bin/hgTracks?position=chrX:9977110-9987480	"CG34104,CG2974,CG2972,"	"0,-2096,-3217,"	 CG34104 	1735	2965.3	2861.7	2839.2	-0.06	 -- 	1.0444	0.9575	189.0114
126	chr2R	17080300	17080640	17080480	2955.4	Intergenic	http://genome.ucsc.edu/cgi-bin/hgTracks?position=chr2R:17075300-17085640	"tud,CG15658,Glycogenin,"	"-577,597,7511,"	 CG15658 	597	3652.2	2747.8	2620.6	-0.48	 \- 	1.3936	0.7176	72.0765
127	chr3R	15176150	15176530	15176340	2855.4	Intergenic	http://genome.ucsc.edu/cgi-bin/hgTracks?position=chr3R:15171150-15181530	"Ino80,CG3581,Dl,"	"18376,23138,-24405,"	 CG3581 	24131	1776.8	2951.8	3837.4	1.11	 // 	0.463	2.1597	342.0879
128	chrX	6716910	6717250	6717070	3129.6	UTR5	http://genome.ucsc.edu/cgi-bin/hgTracks?position=chrX:6711910-6722250	"CG4542,Smg1,CG3075,"	"0,1600,-2122,"	 Smg1 	1600	3051.3	3043	3327.2	0.12	 -- 	0.9171	1.0904	419.8442
129	chr3R	2570320	2570730	2570510	2838.7	Intergenic	http://genome.ucsc.edu/cgi-bin/hgTracks?position=chr3R:2565320-2575730	"zen2,CG34297,pb,"	"-648,2303,-2725,"	 zen2 	648	4655.5	2173.3	1969.1	-1.24	 \- 	2.3643	0.423	16.7399
130	chr3R	12907860	12908190	12908030	3269.1	Promoter	http://genome.ucsc.edu/cgi-bin/hgTracks?position=chr3R:12902860-12913190	"kuk,Keap1,GckIII,"	"0,-2365,3225,"	 kuk 	81	2760.8	3581.9	3481.6	0.33	 /- 	0.793	1.2611	192.2716
131	chr2R	11785490	11785860	11785680	2837.1	Intronic	http://genome.ucsc.edu/cgi-bin/hgTracks?position=chr2R:11780490-11790860	"sli,CG33463,CG8291,"	"0,-1748,24864,"	 CG33463 	1748	1556.8	3058.9	3932.4	1.34	 // 	0.3959	2.526	296.7045
132	chr3R	8897860	8898220	8898030	3097.9	Promoter	http://genome.ucsc.edu/cgi-bin/hgTracks?position=chr3R:8892860-8903220	"sim,DDB1,timeout,"	"0,-15576,16342,"	 sim 	93	2159.2	2855.4	4279.1	0.99	 // 	0.5046	1.9818	184.3544
133	chr3R	2643790	2644100	2643930	3160.4	Intergenic	http://genome.ucsc.edu/cgi-bin/hgTracks?position=chr3R:2638790-2649100	"Scr,Dfd,ftz,"	"4911,-15777,46115,"	 Dfd 	26373	2760.1	3149	3598.3	0.38	 -- 	0.767	1.3037	124.6896
134	chr3R	173810	174610	174210	2798.7	Intergenic	http://genome.ucsc.edu/cgi-bin/hgTracks?position=chr3R:168810-179610	"hkb,CG1103,CG9772,"	"-1838,-8570,-8923,"	 hkb 	1838	2134	2946	3316.3	0.64	 /- 	0.6435	1.554	166.1374
135	chr3R	16118560	16119060	16118790	2787.9	Promoter	http://genome.ucsc.edu/cgi-bin/hgTracks?position=chr3R:16113560-16124060	"cic,CG5060,CG4367,"	"196,-1950,11009,"	 cic 	196	1431.5	3147.9	3797.4	1.41	 // 	0.377	2.6527	369.7433
136	chr2R	17411300	17411610	17411450	3073.6	Intronic	http://genome.ucsc.edu/cgi-bin/hgTracks?position=chr2R:17406300-17416610	"Egfr,CG30289,CG30288,"	"0,-2112,-3576,"	 Egfr 	941	2025.8	3192.9	4019.4	0.99	 // 	0.504	1.9841	314.924
137	chr2L	17222110	17222470	17222290	3010.2	Intronic	http://genome.ucsc.edu/cgi-bin/hgTracks?position=chr2L:17217110-17227470	"beat-IIIc,Gr36d,Gr36c,"	"0,-38636,-40658,"	 beat-IIIc 	38442	2582.2	3180.8	3267.7	0.34	 /- 	0.7902	1.2654	67.8725
138	chr2L	13904190	13904520	13904370	2823	Promoter	http://genome.ucsc.edu/cgi-bin/hgTracks?position=chr2L:13899190-13909520	"Smg5,Ance,Ance-2,"	"0,1274,5269,"	 Smg5 	11	2439.2	3085.9	2943.9	0.27	 /- 	0.8286	1.2069	343.8634
139	chr2R	6732140	6732470	6732310	3173.3	Intronic	http://genome.ucsc.edu/cgi-bin/hgTracks?position=chr2R:6727140-6737470	"CG30015,CG7686,CG12344,"	"0,-6079,-10569,"	 CG30015 	782	1570.1	3350.9	4598.9	1.55	 // 	0.3414	2.929	104.1911
140	chr3R	11897850	11898190	11898030	3061.8	Intronic	http://genome.ucsc.edu/cgi-bin/hgTracks?position=chr3R:11892850-11903190	"Mhcl,CG10185,CG32855,"	"0,-4796,6818,"	 Mhcl 	3856	1100.3	3287.3	4797.9	2.12	 // 	0.2293	4.3605	928.4526
141	chr3R	8208410	8208740	8208570	3126.2	Promoter	http://genome.ucsc.edu/cgi-bin/hgTracks?position=chr3R:8203410-8213740	"CG10035,CG17639,GstD8,"	"-158,512,-2030,"	 CG10035 	158	1842.8	3304.8	4231	1.2	 // 	0.4355	2.296	877.5055
142	chr3L	22059750	22060240	22059990	2745.7	UTR3	http://genome.ucsc.edu/cgi-bin/hgTracks?position=chr3L:22054750-22065240	"CG14561,CG7139,TyrR,"	"0,353,-1609,"	 CG14561 	949	3355.1	2551.7	2698.5	-0.31	 \- 	1.2433	0.8043	297.7932
143	chr3L	9034240	9034580	9034410	3076.3	Promoter	http://genome.ucsc.edu/cgi-bin/hgTracks?position=chr3L:9029240-9039580	"Doc1,CG5144,Argk,"	"66,6129,7551,"	 Doc1 	66	1214.4	3486.5	4527.9	1.9	 // 	0.2682	3.7284	337.0549
144	chrX	13124060	13124390	13124220	2991.5	Intronic	http://genome.ucsc.edu/cgi-bin/hgTracks?position=chrX:13119060-13129390	"mew,CG32639,REG,"	"0,5907,-16206,"	 CG32639 	6336	2211.8	3007.5	3764.8	0.77	 // 	0.5875	1.7022	200.4332
145	chrX	1717840	1718230	1718020	2729.4	Intergenic	http://genome.ucsc.edu/cgi-bin/hgTracks?position=chrX:1712840-1723230	"CG14799,CG14811,CG14810,"	"1672,-1837,-3646,"	 CG14799 	1672	3141.7	2710.2	2386.1	-0.4	 -- 	1.3167	0.7595	162.9706
146	chr3R	10478070	10478420	10478250	2976.4	Intronic	http://genome.ucsc.edu/cgi-bin/hgTracks?position=chr3R:10473070-10483420	"l(3)L1231,CG3505,CG3508,"	"0,4942,6912,"	 l(3)L1231 	3173	844.7	3338.7	4745.9	2.49	 // 	0.178	5.6185	394.62
147	chr2R	9083630	9083990	9083820	2929.2	Intronic	http://genome.ucsc.edu/cgi-bin/hgTracks?position=chr2R:9078630-9088990	"CG33182,Aats-val,seq,"	"0,2535,-6241,"	 CG33182 	1961	1257.4	3389	4148.1	1.72	 // 	0.3031	3.2989	115.7973
148	chr2L	1421670	1422010	1421850	2920.1	Intergenic	http://genome.ucsc.edu/cgi-bin/hgTracks?position=chr2L:1416670-1427010	"lea,CG14346,NLaz,"	"-1401,-52803,-60118,"	 lea 	1401	1857.6	2820.4	4092.6	1.14	 // 	0.4539	2.2032	316.3399
149	chr3R	16399770	16400110	16399940	3040.5	Intergenic	http://genome.ucsc.edu/cgi-bin/hgTracks?position=chr3R:16394770-16405110	"TFAM,CG5191,CG5412,"	"1132,-1304,2789,"	 CG5412 	2789	2071	3046.1	4006.8	0.95	 // 	0.5169	1.9347	241.0653
150	chr3R	11474800	11475120	11474970	3264.4	Intergenic	http://genome.ucsc.edu/cgi-bin/hgTracks?position=chr3R:11469800-11480120	"CG5302,pxb,CG31446,"	"-9993,16937,43840,"	 CG5302 	16366	2785.3	3438.8	3569.1	0.36	 /- 	0.7804	1.2814	45.2467
151	chr3L	11236450	11236810	11236630	2914.3	Intergenic	http://genome.ucsc.edu/cgi-bin/hgTracks?position=chr3L:11231450-11241810	"CG6185,scyl,CG34240,"	"-7592,8778,-13895,"	 CG6185 	7592	1767.2	2974.1	4001.6	1.18	 // 	0.4416	2.2644	194.2638
152	chrX	2119720	2120030	2119860	3075.3	Promoter	http://genome.ucsc.edu/cgi-bin/hgTracks?position=chrX:2114720-2125030	"pcx,CG14052,Vinc,"	"0,-1162,-3368,"	 pcx 	117	3434.4	3274	2549.7	-0.43	 -\ 	1.347	0.7424	97.6352
153	chr3L	14937360	14937710	14937520	3084	Promoter	http://genome.ucsc.edu/cgi-bin/hgTracks?position=chr3L:14932360-14942710	"CG13465,BobA,CG42247,"	"-128,1078,-1512,"	 CG13465 	128	2316.2	3010.6	3925	0.76	 // 	0.5901	1.6945	193.0481
154	chr3R	6452360	6452690	6452500	2758.9	Intronic	http://genome.ucsc.edu/cgi-bin/hgTracks?position=chr3R:6447360-6457690	"hth,CG34304,CG6465,"	"0,29667,48780,"	 hth 	11886	1230	2879.7	4187	1.77	 // 	0.2938	3.4041	262.6895
155	chr2R	17433770	17434190	17433950	2694.6	Intronic	http://genome.ucsc.edu/cgi-bin/hgTracks?position=chr2R:17428770-17439190	"Egfr,CG30283,CG33226,"	"0,-5872,-7152,"	 Egfr 	1123	1870.2	2996.9	3251.1	0.8	 /- 	0.5753	1.7384	181.3692
156	chr3L	8664030	8664730	8664200	2713.9	Intergenic	http://genome.ucsc.edu/cgi-bin/hgTracks?position=chr3L:8659030-8669730	"h,CG6486,Arr2,"	"4658,-20089,-22164,"	 h 	4658	3320.2	2850.6	2053.2	-0.69	 -\ 	1.6171	0.6184	124.3913
157	chr2L	8809880	8810230	8810070	2945.2	Intergenic	http://genome.ucsc.edu/cgi-bin/hgTracks?position=chr2L:8804880-8815230	"SoxN,CG9468,CG9466,"	"15554,-28819,-33809,"	 SoxN 	15554	1313	3188.7	4334	1.72	 // 	0.3029	3.3009	225.8889
158	chr2L	2814830	2815180	2815000	2805.4	CDS	http://genome.ucsc.edu/cgi-bin/hgTracks?position=chr2L:2809830-2820180	"CG15400,CG2964,Duox,"	"0,-571,969,"	 CG15400 	760	2139.9	3077.4	3200.7	0.58	 /- 	0.6686	1.4957	260.6606
159	chr2R	14178990	14179340	14179160	3143.8	Intronic	http://genome.ucsc.edu/cgi-bin/hgTracks?position=chr2R:14173990-14184340	"CG18536,CG14502,sbb,"	"0,0,-1803,"	 CG14502 	677	2920.1	3340.3	3171	0.12	 -- 	0.9209	1.0859	28.6728
160	chr3R	674590	675180	674770	2664	Intergenic	http://genome.ucsc.edu/cgi-bin/hgTracks?position=chr3R:669590-680180	"opa,CG14659,CG14658,"	"3764,-17785,-18538,"	 opa 	3764	1648.6	2941.2	3439.3	1.06	 // 	0.4794	2.0861	401.9648
161	chr3L	20286110	20286540	20286340	2655.1	Intronic	http://genome.ucsc.edu/cgi-bin/hgTracks?position=chr3L:20281110-20291540	"gogo,CG6480,CG32226,"	"0,2557,3888,"	 gogo 	1891	3507	2608.9	1969.1	-0.83	 \- 	1.781	0.5615	59.0592
162	chr2L	849880	850340	850150	2653.2	CDS	http://genome.ucsc.edu/cgi-bin/hgTracks?position=chr2L:844880-855340	"drongo,CG4291,kraken,"	"0,1094,2616,"	 drongo 	911	1561.2	3250.2	3148.1	1.01	 /- 	0.4959	2.0165	726.4825
163	chrX	6986840	6987170	6987010	2651.6	Promoter	http://genome.ucsc.edu/cgi-bin/hgTracks?position=chrX:6981840-6992170	"Sxl,CG4615,CG4617,"	"0,5595,9572,"	 Sxl 	100	3201	2792.8	2011.4	-0.67	 -\ 	1.5914	0.6284	43.0493
164	chr2L	2750700	2751040	2750880	2725.3	Intergenic	http://genome.ucsc.edu/cgi-bin/hgTracks?position=chr2L:2745700-2756040	"CG9894,Pgk,Cwc25,"	"1918,-2358,-3936,"	 CG9894 	1918	1662	3088.5	3466.7	1.06	 // 	0.4794	2.0859	747.77
165	chr3L	16482440	16482800	16482610	2924	Intronic	http://genome.ucsc.edu/cgi-bin/hgTracks?position=chr3L:16477440-16487800	"CG33158,CG32158,argos,"	"0,2326,-5809,"	 CG32158 	5758	1439.7	3117.7	4216.2	1.55	 // 	0.3415	2.9285	202.4024
166	chr2L	5000670	5001000	5000820	2631.3	Promoter	http://genome.ucsc.edu/cgi-bin/hgTracks?position=chr2L:4995670-5006000	"Rtnl1,CG34126,CG31917,"	"0,-8384,9113,"	 Rtnl1 	478	1616.8	2612.7	3683	1.19	 // 	0.439	2.278	502.2729
167	chr3L	1772710	1773070	1772870	2615.4	CDS	http://genome.ucsc.edu/cgi-bin/hgTracks?position=chr3L:1767710-1778070	"CG13933,Dhc62B,CG12018,"	"0,-1220,2762,"	 Dhc62B 	1220	2211	2858.5	2813.4	0.35	 /- 	0.7859	1.2725	251.7968
168	chr3L	16018300	16018960	16018500	2607.5	Intronic	http://genome.ucsc.edu/cgi-bin/hgTracks?position=chr3L:16013300-16023960	"Notum,CG5895,th,"	"0,10086,13004,"	 Notum 	1921	1724.2	2939.6	3177.3	0.88	 /- 	0.5427	1.8427	138.9403
169	chr3R	24687190	24687520	24687350	2883.1	Intronic	http://genome.ucsc.edu/cgi-bin/hgTracks?position=chr3R:24682190-24692520	"CG31048,inx3,CG33203,"	"0,-2435,8979,"	 inx3 	2435	1311.5	3546.4	3798	1.53	 /- 	0.3453	2.8959	288.5457
170	chr2L	16405900	16406400	16406210	2592.3	Intronic	http://genome.ucsc.edu/cgi-bin/hgTracks?position=chr2L:16400900-16411400	"CG5888,Idgf1,jhamt,"	"0,39069,-39233,"	 Idgf1 	39069	3192.8	2540	2073.2	-0.62	 \- 	1.5401	0.6493	81.8703
171	chr2R	7869460	7870140	7869870	2589	CDS	http://genome.ucsc.edu/cgi-bin/hgTracks?position=chr2R:7864460-7875140	"CG33145,RnrS,CG30037,"	"0,775,-1880,"	 CG33145 	587	2258.4	2541.6	2975.3	0.4	 -- 	0.7591	1.3174	288.3565
172	chr2R	4120890	4121420	4121140	2589.7	Intergenic	http://genome.ucsc.edu/cgi-bin/hgTracks?position=chr2R:4115890-4126420	"dpn,pnut,CG34217,"	"-1308,3633,-4911,"	 dpn 	1308	4027.1	2352.4	1389.6	-1.54	 \\ 	2.8981	0.345	17.8386
173	chr2R	7078920	7079540	7079110	2567	Intronic	http://genome.ucsc.edu/cgi-bin/hgTracks?position=chr2R:7073920-7084540	"shn,CG9084,Syx6,"	"0,25807,27935,"	 shn 	7265	2423.7	2491.3	2786	0.2	 -- 	0.87	1.1495	106.1923
174	chr2R	6373960	6374330	6374150	2565	Intronic	http://genome.ucsc.edu/cgi-bin/hgTracks?position=chr2R:6368960-6379330	"lola,CG17765,trsn,"	"0,-4752,-6538,"	 CG17765 	6486	915.1	3061	3719	2.02	 // 	0.2461	4.0641	567.6365
175	chr3L	14627760	14628110	14627940	2618.2	Intronic	http://genome.ucsc.edu/cgi-bin/hgTracks?position=chr3L:14622760-14633110	"dlp,RecQ5,CG9628,"	"0,-2767,-6666,"	 dlp 	2221	2991.3	2415	2459.3	-0.28	 -- 	1.2163	0.8222	52.863
176	chr3R	465950	466280	466120	2905.8	Intronic	http://genome.ucsc.edu/cgi-bin/hgTracks?position=chr3R:460950-471280	"CG9775,MED31,CG18271,"	"0,1575,3101,"	 CG9775 	637	2764.5	3171.2	2782.5	0.01	 -- 	0.9935	1.0065	127.3515
177	chr3R	4855680	4856220	4856030	2551.2	Intronic	http://genome.ucsc.edu/cgi-bin/hgTracks?position=chr3R:4850680-4861220	"neur,hyx,tgo,"	"0,7970,-10291,"	 neur 	3419	2257.7	2688.4	2719	0.27	 -- 	0.8303	1.2043	131.0255
178	chr2R	12183390	12183720	12183540	2548.4	CDS	http://genome.ucsc.edu/cgi-bin/hgTracks?position=chr2R:12178390-12188720	"Atg9,CG7747,CG30100,"	"0,-1909,-3780,"	 Atg9 	1634	2593.4	2671.5	2394.1	-0.12	 -- 	1.0832	0.9232	105.0668
179	chr2L	2164830	2165210	2165050	2967.8	Intronic	http://genome.ucsc.edu/cgi-bin/hgTracks?position=chr2L:2159830-2170210	"aop,CG15382,CG7263,"	"0,-8259,-9660,"	 aop 	3528	1198.9	2995.3	4716.7	1.98	 // 	0.2542	3.9343	736.4296
180	chr2L	10058820	10059150	10058980	2555.4	CDS	http://genome.ucsc.edu/cgi-bin/hgTracks?position=chr2L:10053820-10064150	"Pen,CG4804,Cpr31A,"	"0,1916,-3045,"	 CG4804 	1916	1859.8	3184.5	2642.4	0.51	 /\ 	0.7038	1.4208	247.1795
181	chr3R	283960	284330	284160	2538.5	Intergenic	http://genome.ucsc.edu/cgi-bin/hgTracks?position=chr3R:278960-289330	"CG31522,CG31523,CG14650,"	"-5124,6978,-17110,"	 CG31522 	5124	2769	2594.6	2283.1	-0.28	 -- 	1.2128	0.8245	38.0354
182	chr3R	25866680	25867030	25866860	2596.9	Promoter	http://genome.ucsc.edu/cgi-bin/hgTracks?position=chr3R:25861680-25872030	"Sry-alpha,Sry-beta,janA,"	"76,-107,-1601,"	 Sry-alpha 	76	3111.3	2362.5	2347.8	-0.41	 \- 	1.3252	0.7546	262.2101
183	chr3R	7177370	7178120	7177600	2518.4	Intergenic	http://genome.ucsc.edu/cgi-bin/hgTracks?position=chr3R:7172370-7183120	"KP78a,KP78b,pros,"	"-1233,-3437,20108,"	 KP78a 	1233	2047.3	2779.6	2749.9	0.43	 /- 	0.7445	1.3432	497.2935
184	chr2L	10548670	10549010	10548840	2785.1	Intronic	http://genome.ucsc.edu/cgi-bin/hgTracks?position=chr2L:10543670-10554010	"Trim9,CG18302,CG18301,"	"0,-12525,-15264,"	 Trim9 	3960	2460	2518.8	3376.4	0.46	 -/ 	0.7286	1.3725	129.2444
185	chr3L	8826040	8826340	8826200	2821.4	Intronic	http://genome.ucsc.edu/cgi-bin/hgTracks?position=chr3L:8821040-8831340	"dally,CG32026,CG13309,"	"0,3361,-21832,"	 CG32026 	3361	1911.7	2915.8	3657.8	0.94	 // 	0.5226	1.9134	150.0398
186	chr2R	2401930	2402380	2402200	2498	Intronic	http://genome.ucsc.edu/cgi-bin/hgTracks?position=chr2R:2396930-2407380	"jing,CG15233,CG15234,"	"0,85209,92294,"	 jing 	12437	886.9	2674.1	3938.1	2.15	 // 	0.2252	4.4402	173.2564
187	chr3L	17409370	17409750	17409550	2550.1	Intronic	http://genome.ucsc.edu/cgi-bin/hgTracks?position=chr3L:17404370-17414750	"blot,sec3,CG7630,"	"0,5329,9037,"	 blot 	689	1584.9	2628	3459.9	1.13	 // 	0.4581	2.183	353.0074
188	chr3L	4757600	4757960	4757790	2498	Promoter	http://genome.ucsc.edu/cgi-bin/hgTracks?position=chr3L:4752600-4762960	"Gef64C,CG13711,CG12493,"	"0,238,-4072,"	 CG13711 	238	3690.7	2410.2	1399.3	-1.4	 \\ 	2.6376	0.3791	14.453
189	chr3L	13830610	13830940	13830760	2507.7	Intergenic	http://genome.ucsc.edu/cgi-bin/hgTracks?position=chr3L:13825610-13835940	"CG8757,CG8750,Tsp68C,"	"3613,4927,6200,"	 CG8757 	4580	3378.8	2279.8	1877	-0.85	 \- 	1.8001	0.5555	32.1763
190	chr2R	2487890	2488230	2488070	2476.7	CDS	http://genome.ucsc.edu/cgi-bin/hgTracks?position=chr2R:2482890-2493230	"jing,CG15233,CG15234,"	"0,0,6424,"	 CG15233 	413	2394.8	2734	2307.2	-0.05	 -- 	1.038	0.9634	61.1094
191	chr2L	1525190	1525540	1525380	2600.1	Intergenic	http://genome.ucsc.edu/cgi-bin/hgTracks?position=chr2L:1520190-1530540	"Or22b,Or22a,halo,"	"-1121,-3229,-7196,"	 Or22b 	2690	2553.4	2584.6	2662.4	0.06	 -- 	0.959	1.0427	32.0425
192	chr3R	12690510	12691100	12690690	2468.8	Intergenic	http://genome.ucsc.edu/cgi-bin/hgTracks?position=chr3R:12685510-12696100	"CG10349,abd-A,Abd-B,"	"14759,-34921,62241,"	 CG10349 	14759	2310.3	2427.7	2701.9	0.23	 -- 	0.8551	1.1695	42.6995
193	chr3L	19076050	19076640	19076470	2575.1	Intronic	http://genome.ucsc.edu/cgi-bin/hgTracks?position=chr3L:19071050-19081640	"Mkp3,MESR6,CG11577,"	"0,9301,11518,"	 Mkp3 	3052	1307.8	2878.7	3553.7	1.44	 // 	0.368	2.7173	130.0955
194	chr2L	15012610	15012980	15012820	2513.9	Intergenic	http://genome.ucsc.edu/cgi-bin/hgTracks?position=chr2L:15007610-15017980	"l(2)35Bd,CG4103,NC2beta,"	"-1048,-3223,-4282,"	 l(2)35Bd 	2880	2336.3	2842.6	2417	0.05	 /- 	0.9666	1.0346	38.6467
195	chrX	18693470	18693810	18693640	2595.8	Intronic	http://genome.ucsc.edu/cgi-bin/hgTracks?position=chrX:18688470-18698810	"Pk17E,bnb,CG7053,"	"0,-1928,-6092,"	 bnb 	1928	2857.9	2663.5	2266	-0.33	 -- 	1.2612	0.7929	175.5768
196	chrX	18197790	18198620	18197990	2452.2	Intergenic	http://genome.ucsc.edu/cgi-bin/hgTracks?position=chrX:18192790-18203620	"os,CG6023,upd3,"	"1386,10165,-19358,"	 os 	3868	2096.2	2356.7	2911.8	0.47	 -/ 	0.7199	1.3891	115.6036
197	chr3R	6685150	6685520	6685330	2441.2	CDS	http://genome.ucsc.edu/cgi-bin/hgTracks?position=chr3R:6680150-6690520	"CG14694,CG6574,CG4570,"	"0,920,-1534,"	 CG14694 	205	2956.4	2799.7	1603.5	-0.88	 -\ 	1.8437	0.5424	54.0573
198	chr3R	16672450	16672760	16672620	2663.1	Promoter	http://genome.ucsc.edu/cgi-bin/hgTracks?position=chr3R:16667450-16677760	"CG15696,CG15695,RpS30,"	"212,-1911,3650,"	 CG15696 	212	1157.4	2747.8	4098.9	1.82	 // 	0.2824	3.5415	157.421
199	chrX	303410	303790	303600	2433.7	Promoter	http://genome.ucsc.edu/cgi-bin/hgTracks?position=chrX:298410-308790	"CG32816,l(1)sc,sc,"	"0,155,-12070,"	 l(1)sc 	155	2077.7	2276.1	2947.3	0.5	 -/ 	0.7049	1.4186	308.7016
200	chr2R	17432990	17433350	17433150	2419.8	Intronic	http://genome.ucsc.edu/cgi-bin/hgTracks?position=chr2R:17427990-17438350	"Egfr,CG30283,CG33226,"	"0,-5072,-6352,"	 Egfr 	1923	1799.8	2420.3	3039.4	0.76	 // 	0.5922	1.6888	504.5422
201	chr2R	16426720	16427070	16426880	2556.1	Promoter	http://genome.ucsc.edu/cgi-bin/hgTracks?position=chr2R:16421720-16432070	"CG13427,CG13428,CG13423,"	"-61,135,-1113,"	 CG13427 	61	2214.7	2747.8	2788.8	0.33	 /- 	0.7941	1.2592	366.9368
202	chr2R	20553430	20553750	20553600	2395.3	Promoter	http://genome.ucsc.edu/cgi-bin/hgTracks?position=chr2R:20548430-20558750	"CG34214,CG4806,CG3683,"	"-57,74,-637,"	 CG34214 	57	1686.4	2585.6	2934.7	0.8	 // 	0.5746	1.7402	283.1288
203	chr3L	7976770	7977100	7976960	2379.2	Intronic	http://genome.ucsc.edu/cgi-bin/hgTracks?position=chr3L:7971770-7982100	"nmo,CG8038,CG8209,"	"0,-5255,-6004,"	 nmo 	4812	1630.9	2656.6	2886.7	0.82	 /- 	0.565	1.77	320.5312
204	chr3L	5585300	5585620	5585450	2622.9	UTR5	http://genome.ucsc.edu/cgi-bin/hgTracks?position=chr3L:5580300-5590620	"spo,CG10592,CG5146,"	"0,390,-1982,"	 spo 	227	2528.2	2508.3	2832.3	0.16	 -- 	0.8926	1.1203	120.943
205	chrX	7124700	7125010	7124840	2723.4	Intronic	http://genome.ucsc.edu/cgi-bin/hgTracks?position=chrX:7119700-7130010	"CG9650,CG1958,CG1677,"	"0,36096,50280,"	 CG9650 	3944	2534.8	2218.9	3416.4	0.43	 -/ 	0.742	1.3478	27.5659
206	chr3L	5128450	5128830	5128630	2361.5	UTR3	http://genome.ucsc.edu/cgi-bin/hgTracks?position=chr3L:5123450-5133830	"CG4603,CG10674,CG4611,"	"0,309,851,"	 CG10674 	703	3399.5	2411.3	1286	-1.4	 \\ 	2.6435	0.3783	46.1042
207	chr2L	4889450	4889940	4889730	2359.6	Promoter	http://genome.ucsc.edu/cgi-bin/hgTracks?position=chr2L:4884450-4894940	"CG15625,CG3036,CG3008,"	"264,2384,-4061,"	 CG15625 	264	1427.8	2615.8	3055.4	1.1	 // 	0.4673	2.1399	264.9197
208	chr3R	20123290	20123630	20123460	2364.3	Intronic	http://genome.ucsc.edu/cgi-bin/hgTracks?position=chr3R:20118290-20128630	"crb,CG5715,CG6364,"	"0,-2353,-4368,"	 crb 	2323	1175.9	2642.3	3274.5	1.48	 // 	0.3591	2.7847	208.0142
209	chr2L	4684400	4684720	4684540	2523.6	Promoter	http://genome.ucsc.edu/cgi-bin/hgTracks?position=chr2L:4679400-4689720	"CG11929,Bsg25A,CG15634,"	"0,-81,2972,"	 Bsg25A 	81	2622.3	2664.1	2295.1	-0.19	 -- 	1.1425	0.8753	16.7126
210	chr3R	6443370	6443740	6443540	2337.6	Intronic	http://genome.ucsc.edu/cgi-bin/hgTracks?position=chr3R:6438370-6448740	"hth,CG34304,CG6465,"	"0,38627,57740,"	 hth 	3567	1836.8	2470.6	2743.6	0.58	 /- 	0.6695	1.4937	59.7519
211	chr2R	15959790	15960120	15959980	2391.9	Intergenic	http://genome.ucsc.edu/cgi-bin/hgTracks?position=chr2R:15954790-15965120	"18w,CG16898,CG11041,"	"39035,-67488,73671,"	 18w 	39035	1085.5	2873.4	3219	1.57	 // 	0.3372	2.9655	143.2603
212	chr3L	296600	296910	296770	2737.5	Intronic	http://genome.ucsc.edu/cgi-bin/hgTracks?position=chr3L:291600-301910	"RhoGEF3,CG42377,fwd,"	"0,-6436,9436,"	 RhoGEF3 	1031	1755.3	2732.9	3725.3	1.09	 // 	0.4712	2.1223	55.9486
213	chr2R	7342880	7343210	7343050	2304.9	Intronic	http://genome.ucsc.edu/cgi-bin/hgTracks?position=chr2R:7337880-7348210	"E(Pc),CG33472,CG7777,"	"0,-3931,-13322,"	 E(Pc) 	2759	2408.1	2200.9	2336.9	-0.04	 -- 	1.0305	0.9704	150.9059
214	chr3R	8473480	8473830	8473650	2304.8	Promoter	http://genome.ucsc.edu/cgi-bin/hgTracks?position=chr3R:8468480-8478830	"CG6234,CG6753,CG6225,"	"131,-5355,6648,"	 CG6234 	131	1696.1	2682.6	2614.4	0.62	 /- 	0.6487	1.5414	278.0054
215	chr3R	881730	882110	881900	2289.3	Intergenic	http://genome.ucsc.edu/cgi-bin/hgTracks?position=chr3R:876730-887110	"corto,CG2022,CG12007,"	"27442,-45147,71909,"	 corto 	30508	915.8	2762.1	3200.7	1.81	 // 	0.2861	3.4949	86.286
216	chr2L	282220	282640	282440	2287.1	CDS	http://genome.ucsc.edu/cgi-bin/hgTracks?position=chr2L:277220-287640	"CG11601,smo,CG3625,"	"0,-273,944,"	 CG11601 	841	2042.8	2608.9	2220.2	0.12	 /- 	0.9201	1.0868	148.7848
217	chr3R	8078230	8078590	8078420	2272.9	Intergenic	http://genome.ucsc.edu/cgi-bin/hgTracks?position=chr3R:8073230-8083590	"CG3942,svp,Cyp313a3,"	"1488,6050,-13589,"	 CG3942 	1488	1493	2520.4	2815.7	0.92	 /- 	0.5302	1.8859	165.4268
218	chr3L	21138010	21138350	21138180	2542.6	Intronic	http://genome.ucsc.edu/cgi-bin/hgTracks?position=chr3L:21133010-21143350	"Ac78C,CG10565,CG10566,"	"0,-9039,-11768,"	 CG10565 	9039	1828.7	2596.8	3202.4	0.81	 // 	0.571	1.7512	70.1887
219	chr3R	172250	172580	172430	2370.9	Promoter	http://genome.ucsc.edu/cgi-bin/hgTracks?position=chr3R:167250-177580	"hkb,CG1103,CG9772,"	"-58,-6790,-7143,"	 hkb 	58	1141.8	2628.5	3354	1.55	 // 	0.3404	2.9374	341.6652
220	chr3R	11035560	11035880	11035720	2273.6	CDS	http://genome.ucsc.edu/cgi-bin/hgTracks?position=chr3R:11030560-11040880	"CG4203,CG6687,CG6654,"	"0,-1236,1278,"	 CG4203 	793	2650.4	2433.5	1745.4	-0.6	 -\ 	1.5185	0.6585	59.1815
221	chr3L	8822600	8822920	8822790	2332.8	Intronic	http://genome.ucsc.edu/cgi-bin/hgTracks?position=chr3L:8817600-8827920	"dally,CG32026,CG13309,"	"0,6771,-18422,"	 dally 	2185	956.6	2522.6	3523.4	1.88	 // 	0.2715	3.6833	217.1377
222	chr3R	3804140	3804510	3804340	2341.5	Promoter	http://genome.ucsc.edu/cgi-bin/hgTracks?position=chr3R:3799140-3809510	"Os-C,CG2791,CG2781,"	"340,-852,3198,"	 Os-C 	340	3332.8	2367.8	1335.2	-1.32	 \\ 	2.4961	0.4006	16.1728
223	chr3L	14968010	14968340	14968180	2507.4	UTR5	http://genome.ucsc.edu/cgi-bin/hgTracks?position=chr3L:14963010-14973340	"Ocho,Brd,Tom,"	"0,-1879,-4763,"	 Ocho 	233	1550.8	2871.8	3118.9	1.01	 /- 	0.4972	2.0111	323.027
224	chr2R	15928740	15929090	15928920	2419.6	Intergenic	http://genome.ucsc.edu/cgi-bin/hgTracks?position=chr2R:15923740-15934090	"CG16898,CG8654,18w,"	"-36428,-56658,70095,"	 CG16898 	36428	2182.1	2324.4	2752.2	0.33	 -- 	0.7929	1.2613	88.6611
225	chrX	10821530	10821840	10821680	2456.8	Intronic	http://genome.ucsc.edu/cgi-bin/hgTracks?position=chrX:10816530-10826840	"CG2145,v,CG11203,"	"0,-2009,-7351,"	 CG2145 	249	2490.4	2226.8	2668.1	0.1	 -- 	0.9334	1.0714	123.1885
226	chr2L	20768370	20769480	20768570	2223	Intergenic	http://genome.ucsc.edu/cgi-bin/hgTracks?position=chr2L:20763370-20774480	"dia,cad,CG9323,"	"-1047,2164,-10579,"	 cad 	2164	2368.9	2613.7	1967.3	-0.27	 -\ 	1.2041	0.8305	79.2812
227	chr2R	11587280	11587620	11587440	2440.5	UTR3	http://genome.ucsc.edu/cgi-bin/hgTracks?position=chr2R:11582280-11592620	"CG30080,CG33462,CG33461,"	"0,-2021,-3457,"	 CG30080 	1759	1104.8	2652.4	3575.4	1.69	 // 	0.309	3.2364	221.5218
228	chr3R	4524750	4525110	4524930	2221.5	Intergenic	http://genome.ucsc.edu/cgi-bin/hgTracks?position=chr3R:4519750-4530110	"hb,CG8112,Cks85A,"	"-1390,1773,15991,"	 hb 	1390	2508.9	2383.2	1824.3	-0.46	 -\ 	1.3752	0.7271	78.4779
229	chr2L	21877080	21877640	21877420	2220.3	Intergenic	http://genome.ucsc.edu/cgi-bin/hgTracks?position=chr2L:21872080-21882640	"CG11629,CG1421,CG1428,"	"19449,25641,28868,"	 CG11629 	20841	2637.1	2058.9	1974.2	-0.42	 \- 	1.3358	0.7486	218.6756
230	chr2L	9128610	9128930	9128750	2530.2	Intronic	http://genome.ucsc.edu/cgi-bin/hgTracks?position=chr2L:9123610-9133930	"CG32982,Or30a,CG31609,"	"0,-15465,-30574,"	 CG32982 	3000	2071.7	2358.8	3190.4	0.62	 -/ 	0.6494	1.54	59.1585
231	chr3L	753400	754030	753810	2213.8	Intergenic	http://genome.ucsc.edu/cgi-bin/hgTracks?position=chr3L:748400-759030	"emc,CG13897,CG13896,"	"-305,-14690,-41960,"	 emc 	4405	2143.6	2035	2465.6	0.2	 -/ 	0.8694	1.1502	135.0743
232	chr2L	11485960	11486270	11486120	2611.5	Promoter	http://genome.ucsc.edu/cgi-bin/hgTracks?position=chr2L:11480960-11491270	"sala,CG6488,CG14928,"	"68,10673,19763,"	 sala 	68	2162.9	2279.3	3417	0.66	 -/ 	0.633	1.5798	139.6647
233	chr2R	8868080	8868400	8868250	2372.4	UTR5	http://genome.ucsc.edu/cgi-bin/hgTracks?position=chr2R:8863080-8873400	"Psc,CG33798,Su(z)2,"	"0,13151,15779,"	 Psc 	244	722.4	2808.7	3587.4	2.31	 // 	0.2014	4.9658	469.1797
234	chr3R	1497920	1498240	1498070	2339.1	Intronic	http://genome.ucsc.edu/cgi-bin/hgTracks?position=chr3R:1492920-1503240	"CG1347,Xe7,CG1109,"	"0,-3019,-6902,"	 CG1347 	2636	1677.5	2743.5	2620.6	0.64	 /- 	0.6401	1.5622	131.9875
235	chr3R	24943010	24943470	24943250	2210.3	CDS	http://genome.ucsc.edu/cgi-bin/hgTracks?position=chr3R:24938010-24948470	"CG11877,yemalpha,CG11876,"	"0,797,-1332,"	 CG11877 	1141	2958.7	2791.2	917	-1.69	 -\ 	3.2264	0.3099	35.6354
236	chr3L	10855740	10856110	10855900	2209.4	Intronic	http://genome.ucsc.edu/cgi-bin/hgTracks?position=chr3L:10850740-10861110	"tna,CG6418,CG14149,"	"0,13463,16293,"	 tna 	4909	1611.6	2392.7	2624.7	0.7	 /- 	0.614	1.6286	168.9512
237	chr2L	8510380	8510700	8510560	2450.8	CDS	http://genome.ucsc.edu/cgi-bin/hgTracks?position=chr2L:8505380-8515700	"CG13096,CG13097,Dh31,"	"0,1608,-3715,"	 CG13096 	1284	1275.9	2473.3	3614.9	1.5	 // 	0.353	2.8331	297.2701
238	chr2R	8342430	8342890	8342630	2199	Intronic	http://genome.ucsc.edu/cgi-bin/hgTracks?position=chr2R:8337430-8347890	"Lac,Dyb,dgt5,"	"0,-2202,10546,"	 Lac 	1935	2055.4	2354.6	2187	0.09	 -- 	0.9398	1.064	165.6075
239	chr2L	11455470	11455810	11455620	2195.9	Intergenic	http://genome.ucsc.edu/cgi-bin/hgTracks?position=chr2L:11450470-11460810	"salm,sala,CG6488,"	"-10017,30568,41173,"	 salm 	10017	2185.1	2338.7	2065.2	-0.08	 -- 	1.0581	0.9451	195.4776
240	chr2L	18895360	18895730	18895550	2195.7	Intergenic	http://genome.ucsc.edu/cgi-bin/hgTracks?position=chr2L:18890360-18900730	"tup,ssp3,CG10602,"	"-14294,20974,-36338,"	 tup 	14294	1985	2329.7	2294	0.21	 -- 	0.8653	1.1556	266.2288
241	chr2R	19532930	19533820	19533620	2194.8	Intronic	http://genome.ucsc.edu/cgi-bin/hgTracks?position=chr2R:19527930-19538820	"retn,Pde8,CG4019,"	"0,11478,-31351,"	 Pde8 	11478	1252.2	2693.2	2639	1.08	 /- 	0.4745	2.1074	346.5967
242	chr3R	4520210	4520530	4520380	2350.8	Promoter	http://genome.ucsc.edu/cgi-bin/hgTracks?position=chr3R:4515210-4525530	"hb,CG8112,CG33325,"	"0,6323,-14328,"	 hb 	58	2396.3	2393.3	2296.3	-0.06	 -- 	1.0435	0.9583	121.7663
243	chr2R	16056230	16056560	16056390	2512	Intergenic	http://genome.ucsc.edu/cgi-bin/hgTracks?position=chr2R:16051230-16061560	"CG11041,CG16894,18w,"	"-21656,42718,-51953,"	 CG11041 	22739	877.3	2908.9	3755.1	2.1	 // 	0.2336	4.2803	129.5514
244	chr3L	22125820	22126160	22126000	2536.1	Intergenic	http://genome.ucsc.edu/cgi-bin/hgTracks?position=chr3L:22120820-22131160	"olf413,CG15374,msopa,"	"3215,32526,-49716,"	 olf413 	3215	1039.6	2730.8	3838	1.88	 // 	0.2709	3.6919	113.6319
245	chrX	3731970	3732310	3732150	2399.4	Intronic	http://genome.ucsc.edu/cgi-bin/hgTracks?position=chrX:3726970-3737310	"ec,CG2901,yin,"	"0,-7237,24845,"	 ec 	2022	1533	2528.4	3143.5	1.04	 // 	0.4877	2.0505	194.1021
246	chr3R	12637510	12637860	12637680	2409.9	Intronic	http://genome.ucsc.edu/cgi-bin/hgTracks?position=chr3R:12632510-12642860	"abd-A,Glut3,CG31275,"	"0,-21935,-60569,"	 abd-A 	16058	1695.3	2683.1	2852.3	0.75	 /- 	0.5944	1.6825	228.294
247	chr2L	14262130	14262470	14262300	2307.2	Intergenic	http://genome.ucsc.edu/cgi-bin/hgTracks?position=chr2L:14257130-14267470	"wb,CG32971,smi35A,"	"1221,12494,-28192,"	 wb 	1221	1862.8	2282.5	2776.3	0.58	 // 	0.671	1.4904	294.5747
248	chr3L	22058860	22059270	22059080	2182	Promoter	http://genome.ucsc.edu/cgi-bin/hgTracks?position=chr3L:22053860-22064270	"CG14561,TyrR,CG7139,"	"0,-699,1263,"	 CG14561 	39	2257.7	2033.9	2328.3	0.04	 -- 	0.9697	1.0313	691.3521
249	chr3L	2438740	2439160	2438860	2173.5	Intronic	http://genome.ucsc.edu/cgi-bin/hgTracks?position=chr3L:2433740-2444160	"CG32306,CG33231,CG33232,"	"0,26177,28042,"	 CG32306 	9558	595	2375.2	3600.6	2.6	 // 	0.1652	6.0515	889.722
250	chr3R	15140850	15141170	15140990	2466	Intronic	http://genome.ucsc.edu/cgi-bin/hgTracks?position=chr3R:15135850-15146170	"Dl,Ino80,CG14280,"	"0,53726,-55386,"	 Dl 	10945	1799.8	2536.3	3069.2	0.77	 // 	0.5864	1.7053	63.0041
251	chr3R	6178610	6178990	6178790	2170.1	Intronic	http://genome.ucsc.edu/cgi-bin/hgTracks?position=chr3R:6173610-6183990	"jumu,CG31406,Rfx,"	"0,-3063,9442,"	 jumu 	2885	1649.4	2268.2	2592.6	0.65	 /- 	0.6362	1.5719	322.3534
252	chr2L	5277240	5277580	5277410	2382.5	Promoter	http://genome.ucsc.edu/cgi-bin/hgTracks?position=chr2L:5272240-5282580	"Bsg25D,Bub1,tkv,"	"0,1640,-6057,"	 Bsg25D 	72	2540.8	2584.6	2022.3	-0.33	 -\ 	1.2564	0.7959	117.3776
253	chr2R	2460970	2461250	2461110	2149.5	Intronic	http://genome.ucsc.edu/cgi-bin/hgTracks?position=chr2R:2455970-2466250	"jing,CG15233,CG15234,"	"0,26299,33384,"	 CG15233 	27373	1342.6	2475.4	2643.5	0.98	 /- 	0.5079	1.9689	423.4667
254	chr3L	10853930	10854270	10854090	2262.5	Intronic	http://genome.ucsc.edu/cgi-bin/hgTracks?position=chr3L:10848930-10859270	"tna,CG6418,CG14149,"	"0,15273,18103,"	 tna 	3099	1712.4	2226.8	2851.2	0.74	 // 	0.6006	1.6651	205.8971
255	chrX	6952910	6953260	6953080	2327.6	Intergenic	http://genome.ucsc.edu/cgi-bin/hgTracks?position=chrX:6947910-6958260	"nullo,CG4607,Sxl,"	"-8717,10365,16617,"	 nullo 	9570	2056.9	2729.2	2197.3	0.1	 /\ 	0.9361	1.0683	40.9166
256	chr2L	12466600	12466950	12466760	2361.9	Intronic	http://genome.ucsc.edu/cgi-bin/hgTracks?position=chr2L:12461600-12471950	"bun,CG17024,CG5418,"	"0,-11809,-13530,"	 bun 	5523	2123.6	2317.5	2645.8	0.32	 -- 	0.8026	1.2459	51.3891
257	chr2L	543760	544330	544160	2134.4	CDS	http://genome.ucsc.edu/cgi-bin/hgTracks?position=chr2L:538760-549330	"Spp,nAcRbeta-21C,lwr,"	"0,987,-1588,"	 Spp 	467	3567	2011.7	846.7	-2.07	 \\ 	4.213	0.2374	85.1541
258	chr3L	20974490	20974820	20974640	2127.8	Intergenic	http://genome.ucsc.edu/cgi-bin/hgTracks?position=chr3L:20969490-20979820	"CG33283,CG34000,CG33286,"	"-1890,3146,-6840,"	 CG33283 	2776	1874.6	2394.8	2113.8	0.17	 /- 	0.8869	1.1276	53.5005
259	chr2L	15313530	15313850	15313700	2314.1	Intergenic	http://genome.ucsc.edu/cgi-bin/hgTracks?position=chr2L:15308530-15318850	"nht,CG15262,ms(2)35Ci,"	"4253,-14437,-20157,"	 nht 	5201	2120.6	2436.7	2404.4	0.18	 -- 	0.882	1.1338	60.9937
260	chr3L	5963730	5964080	5963910	2127.2	Intronic	http://genome.ucsc.edu/cgi-bin/hgTracks?position=chr3L:5958730-5969080	"CG10479,CG33993,CG32406,"	"0,-20155,26403,"	 CG10479 	5195	1872.4	2197.7	2345.5	0.32	 -- 	0.7983	1.2527	28.937
261	chr3L	13918400	13918750	13918580	2335	Promoter	http://genome.ucsc.edu/cgi-bin/hgTracks?position=chr3L:13913400-13923750	"Rgl,CG8833,Gl,"	"-232,404,3908,"	 Rgl 	232	1484.9	2409.2	3110.9	1.07	 // 	0.4773	2.0951	283.9038
262	chr3L	8182270	8182860	8182430	2111.2	CDS	http://genome.ucsc.edu/cgi-bin/hgTracks?position=chr3L:8177270-8187860	"Atg18,MED24,CG7387,"	"0,1941,2191,"	 Atg18 	1934	1134.4	2422.4	2776.8	1.29	 // 	0.4085	2.4478	410.2113
263	chr2L	5202640	5202960	5202790	2222.9	Intronic	http://genome.ucsc.edu/cgi-bin/hgTracks?position=chr2L:5197640-5207960	"Msp-300,Cyp28d2,Cyp28d1,"	"0,4517,7688,"	 Cyp28d2 	4517	2290.3	2516.2	1866.7	-0.3	 -\ 	1.227	0.815	105.7502
264	chr2R	6372770	6373080	6372920	2211.2	Intronic	http://genome.ucsc.edu/cgi-bin/hgTracks?position=chr2R:6367770-6378080	"lola,CG17765,trsn,"	"0,-3522,-5308,"	 CG17765 	5256	921	2708	3013.1	1.71	 // 	0.3057	3.2715	785.7002
265	chr2R	4543460	4544030	4543630	2095.2	Intronic	http://genome.ucsc.edu/cgi-bin/hgTracks?position=chr2R:4538460-4549030	"ptc,l(2)44DEa,CG30354,"	"0,9729,21201,"	 ptc 	6491	1145.5	2496.1	2644.1	1.21	 /- 	0.4332	2.3082	131.0742
266	chr2L	6373120	6373600	6373390	2088.6	UTR5	http://genome.ucsc.edu/cgi-bin/hgTracks?position=chr2L:6368120-6378600	"slam,CG9505,CG42370,"	"0,-3195,4376,"	 slam 	976	2973.5	2035.5	1301.5	-1.19	 \\ 	2.2847	0.4377	103.6419
267	chr2R	21110500	21110840	21110680	2087.9	Intergenic	http://genome.ucsc.edu/cgi-bin/hgTracks?position=chr2R:21105500-21115840	"Kr,CG30429,CG33680,"	"3457,23309,25848,"	 Kr 	3457	1951	2101.8	2211	0.18	 -- 	0.8824	1.1333	46.2658
268	chr2R	4720120	4720490	4720310	2072.9	CDS	http://genome.ucsc.edu/cgi-bin/hgTracks?position=chr2R:4715120-4725490	"sns,CG30350,Rya-r44F,"	"0,-5042,27585,"	 CG30350 	6415	3057.2	2236.9	925	-1.72	 \\ 	3.305	0.3026	18.2344
269	chr3L	2190040	2190410	2190240	2071.7	CDS	http://genome.ucsc.edu/cgi-bin/hgTracks?position=chr3L:2185040-2195410	"CG5707,CG13810,CG8960,"	"0,-2591,6772,"	 CG5707 	1940	4051.6	2006.9	197.4	-4.36	 \\ 	20.5285	0.0487	13.5724
270	chr3L	4408900	4409230	4409060	2068.6	Intronic	http://genome.ucsc.edu/cgi-bin/hgTracks?position=chr3L:4403900-4414230	"CG11347,CG15019,Syx17,"	"0,-3001,-3891,"	 CG11347 	1916	1540.5	2265	2406.7	0.64	 /- 	0.6401	1.5623	171.9818
271	chr2L	15479680	15480240	15480060	2066.1	Intergenic	http://genome.ucsc.edu/cgi-bin/hgTracks?position=chr2L:15474680-15485240	"sna,Tim17b2,lace,"	"-1791,4707,19049,"	 sna 	1791	3147.6	1614.2	1469.6	-1.1	 \- 	2.1417	0.4669	65.4145
272	chr3L	21138930	21139470	21139250	2061.7	CDS	http://genome.ucsc.edu/cgi-bin/hgTracks?position=chr3L:21133930-21144470	"Ac78C,CG10565,CG10566,"	"0,-10109,-12838,"	 CG10565 	10109	1287.8	2769	2257.4	0.81	 /\ 	0.5705	1.7529	309.3487
273	chrX	20562210	20562870	20562540	2054.2	Intergenic	http://genome.ucsc.edu/cgi-bin/hgTracks?position=chrX:20557210-20567870	"run,hydra,CG1835,"	"2927,-14589,-20673,"	 run 	2927	3556.6	1682.6	923.3	-1.95	 \\ 	3.852	0.2596	28.5572
274	chr3R	935630	935950	935780	2084.9	Intergenic	http://genome.ucsc.edu/cgi-bin/hgTracks?position=chr3R:930630-940950	"CG12007,corto,CG12589,"	"18029,-23372,27128,"	 CG12007 	18029	749.1	2468	3037.7	2.02	 // 	0.2466	4.0551	161.2428
275	chr3L	15705090	15705670	15705260	2047.8	Intergenic	http://genome.ucsc.edu/cgi-bin/hgTracks?position=chr3L:15700090-15710670	"comm,comm2,CG34451,"	"10163,-12311,-20113,"	 comm2 	12311	266	2059.9	3825.4	3.85	 // 	0.0695	14.381	238.2196
276	chr2L	5870970	5871290	5871140	2238.3	Intronic	http://genome.ucsc.edu/cgi-bin/hgTracks?position=chr2L:5865970-5876290	"CG8965,CG34381,CG9029,"	"0,-14383,14879,"	 CG8965 	8341	1036.6	2611.1	3093.2	1.58	 // 	0.3351	2.984	206.06
277	chr2L	8165940	8166280	8166120	2265.3	Intronic	http://genome.ucsc.edu/cgi-bin/hgTracks?position=chr2L:8160940-8171280	"CG8486,CG8498,Rbsn,"	"0,-3731,-4319,"	 CG8486 	2823	1160.3	2384.8	3275.1	1.5	 // 	0.3543	2.8225	84.3473
278	chr2L	18875060	18875440	18875220	2044.3	Intronic	http://genome.ucsc.edu/cgi-bin/hgTracks?position=chr2L:18870060-18880440	"tup,CG10602,mRpL13,"	"0,-16008,-16030,"	 tup 	6036	1713.1	2149.5	2339.2	0.45	 /- 	0.7323	1.3655	102.9515
279	chr3L	16042120	16042490	16042320	2043.5	Intronic	http://genome.ucsc.edu/cgi-bin/hgTracks?position=chr3L:16037120-16047490	"th,Mbs,CG5895,"	"0,2747,-11991,"	 th 	1435	2061.4	2386.4	1688.7	-0.29	 -\ 	1.2206	0.8192	75.3661
280	chr2R	4009530	4009870	4009690	2206.5	Intronic	http://genome.ucsc.edu/cgi-bin/hgTracks?position=chr2R:4004530-4014870	"CG30372,CG2158,coilin,"	"0,830,2794,"	 CG30372 	667	2212.5	2597.8	1823.8	-0.28	 -\ 	1.2132	0.8243	136.3746
281	chr2R	13480680	13481010	13480850	2271.6	Intronic	http://genome.ucsc.edu/cgi-bin/hgTracks?position=chr2R:13475680-13486010	"lack,CG30105,icln,"	"0,-897,-1460,"	 lack 	532	1438.2	2435.1	2949	1.04	 // 	0.4877	2.0505	246.9128
282	chr2L	2457120	2457510	2457270	2025.6	Intronic	http://genome.ucsc.edu/cgi-bin/hgTracks?position=chr2L:2452120-2462510	"dpp,CG15393,Slh,"	"0,32483,32934,"	 dpp 	2532	2439.2	1926.4	1774	-0.46	 \- 	1.375	0.7273	209.072
283	chr3R	12294320	12294650	12294510	2161.6	Intergenic	http://genome.ucsc.edu/cgi-bin/hgTracks?position=chr3R:12289320-12299650	"CSN5,Gyc-89Da,Gyc-89Db,"	"1312,3924,8582,"	 CSN5 	1312	1357.4	2241.7	2902.1	1.1	 // 	0.4677	2.1379	213.7504
284	chr3R	26441940	26442290	26442130	2024.2	Intergenic	http://genome.ucsc.edu/cgi-bin/hgTracks?position=chr3R:26436940-26447290	"CG31016,PH4alphaNE3,CG2267,"	"-8258,-10264,10831,"	 CG31016 	10214	3709.3	1811.9	607	-2.61	 \\ 	6.1111	0.1636	17.6845
285	chr3L	5614210	5614570	5614390	2076.4	Intergenic	http://genome.ucsc.edu/cgi-bin/hgTracks?position=chr3L:5609210-5619570	"Blimp-1,Eaf6,mthl2,"	"9692,-13050,-14102,"	 Blimp-1 	9692	1835.4	2012.7	2395.3	0.38	 -/ 	0.7662	1.3051	122.8429
286	chr2L	15333160	15333900	15333560	2015.4	Promoter	http://genome.ucsc.edu/cgi-bin/hgTracks?position=chr2L:15328160-15338900	"esg,nht,CG15258,"	"303,-14659,27437,"	 esg 	303	2207.3	1935.9	1962.8	-0.17	 -- 	1.1246	0.8892	243.5431
287	chr3R	12526430	12526880	12526670	2012.5	Intronic	http://genome.ucsc.edu/cgi-bin/hgTracks?position=chr3R:12521430-12531880	"Ubx,CG31498,CG31217,"	"0,-35210,-45181,"	 Ubx 	33678	1317.4	2339.2	2431.9	0.88	 /- 	0.5417	1.8459	123.3792
288	chrX	15518650	15519190	15519010	2022.6	Intronic	http://genome.ucsc.edu/cgi-bin/hgTracks?position=chrX:15513650-15524190	"sog,CG8117,CG9220,"	"0,19244,-34049,"	 sog 	1563	2545.9	1758.9	1783.1	-0.51	 \- 	1.4278	0.7004	31.0954
289	chrX	4093010	4093370	4093190	2020.1	Intronic	http://genome.ucsc.edu/cgi-bin/hgTracks?position=chrX:4088010-4098370	"Fas2,CG15571,CG15570,"	"0,17737,19068,"	 Fas2 	6933	2645.2	1826.7	1604.1	-0.72	 \- 	1.6491	0.6064	49.2642
290	chr2L	20770290	20770810	20770460	2002.6	Promoter	http://genome.ucsc.edu/cgi-bin/hgTracks?position=chr2L:20765290-20775810	"cad,dia,CG9323,"	"274,-2937,-12469,"	 cad 	274	1902.8	2229	1893	-0.01	 -- 	1.0052	0.9948	216.1045
291	chr3L	15501830	15502190	15502000	2108.4	Promoter	http://genome.ucsc.edu/cgi-bin/hgTracks?position=chr3L:15496830-15507190	"Z600,gdl,CG7841,"	"160,544,-612,"	 Z600 	160	2301.4	1977.2	2066.3	-0.16	 -- 	1.1138	0.8978	92.5369
292	chr2L	18486770	18487100	18486940	2181.4	Intronic	http://genome.ucsc.edu/cgi-bin/hgTracks?position=chr2L:18481770-18492100	"CG10176,kon,CG10283,"	"0,805,-2429,"	 CG10176 	1454	1428.6	2190.3	2955.3	1.05	 // 	0.4834	2.0687	365.0787
293	chr2R	5865000	5865350	5865160	1999.2	Intergenic	http://genome.ucsc.edu/cgi-bin/hgTracks?position=chr2R:5860000-5870350	"eve,CG12134,Adam,"	"1585,-4865,-6750,"	 eve 	1585	2139.2	2110.3	1759.1	-0.28	 -- 	1.216	0.8223	200.7715
294	chr3L	8520280	8520600	8520420	2186.9	Intronic	http://genome.ucsc.edu/cgi-bin/hgTracks?position=chr3L:8515280-8525600	"foi,CG6662,CG6673,"	"0,-2459,-3820,"	 foi 	2077	1092.2	2305.8	3178.4	1.54	 // 	0.3436	2.9102	144.3928
295	chr2L	8387160	8387470	8387300	2235.1	CDS	http://genome.ucsc.edu/cgi-bin/hgTracks?position=chr2L:8382160-8392470	"CG13384,CG13394,CG13393,"	"0,1426,-3168,"	 CG13384 	1180	1648.6	2710.2	2346.6	0.51	 /\ 	0.7026	1.4234	340.6164
296	chr3L	15225880	15226280	15226100	1996.6	Intergenic	http://genome.ucsc.edu/cgi-bin/hgTracks?position=chr3L:15220880-15231280	"Tollo,CG6888,Best4,"	"2640,-24408,65988,"	 Tollo 	2640	835.1	2182.3	2972.5	1.83	 // 	0.2809	3.5596	253.3558
297	chr3R	6048070	6048520	6048330	1991.8	Promoter	http://genome.ucsc.edu/cgi-bin/hgTracks?position=chr3R:6043070-6053520	"CG12420,Syn,CG12817,"	"104,-525,831,"	 CG12420 	104	1072.2	2107.1	2796.3	1.38	 // 	0.3834	2.608	207.0961
298	chr3R	1157680	1158020	1157850	2254.4	Intronic	http://genome.ucsc.edu/cgi-bin/hgTracks?position=chr3R:1152680-1163020	"l(3)82Fd,CG11999,CG1161,"	"0,21588,22971,"	 l(3)82Fd 	3776	1820.5	2223.1	2719.6	0.58	 // 	0.6694	1.4939	41.9001
299	chr3R	22010090	22010460	22010260	1989.8	CDS	http://genome.ucsc.edu/cgi-bin/hgTracks?position=chr3R:22005090-22015460	"CG31323,CG31086,CG6073,"	"0,1054,2476,"	 CG31086 	1054	3642.6	1894.6	547.5	-2.73	 \\ 	6.6534	0.1503	10.9832
300	chr3R	29890	30240	30060	1981.3	CDS	http://genome.ucsc.edu/cgi-bin/hgTracks?position=chr3R:24890-35240	"CG12582,CG14636,aux,"	"0,146,7444,"	 CG12582 	7031	2199.9	2146.8	1597.2	-0.46	 -\ 	1.3773	0.726	59.2031
301	chr3L	3307820	3308160	3307970	2111.1	Promoter	http://genome.ucsc.edu/cgi-bin/hgTracks?position=chr3L:3302820-3313160	"ZnT63C,CG14968,dro2,"	"0,-4862,6378,"	 ZnT63C 	85	1397.5	2365.7	2640.7	0.92	 /- 	0.5292	1.8896	135.3736
302	chr3R	19608730	19609070	19608900	2202.6	Intronic	http://genome.ucsc.edu/cgi-bin/hgTracks?position=chr3R:19603730-19614070	"mbc,Nup98,CG10208,"	"0,-1534,-9055,"	 mbc 	1393	2313.3	2259.7	2034.9	-0.19	 -- 	1.1368	0.8796	160.0522
303	chrX	3739500	3739820	3739660	2197.4	Promoter	http://genome.ucsc.edu/cgi-bin/hgTracks?position=chrX:3734500-3744820	"ec,CG2901,yin,"	"0,-14747,17335,"	 ec 	450	1527.1	2318.5	2759.7	0.85	 // 	0.5534	1.8071	387.0417
304	chr3R	915960	916290	916120	2163.7	Intergenic	http://genome.ucsc.edu/cgi-bin/hgTracks?position=chr3R:910960-921290	"corto,CG12007,CG12589,"	"-3712,37689,46788,"	 corto 	3712	1047.7	2921.1	2536	1.28	 /\ 	0.4131	2.4205	132.8891
305	chr3R	11855250	11855610	11855420	1956.2	Intronic	http://genome.ucsc.edu/cgi-bin/hgTracks?position=chr3R:11850250-11860610	"pnr,CG17631,GATAe,"	"0,-5411,-10565,"	 pnr 	3602	763.9	2303.7	2800.9	1.87	 // 	0.2727	3.6664	154.7139
306	chrX	263840	264170	263990	1987.2	Promoter	http://genome.ucsc.edu/cgi-bin/hgTracks?position=chrX:258840-269170	"CG32816,ac,y,"	"0,73,-8712,"	 ac 	73	1336	1891.4	2748.2	1.04	 // 	0.4861	2.0571	122.8442
307	chr3R	20552110	20552440	20552300	1980.9	Intronic	http://genome.ucsc.edu/cgi-bin/hgTracks?position=chr3R:20547110-20557440	"tok,CG13630,Rpb10,"	"0,-7216,-8578,"	 tok 	6523	2424.4	2035.5	1482.8	-0.71	 -\ 	1.635	0.6116	32.5696
308	chr3L	11685820	11686350	11686160	1946.4	Intergenic	http://genome.ucsc.edu/cgi-bin/hgTracks?position=chr3L:11680820-11691350	"CG14135,CG11652,CG14133,"	"-303,793,-1661,"	 CG14135 	1414	1457.5	2061.5	2320.3	0.67	 /- 	0.6281	1.592	455.6722
309	chr2L	15731730	15732310	15732140	1970.7	Promoter	http://genome.ucsc.edu/cgi-bin/hgTracks?position=chr2L:15726730-15737310	"CycE,l(2)35Di,l(2)35Df,"	"0,17468,20112,"	 CycE 	360	912.9	2125.6	2876.4	1.66	 // 	0.3174	3.1509	349.0762
310	chr3R	9638280	9638790	9638460	1939.9	Intergenic	http://genome.ucsc.edu/cgi-bin/hgTracks?position=chr3R:9633280-9643790	"Mst87F,Nsf2,CG31495,"	"14406,21734,25499,"	 Mst87F 	14972	840.3	2118.2	2870.6	1.77	 // 	0.2927	3.4164	163.7835
311	chr2L	18137120	18137450	18137290	2085.3	Intronic	http://genome.ucsc.edu/cgi-bin/hgTracks?position=chr2L:18132120-18142450	"kel,Socs36E,CG5758,"	"0,1377,-7426,"	 kel 	920	2169.5	2212	1885.5	-0.2	 -- 	1.1506	0.8691	36.4735
312	chr3L	18737310	18737650	18737480	2077.9	Promoter	http://genome.ucsc.edu/cgi-bin/hgTracks?position=chr3L:18732310-18742650	"CG6885,MED11,Nufip,"	"113,1521,2223,"	 CG6885 	113	2440.7	2092.8	1704.2	-0.52	 -- 	1.4322	0.6982	47.4731
313	chr2R	20551560	20551870	20551700	2223.5	CDS	http://genome.ucsc.edu/cgi-bin/hgTracks?position=chr2R:20546560-20556870	"CG30161,CG3683,Cpr60D,"	"0,247,-771,"	 CG30161 	180	2413.3	2209.9	2053.2	-0.23	 -- 	1.1754	0.8508	76.5013
314	chr2R	16149290	16149670	16149490	1932	CDS	http://genome.ucsc.edu/cgi-bin/hgTracks?position=chr2R:16144290-16154670	"mus209,CG11055,plu,"	"0,-249,972,"	 mus209 	825	1962.1	2217.3	1616.7	-0.28	 -\ 	1.2136	0.824	110.1033
315	chr3L	1746220	1746770	1746410	1918.6	Promoter	http://genome.ucsc.edu/cgi-bin/hgTracks?position=chr3L:1741220-1751770	"CG13921,CG7995,Cht2,"	"499,-980,6135,"	 CG13921 	499	999.6	2048.8	2727.1	1.45	 // 	0.3665	2.7283	452.0469
316	chr2R	13691540	13691890	13691730	2010.4	Intronic	http://genome.ucsc.edu/cgi-bin/hgTracks?position=chr2R:13686540-13696890	"grh,CG5036,CG5033,"	"0,-6080,-11768,"	 grh 	1437	742.4	2389.5	2925	1.98	 // 	0.2538	3.9397	565.6974
317	chr3L	15255080	15255730	15255270	1913.7	Intergenic	http://genome.ucsc.edu/cgi-bin/hgTracks?position=chr3L:15250080-15260730	"Tollo,Best4,Best3,"	"-19338,36818,38785,"	 Tollo 	26530	978.1	2008.5	2754.5	1.49	 // 	0.3551	2.8163	143.3876
318	chr2R	8087220	8087550	8087410	1970.7	CDS	http://genome.ucsc.edu/cgi-bin/hgTracks?position=chr2R:8082220-8092550	"RpS11,CG8858,Cyp6t3,"	"0,-1067,-7652,"	 RpS11 	923	2323.7	2160.6	1431.9	-0.7	 -\ 	1.6228	0.6162	54.1883
319	chr2L	3606690	3607120	3606900	1912.6	Promoter	http://genome.ucsc.edu/cgi-bin/hgTracks?position=chr2L:3601690-3612120	"odd,Dot,CG15418,"	"-152,12290,14189,"	 odd 	152	1649.4	2292.6	1795.7	0.12	 /\ 	0.9185	1.0887	505.2503
320	chr2R	2081730	2082040	2081860	2129.4	Intronic	http://genome.ucsc.edu/cgi-bin/hgTracks?position=chr2R:2076730-2087040	"Ptr,CG30432,CG8335,"	"0,3243,6439,"	 Ptr 	1652	2053.9	2519.9	1834.6	-0.16	 /\ 	1.1195	0.8932	115.9982
321	chr2L	5877580	5877900	5877760	2037.5	Intronic	http://genome.ucsc.edu/cgi-bin/hgTracks?position=chr2L:5872580-5882900	"CG8965,CG9029,Acp26Ab,"	"0,8259,14537,"	 CG8965 	1721	1282.6	2195.1	2658.4	1.05	 // 	0.4825	2.0727	112.0576
322	chr3R	12887320	12887660	12887490	2098.4	Intronic	http://genome.ucsc.edu/cgi-bin/hgTracks?position=chr3R:12882320-12892660	"Dad,CG3983,mRpS11,"	"0,8754,10962,"	 Dad 	6872	1327.8	2472.7	2508	0.92	 /- 	0.5294	1.8888	195.3821
323	chr3L	9021990	9022790	9022610	1901.2	Intergenic	http://genome.ucsc.edu/cgi-bin/hgTracks?position=chr3L:9016990-9027790	"Doc2,Doc1,CG5144,"	"-9101,11866,17929,"	 Doc2 	9101	1507.1	2160.6	2049.2	0.44	 /- 	0.7355	1.3597	94.9482
324	chr3L	19037270	19037910	19037700	1900	UTR5	http://genome.ucsc.edu/cgi-bin/hgTracks?position=chr3L:19032270-19042910	"nkd,Acp76A,CG3797,"	"0,6190,15168,"	 nkd 	731	1113.7	2185	2449	1.14	 // 	0.4547	2.1991	228.2222
325	chr3R	27047290	27047870	27047460	1888.9	Intronic	http://genome.ucsc.edu/cgi-bin/hgTracks?position=chr3R:27042290-27052870	"CG12054,CG1746,CG15561,"	"0,-2103,-5832,"	 CG12054 	1035	652.8	2332.3	2698.5	2.05	 // 	0.2419	4.1337	486.6342
326	chr2R	20162860	20163360	20163050	1880.6	Promoter	http://genome.ucsc.edu/cgi-bin/hgTracks?position=chr2R:20157860-20168360	"nvy,CG13577,CG3376,"	"209,-6364,-10304,"	 nvy 	209	1295.9	2542.2	1803.7	0.48	 /\ 	0.7185	1.3918	516.918
327	chrUextra	593230	593530	593380	2242.9	Intronic	http://genome.ucsc.edu/cgi-bin/hgTracks?position=chrUextra:588230-598530		","	  	NaN 	840.3	2948.6	2939.9	1.81	 /- 	0.2858	3.4988	85.9259
328	chr3L	9454750	9455200	9454970	1879.6	Intronic	http://genome.ucsc.edu/cgi-bin/hgTracks?position=chr3L:9449750-9460200	"CG32043,CG3434,CG3552,"	"0,-1096,-2495,"	 CG32043 	736	1136.6	2222.6	2332.9	1.04	 /- 	0.4872	2.0525	357.3581
329	chr2R	6469050	6469370	6469230	2016.7	Intronic	http://genome.ucsc.edu/cgi-bin/hgTracks?position=chr2R:6464050-6474370	"psq,CG11883,lola,"	"0,35938,-38463,"	 psq 	1968	986.2	2132	2931.9	1.57	 // 	0.3364	2.9728	342.0832
330	chr3L	9361790	9362400	9362000	1877.9	CDS	http://genome.ucsc.edu/cgi-bin/hgTracks?position=chr3L:9356790-9367400	"CG4452,Fdxh,Klp67A,"	"0,1298,-1960,"	 CG4452 	1001	1538.2	2109.7	2024	0.4	 /- 	0.76	1.3158	365.2148
331	chr2L	15742710	15743180	15742960	1873.6	Intronic	http://genome.ucsc.edu/cgi-bin/hgTracks?position=chr2L:15737710-15748180	"CycE,l(2)35Di,l(2)35Df,"	"0,6648,9292,"	 CycE 	3649	2051	1711.7	1886.7	-0.12	 -- 	1.0871	0.9199	79.6945
332	chrX	14143170	14143500	14143350	1962	Intronic	http://genome.ucsc.edu/cgi-bin/hgTracks?position=chrX:14138170-14148500	"mud,CG32599,mRNA-capping-enzyme,"	"0,-2939,-6498,"	 mud 	1475	2306.6	1931.7	1671	-0.47	 -- 	1.3804	0.7244	78.3185
333	chr2R	10318210	10318850	10318640	1868.4	Intronic	http://genome.ucsc.edu/cgi-bin/hgTracks?position=chr2R:10313210-10323850	"phyl,CG17386,CG17388,"	"0,-7488,11103,"	 phyl 	1200	1483.4	1971.9	2149.8	0.54	 /- 	0.69	1.4493	317.0295
334	chr3R	20998640	20998970	20998830	1864.4	Intronic	http://genome.ucsc.edu/cgi-bin/hgTracks?position=chr3R:20993640-21003970	"CG34110,CG13652,dan,"	"0,-11229,11904,"	 dan 	11904	1290.8	1877.6	2425.6	0.91	 // 	0.5321	1.8792	327.3456
335	chr2R	7681840	7682180	7682000	1862.9	Intronic	http://genome.ucsc.edu/cgi-bin/hgTracks?position=chr2R:7676840-7687180	"ths,Tango3,CG13193,"	"0,-5002,-24934,"	 ths 	4127	1091.4	1918.9	2594.3	1.25	 // 	0.4207	2.377	168.9598
336	chr2L	3825370	3825680	3825530	2087.6	Promoter	http://genome.ucsc.edu/cgi-bin/hgTracks?position=chr2L:3820370-3830680	"slp1,slp2,CG3407,"	"149,11311,-12123,"	 slp1 	149	1705.7	1976.2	2609.2	0.61	 -/ 	0.6537	1.5297	289.2713
337	chrX	4864530	4864840	4864700	2081.6	Intergenic	http://genome.ucsc.edu/cgi-bin/hgTracks?position=chrX:4859530-4869840	"SIP3,Ptp4E,CG12680,"	"-9667,-15242,26871,"	 SIP3 	9667	1709.4	1818.8	2725.9	0.67	 -/ 	0.6271	1.5947	69.03
338	chr2L	4823640	4824220	4824050	1852.9	Intronic	http://genome.ucsc.edu/cgi-bin/hgTracks?position=chr2L:4818640-4829220	"CG15628,CG2976,CG3225,"	"0,5380,-5840,"	 CG15628 	2275	1165.5	2061	2351.8	1.01	 // 	0.4956	2.0178	205.315
339	chr2R	7620510	7620870	7620710	1904.1	Intergenic	http://genome.ucsc.edu/cgi-bin/hgTracks?position=chr2R:7615510-7625870	"pyr,CG13195,CG13193,"	"-6860,-30756,35247,"	 pyr 	20944	981.8	1891.9	2855.2	1.54	 // 	0.3439	2.9082	75.8173
340	chr2R	18205540	18205860	18205710	2052.2	Intronic	http://genome.ucsc.edu/cgi-bin/hgTracks?position=chr2R:18200540-18210860	"Gp150,wdp,CG34207,"	"0,-6285,11209,"	 Gp150 	527	792.1	2383.7	2983.9	1.91	 // 	0.2655	3.7672	510.7187
341	chr2L	15013380	15013690	15013540	2096.3	Intergenic	http://genome.ucsc.edu/cgi-bin/hgTracks?position=chr2L:15008380-15018690	"l(2)35Bd,GABA-B-R1,CG4103,"	"-1768,3613,-3943,"	 l(2)35Bd 	3600	1068.5	2622.2	2605.8	1.29	 /- 	0.41	2.4388	228.9216
342	chrX	2322940	2323270	2323120	2065	Promoter	http://genome.ucsc.edu/cgi-bin/hgTracks?position=chrX:2317940-2328270	"gt,CG32797,tko,"	"-124,-3382,13225,"	 gt 	124	1699	2330.2	2172.7	0.35	 /- 	0.782	1.2788	153.4769
343	chr2R	5865600	5865990	5865790	1842.8	Intergenic	http://genome.ucsc.edu/cgi-bin/hgTracks?position=chr2R:5860600-5870990	"eve,CG12134,Adam,"	"955,-5495,-7380,"	 eve 	955	2909.8	1896.2	723.7	-2.01	 \\ 	4.0208	0.2487	9.5109
344	chr2R	6483600	6483900	6483750	2146.9	Intronic	http://genome.ucsc.edu/cgi-bin/hgTracks?position=chr2R:6478600-6488900	"psq,CG11883,CG16728,"	"0,21418,45568,"	 psq 	12552	1944.3	2118.2	2378.1	0.29	 -- 	0.8176	1.2231	102.99
345	chr2L	12085760	12086080	12085900	2056.4	Promoter	http://genome.ucsc.edu/cgi-bin/hgTracks?position=chr2L:12080760-12091080	"prd,CG5325,CG14947,"	"-108,7870,-8265,"	 prd 	108	506.1	2458.4	3212.2	2.67	 // 	0.1575	6.3472	243.3416
346	chr2R	7076430	7076790	7076600	1898.9	Intronic	http://genome.ucsc.edu/cgi-bin/hgTracks?position=chr2R:7071430-7081790	"shn,CG9084,Syx6,"	"0,28317,30445,"	 shn 	5872	1628.6	2240.1	1873.5	0.2	 /\ 	0.8693	1.1504	32.2905
347	chr3R	10505690	10506300	10505880	1799.6	Intronic	http://genome.ucsc.edu/cgi-bin/hgTracks?position=chr3R:10500690-10511300	"Neu3,CG3509,Rad17,"	"0,-15336,-16966,"	 Neu3 	7453	1440.4	1803.4	2163.6	0.59	 // 	0.6658	1.502	115.2505
348	chr3R	26101710	26102070	26101890	1813.8	Intergenic	http://genome.ucsc.edu/cgi-bin/hgTracks?position=chr3R:26096710-26107070	"hdc,CG18404,CG9682,"	"1765,-22070,-23333,"	 hdc 	1765	1481.9	1939.1	2060	0.48	 /- 	0.7194	1.3901	91.4295
349	chr3L	14966310	14966940	14966620	1796.2	Intergenic	http://genome.ucsc.edu/cgi-bin/hgTracks?position=chr3L:14961310-14971940	"Brd,Ocho,Tom,"	"-319,1327,-3203,"	 Brd 	852	1725.7	1705.9	1989.1	0.2	 -- 	0.8676	1.1526	195.9263
350	chr2R	16488300	16488650	16488480	1937.3	Intronic	http://genome.ucsc.edu/cgi-bin/hgTracks?position=chr2R:16483300-16493650	"bl,Hil,Nnf1a,"	"0,5905,-13768,"	 bl 	2011	621.7	2274.5	2933.6	2.24	 // 	0.2119	4.7189	305.8597
351	chr3L	21483680	21484040	21483850	1787.8	Intergenic	http://genome.ucsc.edu/cgi-bin/hgTracks?position=chr3L:21478680-21489040	"CG7202,Neu2,CG7519,"	"697,-749,2338,"	 Neu2 	749	2400.7	1907.8	1062.9	-1.18	 \\ 	2.2586	0.4427	43.9456
352	chr2L	19866550	19867100	19866890	1784.7	Intronic	http://genome.ucsc.edu/cgi-bin/hgTracks?position=chr2L:19861550-19872100	"sick,CG10481,CG13958,"	"0,23356,-38000,"	 sick 	434	1610.1	2102.8	1653.3	0.04	 /\ 	0.9739	1.0268	151.8005
353	chr2L	16329660	16330030	16329830	1780.4	Promoter	http://genome.ucsc.edu/cgi-bin/hgTracks?position=chr2L:16324660-16335030	"CG4440,mRpL4,CG31817,"	"96,-702,792,"	 CG4440 	96	1428.6	1793.3	2161.9	0.6	 // 	0.6608	1.5133	330.3269
354	chr2L	2155480	2155840	2155690	1888.4	Promoter	http://genome.ucsc.edu/cgi-bin/hgTracks?position=chr2L:2150480-2160840	"CG15382,CG7263,aop,"	"69,-300,793,"	 CG15382 	69	2665.2	1985.2	1045.2	-1.35	 \\ 	2.5501	0.3921	53.7781
355	chrX	16851380	16851870	16851620	1778.2	CDS	http://genome.ucsc.edu/cgi-bin/hgTracks?position=chrX:16846380-16856870	"CG9086,RhoGAP15B,CG13000,"	"0,-1589,-9147,"	 RhoGAP15B 	8726	2127.3	2067.9	1150.4	-0.89	 -\ 	1.8491	0.5408	36.0386
356	chrX	15578480	15578800	15578620	2025.3	Intergenic	http://genome.ucsc.edu/cgi-bin/hgTracks?position=chrX:15573480-15583800	"CG15599,CG12708,CG8128,"	"487,-6850,12917,"	 CG15599 	3228	1665.7	2250.7	2159.6	0.37	 /- 	0.7713	1.2965	94.2595
357	chr2L	10398030	10398370	10398200	1936.4	CDS	http://genome.ucsc.edu/cgi-bin/hgTracks?position=chr2L:10393030-10403370	"CG31716,CG5362,LSm-4,"	"0,-1901,4994,"	 CG31716 	200	1925.8	2277.2	1612.1	-0.26	 -\ 	1.1946	0.8371	117.4634
358	chr2R	17138300	17138830	17138620	1761	Promoter	http://genome.ucsc.edu/cgi-bin/hgTracks?position=chr2R:17133300-17143830	"CG18375,Rgk3,CG30391,"	"-162,5124,13719,"	 CG18375 	162	1379.7	1968.8	2289.4	0.73	 // 	0.6026	1.6594	382.3406
359	chr3R	21850210	21850710	21850420	1759.3	Promoter	http://genome.ucsc.edu/cgi-bin/hgTracks?position=chr3R:21845210-21855710	"m4,HLHm3,HLHm5,"	"-205,-1562,4151,"	 m4 	205	1802.8	1704.3	1908.4	0.08	 -- 	0.9446	1.0586	446.5417
360	chr3L	1645910	1646560	1646090	1753.9	CDS	http://genome.ucsc.edu/cgi-bin/hgTracks?position=chr3L:1640910-1651560	"CG17249,CG13919,alphaCop,"	"0,-153,-877,"	 CG13919 	549	2627.4	2049.8	600.1	-2.13	 \\ 	4.3783	0.2284	31.664
361	chr3R	4526840	4527160	4526980	1781.3	Intronic	http://genome.ucsc.edu/cgi-bin/hgTracks?position=chr3R:4521840-4532160	"CG8112,hb,Cks85A,"	"0,-3440,13941,"	 CG8112 	277	1517.5	1779	2047.4	0.43	 -- 	0.7412	1.3492	103.7032
362	chr2R	12838350	12838850	12838670	1746.2	CDS	http://genome.ucsc.edu/cgi-bin/hgTracks?position=chr2R:12833350-12843850	"CG34415,CG34191,CG15614,"	"0,1072,-2610,"	 CG34415 	648	1896.9	1996.8	1469.1	-0.37	 -\ 	1.2912	0.7745	47.0992
363	chr3R	912660	913000	912820	1907.5	Promoter	http://genome.ucsc.edu/cgi-bin/hgTracks?position=chr3R:907660-918000	"corto,CG12007,CG12589,"	"-412,40989,50088,"	 corto 	412	707.6	2453.1	2561.7	1.86	 /- 	0.2762	3.6202	553.4878
364	chr2R	15866460	15866790	15866640	1882.8	Intergenic	http://genome.ucsc.edu/cgi-bin/hgTracks?position=chr2R:15861460-15871790	"CG8654,CG16898,CG10822,"	"1933,24483,-27184,"	 CG8654 	1933	1125.5	2011.2	2548	1.18	 // 	0.4417	2.2638	96.1539
365	chr2L	4282120	4282780	4282270	1832.4	Intergenic	http://genome.ucsc.edu/cgi-bin/hgTracks?position=chr2L:4277120-4287780	"tutl,Art2,CG15425,"	"880,-2980,-23944,"	 tutl 	880	976.6	2151.6	2368.9	1.28	 // 	0.4122	2.4257	44.3966
366	chr3L	14776810	14777360	14777160	1731.4	Intronic	http://genome.ucsc.edu/cgi-bin/hgTracks?position=chr3L:14771810-14782360	"bmm,CG13472,CG9311,"	"0,2732,-7917,"	 bmm 	2363	2328.1	1711.7	1154.4	-1.01	 \\ 	2.0167	0.4959	26.7735
367	chr3L	5799910	5800430	5800250	1730.6	CDS	http://genome.ucsc.edu/cgi-bin/hgTracks?position=chr3L:5794910-5805430	"S6k,CG42272,CG5537,"	"0,-1401,3822,"	 CG42272 	3487	1948	1604.7	1648.1	-0.24	 -- 	1.1819	0.8461	128.7604
368	chr2L	8145200	8145520	8145370	1909.9	Intronic	http://genome.ucsc.edu/cgi-bin/hgTracks?position=chr2L:8140200-8150520	"CG8552,CG31606,CG31607,"	"0,2259,3579,"	 CG31606 	2259	1358.2	2064.2	2309.4	0.77	 /- 	0.5881	1.7004	68.4886
369	chr3R	4031420	4031790	4031580	1726.8	Intergenic	http://genome.ucsc.edu/cgi-bin/hgTracks?position=chr3R:4026420-4036790	"CG33779,CG7800,CG18249,"	"-1036,12119,14310,"	 CG33779 	1036	1535.3	1568.7	2105.8	0.46	 -/ 	0.7291	1.3716	111.4837
370	chr2L	2172590	2172920	2172730	1724.4	Intronic	http://genome.ucsc.edu/cgi-bin/hgTracks?position=chr2L:2167590-2177920	"aop,CG15382,CG10874,"	"0,-15939,17182,"	 aop 	6019	1342.6	1893.5	1962.2	0.55	 /- 	0.6842	1.4615	232.9514
371	chrX	18578640	18579420	18579210	1720.7	Intergenic	http://genome.ucsc.edu/cgi-bin/hgTracks?position=chrX:18573640-18584420	"phm,Cyp18a1,CCKLR-17D1,"	"591,3359,22316,"	 phm 	591	1467.8	1565.5	2130.4	0.54	 -/ 	0.689	1.4514	327.4771
372	chr2R	9458080	9458360	9458230	1716	Intergenic	http://genome.ucsc.edu/cgi-bin/hgTracks?position=chr2R:9453080-9463360	"CG13335,CG6191,CG13334,"	"658,9840,-10620,"	 CG13335 	3504	1081.1	1703.3	2363.8	1.13	 // 	0.4573	2.1865	435.2359
373	chrX	8108050	8108500	8108250	1713.4	Intronic	http://genome.ucsc.edu/cgi-bin/hgTracks?position=chrX:8103050-8113500	"sdt,CG2147,sni,"	"0,26466,27280,"	 sdt 	1911	1334.5	1803.9	2177.3	0.71	 // 	0.6129	1.6316	97.4711
374	chr2L	9421300	9421630	9421460	1859.5	Intronic	http://genome.ucsc.edu/cgi-bin/hgTracks?position=chr2L:9416300-9426630	"CG3759,Fbp2,FucTB,"	"0,5399,7369,"	 CG3759 	4868	803.9	2243.3	2531.4	1.65	 // 	0.3176	3.1487	43.4919
375	chr2R	13435810	13436180	13435980	1712.5	Promoter	http://genome.ucsc.edu/cgi-bin/hgTracks?position=chr2R:13430810-13441180	"MESR4,RpL18A,cyp33,"	"0,-981,-2074,"	 MESR4 	334	543.1	2111.8	2525.1	2.22	 // 	0.2151	4.6492	578.8267
376	chr3L	22156370	22156770	22156570	1710.4	Intronic	http://genome.ucsc.edu/cgi-bin/hgTracks?position=chr3L:22151370-22161770	"olf413,CG15374,msopa,"	"0,1956,-80286,"	 CG15374 	1956	592.8	1736.1	2803.1	2.24	 // 	0.2115	4.7289	137.3429
377	chr3L	744390	744720	744540	1718.1	Intergenic	http://genome.ucsc.edu/cgi-bin/hgTracks?position=chr3L:739390-749720	"emc,CG13897,CG13896,"	"4865,-5420,-32690,"	 emc 	4865	527.6	2043.5	2584	2.29	 // 	0.2042	4.8981	279.7997
378	chrX	2359660	2359990	2359840	1827.2	Intronic	http://genome.ucsc.edu/cgi-bin/hgTracks?position=chrX:2354660-2364990	"boi,trol,z,"	"0,5175,-15257,"	 boi 	4196	1204.1	1776.4	2501.1	1.05	 // 	0.4814	2.0772	176.0075
379	chr2L	2456160	2457030	2456600	1730.7	Intronic	http://genome.ucsc.edu/cgi-bin/hgTracks?position=chr2L:2451160-2462030	"dpp,CG15393,Slh,"	"0,33153,33604,"	 dpp 	1862	1688.7	1660.3	2462.8	0.54	 -/ 	0.6857	1.4584	253.1353
380	chr2L	3465610	3465930	3465780	1924.9	UTR5	http://genome.ucsc.edu/cgi-bin/hgTracks?position=chr2L:3460610-3470930	"msl-2,Pdsw,CG3238,"	"0,381,1635,"	 msl-2 	331	2086.5	2212	1502.8	-0.47	 -\ 	1.3884	0.7202	229.1117
381	chr3L	14445580	14445920	14445750	1700.1	Intronic	http://genome.ucsc.edu/cgi-bin/hgTracks?position=chr3L:14440580-14450920	"bbg,CG3919,stwl,"	"0,-39914,-42727,"	 bbg 	4077	949.2	1785.9	2368.9	1.32	 // 	0.4007	2.4958	214.8866
382	chr3L	1861120	1861440	1861300	2040.4	UTR5	http://genome.ucsc.edu/cgi-bin/hgTracks?position=chr3L:1856120-1866440	"R,HBS1,CG12024,"	"0,1582,-2251,"	 R 	934	981	1990.5	3172.1	1.69	 // 	0.3093	3.2335	171.7053
383	chr3L	14957930	14958250	14958100	1803.1	Intergenic	http://genome.ucsc.edu/cgi-bin/hgTracks?position=chr3L:14952930-14963250	"Tom,Brd,Ocho,"	"4346,7668,9847,"	 Tom 	4346	1098.1	2007.4	2303.7	1.07	 // 	0.4767	2.0979	83.0109
384	chr2R	16007210	16007540	16007370	1729.8	Intergenic	http://genome.ucsc.edu/cgi-bin/hgTracks?position=chr2R:16002210-16012540	"18w,CG11041,CG16894,"	"-2933,26281,91738,"	 18w 	8355	744.7	1947	2497.7	1.75	 // 	0.2981	3.3541	100.6891
385	chr3R	13904700	13905060	13904900	1728.2	Intergenic	http://genome.ucsc.edu/cgi-bin/hgTracks?position=chr3R:13899700-13910060	"CG14317,sr,htl,"	"1942,11624,-26194,"	 CG14317 	1942	1848	1723.9	1612.7	-0.2	 -- 	1.1459	0.8727	18.2598
386	chr3L	14960970	14961330	14961200	1695.5	Intergenic	http://genome.ucsc.edu/cgi-bin/hgTracks?position=chr3L:14955970-14966330	"Tom,Brd,Ocho,"	"1246,4568,6747,"	 Tom 	1246	1041.1	1814.5	2255.7	1.12	 // 	0.4615	2.1667	627.044
387	chr3L	2882160	2882770	2882350	1690.5	Intergenic	http://genome.ucsc.edu/cgi-bin/hgTracks?position=chr3L:2877160-2887770	"CG9972,CG9973,Shab,"	"1287,-10640,12863,"	 CG9972 	9814	653.5	1699.5	2718.5	2.06	 // 	0.2404	4.1597	180
388	chr2L	21161430	21161950	21161650	1688.7	CDS	http://genome.ucsc.edu/cgi-bin/hgTracks?position=chr2L:21156430-21166950	"CG9247,CG9248,CG9246,"	"0,-866,1960,"	 CG9247 	1437	2635.6	1882.4	580.1	-2.18	 \\ 	4.5435	0.2201	28.9408
389	chr3L	21836500	21836830	21836660	1902.7	Intergenic	http://genome.ucsc.edu/cgi-bin/hgTracks?position=chr3L:21831500-21841830	"CG14563,CG7145,Nopp140,"	"-1205,-2196,-6873,"	 CG14563 	1205	906.9	2134.1	2677.3	1.56	 // 	0.3388	2.952	127.6984
390	chr3R	19077760	19078120	19077950	1687.1	Intronic	http://genome.ucsc.edu/cgi-bin/hgTracks?position=chr3R:19072760-19083120	"EloA,CG4449,wda,"	"0,-751,2841,"	 EloA 	685	2016.2	1730.8	1366.7	-0.56	 -- 	1.4752	0.6779	133.8949
391	chr2R	6470920	6471240	6471070	2367.2	Promoter	http://genome.ucsc.edu/cgi-bin/hgTracks?position=chr2R:6465920-6476240	"psq,CG11883,lola,"	"0,34098,-40303,"	 psq 	128	2018.4	2361.5	2721.9	0.43	 -- 	0.7415	1.3486	468.9951
392	chr2L	5551760	5552120	5551930	1875.5	Promoter	http://genome.ucsc.edu/cgi-bin/hgTracks?position=chr2L:5546760-5557120	"CG18269,CG14013,CG14014,"	"115,907,-1095,"	 CG18269 	115	3430.7	1720.7	486.8	-2.82	 \\ 	7.0469	0.1419	23.3805
393	chr2R	20701240	20701570	20701410	1829.5	Intergenic	http://genome.ucsc.edu/cgi-bin/hgTracks?position=chr2R:20696240-20706570	"Dll,CG3611,CG12849,"	"942,-14325,-15274,"	 Dll 	942	1040.3	2027.6	2431.3	1.22	 // 	0.4279	2.3371	135.1945
394	chr3L	14399860	14400180	14400010	1695.8	Intronic	http://genome.ucsc.edu/cgi-bin/hgTracks?position=chr3L:14394860-14405180	"stwl,CG3919,CG3868,"	"0,3715,-4191,"	 stwl 	3013	1614.6	1860.1	1623	0.01	 -- 	0.9948	1.0052	53.7572
395	chr2L	12662930	12663270	12663100	1811	Intronic	http://genome.ucsc.edu/cgi-bin/hgTracks?position=chr2L:12657930-12668270	"pdm2,CG15485,CG5525,"	"0,4142,27235,"	 pdm2 	5272	2218.4	1586.7	1632.1	-0.44	 \- 	1.3592	0.7357	25.3353
396	chr3R	11813890	11814220	11814080	1715.8	Intronic	http://genome.ucsc.edu/cgi-bin/hgTracks?position=chr3R:11808890-11819220	"srp,Hel89B,mor,"	"0,-4893,-15449,"	 srp 	2158	1496.7	1886.6	1777.4	0.25	 /- 	0.8421	1.1875	151.6383
397	chr2L	18652130	18652450	18652280	1729.9	CDS	http://genome.ucsc.edu/cgi-bin/hgTracks?position=chr2L:18647130-18657450	"MESR3,Cyp310a1,CG31790,"	"0,0,14611,"	 Cyp310a1 	704	1504.9	1791.2	1933.6	0.36	 -- 	0.7783	1.2849	116.3383
398	chr2L	14489140	14489470	14489300	1809.3	Intergenic	http://genome.ucsc.edu/cgi-bin/hgTracks?position=chr2L:14484140-14494470	"noc,CG33648,CG15283,"	"1561,35625,-38484,"	 noc 	1561	973.6	1964	2490.2	1.35	 // 	0.391	2.5577	82.412
399	chr2L	9146530	9146890	9146680	1650.8	Intronic	http://genome.ucsc.edu/cgi-bin/hgTracks?position=chr2L:9141530-9151890	"CG32982,CG13108,CG9586,"	"0,17554,18739,"	 CG32982 	4520	1258.9	1501.9	2252.8	0.84	 -/ 	0.5588	1.7895	124.2225
400	chr3R	26475790	26476380	26476200	1648.5	CDS	http://genome.ucsc.edu/cgi-bin/hgTracks?position=chr3R:26470790-26481380	"CG34433,CG34432,PH4alphaPV,"	"0,-602,-1927,"	 CG34433 	511	2291.1	1885.6	768.9	-1.58	 -\ 	2.9798	0.3356	22.9969
401	chrX	18204430	18204770	18204590	1658	Intergenic	http://genome.ucsc.edu/cgi-bin/hgTracks?position=chrX:18199430-18209770	"os,CG6023,CG6123,"	"-1569,3565,13681,"	 os 	1569	2896.4	1522.5	573.2	-2.34	 \\ 	5.0529	0.1979	38.2883
402	chr3L	14143010	14143340	14143180	1639	Intergenic	http://genome.ucsc.edu/cgi-bin/hgTracks?position=chr3L:14138010-14148340	"Sox21b,D,nan,"	"-18756,25520,36163,"	 Sox21b 	18756	733.6	1731.9	2484.5	1.76	 // 	0.2953	3.3869	183.6519
403	chr2L	2577570	2578000	2577790	1635.9	Promoter	http://genome.ucsc.edu/cgi-bin/hgTracks?position=chr2L:2572570-2583000	"CG9883,insv,CG3214,"	"0,-784,1426,"	 CG9883 	120	1215.9	1749.4	1967.9	0.69	 /- 	0.6179	1.6185	363.1637
404	chr2R	11563330	11563670	11563530	1625	Promoter	http://genome.ucsc.edu/cgi-bin/hgTracks?position=chr2R:11558330-11568670	"fus,CG8207,Vha14,"	"0,1190,3397,"	 fus 	72	849.1	1820.9	2208.8	1.38	 // 	0.3844	2.6012	565.8649
405	chrX	7436590	7436950	7436770	1626.1	Intergenic	http://genome.ucsc.edu/cgi-bin/hgTracks?position=chrX:7431590-7441950	"CG32720,CG32719,CG11369,"	"-5848,-29894,31860,"	 CG32720 	5848	1715.3	1690.5	1505.7	-0.19	 -- 	1.1392	0.8778	52.9946
406	chr2L	11074880	11075610	11075190	1622.9	Intergenic	http://genome.ucsc.edu/cgi-bin/hgTracks?position=chr2L:11069880-11080610	"Ast-C,CG14915,CG14914,"	"961,-3654,-5682,"	 CG14915 	4135	1118.9	1727.6	2044.6	0.87	 // 	0.5472	1.8274	69.5887
407	chrX	22386540	22386870	22386690	1621.2	CDS	http://genome.ucsc.edu/cgi-bin/hgTracks?position=chrX:22381540-22391870	"stnB,CG40485,FucTC,"	"0,-22494,24047,"	 stnB 	19793	2531.9	1580.3	765.4	-1.73	 \\ 	3.3078	0.3023	23.4144
408	chr3L	4645660	4646060	4645860	1620.5	CDS	http://genome.ucsc.edu/cgi-bin/hgTracks?position=chr3L:4640660-4651060	"axo,CG32234,CG32238,"	"0,-1664,2415,"	 CG32234 	1664	1576.8	2125.1	1189.9	-0.41	 /\ 	1.3251	0.7546	48.1322
409	chr3R	10310150	10310500	10310350	1637.9	Intergenic	http://genome.ucsc.edu/cgi-bin/hgTracks?position=chr3R:10305150-10315500	"cv-c,HtrA2,mRpL11,"	"-2940,25265,27239,"	 cv-c 	2940	1251.5	1808.2	1862.1	0.57	 /- 	0.6721	1.4879	49.4508
410	chr3R	7954310	7954670	7954490	1651	Intergenic	http://genome.ucsc.edu/cgi-bin/hgTracks?position=chr3R:7949310-7959670	"CG4702,dpr15,dpr17,"	"-571,10064,-17346,"	 CG4702 	571	1014.4	2102.3	1869.5	0.88	 /\ 	0.5426	1.843	302.452
411	chr3L	13401570	13401890	13401750	1613	Intergenic	http://genome.ucsc.edu/cgi-bin/hgTracks?position=chr3L:13396570-13406890	"CG10222,CG10724,sens,"	"2878,4179,-7525,"	 CG10222 	3803	775	1612.1	2460.5	1.67	 // 	0.315	3.1746	241.8691
412	chr3L	13042960	13043300	13043110	1612.4	Intergenic	http://genome.ucsc.edu/cgi-bin/hgTracks?position=chr3L:13037960-13048300	"CG11279,Syx13,RpS4,"	"-2487,-3109,-6098,"	 CG11279 	2987	478.7	1726	2643	2.46	 // 	0.1811	5.5216	88.9113
413	chrX	17713690	17714310	17713910	1603.3	Promoter	http://genome.ucsc.edu/cgi-bin/hgTracks?position=chrX:17708690-17719310	"CG12986,Socs16D,OdsH,"	"-262,2319,-5889,"	 CG12986 	262	2241.4	1322.8	1309.5	-0.78	 \- 	1.7117	0.5842	63.8137
414	chr3L	15228290	15228630	15228460	1703.2	Promoter	http://genome.ucsc.edu/cgi-bin/hgTracks?position=chr3L:15223290-15233630	"Tollo,CG6888,Best4,"	"280,-26768,63628,"	 Tollo 	280	492	1810.3	2823.2	2.52	 // 	0.1743	5.7382	275.3477
415	chrX	17724570	17724950	17724680	1600.9	Promoter	http://genome.ucsc.edu/cgi-bin/hgTracks?position=chrX:17719570-17729950	"CG6398,Socs16D,CG12986,"	"192,-3292,-11032,"	 CG6398 	192	685.4	1766.3	2384.4	1.8	 // 	0.2874	3.4789	461.5067
416	chrX	5411360	5411860	5411670	1600.5	CDS	http://genome.ucsc.edu/cgi-bin/hgTracks?position=chrX:5406360-5416860	"CG12730,CG33980,CG4151,"	"0,11289,-15062,"	 CG12730 	377	915.1	1877.6	2012	1.14	 /- 	0.4548	2.1987	186.7811
417	chrX	20605520	20605840	20605670	1718.1	Intergenic	http://genome.ucsc.edu/cgi-bin/hgTracks?position=chrX:20600520-20610840	"CG1324,CG15452,shakB,"	"100,10427,36618,"	 CG1324 	1317	1315.2	1898.3	1956.5	0.57	 /- 	0.6722	1.4876	37.07
418	chrX	11040690	11041050	11040830	1633.5	Promoter	http://genome.ucsc.edu/cgi-bin/hgTracks?position=chrX:11035690-11046050	"ran,CG15201,CG1908,"	"0,-1985,2651,"	 ran 	219	482.4	1980.4	2454.7	2.35	 // 	0.1965	5.089	727.8208
419	chr2R	17432580	17432920	17432830	1898.1	Intronic	http://genome.ucsc.edu/cgi-bin/hgTracks?position=chr2R:17427580-17437920	"Egfr,CG30283,CG33226,"	"0,-4752,-6032,"	 Egfr 	2243	1623.4	1914.2	2165.3	0.42	 -- 	0.7498	1.3338	247.2411
420	chrX	22238380	22238690	22238550	1819.3	Intronic	http://genome.ucsc.edu/cgi-bin/hgTracks?position=chrX:22233380-22243690	"fog,CG12446,CG42346,"	"0,-24779,30008,"	 fog 	18429	820.2	2023.3	2614.4	1.67	 // 	0.3137	3.1873	194.5698
421	chr3R	2701160	2701480	2701300	1635.2	Intergenic	http://genome.ucsc.edu/cgi-bin/hgTracks?position=chr3R:2696160-2706480	"ftz,Antp,Scr,"	"-9350,20674,-25414,"	 ftz 	11255	1076.6	1747.2	2085.2	0.95	 // 	0.5163	1.9368	49.1509
422	chr2R	3849160	3849500	3849330	1746.2	Promoter	http://genome.ucsc.edu/cgi-bin/hgTracks?position=chr2R:3844160-3854500	"Sep5,nito,CG2915,"	"0,660,-1798,"	 Sep5 	48	1253	1802.9	2193.9	0.81	 // 	0.5711	1.751	379.2562
423	chr3R	4634010	4634340	4634190	1634.4	Intergenic	http://genome.ucsc.edu/cgi-bin/hgTracks?position=chr3R:4629010-4639340	"CG9837,CG8359,Tcp-1eta,"	"479,-887,-2232,"	 CG9837 	1343	786.2	1641.3	2475.9	1.65	 // 	0.3175	3.1494	198.4307
424	chr3R	13220080	13220530	13220290	1589.5	Promoter	http://genome.ucsc.edu/cgi-bin/hgTracks?position=chr3R:13215080-13225530	"CREG,Sur-8,sds22,"	"0,632,-1546,"	 CREG 	15	932.9	1656.6	2179	1.22	 // 	0.4281	2.3358	309.1514
425	chr3L	13106970	13107300	13107150	1599.3	Promoter	http://genome.ucsc.edu/cgi-bin/hgTracks?position=chr3L:13101970-13112300	"trn,CG32118,CG33262,"	"222,-15422,22218,"	 trn 	222	347.5	1694.8	2755.7	2.99	 // 	0.1261	7.9297	475.6427
426	chr3R	4802000	4802320	4802150	1597.5	Intergenic	http://genome.ucsc.edu/cgi-bin/hgTracks?position=chr3R:4797000-4807320	"CG11967,CG11968,CG11970,"	"4492,6295,8503,"	 CG11967 	4492	348.3	1757.3	2692.7	2.95	 // 	0.1293	7.7321	73.7857
427	chr2R	16199210	16199550	16199340	1643.2	Intronic	http://genome.ucsc.edu/cgi-bin/hgTracks?position=chr2R:16194210-16204550	"CG8920,CG13868,CG11200,"	"0,0,-3170,"	 CG11200 	3170	2075.4	1758.4	1112.7	-0.9	 -\ 	1.8653	0.5361	60.5009
428	chr2R	18578400	18578720	18578550	2348.6	Intergenic	http://genome.ucsc.edu/cgi-bin/hgTracks?position=chr2R:18573400-18583720	"robo,ppa,CG30259,"	"1478,-2072,10398,"	 ppa 	2072	1830.2	2502.4	2713.3	0.57	 /- 	0.6745	1.4825	327.406
429	chr3L	21059650	21059990	21059840	1578.4	Intronic	http://genome.ucsc.edu/cgi-bin/hgTracks?position=chr3L:21054650-21064990	"siz,ko,CG33285,"	"0,8826,21522,"	 siz 	1147	630.6	1668.8	2435.9	1.95	 // 	0.2589	3.863	260.8216
430	chr2L	3822070	3822430	3822230	1634.1	Intergenic	http://genome.ucsc.edu/cgi-bin/hgTracks?position=chr2L:3817070-3827430	"slp1,CG3407,l(2)k16918,"	"3449,-8823,-13166,"	 slp1 	3449	1733.8	1748.8	1422.2	-0.29	 -- 	1.2192	0.8202	29.8019
431	chr2L	4031730	4032080	4031910	1571.8	Intronic	http://genome.ucsc.edu/cgi-bin/hgTracks?position=chr2L:4026730-4037080	"ed,CG10039,CG15423,"	"0,-22911,-25343,"	 ed 	532	994.4	1735.1	2064	1.05	 // 	0.4818	2.0757	303.5947
432	chr2L	9121050	9121350	9121190	1929.1	Intergenic	http://genome.ucsc.edu/cgi-bin/hgTracks?position=chr2L:9116050-9126350	"CG32982,Or30a,CG31609,"	"4560,-7905,-23014,"	 CG32982 	4560	1447.8	1758.4	2581.2	0.83	 // 	0.5609	1.7828	40.4297
433	chr3L	15033450	15034010	15033630	1568.1	Intronic	http://genome.ucsc.edu/cgi-bin/hgTracks?position=chr3L:15028450-15039010	"CG42333,CG11552,ind,"	"0,1095,2263,"	 CG11552 	2040	494.2	1513	2716.8	2.46	 // 	0.1819	5.497	126.7049
434	chrX	6943020	6943580	6943420	1563.7	Promoter	http://genome.ucsc.edu/cgi-bin/hgTracks?position=chrX:6938020-6948580	"nullo,CG14427,CG12541,"	"90,-7618,-13382,"	 nullo 	90	2129.5	1584	992.5	-1.1	 \\ 	2.1455	0.4661	22.0906
435	chrX	14913340	14913720	14913520	1559.2	Intronic	http://genome.ucsc.edu/cgi-bin/hgTracks?position=chrX:14908340-14918720	"hiw,CG32594,eag,"	"0,4946,-14161,"	 CG32594 	4946	1647.2	1552.8	1559.5	-0.08	 -- 	1.0562	0.9468	192.9927
436	chr3L	14170620	14170950	14170780	1699.5	UTR5	http://genome.ucsc.edu/cgi-bin/hgTracks?position=chr3L:14165620-14175950	"D,nan,nuf,"	"0,8563,13196,"	 D 	940	616.5	2086.4	2403.3	1.96	 // 	0.2565	3.8984	259.8851
437	chr2R	9456410	9458020	9457860	1564.7	Intergenic	http://genome.ucsc.edu/cgi-bin/hgTracks?position=chr2R:9451410-9463020	"CG13335,CG6191,CG13334,"	"1028,10210,-10250,"	 CG13335 	3874	1474.5	1535.3	2003.4	0.44	 -/ 	0.736	1.3587	603.1133
438	chr3R	2230830	2231160	2231000	1738.6	Intronic	http://genome.ucsc.edu/cgi-bin/hgTracks?position=chr3R:2225830-2236160	"CG1021,gpp,CG10277,"	"0,1597,-16974,"	 CG1021 	613	725.4	1947.6	2567.4	1.82	 // 	0.2825	3.5393	212.9082
439	chr3R	4007270	4007610	4007450	1674.5	Promoter	http://genome.ucsc.edu/cgi-bin/hgTracks?position=chr3R:4002270-4012610	"grn,CG33779,CG7800,"	"-286,22497,36249,"	 grn 	286	515.7	1764.7	2743.1	2.41	 // 	0.188	5.319	688.5651
440	chr2L	8478420	8478730	8478590	1740.9	Intergenic	http://genome.ucsc.edu/cgi-bin/hgTracks?position=chr2L:8473420-8483730	"CheA29a,CG13087,d,"	"-502,-1523,3893,"	 CheA29a 	1242	984	1732.4	2506.2	1.35	 // 	0.3926	2.547	263.2483
441	chr3R	19126820	19127140	19126970	1536.2	Intronic	http://genome.ucsc.edu/cgi-bin/hgTracks?position=chr3R:19121820-19132140	"pnt,CG4434,CG17083,"	"0,-11059,-13197,"	 pnt 	6010	1189.2	1523.1	1899.8	0.68	 // 	0.626	1.5975	211.5298
442	chr3R	6425650	6426220	6426030	1527.8	Intronic	http://genome.ucsc.edu/cgi-bin/hgTracks?position=chr3R:6420650-6431220	"hth,CG34304,CG6465,"	"0,56137,75250,"	 hth 	5362	743.9	1803.4	2036	1.45	 // 	0.3654	2.7368	191.7113
443	chr2L	356150	356520	356350	1526.7	Intronic	http://genome.ucsc.edu/cgi-bin/hgTracks?position=chr2L:351150-361520	"Ent1,Plc21C,al,"	"0,-9801,21765,"	 Ent1 	1518	575.7	1646	2385.5	2.05	 // 	0.2413	4.1435	258.1532
444	chrX	293620	294170	293990	1526.7	Intronic	http://genome.ucsc.edu/cgi-bin/hgTracks?position=chrX:288620-299170	"CG32816,sc,l(1)sc,"	"0,-2460,9765,"	 sc 	3898	2438.5	1182.3	1088.1	-1.16	 \- 	2.2411	0.4462	29.0952
445	chr2R	6423530	6423860	6423680	1527.8	Intronic	http://genome.ucsc.edu/cgi-bin/hgTracks?position=chr2R:6418530-6428860	"lola,psq,CG17765,"	"0,21728,-54282,"	 lola 	1097	632.8	1942.8	2013.7	1.67	 /- 	0.3142	3.1823	267.6552
446	chr3L	3037790	3038120	3037960	1521.7	CDS	http://genome.ucsc.edu/cgi-bin/hgTracks?position=chr3L:3032790-3043120	"CG2162,Jafrac2,scramb2,"	"0,4414,6144,"	 CG2162 	1568	756.5	1875	1933.6	1.35	 /- 	0.3913	2.5559	426.297
447	chr2R	20078180	20078550	20078380	1856.1	CDS	http://genome.ucsc.edu/cgi-bin/hgTracks?position=chr2R:20073180-20083550	"CG3363,Nop60B,CG3362,"	"0,-4514,4684,"	 CG3363 	2501	2405.2	2070	1093.2	-1.14	 -\ 	2.2001	0.4545	36.1863
448	chr4	1181110	1181440	1181290	1636.9	Intronic	http://genome.ucsc.edu/cgi-bin/hgTracks?position=chr4:1176110-1186440	"Kif3C,pho,CG32017,"	"0,11803,-14543,"	 Kif3C 	13199	1522.7	1772.7	1619	0.09	 -- 	0.9405	1.0632	65.8681
449	chr2L	3833880	3834220	3834060	1518.9	Intergenic	http://genome.ucsc.edu/cgi-bin/hgTracks?position=chr2L:3828880-3839220	"slp2,slp1,CG3407,"	"2781,-6923,-20653,"	 slp2 	2781	1250	1728.7	1594.9	0.35	 /- 	0.7837	1.2759	66.7786
450	chr3R	9541470	9541820	9541620	1518.8	Intronic	http://genome.ucsc.edu/cgi-bin/hgTracks?position=chr3R:9536470-9546820	"CG34383,CG9602,CG34044,"	"0,1551,-1694,"	 CG34383 	676	1206.3	1482.8	1919.9	0.67	 // 	0.6283	1.5916	168.433
451	chr3R	4673810	4674140	4673970	1740.6	Intronic	http://genome.ucsc.edu/cgi-bin/hgTracks?position=chr3R:4668810-4679140	"pyd,CG9731,CG8379,"	"0,13745,-20963,"	 pyd 	1960	769.1	1879.2	2577.7	1.74	 // 	0.2984	3.3516	158.115
452	chr2L	16323360	16323860	16323700	1516.6	Intronic	http://genome.ucsc.edu/cgi-bin/hgTracks?position=chr2L:16318360-16328860	"cact,CG4278,mRpL4,"	"0,3370,4352,"	 cact 	1743	1592.3	1471.1	1496	-0.09	 -- 	1.0644	0.9395	177.5843
453	chrX	6931170	6931490	6931320	1619.8	Intergenic	http://genome.ucsc.edu/cgi-bin/hgTracks?position=chrX:6926170-6936490	"CG12541,CG14427,nullo,"	"-1282,3320,12190,"	 CG12541 	1282	964.7	1825.7	2075.5	1.11	 // 	0.4648	2.1513	129.8916
454	chr2L	19703180	19703500	19703340	1633.1	Intronic	http://genome.ucsc.edu/cgi-bin/hgTracks?position=chr2L:19698180-19708500	"Lar,scw,CG10462,"	"0,-2305,28827,"	 scw 	2305	1582.7	1962.9	1367.8	-0.21	 /\ 	1.1571	0.8642	28.3886
455	chr2R	3268200	3268510	3268350	1595.3	Intronic	http://genome.ucsc.edu/cgi-bin/hgTracks?position=chr2R:3263200-3273510	"Dscam,cos,CG11107,"	"0,1318,6368,"	 Dscam 	1024	374.9	1823.6	2594.9	2.79	 // 	0.1445	6.9211	565.4456
456	chr3R	17470210	17470560	17470380	1504.5	Intronic	http://genome.ucsc.edu/cgi-bin/hgTracks?position=chr3R:17465210-17475560	"E2f,CG6353,CG15497,"	"0,16527,20919,"	 E2f 	6553	1318.9	1596.7	1605.2	0.28	 /- 	0.8216	1.2171	36.0458
457	chr2L	1117440	1117770	1117610	1710.3	Intronic	http://genome.ucsc.edu/cgi-bin/hgTracks?position=chr2L:1112440-1122770	"Pino,CG14340,CG14339,"	"0,-3470,-4908,"	 Pino 	1529	2189.5	1630.1	1315.8	-0.73	 \- 	1.6641	0.6009	63.6859
458	chrX	8548370	8549030	8548560	1503.8	Intergenic	http://genome.ucsc.edu/cgi-bin/hgTracks?position=chrX:8543370-8554030	"CG12772,CG11284,Ppt1,"	"22535,27054,34095,"	 CG12772 	22535	1188.5	1625.4	1733.9	0.54	 /- 	0.6854	1.4589	101.3589
459	chr2R	19414280	19414730	19414500	1496.4	Intronic	http://genome.ucsc.edu/cgi-bin/hgTracks?position=chr2R:19409280-19419730	"CG5360,bw,chrw,"	"0,827,-3404,"	 CG5360 	3120	530.5	1699	2272.8	2.1	 // 	0.2334	4.2841	359.2461
460	chr2R	17254630	17255210	17255030	1494.2	Intronic	http://genome.ucsc.edu/cgi-bin/hgTracks?position=chr2R:17249630-17260210	"cv-2,CG10795,CG17974,"	"0,15701,-16681,"	 cv-2 	11937	549.1	1651.3	2286.6	2.06	 // 	0.2401	4.1646	177.6722
461	chr2R	2460610	2460920	2460760	2061.1	Intronic	http://genome.ucsc.edu/cgi-bin/hgTracks?position=chr2R:2455610-2465920	"jing,CG15233,CG15234,"	"0,26649,33734,"	 CG15233 	27723	815.8	2302.6	3076	1.91	 // 	0.2652	3.7706	269.6936
462	chr2R	11753630	11753980	11753810	1498.8	Intronic	http://genome.ucsc.edu/cgi-bin/hgTracks?position=chr2R:11748630-11758980	"CG30085,Gpo-1,CG33464,"	"0,-3559,5113,"	 CG30085 	2840	904.7	1834.2	1795.2	0.99	 /- 	0.504	1.9842	212.5871
463	chr3L	19035780	19036100	19035940	1677.2	Intronic	http://genome.ucsc.edu/cgi-bin/hgTracks?position=chr3L:19030780-19041100	"nkd,Acp76A,CG3797,"	"0,7950,16928,"	 nkd 	2491	704.7	1971.4	2359.2	1.74	 // 	0.2987	3.348	114.7555
464	chr2L	1886500	1886870	1886700	1515.2	Intronic	http://genome.ucsc.edu/cgi-bin/hgTracks?position=chr2L:1881500-1891870	"CG7337,CG15358,CG31663,"	"0,-2644,-6056,"	 CG7337 	1717	703.9	1502.4	2352.3	1.74	 // 	0.2992	3.3418	97.5438
465	chr2L	17740380	17740930	17740720	1490.3	Intergenic	http://genome.ucsc.edu/cgi-bin/hgTracks?position=chr2L:17735380-17745930	"CadN,CadN2,CG15147,"	"-1199,47584,-114375,"	 CadN 	1199	1434.5	1578.7	1457.6	0.02	 -- 	0.9841	1.0161	43.7802
466	chr3R	11859900	11860220	11860040	1519.1	Promoter	http://genome.ucsc.edu/cgi-bin/hgTracks?position=chr3R:11854900-11865220	"pnr,CG10264,CG17631,"	"0,9298,-10031,"	 pnr 	71	526.1	1808.7	2222.5	2.08	 // 	0.2367	4.2246	362.3552
467	chr2L	518470	518790	518620	1497.2	Intergenic	http://genome.ucsc.edu/cgi-bin/hgTracks?position=chr2L:513470-523790	"ush,lwr,Spp,"	"4846,22614,24155,"	 ush 	4846	462.4	1651.9	2377.5	2.36	 // 	0.1945	5.1421	336.321
468	chr3R	2714570	2714940	2714750	1483.3	Intergenic	http://genome.ucsc.edu/cgi-bin/hgTracks?position=chr3R:2709570-2719940	"Antp,ftz,Scr,"	"7224,-22800,-38864,"	 ftz 	24705	532.8	1761	2156.1	2.02	 // 	0.2471	4.0472	88.6691
469	chr2R	11266030	11266360	11266190	1517.8	Intronic	http://genome.ucsc.edu/cgi-bin/hgTracks?position=chr2R:11261030-11271360	"dup,SRPK,Pms2,"	"0,2032,-7169,"	 SRPK 	2032	546.8	1522	2484.5	2.18	 // 	0.2201	4.5435	395.4988
470	chr3R	5705470	5706270	5706000	1479.6	Intronic	http://genome.ucsc.edu/cgi-bin/hgTracks?position=chr3R:5700470-5711270	"CG34360,CG12418,Teh1,"	"0,-4928,-12158,"	 CG12418 	5138	1029.2	1540.6	1869	0.86	 // 	0.5507	1.8159	183.8284
471	chr2L	9448070	9448420	9448240	1692	Intronic	http://genome.ucsc.edu/cgi-bin/hgTracks?position=chr2L:9443070-9453420	"numb,CG33723,CG34182,"	"0,-7500,-11057,"	 numb 	1589	1590.8	1956.6	1528.6	-0.06	 /\ 	1.0407	0.9609	48.5961
472	chr3R	17978770	17979350	17979190	1477.2	Intronic	http://genome.ucsc.edu/cgi-bin/hgTracks?position=chr3R:17973770-17984350	"CG31163,CG42390,CG31423,"	"0,-20101,-33283,"	 CG31163 	19611	634.3	1701.1	2123.5	1.74	 // 	0.2987	3.348	140.712
473	chrX	7190740	7191550	7191130	1475	Intergenic	http://genome.ucsc.edu/cgi-bin/hgTracks?position=chrX:7185740-7196550	"unc-119,CG2059,brk,"	"-5793,-9048,10843,"	 unc-119 	5793	1941.3	1380.5	1326.6	-0.55	 \- 	1.4633	0.6834	34.1409
474	chr3R	488410	489020	488830	1474.2	Intronic	http://genome.ucsc.edu/cgi-bin/hgTracks?position=chr3R:483410-494020	"CG31531,CG12001,Karybeta3,"	"0,-5123,-8470,"	 CG31531 	3508	790.6	1515.1	2128.7	1.43	 // 	0.3714	2.6925	117.4453
475	chr3R	12068330	12068660	12068500	1666.5	Promoter	http://genome.ucsc.edu/cgi-bin/hgTracks?position=chr3R:12063330-12073660	"tara,bor,Mat89Bb,"	"0,18571,21389,"	 tara 	40	309.7	2086.9	2608.6	3.07	 // 	0.1187	8.4225	338.1278
476	chr3R	5700100	5700410	5700260	1718.9	Promoter	http://genome.ucsc.edu/cgi-bin/hgTracks?position=chr3R:5695100-5705410	"CG34360,CG12418,Teh1,"	"142,602,-6418,"	 CG34360 	142	566.8	1997.9	2605.8	2.2	 // 	0.2175	4.5971	239.7399
477	chr2L	441770	442090	441930	1713.8	Intronic	http://genome.ucsc.edu/cgi-bin/hgTracks?position=chr2L:436770-447090	"ex,crq,CG4164,"	"0,6323,11180,"	 ex 	10678	1035.1	1627.5	2478.8	1.26	 // 	0.4176	2.3947	67.0217
478	chr3L	18341930	18342250	18342090	1590.8	Intergenic	http://genome.ucsc.edu/cgi-bin/hgTracks?position=chr3L:18336930-18347250	"grim,CG13700,rpr,"	"-44576,-47730,48562,"	 grim 	44576	217.8	1721.8	2835.7	3.7	 // 	0.0768	13.0174	189.4738
479	chr3R	7702690	7703020	7702880	1483	Promoter	http://genome.ucsc.edu/cgi-bin/hgTracks?position=chr3R:7697690-7708020	"sad,CG6962,CG31368,"	"76,2541,5636,"	 sad 	76	1180.4	1602.6	1679	0.51	 /- 	0.703	1.4225	172.6296
480	chr3L	4283410	4283750	4283580	1562	Promoter	http://genome.ucsc.edu/cgi-bin/hgTracks?position=chr3L:4278410-4288750	"CG11582,CG1316,CG11583,"	"-162,274,-782,"	 CG11582 	162	1545.6	1696.9	1521.1	-0.02	 -- 	1.0161	0.9841	73.9339
481	chr3R	11197770	11198170	11197980	1459.9	Promoter	http://genome.ucsc.edu/cgi-bin/hgTracks?position=chr3R:11192770-11203170	"CG5073,CG6136,CG14868,"	"0,-82,-2324,"	 CG6136 	82	3191.3	995.8	247.7	-3.69	 \\ 	12.8835	0.0776	75.7753
482	chr2R	4545170	4545500	4545350	1546.2	Intronic	http://genome.ucsc.edu/cgi-bin/hgTracks?position=chr2R:4540170-4550500	"ptc,l(2)44DEa,CG30354,"	"0,8009,19481,"	 l(2)44DEa 	8009	1027	1652.4	1959.3	0.93	 // 	0.5241	1.9079	186.5298
483	chr2R	18932370	18932710	18932550	1454.7	Intergenic	http://genome.ucsc.edu/cgi-bin/hgTracks?position=chr2R:18927370-18937710	"twi,CG34209,CG30194,"	"1080,-3407,10468,"	 twi 	1080	1674.6	1403.8	1354.7	-0.31	 -- 	1.2362	0.809	52.5452
484	chrX	17723500	17723810	17723650	1559.7	Intergenic	http://genome.ucsc.edu/cgi-bin/hgTracks?position=chrX:17718500-17728810	"CG6398,Socs16D,CG12986,"	"1222,-2262,-10002,"	 CG6398 	1222	757.3	1716.5	2205.3	1.54	 // 	0.3434	2.9122	283.4619
485	chrX	19680160	19680530	19680340	1449.8	Intergenic	http://genome.ucsc.edu/cgi-bin/hgTracks?position=chrX:19675160-19685530	"vfl,CG12702,skpD,"	"-3379,-23984,26421,"	 vfl 	3379	1437.5	2005.3	925	-0.64	 /\ 	1.554	0.6435	26.3197
486	chr2L	3000690	3001030	3000840	1442.4	Intergenic	http://genome.ucsc.edu/cgi-bin/hgTracks?position=chr2L:2995690-3006030	"CG3558,okr,Bem46,"	"-2226,-8079,-10746,"	 CG3558 	7877	271.2	1871.3	2192.7	3.01	 // 	0.1237	8.0856	173.4168
487	chr2L	17742940	17743280	17743130	1614.5	Intergenic	http://genome.ucsc.edu/cgi-bin/hgTracks?position=chr2L:17737940-17748280	"CadN,CadN2,CG15147,"	"-3609,45174,-116785,"	 CadN 	3609	671.3	1673.1	2513.1	1.9	 // 	0.2671	3.7436	45.3583
488	chr2R	19461830	19462190	19462020	1571.4	Intronic	http://genome.ucsc.edu/cgi-bin/hgTracks?position=chr2R:19456830-19467190	"apt,CG30184,Pi3K59F,"	"0,-9747,-10450,"	 apt 	6440	335.7	1792.3	2601.8	2.95	 // 	0.129	7.7513	270.0161
489	chr2R	16848500	16848840	16848700	1440.7	Promoter	http://genome.ucsc.edu/cgi-bin/hgTracks?position=chr2R:16843500-16853840	"hbn,CG33704,CG15649,"	"-286,-10112,12024,"	 hbn 	286	773.6	1472.7	2084	1.43	 // 	0.3712	2.6941	214.2372
490	chr2L	7138430	7138780	7138590	1511.5	Intronic	http://genome.ucsc.edu/cgi-bin/hgTracks?position=chr2L:7133430-7143780	"Pvf3,CG4495,CG4496,"	"0,43645,46870,"	 Pvf3 	4907	810.6	1493.9	2249.9	1.47	 // 	0.3603	2.7756	125.9149
491	chr3R	679930	680280	680100	1518.4	Intronic	http://genome.ucsc.edu/cgi-bin/hgTracks?position=chr3R:674930-685280	"opa,laf,CG14659,"	"0,21626,-23115,"	 opa 	1566	1928	1549.6	1077.8	-0.84	 -\ 	1.7888	0.559	28.953
492	chr3L	9484410	9484730	9484570	1612.3	Intronic	http://genome.ucsc.edu/cgi-bin/hgTracks?position=chr3L:9479410-9489730	"CG32037,CG32036,path,"	"0,-2336,3063,"	 CG32037 	724	1425.6	1731.9	1684.7	0.24	 /- 	0.8462	1.1818	186.7785
493	chr2R	2087250	2087590	2087440	1545.7	Intergenic	http://genome.ucsc.edu/cgi-bin/hgTracks?position=chr2R:2082250-2092590	"CG8335,CG30432,CG30431,"	"859,-1593,2807,"	 CG8335 	859	938.1	1958.7	1740.2	0.89	 /\ 	0.539	1.8551	61.1664
494	chr3L	3409790	3410120	3409950	1517.7	Intronic	http://genome.ucsc.edu/cgi-bin/hgTracks?position=chr3L:3404790-3415120	"sty,eIF5B,CG12014,"	"0,18703,-29866,"	 sty 	7977	297.9	1496	2759.1	3.21	 // 	0.108	9.2628	412.7429
495	chrX	17054520	17054840	17054690	1521.8	UTR5	http://genome.ucsc.edu/cgi-bin/hgTracks?position=chrX:17049520-17059840	"baz,xmas-2,xmas-1,"	"0,-1351,-6177,"	 baz 	629	456.4	1888.7	2220.2	2.28	 // 	0.2056	4.8643	341.3189
496	chr3R	23098560	23098890	23098730	1427.7	Intronic	http://genome.ucsc.edu/cgi-bin/hgTracks?position=chr3R:23093560-23103890	"l(3)mbt,CG5934,CG5938,"	"0,695,1698,"	 l(3)mbt 	265	1418.2	1656.1	1208.8	-0.23	 -\ 	1.1732	0.8523	302.9801
497	chrX	2189610	2189930	2189770	1457	Intergenic	http://genome.ucsc.edu/cgi-bin/hgTracks?position=chrX:2184610-2194930	"CG2865,CG34333,CG2918,"	"-2991,-18027,-20659,"	 CG2865 	2991	878	1549.6	1973.1	1.17	 // 	0.445	2.2471	46.1126
498	chrX	6990100	6990420	6990270	1524.8	Intronic	http://genome.ucsc.edu/cgi-bin/hgTracks?position=chrX:6985100-6995420	"Sxl,CG4615,CG4617,"	"0,2335,6312,"	 Sxl 	824	1012.2	1666.7	1899.3	0.91	 // 	0.5329	1.8765	115.8101
499	chr2R	16944260	16944570	16944400	1613	UTR5	http://genome.ucsc.edu/cgi-bin/hgTracks?position=chr2R:16939260-16949570	"shg,cpa,CG15653,"	"0,895,3003,"	 shg 	264	958.8	1814.5	2065.7	1.11	 // 	0.4641	2.1545	285.6177
500	chr2L	15762330	15762670	15762490	1567	Promoter	http://genome.ucsc.edu/cgi-bin/hgTracks?position=chr2L:15757330-15767670	"Gli,CG3793,wek,"	"0,1739,3984,"	 Gli 	82	424.6	1810.3	2471.9	2.54	 // 	0.1718	5.8221	333.6495
501	chr3L	16403580	16404310	16403780	1420.4	Intronic	http://genome.ucsc.edu/cgi-bin/hgTracks?position=chr3L:16398580-16409310	"fax,TMS1,CG4573,"	"0,2074,4610,"	 fax 	1159	1233	1725	1323.8	0.1	 /\ 	0.9314	1.0737	284.4198
502	chr3L	3037240	3037560	3037400	1518	Intronic	http://genome.ucsc.edu/cgi-bin/hgTracks?position=chr3L:3032240-3042560	"CG2162,Jafrac2,scramb2,"	"0,4974,6704,"	 CG2162 	1008	1250.7	1648.7	1677.3	0.42	 /- 	0.7457	1.341	71.0671
503	chr3L	13768130	13768460	13768300	1576.7	Intergenic	http://genome.ucsc.edu/cgi-bin/hgTracks?position=chr3L:13763130-13773460	"CG34243,CG8757,CG8750,"	"2907,66073,67387,"	 CG34243 	11696	1664.2	1842.6	1225.4	-0.44	 -\ 	1.3581	0.7363	31.3113
504	chr3R	18492610	18492960	18492790	1583	Intergenic	http://genome.ucsc.edu/cgi-bin/hgTracks?position=chr3R:18487610-18497960	"CG17623,CG6954,CG17622,"	"-1681,7100,-7824,"	 CG17623 	2320	723.9	1743	2282	1.66	 // 	0.3172	3.1523	170.5378
505	chr3L	8998000	8998350	8998160	1569.7	Promoter	http://genome.ucsc.edu/cgi-bin/hgTracks?position=chr3L:8993000-9003350	"Doc3,CG5087,CG5194,"	"137,-2494,3563,"	 Doc3 	137	263.8	1707.5	2737.9	3.38	 // 	0.0963	10.3795	297.1401
506	chr2R	9458460	9458770	9458600	1573.9	Intergenic	http://genome.ucsc.edu/cgi-bin/hgTracks?position=chr2R:9453460-9463770	"CG13335,CG6191,CG13334,"	"288,9470,-10990,"	 CG13335 	3134	846.9	1640.2	2234.5	1.4	 // 	0.379	2.6384	369.804
507	chr2L	8521850	8522170	8522010	1653.1	Promoter	http://genome.ucsc.edu/cgi-bin/hgTracks?position=chr2L:8516850-8527170	"Acer,CG13091,CG13090,"	"0,-277,-2830,"	 Acer 	112	592.8	1806.6	2560	2.11	 // 	0.2315	4.3187	524.1737
508	chr3R	6682410	6682750	6682590	1433.7	Promoter	http://genome.ucsc.edu/cgi-bin/hgTracks?position=chr3R:6677410-6687750	"CG4570,CG4511,CG14694,"	"0,-239,1045,"	 CG4570 	78	2017.6	1471.7	811.8	-1.31	 \\ 	2.4855	0.4023	117.7178
509	chr3L	14166360	14166690	14166540	1407.8	Intergenic	http://genome.ucsc.edu/cgi-bin/hgTracks?position=chr3L:14161360-14171690	"D,nan,nuf,"	"2160,12803,17436,"	 D 	5180	1184.8	1537.4	1501.1	0.34	 /- 	0.7893	1.267	30.7996
510	chr3L	22393300	22393690	22393490	1401.4	Intronic	http://genome.ucsc.edu/cgi-bin/hgTracks?position=chr3L:22388300-22398690	"Ten-m,CG11449,laza,"	"0,53982,58425,"	 Ten-m 	7497	417.2	1784.9	2040	2.29	 // 	0.2045	4.8902	307.5099
511	chrX	6751740	6752070	6751890	1425.1	Intergenic	http://genome.ucsc.edu/cgi-bin/hgTracks?position=chrX:6746740-6757070	"CG14434,CG4558,Cht11,"	"-5219,-5973,-8370,"	 CG14434 	5219	1065.5	1518.8	1701.9	0.68	 /- 	0.6261	1.5973	43.8922
512	chr3R	24898840	24899220	24899040	1401.1	Intronic	http://genome.ucsc.edu/cgi-bin/hgTracks?position=chr3R:24893840-24904220	"CG11873,cul-5,Sirt7,"	"0,-10159,-14114,"	 CG11873 	8976	401.6	1620.6	2187	2.44	 // 	0.1836	5.4458	307.9521
513	chrX	1793210	1793540	1793370	1580.1	Intronic	http://genome.ucsc.edu/cgi-bin/hgTracks?position=chrX:1788210-1798540	"arm,CG32803,CG32801,"	"0,1350,2814,"	 arm 	273	1041.8	1712.8	1985.7	0.93	 // 	0.5247	1.906	421.9173
514	chr3L	17643140	17643720	17643330	1400.1	CDS	http://genome.ucsc.edu/cgi-bin/hgTracks?position=chr3L:17638140-17648720	"CG32177,Krn,CG7484,"	"0,0,4400,"	 CG32177 	4046	639.4	1790.2	1795.2	1.49	 /- 	0.3562	2.8073	173.2136
515	chr2R	4803090	4803440	4803270	1476.6	CDS	http://genome.ucsc.edu/cgi-bin/hgTracks?position=chr2R:4798090-4808440	"lin,Pgi,CG34219,"	"0,-1639,1949,"	 lin 	1238	1139.6	1760.5	1529.7	0.42	 /\ 	0.745	1.3423	114.0977
516	chr3R	5990730	5991070	5990900	1427.2	CDS	http://genome.ucsc.edu/cgi-bin/hgTracks?position=chr3R:5985730-5996070	"Best1,CG6254,CG12814,"	"0,-3850,5976,"	 CG6254 	3850	771.3	1647.1	1863.2	1.27	 // 	0.414	2.4156	261.8974
517	chr2L	11070790	11071110	11070960	1556.7	Promoter	http://genome.ucsc.edu/cgi-bin/hgTracks?position=chr2L:11065790-11076110	"CG14915,CG14914,Samuel,"	"95,-1452,-3963,"	 CG14915 	95	1280.4	1689.5	1700.2	0.41	 /- 	0.7531	1.3279	102.3567
518	chr2L	1076480	1076810	1076650	1530.5	Intronic	http://genome.ucsc.edu/cgi-bin/hgTracks?position=chr2L:1071480-1081810	"S,ast,Atg4,"	"0,1329,4262,"	 S 	1161	1021	1471.7	2102.9	1.04	 // 	0.4855	2.0596	188.6739
519	chr3R	17466800	17467370	17466980	1393.3	Intronic	http://genome.ucsc.edu/cgi-bin/hgTracks?position=chr3R:17461800-17472370	"E2f,CG6353,InR,"	"0,19927,-21937,"	 E2f 	3153	325.3	1415.5	2442.2	2.91	 // 	0.1332	7.5078	255.7854
520	chr3L	18131330	18131660	18131500	1462.7	Intergenic	http://genome.ucsc.edu/cgi-bin/hgTracks?position=chr3L:18126330-18136660	"gk,Cyp312a1,CG7330,"	"1003,-6167,10524,"	 gk 	1003	1170	1559.1	1660.7	0.51	 /- 	0.7045	1.4194	33.5254
521	chr2R	20985970	20986310	20986100	1440.7	Promoter	http://genome.ucsc.edu/cgi-bin/hgTracks?position=chr2R:20980970-20991310	"Tkr,gol,CG30430,"	"0,-14257,30854,"	 Tkr 	353	766.9	1526.8	2028.6	1.4	 // 	0.378	2.6452	170.636
522	chr3R	20692460	20692790	20692630	1389.3	Intergenic	http://genome.ucsc.edu/cgi-bin/hgTracks?position=chr3R:20687460-20697790	"Ela,CycB3,CG13641,"	"-205,1444,-2128,"	 Ela 	1558	432	1393.8	2355.8	2.45	 // 	0.1834	5.4534	563.988
523	chr2L	2454540	2454890	2454680	1388.4	Promoter	http://genome.ucsc.edu/cgi-bin/hgTracks?position=chr2L:2449540-2459890	"dpp,CG9886,CG34447,"	"0,-31765,-34670,"	 dpp 	58	802.5	1619	1768.3	1.14	 /- 	0.4538	2.2036	485.6705
524	chr3R	17240070	17240410	17240270	1437.9	Intronic	http://genome.ucsc.edu/cgi-bin/hgTracks?position=chr3R:17235070-17245410	"lbl,CheB93b,CheB93a,"	"0,-4688,-6365,"	 CheB93b 	5422	1782	1632.8	961.1	-0.89	 -\ 	1.8542	0.5393	46.4213
525	chr2R	8236210	8236530	8236370	1583.2	CDS	http://genome.ucsc.edu/cgi-bin/hgTracks?position=chr2R:8231210-8241530	"ana3,CG30047,CG8839,"	"0,2975,-4252,"	 CG30047 	2975	583.9	1827.8	2342.6	2	 // 	0.2492	4.0122	81.8714
526	chr2L	19700890	19701250	19701100	1369.9	Promoter	http://genome.ucsc.edu/cgi-bin/hgTracks?position=chr2L:19695890-19706250	"Lar,scw,CG10462,"	"0,-65,31067,"	 scw 	65	1579.7	1442	1138.4	-0.47	 -- 	1.3877	0.7206	22.1646
527	chrX	16842400	16842740	16842580	1364.3	Promoter	http://genome.ucsc.edu/cgi-bin/hgTracks?position=chrX:16837400-16847740	"CG13000,RhoGAP15B,CG13001,"	"-107,314,-5685,"	 CG13000 	107	2468.9	1292.5	342.7	-2.85	 \\ 	7.2049	0.1388	16.7077
528	chr3R	9119920	9120240	9120080	1459.9	Promoter	http://genome.ucsc.edu/cgi-bin/hgTracks?position=chr3R:9114920-9125240	"CG8773,wntD,Osi22,"	"391,-1160,-2512,"	 CG8773 	391	1894.6	1238	1284.3	-0.56	 \- 	1.4752	0.6779	36.933
529	chrX	3046150	3046460	3046320	1450	Intronic	http://genome.ucsc.edu/cgi-bin/hgTracks?position=chrX:3041150-3051460	"N,kirre,CG18508,"	"0,-19484,20160,"	 N 	17416	1176.6	1226.8	1967.9	0.74	 -/ 	0.5979	1.6725	96.0871
530	chrX	19114830	19115160	19114980	1359	UTR5	http://genome.ucsc.edu/cgi-bin/hgTracks?position=chrX:19109830-19120160	"CG7884,CG7876,CG7874,"	"0,-4357,-6009,"	 CG7884 	324	682.4	1406.5	1987.9	1.54	 // 	0.3433	2.9131	225.1703
531	chr3L	20816670	20816980	20816810	1765.3	Intronic	http://genome.ucsc.edu/cgi-bin/hgTracks?position=chr3L:20811670-20821980	"Pka-R1,Mst77F,CG3618,"	"0,-5660,-7674,"	 Pka-R1 	2263	4015.3	942.8	340.4	-3.56	 \- 	11.7964	0.0848	26.59
532	chr3R	2569770	2570100	2569930	1598	Promoter	http://genome.ucsc.edu/cgi-bin/hgTracks?position=chr3R:2564770-2575100	"zen2,pb,CG34297,"	"-68,-2145,2883,"	 zen2 	68	2107.3	1386.3	1300.3	-0.7	 \- 	1.6206	0.6171	32.2692
533	chr3L	11350000	11350340	11350180	1351.4	Intergenic	http://genome.ucsc.edu/cgi-bin/hgTracks?position=chr3L:11345000-11355340	"CG6163,CG6168,CG11726,"	"4905,-35361,37690,"	 CG6163 	7805	443.8	1310.6	2299.7	2.37	 // 	0.193	5.1815	174.0791
534	chr2L	5891880	5892200	5892040	1501.9	Intergenic	http://genome.ucsc.edu/cgi-bin/hgTracks?position=chr2L:5886880-5897200	"Acp26Ab,Acp26Aa,CG9029,"	"257,842,-5424,"	 Acp26Ab 	822	1537.5	1434	1542.9	0.01	 -- 	0.9965	1.0035	23.0306
535	chr3R	12761880	12762200	12762020	1484.1	Intronic	http://genome.ucsc.edu/cgi-bin/hgTracks?position=chr3R:12756880-12767200	"Abd-B,CG14909,Actn3,"	"0,38919,39599,"	 Abd-B 	1722	313.4	1490.2	2664.7	3.09	 // 	0.1176	8.5018	101.5709
536	chr3L	17549090	17549440	17549250	1345.7	Promoter	http://genome.ucsc.edu/cgi-bin/hgTracks?position=chr3L:17544090-17554440	"CycT,Eip74EF,CG7542,"	"0,4007,-5492,"	 CycT 	319	1116.6	1366.7	1553.7	0.48	 /- 	0.7187	1.3915	279.8852
537	chr2R	7532210	7532540	7532360	1432.6	CDS	http://genome.ucsc.edu/cgi-bin/hgTracks?position=chr2R:7527210-7537540	"CG9003,CG34228,Roc2,"	"0,7021,7970,"	 CG9003 	794	2236.2	1362.5	699.1	-1.68	 \\ 	3.1989	0.3126	13.3375
538	chr3L	8646220	8647050	8646870	1343.5	Intergenic	http://genome.ucsc.edu/cgi-bin/hgTracks?position=chr3L:8641220-8652050	"CG6486,Arr2,CG13305,"	"-2759,-4834,-6952,"	 CG6486 	4300	963.2	1701.1	1376.4	0.51	 /\ 	0.6998	1.4289	87.3149
539	chr3L	14146990	14147310	14147150	1367.4	Intergenic	http://genome.ucsc.edu/cgi-bin/hgTracks?position=chr3L:14141990-14152310	"D,Sox21b,nan,"	"21550,-22726,32193,"	 Sox21b 	22726	537.9	1586.1	1999.4	1.89	 // 	0.2691	3.7168	82.8965
540	chr2R	13671860	13672180	13672040	1508.8	Intergenic	http://genome.ucsc.edu/cgi-bin/hgTracks?position=chr2R:13666860-13677180	"aft,CG33981,fab1,"	"1601,-2623,-2623,"	 aft 	1601	3324.7	974.6	250.6	-3.73	 \\ 	13.2687	0.0754	19.8781
541	chr3R	10412840	10413200	10413020	1350.3	Intronic	http://genome.ucsc.edu/cgi-bin/hgTracks?position=chr3R:10407840-10418200	"stumps,CG7987,Cys,"	"0,-11450,-17657,"	 stumps 	5164	926.2	1356.1	1774.6	0.94	 // 	0.5219	1.916	85.2118
542	chr2R	1825240	1825580	1825420	1332.8	Intergenic	http://genome.ucsc.edu/cgi-bin/hgTracks?position=chr2R:1820240-1830580	"CG14470,CG12551,CG7882,"	"-6552,-16668,19803,"	 CG14470 	13059	1342.6	1488.6	1179	-0.19	 -\ 	1.1387	0.8782	22.3328
543	chrX	14545350	14545700	14545500	1347.5	Intronic	http://genome.ucsc.edu/cgi-bin/hgTracks?position=chrX:14540350-14550700	"NetA,CG5321,NetB,"	"0,28112,36127,"	 NetA 	2364	1877.6	1117.1	1101.2	-0.77	 \- 	1.705	0.5865	12.809
544	chr3R	13533720	13534110	13533860	1325.5	CDS	http://genome.ucsc.edu/cgi-bin/hgTracks?position=chr3R:13528720-13539110	"osa,Atg8b,Fsh,"	"0,16285,17387,"	 osa 	10199	1478.2	1565.5	965.7	-0.61	 -\ 	1.5308	0.6533	42.8352
545	chr3R	4132940	4133730	4133550	1321	CDS	http://genome.ucsc.edu/cgi-bin/hgTracks?position=chr3R:4127940-4138730	"tex,CG11693,CG9617,"	"0,1149,-2570,"	 tex 	794	1459.7	1686.3	831.8	-0.81	 -\ 	1.7549	0.5698	228.6155
546	chr2L	4363690	4364230	4363870	1317.2	Intronic	http://genome.ucsc.edu/cgi-bin/hgTracks?position=chr2L:4358690-4369230	"Traf4,CG15429,CG17612,"	"0,-9840,16637,"	 Traf4 	1322	231.2	1554.9	2169.3	3.23	 // 	0.1066	9.3835	194.4253
547	chr2L	5983420	5983940	5983640	1316.3	Intronic	http://genome.ucsc.edu/cgi-bin/hgTracks?position=chr2L:5978420-5988940	"eIF-4a,chic,ifc,"	"0,-2615,2683,"	 eIF-4a 	1117	1022.5	1381	1623.5	0.67	 // 	0.6298	1.5878	244.5133
548	chr2R	9449870	9450210	9450020	1316	Intergenic	http://genome.ucsc.edu/cgi-bin/hgTracks?position=chr2R:9444870-9455210	"CG13334,CG13333,Roe1,"	"-2410,-5173,-6909,"	 CG13334 	3971	1539	1196.1	1224.2	-0.33	 \- 	1.2571	0.7955	408.731
549	chr3L	4634720	4635040	4634900	1391.2	Promoter	http://genome.ucsc.edu/cgi-bin/hgTracks?position=chr3L:4629720-4640040	"CG13716,CG13715,CG13717,"	"-111,2533,-4698,"	 CG13716 	111	1808.7	1481.2	883.8	-1.03	 -\ 	2.0464	0.4887	18.3219
550	chr3R	21855360	21855670	21855530	1507.6	Promoter	http://genome.ucsc.edu/cgi-bin/hgTracks?position=chr3R:21850360-21860670	"HLHm5,m6,m4,"	"-73,3102,-5315,"	 HLHm5 	73	545.3	1617.9	2382.1	2.13	 // 	0.2289	4.368	174.4254
551	chr2L	6611460	6611780	6611610	1449.1	Promoter	http://genome.ucsc.edu/cgi-bin/hgTracks?position=chr2L:6606460-6616780	"CG11050,CG11320,CG11319,"	"0,5520,-10544,"	 CG11050 	107	443.8	1599.9	2307.2	2.38	 // 	0.1924	5.1982	344.331
552	chr2L	5000300	5000620	5000460	1815.6	Promoter	http://genome.ucsc.edu/cgi-bin/hgTracks?position=chr2L:4995300-5005620	"Rtnl1,CG34126,CG31917,"	"0,-8024,9473,"	 Rtnl1 	118	810.6	1969.8	2676.7	1.72	 // 	0.3028	3.3021	426.3467
553	chr2R	21113770	21114120	21113950	1360.5	Promoter	http://genome.ucsc.edu/cgi-bin/hgTracks?position=chr2R:21108770-21119120	"Kr,CG30429,CG33680,"	"187,20039,22578,"	 Kr 	187	693.5	1505.1	1889.5	1.45	 // 	0.367	2.7245	209.5836
554	chr3L	4859830	4860150	4860000	1417.8	CDS	http://genome.ucsc.edu/cgi-bin/hgTracks?position=chr3L:4854830-4865150	"CG32235,CG17150,CG32237,"	"0,1303,-7545,"	 CG32235 	470	2302.9	1602.6	358.1	-2.68	 \\ 	6.4306	0.1555	9.2218
555	chr3L	5829010	5829370	5829170	1304.9	Intronic	http://genome.ucsc.edu/cgi-bin/hgTracks?position=chr3L:5824010-5834370	"vn,mad2,CG5537,"	"0,-22987,-23842,"	 vn 	9594	1476	1234.3	1209.4	-0.29	 -- 	1.2205	0.8193	26.0573
556	chr2R	2415350	2415690	2415530	1302.6	UTR3	http://genome.ucsc.edu/cgi-bin/hgTracks?position=chr2R:2410350-2420690	"jing,CG15233,CG15234,"	"0,71879,78964,"	 jing 	25767	969.2	1579.2	1360.4	0.49	 /\ 	0.7124	1.4036	123.6993
557	chr2L	16353820	16354170	16354000	1356.7	UTR3	http://genome.ucsc.edu/cgi-bin/hgTracks?position=chr2L:16348820-16359170	"CG4455,CaBP1,chif,"	"0,938,-1400,"	 CG4455 	1065	1187	1360.4	1522.8	0.36	 -- 	0.7795	1.2829	111.3265
558	chrX	20584480	20584820	20584650	1416.7	Intergenic	http://genome.ucsc.edu/cgi-bin/hgTracks?position=chrX:20579480-20589820	"run,CG1324,CG15452,"	"-16297,21120,31447,"	 run 	19183	1499	1533.7	1219.7	-0.3	 -\ 	1.229	0.8137	23.2909
559	chr2R	18577520	18577820	18577670	2188.4	Intergenic	http://genome.ucsc.edu/cgi-bin/hgTracks?position=chr2R:18572520-18582820	"ppa,robo,CG30259,"	"-1192,2358,11278,"	 ppa 	1192	2260.7	1928	2378.7	0.07	 -- 	0.9504	1.0522	483.7725
560	chr2R	5964460	5964790	5964620	1332.6	Intergenic	http://genome.ucsc.edu/cgi-bin/hgTracks?position=chr2R:5959460-5969790	"egr,CG1371,CG12920,"	"1249,-1473,-6037,"	 egr 	1249	664.6	1621.1	1752.8	1.4	 /- 	0.3792	2.6372	129.3256
561	chr3R	25492920	25493260	25493090	1421.6	CDS	http://genome.ucsc.edu/cgi-bin/hgTracks?position=chr3R:25487920-25498260	"ppk20,ppk21,CG18110,"	"0,-585,1789,"	 ppk20 	1509	1304.1	1632.2	1328.3	0.03	 /\ 	0.9817	1.0186	55.2284
562	chr3L	19629670	19629980	19629840	1468.5	Intergenic	http://genome.ucsc.edu/cgi-bin/hgTracks?position=chr3L:19624670-19634980	"CG8786,wnd,Oat,"	"1024,-1144,10535,"	 wnd 	1144	1060.3	1526.3	1839.8	0.79	 // 	0.5763	1.7351	120.2668
563	chr3L	15074110	15074430	15074250	1358.6	CDS	http://genome.ucsc.edu/cgi-bin/hgTracks?position=chr3L:15069110-15079430	"cp309,Or71a,CG6945,"	"0,-2703,9666,"	 Or71a 	2703	1681.2	1427.2	985.7	-0.77	 -\ 	1.7057	0.5863	10.7749
564	chr3R	23757190	23757510	23757340	1380.7	CDS	http://genome.ucsc.edu/cgi-bin/hgTracks?position=chr3R:23752190-23762510	"CG5508,Mes-4,CG31053,"	"0,1363,-3444,"	 CG5508 	1994	599.4	1392.2	2161.3	1.85	 // 	0.2774	3.6055	529.6093
565	chr3L	4146240	4146570	4146410	1526.2	Intergenic	http://genome.ucsc.edu/cgi-bin/hgTracks?position=chr3L:4141240-4151570	"CG32260,CG1299,Akh,"	"-558,2286,-4517,"	 CG1299 	2286	1158.1	1475.4	1945	0.75	 // 	0.5954	1.6795	22.0999
566	chr3L	16010770	16011380	16010960	1281.2	Intergenic	http://genome.ucsc.edu/cgi-bin/hgTracks?position=chr3L:16005770-16016380	"Notum,mib1,mRpS31,"	"5619,-6048,-11259,"	 Notum 	5619	763.9	1642.8	1622.4	1.09	 /- 	0.4709	2.1237	143.9142
567	chr3L	2438380	2438720	2438560	1581.3	Intronic	http://genome.ucsc.edu/cgi-bin/hgTracks?position=chr3L:2433380-2443720	"CG32306,CG33231,CG33232,"	"0,26477,28342,"	 CG32306 	9258	406	1819.8	2532	2.64	 // 	0.1604	6.2357	556.2305
568	chrX	587530	587850	587690	1437.7	Intronic	http://genome.ucsc.edu/cgi-bin/hgTracks?position=chrX:582530-592850	"sdk,skpA,Suv4-20,"	"0,-35753,-37615,"	 sdk 	6818	431.2	1508.8	2377.5	2.46	 // 	0.1814	5.5132	259.6886
569	chr2R	10194880	10195210	10195040	1326.9	Intergenic	http://genome.ucsc.edu/cgi-bin/hgTracks?position=chr2R:10189880-10200210	"CG34379,CG8589,Ih,"	"626,-5182,-8627,"	 CG34379 	626	430.5	1518.3	2032	2.24	 // 	0.2119	4.7201	559.9597
570	chrX	8547860	8548200	8548040	1316.5	Intergenic	http://genome.ucsc.edu/cgi-bin/hgTracks?position=chrX:8542860-8553200	"CG12772,CG11284,Ppt1,"	"23055,27574,34615,"	 CG12772 	23055	866.9	1579.2	1503.4	0.79	 /- 	0.5766	1.7342	78.6104
571	chr3R	15170960	15171280	15171110	1404.6	Intergenic	http://genome.ucsc.edu/cgi-bin/hgTracks?position=chr3R:15165960-15176280	"Dl,Ino80,CG3581,"	"-19175,23606,28368,"	 Dl 	19175	401.6	1549.6	2262.5	2.49	 // 	0.1775	5.6338	136.1919
572	chr2L	19323490	19324200	19323660	1270.8	Intergenic	http://genome.ucsc.edu/cgi-bin/hgTracks?position=chr2L:19318490-19329200	"dnt,CG10750,CG17564,"	"15015,-22060,-23809,"	 CG10750 	23355	995.1	1549	1268.3	0.35	 /\ 	0.7846	1.2745	65.2114
573	chr2L	9705380	9705730	9705550	1310.8	Intronic	http://genome.ucsc.edu/cgi-bin/hgTracks?position=chr2L:9700380-9710730	"pelo,CG31710,CG4364,"	"0,0,3369,"	 CG31710 	394	368.3	1557	2026.8	2.46	 // 	0.1817	5.5039	200.5531
574	chr2L	17743690	17744230	17744050	1265.6	Intergenic	http://genome.ucsc.edu/cgi-bin/hgTracks?position=chr2L:17738690-17749230	"CadN,CadN2,CG15147,"	"-4529,44254,-117705,"	 CadN 	4529	693.5	1384.8	1744.8	1.33	 // 	0.3975	2.5158	109.3324
575	chrX	7160310	7160660	7160460	1259.1	Promoter	http://genome.ucsc.edu/cgi-bin/hgTracks?position=chrX:7155310-7165660	"CG1958,CG1677,CG2059,"	"476,14660,20425,"	 CG1958 	476	2071.7	984.1	726	-1.51	 \- 	2.8538	0.3504	22.3327
576	chr3R	7397320	7397650	7397470	1324	CDS	http://genome.ucsc.edu/cgi-bin/hgTracks?position=chr3R:7392320-7402650	"CG14709,CG6790,CG6783,"	"0,4150,-4699,"	 CG14709 	2499	1590.8	1349.8	1037.7	-0.62	 -- 	1.533	0.6523	83.544
577	chr2R	20688440	20688770	20688590	1253.1	Intergenic	http://genome.ucsc.edu/cgi-bin/hgTracks?position=chr2R:20683440-20693770	"CG3611,CG12849,Orc4,"	"-1505,-2454,-3663,"	 CG3611 	2270	1270	1314.3	1202.5	-0.08	 -- 	1.0561	0.9468	88.4923
578	chr2L	21630430	21630750	21630570	1276.1	Intergenic	http://genome.ucsc.edu/cgi-bin/hgTracks?position=chr2L:21625430-21635750	"Df31,Ac3,CG2201,"	"-642,2028,-6971,"	 Df31 	642	820.2	1359.9	1653.3	1.01	 // 	0.4961	2.0156	166.6601
579	chr2R	2514720	2515080	2514890	1251.5	UTR3	http://genome.ucsc.edu/cgi-bin/hgTracks?position=chr2R:2509720-2520080	"Vha16,CG33919,Trap1,"	"0,-2808,6261,"	 CG33919 	2808	368.3	1632.8	1753.4	2.25	 // 	0.21	4.7613	121.6451
580	chr3R	16386960	16387300	16387120	1329.8	CDS	http://genome.ucsc.edu/cgi-bin/hgTracks?position=chr3R:16381960-16392300	"CG5191,CG10877,CG15922,"	"0,1087,-1287,"	 CG5191 	539	1080.3	1639.7	1269.4	0.23	 /\ 	0.851	1.175	191.0389
581	chr2R	15574050	15574430	15574240	1248.5	CDS	http://genome.ucsc.edu/cgi-bin/hgTracks?position=chr2R:15569050-15579430	"CG15128,CG34198,CG15126,"	"0,-3762,4109,"	 CG15128 	1343	1545.6	1343.4	863.8	-0.84	 -\ 	1.7893	0.5589	22.5963
582	chr3L	3978170	3978500	3978340	1422.8	Intergenic	http://genome.ucsc.edu/cgi-bin/hgTracks?position=chr3L:3973170-3983500	"scrt,CG12605,CG14985,"	"5575,-13569,25131,"	 scrt 	5575	1384.1	1548	1339.2	-0.05	 -- 	1.0335	0.9676	45.5167
583	chr2R	18615820	18616130	18615970	1495	Intronic	http://genome.ucsc.edu/cgi-bin/hgTracks?position=chr2R:18610820-18621130	"jbug,CG30268,CG42260,"	"0,-11218,15406,"	 jbug 	801	1049.9	1838.9	1596.1	0.6	 /\ 	0.6578	1.5202	74.2698
584	chr3L	15037090	15037410	15037240	1364.9	Promoter	http://genome.ucsc.edu/cgi-bin/hgTracks?position=chr3L:15032090-15042410	"CG42333,ind,CG11552,"	"0,-63,-1570,"	 ind 	63	262.3	1406	2437.6	3.22	 // 	0.1076	9.2931	279.3016
585	chr3L	14959280	14959610	14959420	1240.5	Intergenic	http://genome.ucsc.edu/cgi-bin/hgTracks?position=chr3L:14954280-14964610	"Tom,Brd,Ocho,"	"3026,6348,8527,"	 Tom 	3026	1756.8	1227.4	747.1	-1.23	 \\ 	2.3514	0.4253	34.1795
586	chr3L	19915680	19916030	19915820	1239.9	CDS	http://genome.ucsc.edu/cgi-bin/hgTracks?position=chr3L:19910680-19921030	"Su(z)12,CG7770,Grasp65,"	"0,972,2340,"	 Su(z)12 	487	799.5	1343.4	1602.4	1	 // 	0.4989	2.0042	152.1232
587	chr2R	6731480	6731800	6731620	1457.8	Promoter	http://genome.ucsc.edu/cgi-bin/hgTracks?position=chr2R:6726480-6736800	"CG30015,CG7686,CG12344,"	"0,-5389,-9879,"	 CG30015 	92	267.5	1515.7	2590.3	3.28	 // 	0.1033	9.6839	460.3634
588	chr3L	7903220	7903570	7903390	1485.6	Intronic	http://genome.ucsc.edu/cgi-bin/hgTracks?position=chr3L:7898220-7908570	"pbl,CG8281,CG8111,"	"0,2172,3369,"	 pbl 	952	786.9	1743.5	1938.2	1.3	 // 	0.406	2.463	569.8091
589	chr2L	15042170	15042470	15042320	1300.8	CDS	http://genome.ucsc.edu/cgi-bin/hgTracks?position=chr2L:15037170-15047470	"Su(H),ck,l(2)35Bg,"	"0,2640,-3463,"	 Su(H) 	2825	612	1480.7	1813.5	1.57	 // 	0.3375	2.963	83.4459
590	chr2R	5293970	5294300	5294160	1289.9	Intronic	http://genome.ucsc.edu/cgi-bin/hgTracks?position=chr2R:5288970-5299300	"wun,CG33774,l(2)k10201,"	"0,-6351,-6756,"	 wun 	2821	921.8	1276.1	1682.5	0.87	 // 	0.5479	1.8253	98.8669
591	chr2R	9127780	9128100	9127930	1380.6	CDS	http://genome.ucsc.edu/cgi-bin/hgTracks?position=chr2R:9122780-9133100	"CG4688,CG4679,CG4676,"	"0,-958,-3504,"	 CG4688 	698	1112.9	1651.9	1377	0.31	 /\ 	0.8082	1.2373	38.8187
592	chr2L	7543950	7544310	7544120	1224.2	UTR5	http://genome.ucsc.edu/cgi-bin/hgTracks?position=chr2L:7538950-7549310	"Rapgap1,CG13791,Spn7,"	"0,34112,37811,"	 Rapgap1 	303	526.8	1153.7	2011.4	1.93	 // 	0.2619	3.818	153.2878
593	chr3R	17319510	17320040	17319860	1220.3	Intergenic	http://genome.ucsc.edu/cgi-bin/hgTracks?position=chr3R:17314510-17325040	"CG31179,C15,CG7922,"	"4941,6116,-6884,"	 CG31179 	4941	399.4	1254.4	2022.8	2.34	 // 	0.1974	5.065	41.6922
594	chr2L	1411660	1411990	1411810	1251.6	Intronic	http://genome.ucsc.edu/cgi-bin/hgTracks?position=chr2L:1406660-1416990	"lea,CG14346,NLaz,"	"0,-42763,-50078,"	 lea 	8639	1304.8	1352.4	1118.4	-0.22	 -- 	1.1667	0.8571	121.364
595	chr2R	11239980	11240300	11240130	1219.4	Intronic	http://genome.ucsc.edu/cgi-bin/hgTracks?position=chr2R:11234980-11245300	"unc-5,Hr51,Pms2,"	"0,-13305,15446,"	 unc-5 	2472	694.3	1340.2	1623.5	1.23	 // 	0.4276	2.3384	111.0049
596	chr3R	24899820	24900430	24900260	1218.2	Intronic	http://genome.ucsc.edu/cgi-bin/hgTracks?position=chr3R:24894820-24905430	"CG11873,cul-5,Sirt7,"	"0,-11379,-15334,"	 CG11873 	10196	533.5	1335.5	1787.7	1.74	 // 	0.2984	3.351	340.2367
597	chr2R	9428400	9428720	9428540	1293.9	Promoter	http://genome.ucsc.edu/cgi-bin/hgTracks?position=chr2R:9423400-9433720	"CG6145,CG33156,Vmat,"	"0,6109,-8046,"	 CG6145 	304	866.9	1477.5	1537.2	0.83	 /- 	0.564	1.7731	53.8142
598	chr2L	21754780	21755100	21754960	1388.2	Intronic	http://genome.ucsc.edu/cgi-bin/hgTracks?position=chr2L:21749780-21760100	"step,CG1416,CG31612,"	"0,3041,7328,"	 step 	2501	1378.9	1305.3	1480.5	0.1	 -- 	0.9314	1.0737	16.5926
599	chr3L	9797290	9797600	9797430	1288.6	Promoter	http://genome.ucsc.edu/cgi-bin/hgTracks?position=chr3L:9792290-9802600	"Ilp4,CG32052,Ilp3,"	"-52,129,-2210,"	 Ilp4 	52	1004.7	1478	1403.9	0.48	 /- 	0.7157	1.3972	63.5535
600	chr3R	12597520	12597840	12597700	1260.1	Intergenic	http://genome.ucsc.edu/cgi-bin/hgTracks?position=chr3R:12592520-12602840	"Glut3,CG31275,abd-A,"	"16332,-20589,35648,"	 Glut3 	16332	635.7	1561.8	1592.6	1.32	 /- 	0.3992	2.5052	65.7565
601	chr2R	12274200	12274510	12274340	1402.9	Intronic	http://genome.ucsc.edu/cgi-bin/hgTracks?position=chr2R:12269200-12279510	"CG33960,CG15711,CG6262,"	"0,-22528,-23311,"	 CG33960 	288	1052.9	1549	1643	0.64	 /- 	0.6409	1.5604	42.0229
602	chr2R	8096390	8096950	8096760	1204.2	CDS	http://genome.ucsc.edu/cgi-bin/hgTracks?position=chr2R:8091390-8101950	"Sr-CII,CG13171,RpS11,"	"0,4774,-8427,"	 Sr-CII 	1970	1413.8	1396.4	815.8	-0.79	 -\ 	1.733	0.577	50.1764
603	chrX	15502220	15502580	15502370	1206.7	Intronic	http://genome.ucsc.edu/cgi-bin/hgTracks?position=chrX:15497220-15507580	"sog,CG9220,CG8105,"	"0,-17409,-18971,"	 CG9220 	17409	672.8	1250.2	1715.6	1.35	 // 	0.3922	2.55	145.4805
604	chr3L	18132150	18132740	18132350	1208.6	Promoter	http://genome.ucsc.edu/cgi-bin/hgTracks?position=chr3L:18127150-18137740	"gk,Cyp312a1,CG7330,"	"153,-7017,9674,"	 gk 	153	1074.4	1249.1	1329.5	0.31	 -- 	0.8081	1.2374	148.1165
605	chr3R	1153620	1154120	1153790	1203.3	Intronic	http://genome.ucsc.edu/cgi-bin/hgTracks?position=chr3R:1148620-1159120	"l(3)82Fd,CG11999,Tim17b1,"	"0,25648,-26879,"	 l(3)82Fd 	4224	338.6	1183.9	2145.3	2.66	 // 	0.1578	6.3353	100.129
606	chr3R	27763300	27763620	27763470	1215.9	Promoter	http://genome.ucsc.edu/cgi-bin/hgTracks?position=chr3R:27758300-27768620	"heph,CG2003,RhoGAP100F,"	"0,40381,-92489,"	 heph 	360	374.2	1281.4	2001.7	2.42	 // 	0.1869	5.3494	398.7553
607	chr2L	4034460	4034780	4034640	1230.2	Intronic	http://genome.ucsc.edu/cgi-bin/hgTracks?position=chr2L:4029460-4039780	"ed,CG10039,CG15423,"	"0,-25641,-28073,"	 ed 	3262	494.2	1253.9	1948.5	1.98	 // 	0.2536	3.9425	211.5293
608	chr2R	17251930	17252260	17252060	1256.9	Intronic	http://genome.ucsc.edu/cgi-bin/hgTracks?position=chr2R:17246930-17257260	"cv-2,CG17974,CG9822,"	"0,-13711,-16704,"	 CG17974 	13711	476.4	1495	1803.7	1.92	 // 	0.2641	3.7859	209.0821
609	chr3R	675380	675720	675540	1218.5	Intergenic	http://genome.ucsc.edu/cgi-bin/hgTracks?position=chr3R:670380-680720	"opa,CG14659,CG14658,"	"2994,-18555,-19308,"	 opa 	2994	1285.6	1289.4	1082.9	-0.25	 -- 	1.1871	0.8424	54.4538
610	chr2L	9570260	9570600	9570440	1265.7	Promoter	http://genome.ucsc.edu/cgi-bin/hgTracks?position=chr2L:9565260-9575600	"CG3838,CG4389,jp,"	"0,3122,-3690,"	 CG3838 	124	890.6	1508.8	1442.2	0.7	 /- 	0.6176	1.6193	134.1826
611	chr2R	4114030	4114350	4114190	1370.6	Intergenic	http://genome.ucsc.edu/cgi-bin/hgTracks?position=chr2R:4109030-4119350	"CG33087,CG34217,dpn,"	"-947,1513,2285,"	 CG34217 	2039	381.6	1377.9	2352.3	2.62	 // 	0.1622	6.1645	105.7644
612	chr3R	2638320	2638760	2638520	1184.7	Intergenic	http://genome.ucsc.edu/cgi-bin/hgTracks?position=chr3R:2633320-2643760	"Scr,Dfd,Ama,"	"10321,-10367,-47537,"	 Dfd 	20963	743.2	1336	1474.8	0.99	 /- 	0.5039	1.9844	70.6993
613	chr2L	11452540	11452880	11452720	1183.2	Intergenic	http://genome.ucsc.edu/cgi-bin/hgTracks?position=chr2L:11447540-11457880	"salm,sala,CG6488,"	"-7117,33468,44073,"	 salm 	7117	576.5	1375.7	1598.9	1.47	 // 	0.3605	2.7737	75.1304
614	chr2L	4378410	4378730	4378560	1276.3	Promoter	http://genome.ucsc.edu/cgi-bin/hgTracks?position=chr2L:4373410-4383730	"Traf4,CG17612,CG3338,"	"0,1947,4359,"	 Traf4 	21	962.5	1315.9	1551.5	0.69	 // 	0.6204	1.6119	157.9235
615	chr3R	7204180	7204770	7204590	1180.8	Intronic	http://genome.ucsc.edu/cgi-bin/hgTracks?position=chr3R:7199180-7209770	"pros,KP78a,mRpL40,"	"0,-28223,29054,"	 pros 	6882	695.8	1169.6	1683.6	1.27	 // 	0.4133	2.4198	224.0379
616	chr3L	4709800	4710300	4710010	1178	Promoter	http://genome.ucsc.edu/cgi-bin/hgTracks?position=chr3L:4704800-4715300	"Gef64C,CG13712,CG13713,"	"0,-154,-12032,"	 CG13712 	154	1267	1243.8	1078.9	-0.23	 -- 	1.1744	0.8515	19.7103
617	chr3L	16563770	16564100	16563940	1309.3	Intronic	http://genome.ucsc.edu/cgi-bin/hgTracks?position=chr3L:16558770-16569100	"Mipp1,mbf1,nxf2,"	"0,3855,6018,"	 Mipp1 	1557	585.4	1346.6	1996	1.77	 // 	0.2933	3.4098	155.3015
618	chr2R	5868200	5868550	5868380	1252.9	Intergenic	http://genome.ucsc.edu/cgi-bin/hgTracks?position=chr2R:5863200-5873550	"eve,CG12134,TER94,"	"-96,-8085,8285,"	 eve 	1635	1495.3	1266.6	1035.4	-0.53	 -- 	1.4441	0.6925	66.1012
619	chr2L	19162520	19162850	19162650	1201	Intronic	http://genome.ucsc.edu/cgi-bin/hgTracks?position=chr2L:19157520-19167850	"brat,CG17568,CG17567,"	"0,17098,20440,"	 brat 	4076	227.5	1406.5	1969.1	3.11	 // 	0.1155	8.6562	166.7476
620	chr3R	4634440	4634760	4634610	1456	Intergenic	http://genome.ucsc.edu/cgi-bin/hgTracks?position=chr3R:4629440-4639760	"CG9837,CG8359,Tcp-1eta,"	"59,-1307,-2652,"	 CG9837 	923	728.4	1515.7	2124.1	1.54	 // 	0.3429	2.9162	263.1844
621	chr3R	16573480	16573810	16573620	1189.8	CDS	http://genome.ucsc.edu/cgi-bin/hgTracks?position=chr3R:16568480-16578810	"CG42322,Pros28.1A,CG31200,"	"0,230,-2560,"	 Pros28.1A 	1176	1577.5	1280.4	719.7	-1.13	 -\ 	2.192	0.4562	39.7877
622	chr3R	20998120	20998440	20998260	1436.3	Intronic	http://genome.ucsc.edu/cgi-bin/hgTracks?position=chr3R:20993120-21003440	"CG34110,CG13652,dan,"	"0,-10659,12474,"	 CG13652 	11634	610.6	1411.3	2287.1	1.91	 // 	0.267	3.746	161.8927
623	chr3R	17332100	17332440	17332260	1255.5	Intronic	http://genome.ucsc.edu/cgi-bin/hgTracks?position=chr3R:17327100-17337440	"C15,CG31179,CG7956,"	"0,-6448,14402,"	 C15 	6284	1564.2	1351.4	885.6	-0.82	 -\ 	1.7663	0.5662	70.6944
624	chr3L	13067280	13067590	13067430	1202.8	Intergenic	http://genome.ucsc.edu/cgi-bin/hgTracks?position=chr3L:13062280-13072590	"CG34429,CG34428,CG17300,"	"-10401,-11643,12056,"	 CG34429 	11285	480.9	1208.3	1919.3	2	 // 	0.2506	3.9912	138.8862
625	chr2R	14419810	14420130	14419960	1219.8	Promoter	http://genome.ucsc.edu/cgi-bin/hgTracks?position=chr2R:14414810-14425130	"CG10924,Pepck,CG5226,"	"0,4311,-7021,"	 CG10924 	48	1127	1194	1341.5	0.25	 -- 	0.8401	1.1903	52.5204
626	chrX	7785510	7785830	7785670	1332.8	Promoter	http://genome.ucsc.edu/cgi-bin/hgTracks?position=chrX:7780510-7790830	"Nek2,CG18624,p115,"	"-65,1406,2399,"	 Nek2 	65	478.7	1280.4	2247.7	2.23	 // 	0.213	4.6957	220.7443
627	chr3L	9456680	9456990	9456820	1178	CDS	http://genome.ucsc.edu/cgi-bin/hgTracks?position=chr3L:9451680-9461990	"CG32043,CG3434,CG3552,"	"0,-2946,-4345,"	 CG32043 	1114	451.2	1439.9	1645.3	1.87	 // 	0.2743	3.6461	196.018
628	chrX	11900930	11901280	11901100	1278	Promoter	http://genome.ucsc.edu/cgi-bin/hgTracks?position=chrX:11895930-11906280	"CG1806,CG1492,fw,"	"110,2641,-3157,"	 CG1806 	110	519.4	1527.3	1804.9	1.8	 // 	0.2878	3.4748	254.2204
629	chr2R	16747210	16747560	16747380	1157.6	Intergenic	http://genome.ucsc.edu/cgi-bin/hgTracks?position=chr2R:16742210-16752560	"CG15227,CG9993,IM4,"	"6225,-7754,8960,"	 CG15227 	6225	1980.6	1057.8	457.1	-2.12	 \\ 	4.3331	0.2308	21.7157
630	chr2L	8276380	8276720	8276530	1157.3	Intronic	http://genome.ucsc.edu/cgi-bin/hgTracks?position=chr2L:8271380-8281720	"Btk29A,CG8086,CG7870,"	"0,-19028,24814,"	 Btk29A 	1168	520.9	1086.9	1894.7	1.86	 // 	0.2749	3.6374	139.5409
631	chr3L	16624360	16624720	16624510	1218.3	CDS	http://genome.ucsc.edu/cgi-bin/hgTracks?position=chr3L:16619360-16629720	"Abl,Mo25,Baldspot,"	"0,-15938,17409,"	 Mo25 	15938	537.9	1285.1	1831.8	1.77	 // 	0.2937	3.4052	47.1224
632	chr2L	3538620	3539190	3539020	1185.8	Promoter	http://genome.ucsc.edu/cgi-bin/hgTracks?position=chr2L:3533620-3544190	"drm,CG8853,Spindly,"	"230,-6494,-8734,"	 drm 	230	763.9	1193.4	1600.7	1.07	 // 	0.4773	2.0953	41.6894
633	chr2R	14193430	14194050	14193630	1150.8	Intergenic	http://genome.ucsc.edu/cgi-bin/hgTracks?position=chr2R:14188430-14199050	"CG14505,Tango8,CG18540,"	"-2148,5696,-6091,"	 CG14505 	2148	421.6	1420.3	1627.5	1.95	 // 	0.259	3.8603	39.7685
634	chr2R	15994090	15994400	15994250	1317.3	Intergenic	http://genome.ucsc.edu/cgi-bin/hgTracks?position=chr2R:15989090-15999400	"18w,CG11041,CG16898,"	"4765,39401,-101758,"	 18w 	4765	302.3	1495.5	2155.6	2.83	 // 	0.1402	7.1302	215.2606
635	chrX	363810	364110	363960	1359.7	Intronic	http://genome.ucsc.edu/cgi-bin/hgTracks?position=chrX:358810-369110	"CG32816,Cyp4g1,Exp6,"	"0,-594,1124,"	 Cyp4g1 	594	892.1	1411.3	1788.3	1	 // 	0.4989	2.0045	36.711
636	chr2L	6229340	6229800	6229590	1148.5	Intergenic	http://genome.ucsc.edu/cgi-bin/hgTracks?position=chr2L:6224340-6234800	"Ugt37b1,CG34380,CG9486,"	"-2748,-20097,26285,"	 Ugt37b1 	4541	871.4	1229	1447.9	0.73	 // 	0.6018	1.6616	44.5137
637	chrX	9023370	9023890	9023540	1147.3	Intronic	http://genome.ucsc.edu/cgi-bin/hgTracks?position=chrX:9018370-9028890	"ld14,AP-1gamma,CG7065,"	"0,-11767,13044,"	 ld14 	5511	453.5	1230.5	1758	1.95	 // 	0.258	3.8767	114.1433
638	chr2R	16534240	16534590	16534420	1146.2	Intergenic	http://genome.ucsc.edu/cgi-bin/hgTracks?position=chr2R:16529240-16539590	"DMAP1,CG33785,CG33786,"	"-1044,-3135,-3135,"	 DMAP1 	2878	713.5	1155.8	1569.2	1.14	 // 	0.4547	2.1991	183.7219
639	chr2L	4028810	4029180	4029000	1191.8	Intergenic	http://genome.ucsc.edu/cgi-bin/hgTracks?position=chr2L:4023810-4034180	"ed,CG10039,CG15423,"	"2378,-20001,-22433,"	 ed 	2378	870.6	1403.3	1316.9	0.6	 /- 	0.6611	1.5126	194.3809
640	chr3R	4850690	4851010	4850830	1192.2	Intronic	http://genome.ucsc.edu/cgi-bin/hgTracks?position=chr3R:4845690-4856010	"neur,tgo,CG11986,"	"0,-5091,-8286,"	 tgo 	5091	623.1	1324.9	1629.3	1.39	 // 	0.3825	2.6146	158.9033
641	chr2R	11015180	11015720	11015540	1139.4	Intronic	http://genome.ucsc.edu/cgi-bin/hgTracks?position=chr2R:11010180-11020720	"chn,CG34186,CG8089,"	"0,16932,17789,"	 chn 	880	289.7	1258.1	1874.7	2.69	 // 	0.1545	6.4707	190.657
642	chr3L	1364300	1364600	1364460	1275.4	Intronic	http://genome.ucsc.edu/cgi-bin/hgTracks?position=chr3L:1359300-1369600	"Ptp61F,ru,312,"	"0,6159,-11607,"	 ru 	6159	417.2	1395.4	2021.7	2.28	 // 	0.2063	4.8463	47.9666
643	chr2R	18690560	18690910	18690730	1138.7	Intergenic	http://genome.ucsc.edu/cgi-bin/hgTracks?position=chr2R:18685560-18695910	"CycB,blw,stl,"	"296,-1039,5553,"	 CycB 	3078	789.9	1293.6	1363.2	0.79	 /- 	0.5794	1.7259	687.067
644	chr3L	5922590	5922990	5922770	1137	UTR3	http://genome.ucsc.edu/cgi-bin/hgTracks?position=chr3L:5917590-5927990	"CG33523,Bj1,CG33993,"	"0,591,3362,"	 CG33523 	1255	306	1413.9	1691.6	2.47	 // 	0.1809	5.5278	426.2703
645	chr3L	2774570	2774880	2774740	1298.3	CDS	http://genome.ucsc.edu/cgi-bin/hgTracks?position=chr3L:2769570-2779880	"Atg2,CG12093,CG9977,"	"0,-739,-2417,"	 Atg2 	362	1138.1	1453.1	1334.1	0.23	 /- 	0.8531	1.1722	95.7017
646	chr2L	5237940	5238280	5238110	1242.6	Intronic	http://genome.ucsc.edu/cgi-bin/hgTracks?position=chr2L:5232940-5243280	"tkv,CG14033,TpnC25D,"	"0,4596,-19051,"	 tkv 	752	529.8	1325.9	1873.5	1.82	 // 	0.2828	3.5364	26.3311
647	chr3R	21020550	21021060	21020880	1134.7	Promoter	http://genome.ucsc.edu/cgi-bin/hgTracks?position=chr3R:21015550-21026060	"CG13653,CG34110,dan,"	"401,-1382,-2352,"	 CG13653 	401	575	1342.9	1602.9	1.48	 // 	0.3587	2.7878	127.9542
648	chr2R	7343290	7343590	7343430	1596.3	CDS	http://genome.ucsc.edu/cgi-bin/hgTracks?position=chr2R:7338290-7348590	"E(Pc),CG33472,CG7777,"	"0,-4311,-13702,"	 E(Pc) 	3139	1642.7	1632.2	1517.7	-0.11	 -- 	1.0824	0.9239	124.0417
649	chrX	18205370	18205690	18205530	1254.5	Intergenic	http://genome.ucsc.edu/cgi-bin/hgTracks?position=chrX:18200370-18210690	"os,CG6023,CG6123,"	"-2509,2625,12741,"	 os 	2509	609.1	1338.1	1816.3	1.58	 // 	0.3353	2.9821	292.9999
650	chr2L	2158160	2158480	2158300	1131.9	CDS	http://genome.ucsc.edu/cgi-bin/hgTracks?position=chr2L:2153160-2163480	"aop,CG15382,CG7263,"	"0,-1509,-2910,"	 CG15382 	2541	1448.6	1428.2	528.6	-1.45	 -\ 	2.7404	0.3649	34.9644
651	chr2L	9992510	9992820	9992670	1280.9	Intronic	http://genome.ucsc.edu/cgi-bin/hgTracks?position=chr2L:9987510-9997820	"bib,CG31875,CG31755,"	"0,2890,4261,"	 CG31875 	3902	723.2	1672.5	1450.2	1	 /\ 	0.4987	2.0053	95.5699
652	chrX	4946650	4946970	4946820	1178.8	Intronic	http://genome.ucsc.edu/cgi-bin/hgTracks?position=chrX:4941650-4951970	"ovo,CG32767,rg,"	"0,21846,33045,"	 ovo 	4491	531.3	1171.7	1847.2	1.8	 // 	0.2876	3.477	146.3372
653	chr3R	14825980	14826320	14826160	1225.3	Intronic	http://genome.ucsc.edu/cgi-bin/hgTracks?position=chr3R:14820980-14831320	"gukh,snRNP-U1,dnk,"	"0,-16790,-17660,"	 gukh 	16414	487.6	1246.4	1959.9	2.01	 // 	0.2488	4.0199	115.1932
654	chr3R	2861430	2861780	2861620	1127.4	Intergenic	http://genome.ucsc.edu/cgi-bin/hgTracks?position=chr3R:2856430-2866780	"Sodh-1,CG1979,dj,"	"16436,18687,23416,"	 Sodh-1 	16436	450.5	1358.3	1589.8	1.82	 // 	0.2834	3.5289	27.588
655	chr2R	2083830	2084160	2083990	1149.4	Promoter	http://genome.ucsc.edu/cgi-bin/hgTracks?position=chr2R:2078830-2089160	"Ptr,CG30432,CG8335,"	"-478,1113,4309,"	 Ptr 	478	432.7	1491.3	1533.1	1.82	 /- 	0.2822	3.543	348.4963
656	chrX	8165430	8165740	8165570	1272.3	Promoter	http://genome.ucsc.edu/cgi-bin/hgTracks?position=chrX:8160430-8170740	"CG1632,Corp,CG15343,"	"0,-133,957,"	 Corp 	133	409.8	1338.7	2068.6	2.34	 // 	0.1981	5.0484	294.39
657	chr3L	21474010	21474340	21474180	1189.9	Intergenic	http://genome.ucsc.edu/cgi-bin/hgTracks?position=chr3L:21469010-21479340	"croc,Neu2,CG7202,"	"-4524,7772,10367,"	 croc 	4524	1207.8	1254.4	1107.5	-0.12	 -- 	1.0905	0.917	21.4412
658	chr2R	11678040	11678340	11678180	1240.6	Intronic	http://genome.ucsc.edu/cgi-bin/hgTracks?position=chr2R:11673040-11683340	"Zasp,CG30321,CG30089,"	"0,2648,-28112,"	 CG30321 	2648	474.2	1504	1751.1	1.88	 // 	0.2708	3.6926	222.7538
659	chr3L	4480330	4480860	4480510	1123.6	CDS	http://genome.ucsc.edu/cgi-bin/hgTracks?position=chr3L:4475330-4485860	"CG7465,CG11350,CG13722,"	"0,2298,4898,"	 CG7465 	229	2977.2	380.5	14.9	-7.64	 \- 	200.1628	0.005	7.6465
660	chr2L	9449060	9449390	9449240	1166.4	Intronic	http://genome.ucsc.edu/cgi-bin/hgTracks?position=chr2L:9444060-9454390	"numb,CG33723,CG34182,"	"0,-8500,-12057,"	 numb 	589	455.7	1314.8	1736.2	1.93	 // 	0.2625	3.8101	324.9265
661	chr3L	13915750	13916220	13916010	1123.3	Intronic	http://genome.ucsc.edu/cgi-bin/hgTracks?position=chr3L:13910750-13921220	"Rgl,CG8833,Gl,"	"0,2974,6478,"	 Rgl 	613	432	1126.1	1814	2.07	 // 	0.2381	4.1993	133.0671
662	chr2L	2163730	2164040	2163870	1288	Intronic	http://genome.ucsc.edu/cgi-bin/hgTracks?position=chr2L:2158730-2169040	"aop,CG15382,CG7263,"	"0,-7079,-8480,"	 aop 	2348	378.6	1285.7	2207	2.54	 // 	0.1716	5.829	95.9874
663	chr2L	5997010	5997330	5997190	1217.6	Promoter	http://genome.ucsc.edu/cgi-bin/hgTracks?position=chr2L:5992010-6002330	"lid,Tsp26A,Gal,"	"0,3040,6383,"	 lid 	405	486.8	1367.3	1798.6	1.89	 // 	0.2707	3.6946	224.0505
664	chr2R	14042880	14043270	14043100	1118.5	Intronic	http://genome.ucsc.edu/cgi-bin/hgTracks?position=chr2R:14037880-14048270	"lolal,adp,CG10914,"	"0,-1535,2671,"	 lolal 	797	818	1279.3	1300.3	0.67	 /- 	0.6291	1.5896	46.4629
665	chr3L	14069790	14070140	14069940	1140.5	Promoter	http://genome.ucsc.edu/cgi-bin/hgTracks?position=chr3L:14064790-14075140	"btl,l(3)70Da,CG32138,"	"0,-716,-6471,"	 btl 	224	323.8	1137.8	2000.5	2.63	 // 	0.1619	6.1783	184.5841
666	chrX	6990570	6990880	6990730	1316.4	Intronic	http://genome.ucsc.edu/cgi-bin/hgTracks?position=chrX:6985570-6995880	"Sxl,CG4615,CG4617,"	"0,1875,5852,"	 Sxl 	364	1072.9	1305.3	1585.2	0.56	 // 	0.6768	1.4775	237.6594
667	chr3R	16777100	16777660	16777490	1115.3	Intronic	http://genome.ucsc.edu/cgi-bin/hgTracks?position=chr3R:16772100-16782660	"Atpalpha,CG31191,CG5630,"	"0,-6238,-22555,"	 Atpalpha 	3055	959.5	1219.4	1183.6	0.3	 /- 	0.8107	1.2335	57.1331
668	chr2R	2993870	2994170	2994030	1190.3	Promoter	http://genome.ucsc.edu/cgi-bin/hgTracks?position=chr2R:2988870-2999170	"esn,CG12835,Cyp9b1,"	"0,416,21312,"	 CG12835 	416	726.9	1379.5	1464.5	1.01	 /- 	0.4963	2.0148	199.875
669	chr3R	19019090	19019430	19019290	1153.3	Intronic	http://genome.ucsc.edu/cgi-bin/hgTracks?position=chr3R:19014090-19024430	"cnc,Ir,fzo,"	"0,-7922,8067,"	 cnc 	2414	466.8	1195	1798	1.95	 // 	0.2596	3.8517	430.0059
670	chr2L	12435400	12435800	12435530	1110.8	Intronic	http://genome.ucsc.edu/cgi-bin/hgTracks?position=chr2L:12430400-12440800	"Elf,SC35,CG5435,"	"0,-865,-4637,"	 SC35 	865	1230.7	1199.8	911.9	-0.43	 -\ 	1.3497	0.7409	268.8891
671	chr2L	9496310	9496620	9496480	1200.4	Intergenic	http://genome.ucsc.edu/cgi-bin/hgTracks?position=chr2L:9491310-9501620	"Gdi,CG33298,Oatp30B,"	"-1553,7311,24734,"	 Gdi 	1553	1064.8	1239.6	1304.9	0.29	 -- 	0.816	1.2255	50.9051
672	chr3L	15692920	15693230	15693080	1228.6	Promoter	http://genome.ucsc.edu/cgi-bin/hgTracks?position=chr3L:15687920-15698230	"comm2,CG34451,CG34452,"	"-131,-7933,-12348,"	 comm2 	131	293.4	1221	2187.6	2.9	 // 	0.1341	7.4555	441.4014
673	chr2R	5873640	5874270	5873840	1106.5	Intergenic	http://genome.ucsc.edu/cgi-bin/hgTracks?position=chr2R:5868640-5879270	"TER94,eve,Pka-R2,"	"2825,-5556,9468,"	 TER94 	2825	1436	1092.2	792.3	-0.86	 \\ 	1.8124	0.5518	44.8162
674	chr3L	16478390	16478720	16478540	1195.8	CDS	http://genome.ucsc.edu/cgi-bin/hgTracks?position=chr3L:16473390-16483720	"CG33158,argos,CG32158,"	"0,-1739,6396,"	 argos 	1739	380.9	1160.6	2048	2.43	 // 	0.186	5.3774	128.1732
675	chr3R	8890960	8891290	8891080	1150.8	Intronic	http://genome.ucsc.edu/cgi-bin/hgTracks?position=chr3R:8885960-8896290	"sim,DDB1,CG7966,"	"0,-8626,-13908,"	 sim 	7043	306	1167.5	1980.5	2.69	 // 	0.1545	6.4719	184.1921
676	chr2L	21778120	21778440	21778290	1178.1	Intronic	http://genome.ucsc.edu/cgi-bin/hgTracks?position=chr2L:21773120-21783440	"CG31612,CG11630,CG1416,"	"0,3827,-17375,"	 CG11630 	5723	1041.8	1461.1	1049.2	0.01	 /\ 	0.993	1.0071	25.1065
677	chrX	4571530	4571830	4571670	1261.7	Promoter	http://genome.ucsc.edu/cgi-bin/hgTracks?position=chrX:4566530-4576830	"rap,Pp2C1,ctp,"	"0,2762,10163,"	 rap 	106	713.5	1486	1589.2	1.16	 /- 	0.449	2.2272	54.2445
678	chr3R	2693870	2694210	2694050	1099.6	Intergenic	http://genome.ucsc.edu/cgi-bin/hgTracks?position=chr3R:2688870-2699210	"ftz,Scr,Antp,"	"-2100,-18164,27924,"	 ftz 	4005	687.6	1545.9	1074.3	0.64	 /\ 	0.64	1.5624	73.1278
679	chrX	6498130	6498440	6498280	1114.7	Intronic	http://genome.ucsc.edu/cgi-bin/hgTracks?position=chrX:6493130-6503440	"CG3973,APC7,Pat1,"	"0,-4547,-7613,"	 CG3973 	4183	1027	1036.6	1339.2	0.38	 -/ 	0.7668	1.304	40.1727
680	chr2L	19326900	19327330	19327100	1098.7	Intergenic	http://genome.ucsc.edu/cgi-bin/hgTracks?position=chr2L:19321900-19332330	"dnt,CG10750,CG17564,"	"11575,-25500,-27249,"	 CG10750 	26795	633.5	1233.2	1465.6	1.21	 // 	0.4322	2.3135	102.3602
681	chr2R	3306010	3306320	3306190	1215.1	Promoter	http://genome.ucsc.edu/cgi-bin/hgTracks?position=chr2R:3301010-3311320	"so,CG11145,CG1701,"	"346,9218,-9325,"	 so 	346	1047.7	1362	1257.4	0.26	 /- 	0.8332	1.2001	130.9526
682	chr3R	11171130	11171450	11171290	1230.4	Intronic	http://genome.ucsc.edu/cgi-bin/hgTracks?position=chr3R:11166130-11176450	"Surf4,CG31301,CG6218,"	"0,662,-2312,"	 Surf4 	596	469.8	1291.5	1935.3	2.04	 // 	0.2427	4.1197	230.5841
683	chrX	19667900	19668220	19668070	1273.9	Intergenic	http://genome.ucsc.edu/cgi-bin/hgTracks?position=chrX:19662900-19673220	"vfl,CG12702,CG12703,"	"1949,-11714,-14747,"	 vfl 	8559	486.8	1554.3	1784.9	1.87	 // 	0.2727	3.6664	537.9546
684	chr2L	4281270	4281610	4281450	1195.7	Intergenic	http://genome.ucsc.edu/cgi-bin/hgTracks?position=chr2L:4276270-4286610	"tutl,Art2,CG15425,"	"1700,-2160,-23124,"	 tutl 	1700	369	1447.3	1776.8	2.27	 // 	0.2077	4.8153	92.0144
685	chr2R	15557510	15557870	15557700	1200	Promoter	http://genome.ucsc.edu/cgi-bin/hgTracks?position=chr2R:15552510-15562870	"hrg,isopeptidase-T-3,CG11018,"	"-374,423,-6457,"	 hrg 	374	1494.5	1321.7	783.7	-0.93	 -\ 	1.9069	0.5244	37.425
686	chr3R	12503720	12504080	12503900	1094.2	Intronic	http://genome.ucsc.edu/cgi-bin/hgTracks?position=chr3R:12498720-12509080	"Ubx,CG31498,CG31217,"	"0,-12440,-22411,"	 CG31498 	13274	241.6	1238.5	1813.5	2.91	 // 	0.1332	7.5075	89.8935
687	chr3R	6654330	6654650	6654500	1190.4	Intergenic	http://genome.ucsc.edu/cgi-bin/hgTracks?position=chr3R:6649330-6659650	"CG4655,CG4089,CG14693,"	"8614,-11286,-13731,"	 CG4655 	8614	906.9	1454.7	1231.1	0.44	 /\ 	0.7367	1.3574	69.5894
688	chr3R	6444230	6444540	6444400	1212.8	Intronic	http://genome.ucsc.edu/cgi-bin/hgTracks?position=chr3R:6439230-6449540	"hth,CG34304,CG6465,"	"0,37767,56880,"	 hth 	4427	1126.3	1141.5	1390.1	0.3	 -/ 	0.8102	1.2343	26.0549
689	chr3L	18179130	18179440	18179270	1212.9	Intergenic	http://genome.ucsc.edu/cgi-bin/hgTracks?position=chr3L:18174130-18184440	"W,CG7320,CG13699,"	"-533,15465,-23655,"	 W 	533	257.9	1357.2	2037.7	2.98	 // 	0.1265	7.9026	593.0945
690	chr3L	4167460	4167990	4167590	1087.1	Promoter	http://genome.ucsc.edu/cgi-bin/hgTracks?position=chr3L:4162460-4172990	"mas,Ero1L,CG18675,"	"-129,2675,6262,"	 mas 	129	618.7	1339.7	1311.8	1.08	 /- 	0.4717	2.1202	83.2103
691	chr2R	12527690	12528000	12527830	1227.3	Intergenic	http://genome.ucsc.edu/cgi-bin/hgTracks?position=chr2R:12522690-12533000	"gprs,Alk,Amyrel,"	"914,-2551,10766,"	 gprs 	914	648.3	1511.4	1525.1	1.23	 /- 	0.4251	2.3524	166.308
692	chr2L	26980	27340	27180	1083.4	CDS	http://genome.ucsc.edu/cgi-bin/hgTracks?position=chr2L:21980-32340	"CG31973,CG2657,l(2)gl,"	"0,-2029,-5808,"	 CG2657 	2029	608.3	1314.8	1346.7	1.15	 /- 	0.4517	2.2137	248.2509
693	chr2L	14483390	14483710	14483570	1135.2	Intergenic	http://genome.ucsc.edu/cgi-bin/hgTracks?position=chr2L:14478390-14488710	"noc,CG15283,CG33648,"	"7291,-32754,41355,"	 noc 	7291	1550.8	1270.3	598.4	-1.37	 -\ 	2.5917	0.3858	20.871
694	chr2L	19338110	19338700	19338500	1080.1	Intergenic	http://genome.ucsc.edu/cgi-bin/hgTracks?position=chr2L:19333110-19343700	"dnt,CG13086,CG17349,"	"175,25893,31977,"	 dnt 	24724	467.5	1279.8	1521.1	1.7	 // 	0.3074	3.2534	306.7998
695	chrX	2036330	2036660	2036480	1101.8	Promoter	http://genome.ucsc.edu/cgi-bin/hgTracks?position=chrX:2031330-2041660	"CG3835,Pgd,ph-p,"	"0,2688,-5902,"	 CG3835 	284	623.9	1175.4	1516.6	1.28	 // 	0.4114	2.4308	84.0347
696	chr3L	5623550	5624040	5623850	1079.5	Promoter	http://genome.ucsc.edu/cgi-bin/hgTracks?position=chr3L:5618550-5629040	"Blimp-1,Eaf6,mthl2,"	"232,-22510,-23562,"	 Blimp-1 	232	403.8	1256.5	1600.7	1.99	 // 	0.2523	3.9637	246.1435
697	chr2L	19341330	19342100	19341500	1077.4	Intronic	http://genome.ucsc.edu/cgi-bin/hgTracks?position=chr2L:19336330-19347100	"dnt,CG13086,CG17349,"	"0,22893,28977,"	 dnt 	21724	754.3	1365.1	1136.7	0.59	 /\ 	0.6636	1.507	78.7768
698	chr2L	13234680	13235020	13234840	1125.5	Promoter	http://genome.ucsc.edu/cgi-bin/hgTracks?position=chr2L:13229680-13240020	"CG15479,CG5867,Prosalpha6T,"	"-207,1652,-1781,"	 CG15479 	207	1224.1	1329.6	823.8	-0.57	 -\ 	1.4859	0.673	152.748
699	chr3R	8472020	8472340	8472180	1342.8	Intergenic	http://genome.ucsc.edu/cgi-bin/hgTracks?position=chr3R:8467020-8477340	"CG6234,CG6753,CG11608,"	"1601,-3885,-6511,"	 CG6234 	1601	1267	1579.8	1185.9	-0.1	 /\ 	1.0684	0.936	101.9883
700	chr3R	18498850	18499310	18499130	1075.7	Intergenic	http://genome.ucsc.edu/cgi-bin/hgTracks?position=chr3R:18493850-18504310	"CG6954,CG17623,Gclm,"	"760,-8021,11597,"	 CG6954 	760	279.3	1112.9	1843.2	2.72	 // 	0.1516	6.5984	555.3642
701	chr2R	5847380	5847980	5847790	1075	CDS	http://genome.ucsc.edu/cgi-bin/hgTracks?position=chr2R:5842380-5852980	"CG12130,CG15863,Mef2,"	"0,-610,-1477,"	 CG15863 	610	1124	1271.9	910.7	-0.3	 -\ 	1.2342	0.8102	225.5294
702	chr2R	12672590	12672910	12672740	1178.3	Intronic	http://genome.ucsc.edu/cgi-bin/hgTracks?position=chr2R:12667590-12677910	"CG5522,resilin,Vkor,"	"0,-2060,-6302,"	 CG5522 	516	351.2	1062.5	2145.8	2.61	 // 	0.1637	6.1097	250.0506
703	chr3L	13584260	13584590	13584430	1072.7	Intronic	http://genome.ucsc.edu/cgi-bin/hgTracks?position=chr3L:13579260-13589590	"bru-3,CG10710,CG10743,"	"0,-71729,-75054,"	 CG10710 	71729	1772.4	893	554.9	-1.68	 \- 	3.194	0.3131	16.1151
704	chr2R	8906760	8907090	8906940	1099.2	Intergenic	http://genome.ucsc.edu/cgi-bin/hgTracks?position=chr2R:8901760-8912090	"Su(z)2,CG33798,CG13323,"	"-11633,-24813,27297,"	 Su(z)2 	22313	341.6	1037.6	1922.2	2.49	 // 	0.1777	5.6272	242.7033
705	chr3R	4753600	4753910	4753750	1185.6	Intronic	http://genome.ucsc.edu/cgi-bin/hgTracks?position=chr3R:4748600-4758910	"pyd,osk,CG11963,"	"0,7102,10654,"	 pyd 	3228	333.4	1129.9	2110.9	2.66	 // 	0.158	6.3309	115.8328
706	chrX	2324610	2325270	2324790	1065.2	Intergenic	http://genome.ucsc.edu/cgi-bin/hgTracks?position=chrX:2319610-2330270	"gt,CG32797,tko,"	"-1794,-5052,11555,"	 gt 	1794	1214.4	1094.3	1012	-0.26	 -- 	1.2	0.8333	29.5608
707	chr2L	7519690	7520010	7519850	1086.4	Intronic	http://genome.ucsc.edu/cgi-bin/hgTracks?position=chr2L:7514690-7525010	"Rapgap1,Pbprp5,CG6630,"	"0,-22490,-24231,"	 Rapgap1 	4590	420.9	1096.5	1742	2.05	 // 	0.2416	4.139	113.1411
708	chr3L	6746190	6746490	6746350	1151.8	Intronic	http://genome.ucsc.edu/cgi-bin/hgTracks?position=chr3L:6741190-6751490	"CG8549,CG10103,CG10107,"	"0,765,-964,"	 CG8549 	338	1042.5	1400.7	1021.7	-0.03	 /\ 	1.0204	0.98	76.5016
709	chr3R	26099460	26099770	26099620	1151.4	Intergenic	http://genome.ucsc.edu/cgi-bin/hgTracks?position=chr3R:26094460-26104770	"hdc,CG18404,CG9682,"	"4035,-19800,-21063,"	 hdc 	4035	528.3	1208.8	1739.1	1.72	 // 	0.3038	3.2918	52.388
710	chr2R	5866590	5866910	5866740	1108.8	Promoter	http://genome.ucsc.edu/cgi-bin/hgTracks?position=chr2R:5861590-5871910	"eve,CG12134,Adam,"	"5,-6445,-8330,"	 eve 	5	1482.7	1239.6	621.3	-1.25	 -\ 	2.3865	0.419	170.1467
711	chr3R	460200	460500	460360	1175.3	Intergenic	http://genome.ucsc.edu/cgi-bin/hgTracks?position=chr3R:455200-465500	"5-HT2,CG9775,MED31,"	"-1334,3365,7335,"	 CG9775 	6397	955.8	1426.6	1143.6	0.26	 /\ 	0.8358	1.1964	15.2449
712	chr3L	13402010	13402340	13402190	1226.2	Intergenic	http://genome.ucsc.edu/cgi-bin/hgTracks?position=chr3L:13397010-13407340	"CG10222,CG10724,sens,"	"2438,3739,-7965,"	 CG10222 	3363	601.7	1519.9	1567.5	1.38	 /- 	0.3838	2.6052	45.6394
713	chr3R	23600610	23601030	23600790	1059.5	Intronic	http://genome.ucsc.edu/cgi-bin/hgTracks?position=chr3R:23595610-23606030	"CG34353,Ets98B,CG12877,"	"0,-27993,-64209,"	 Ets98B 	38529	1919.1	1127.2	189.9	-3.34	 \\ 	10.1044	0.099	13.0624
714	chr2L	8081530	8082100	8081930	1059	Intronic	http://genome.ucsc.edu/cgi-bin/hgTracks?position=chr2L:8076530-8087100	"Mcr,Bsg,Trf,"	"0,1491,-7981,"	 Mcr 	1039	223	1041.9	1946.8	3.13	 // 	0.1146	8.7287	414.2855
715	chr2R	5935360	5935670	5935520	1235.4	Intronic	http://genome.ucsc.edu/cgi-bin/hgTracks?position=chr2R:5930360-5940670	"CG18445,CG2249,CG12918,"	"0,1467,2846,"	 CG18445 	603	165.2	1200.3	2347.2	3.83	 // 	0.0704	14.2053	200.5138
716	chr3R	9230410	9230740	9230590	1058.7	Promoter	http://genome.ucsc.edu/cgi-bin/hgTracks?position=chr3R:9225410-9235740	"yellow-e3,yellow-e2,CG33977,"	"0,438,-1819,"	 yellow-e3 	0	377.1	1097	1701.9	2.17	 // 	0.2216	4.5126	148.8328
717	chr2L	11445800	11446110	11445950	1157.4	Promoter	http://genome.ucsc.edu/cgi-bin/hgTracks?position=chr2L:11440800-11451110	"salm,sala,CG6488,"	"-347,40238,50843,"	 salm 	347	392.7	1100.2	1979.4	2.33	 // 	0.1984	5.0403	260.4034
718	chr3L	8336400	8336800	8336610	1050.5	CDS	http://genome.ucsc.edu/cgi-bin/hgTracks?position=chr3L:8331400-8341800	"DNApol-alpha50,CG7182,CG7083,"	"0,907,-1041,"	 CG7083 	2689	1452.3	1172.8	542.3	-1.42	 -\ 	2.6779	0.3734	34.7616
719	chr3R	926890	927210	927040	1166.5	Intergenic	http://genome.ucsc.edu/cgi-bin/hgTracks?position=chr3R:921890-932210	"corto,CG12007,CG12589,"	"-14632,26769,35868,"	 corto 	14632	310.5	1211.5	1977.6	2.67	 // 	0.157	6.37	35.9841
720	chr2R	9453990	9454300	9454130	1162	Intergenic	http://genome.ucsc.edu/cgi-bin/hgTracks?position=chr2R:9448990-9459300	"CG13335,CG13334,CG13333,"	"4758,-6520,-9283,"	 CG13335 	7604	483.1	1277.2	1736.2	1.85	 // 	0.2783	3.5939	439.6106
721	chr2L	8143990	8144360	8144180	1046.4	Intronic	http://genome.ucsc.edu/cgi-bin/hgTracks?position=chr2L:8138990-8149360	"CG8552,CG31606,CG31607,"	"0,3449,4769,"	 CG31606 	3449	792.8	1097	1249.4	0.66	 /- 	0.6346	1.5759	37.6591
722	chr3R	15164650	15164980	15164840	1110.4	Intergenic	http://genome.ucsc.edu/cgi-bin/hgTracks?position=chr3R:15159650-15169980	"Dl,Ino80,CG3581,"	"-12905,29876,34638,"	 Dl 	12905	143.7	1126.1	2080	3.85	 // 	0.0691	14.4702	191.011
723	chr2R	16490060	16490380	16490230	1081.6	Promoter	http://genome.ucsc.edu/cgi-bin/hgTracks?position=chr2R:16485060-16495380	"bl,Hil,Nnf1a,"	"0,4155,-15518,"	 bl 	261	189.7	1399.6	1665.3	3.13	 // 	0.1139	8.7792	396.2095
724	chr3R	17120670	17121190	17121030	1040	Intergenic	http://genome.ucsc.edu/cgi-bin/hgTracks?position=chr3R:17115670-17126190	"SIFR,CG17298,CG3301,"	"-1310,-11253,-19057,"	 SIFR 	1310	853.6	966.1	1320.3	0.63	 -/ 	0.6465	1.5468	125.2007
725	chrX	19648050	19648510	19648220	1040	Intronic	http://genome.ucsc.edu/cgi-bin/hgTracks?position=chrX:19643050-19653510	"CG12703,CG12534,CG12702,"	"0,-4016,4980,"	 CG12703 	3388	208.2	1447.3	1474.8	2.82	 /- 	0.1412	7.0832	144.6439
726	chr3R	5430260	5430570	5430420	1155.8	Intronic	http://genome.ucsc.edu/cgi-bin/hgTracks?position=chr3R:5425260-5435570	"CG8312,bocksbeutel,P58IPK,"	"0,-13711,-15118,"	 CG8312 	13388	532	1207.2	1737.9	1.71	 // 	0.3061	3.2668	99.675
727	chr3R	5378000	5378310	5378140	1176.4	CDS	http://genome.ucsc.edu/cgi-bin/hgTracks?position=chr3R:5373000-5383310	"RnpS1,mura,CG9386,"	"0,-612,1270,"	 RnpS1 	376	578.7	1295.2	1663	1.52	 // 	0.348	2.8737	258.2143
728	chr3R	10393780	10394110	10393970	1044.4	UTR3	http://genome.ucsc.edu/cgi-bin/hgTracks?position=chr3R:10388780-10399110	"CG8066,Cys,CG31313,"	"0,782,-822,"	 CG8066 	562	937.3	1061	1140.7	0.28	 -- 	0.8217	1.217	56.4295
729	chr3LHet	2195570	2195880	2195730	1052.2	Intergenic	http://genome.ucsc.edu/cgi-bin/hgTracks?position=chr3LHet:2190570-2200880	"CG41511,CG40228,CG41049,"	"2799,-5020,-41821,"	 CG41511 	3294	864.7	1351.9	939.9	0.12	 /\ 	0.92	1.087	144.616
730	chr2L	14445510	14445850	14445690	1033.2	Intergenic	http://genome.ucsc.edu/cgi-bin/hgTracks?position=chr2L:14440510-14450850	"CG15283,Cpr35B,pburs,"	"1686,-20559,-28372,"	 CG15283 	5126	178.6	1301.6	1624.7	3.18	 // 	0.1099	9.0982	288.3136
731	chr3R	15756720	15757100	15756890	1032.3	Intronic	http://genome.ucsc.edu/cgi-bin/hgTracks?position=chr3R:15751720-15762100	"Hs6st,mira,CG4459,"	"0,630,-2573,"	 CG4459 	2573	574.2	1092.8	1468.5	1.35	 // 	0.391	2.5573	273.8037
732	chr3R	13532540	13532930	13532790	1033.2	Intronic	http://genome.ucsc.edu/cgi-bin/hgTracks?position=chr3R:13527540-13537930	"osa,Atg8b,Fsh,"	"0,17355,18457,"	 osa 	11269	1812.4	1064.1	256.3	-2.82	 \\ 	7.0717	0.1414	33.2523
733	chr4	329440	329790	329600	1031.3	CDS	http://genome.ucsc.edu/cgi-bin/hgTracks?position=chr4:324440-334790	"Rad23,CG2177,Syt7,"	"0,1957,-2493,"	 Rad23 	868	1177.4	970.3	959.4	-0.3	 -- 	1.2273	0.8148	81.3232
734	chr2L	4591900	4592220	4592070	1143.8	Promoter	http://genome.ucsc.edu/cgi-bin/hgTracks?position=chr2L:4586900-4597220	"dp,Umbrea,BG642163,"	"-107,-13967,49225,"	 dp 	107	787.6	1343.4	1300.3	0.72	 /- 	0.6057	1.6509	32.3132
735	chr2R	15146050	15146350	15146210	1118	Intergenic	http://genome.ucsc.edu/cgi-bin/hgTracks?position=chr2R:15141050-15151350	"CG7229,CG33453,CG33454,"	"1208,-5520,-7039,"	 CG7229 	1208	699.5	1327.5	1331.8	0.93	 /- 	0.5252	1.904	59.605
736	chr3L	7902060	7902410	7902230	1036.2	Intronic	http://genome.ucsc.edu/cgi-bin/hgTracks?position=chr3L:7897060-7907410	"pbl,CG8281,CG8111,"	"0,3332,4529,"	 pbl 	208	1001.8	1193.4	932.5	-0.1	 -\ 	1.0743	0.9308	134.9123
737	chr2L	11970780	11971420	11971210	1028.8	Intergenic	http://genome.ucsc.edu/cgi-bin/hgTracks?position=chr2L:11965780-11976420	"CG16965,CG6686,CG34163,"	"10792,13108,17074,"	 CG16965 	10792	397.2	1245.4	1457.1	1.88	 // 	0.2726	3.6687	379.4354
738	chr3R	25619530	25620330	25619950	1027.3	Promoter	http://genome.ucsc.edu/cgi-bin/hgTracks?position=chr3R:25614530-25625330	"kay,CG12068,CG7837,"	"-112,407,1468,"	 CG12068 	407	787.6	983.6	1786	1.18	 // 	0.441	2.2675	149.6265
739	chr2L	9432730	9433060	9432900	1072.8	CDS	http://genome.ucsc.edu/cgi-bin/hgTracks?position=chr2L:9427730-9438060	"scat,FucTB,CG3769,"	"0,-1871,2609,"	 scat 	1494	646.9	1344.5	1227.1	0.92	 /- 	0.5271	1.897	63.0688
740	chr2L	15325870	15326200	15326050	1026.4	Intergenic	http://genome.ucsc.edu/cgi-bin/hgTracks?position=chr2L:15320870-15331200	"nht,esg,CG15262,"	"-7149,7813,-26787,"	 nht 	7149	575.7	1056.7	1446.8	1.33	 // 	0.3979	2.5129	46.5105
741	chr2L	28030	28370	28220	1026.2	CDS	http://genome.ucsc.edu/cgi-bin/hgTracks?position=chr2L:23030-33370	"CG31973,CG2657,l(2)gl,"	"0,-3069,-6848,"	 CG2657 	3069	446.8	1209.3	1437.6	1.69	 // 	0.3108	3.2176	130.9941
742	chr3R	8842370	8842680	8842520	1160.6	Promoter	http://genome.ucsc.edu/cgi-bin/hgTracks?position=chr3R:8837370-8847680	"CtBP,CG8031,CG11656,"	"0,-5543,-5712,"	 CtBP 	362	279.3	1309	1895.8	2.76	 // 	0.1473	6.7868	206.6231
743	chrX	18579950	18580280	18580130	1022.1	CDS	http://genome.ucsc.edu/cgi-bin/hgTracks?position=chrX:18574950-18585280	"phm,Cyp18a1,CCKLR-17D1,"	"0,2439,21396,"	 phm 	329	2205.1	682.6	185.9	-3.57	 \\ 	11.8603	0.0843	32.474
744	chr3R	4863630	4864180	4863810	1016.9	Promoter	http://genome.ucsc.edu/cgi-bin/hgTracks?position=chr3R:4858630-4869180	"neur,hyx,Nmdmc,"	"0,190,4415,"	 hyx 	190	755	1189.7	1110.4	0.56	 /- 	0.68	1.4706	123.2363
745	chr3R	12276510	12276820	12276670	1095.5	Intronic	http://genome.ucsc.edu/cgi-bin/hgTracks?position=chr3R:12271510-12281820	"Pak3,CG10405,CG14883,"	"0,3616,5105,"	 Pak3 	2880	892.1	1075.8	1318.6	0.56	 // 	0.6766	1.4781	91.5352
746	chr2R	4937920	4938240	4938090	1093.1	CDS	http://genome.ucsc.edu/cgi-bin/hgTracks?position=chr2R:4932920-4943240	"CG13743,CG8193,Ance-4,"	"0,-5877,-8443,"	 CG8193 	5877	1071.4	1442	766	-0.48	 /\ 	1.3987	0.7149	14.3331
747	chr2R	2461280	2461750	2461440	1252.9	Intronic	http://genome.ucsc.edu/cgi-bin/hgTracks?position=chr2R:2456280-2466750	"jing,CG15233,CG15234,"	"0,25969,33054,"	 CG15233 	27043	456.4	1400.7	1961.6	2.1	 // 	0.2327	4.2977	213.3892
748	chr3L	16102640	16103010	16102840	1011.6	CDS	http://genome.ucsc.edu/cgi-bin/hgTracks?position=chr3L:16097640-16108010	"Zn72D,Taf4,CG5222,"	"0,3523,-4129,"	 Zn72D 	2648	771.3	1377.9	896.4	0.22	 /\ 	0.8605	1.1622	30.1309
749	chr2L	7218110	7218430	7218280	1020.1	Intronic	http://genome.ucsc.edu/cgi-bin/hgTracks?position=chr2L:7213110-7223430	"CG13784,CG4567,Ndae1,"	"0,1991,6570,"	 CG13784 	1749	666.9	994.2	1425.6	1.1	 // 	0.4678	2.1378	123.911
750	chr3L	11337540	11337880	11337710	1010.9	Intergenic	http://genome.ucsc.edu/cgi-bin/hgTracks?position=chr3L:11332540-11342880	"CG6163,CG6168,CG7573,"	"17375,-22891,-31213,"	 CG6163 	20275	993.6	941.2	1104.7	0.15	 -- 	0.8995	1.1117	119.9193
751	chrX	19216980	19217290	19217120	1145.1	Intergenic	http://genome.ucsc.edu/cgi-bin/hgTracks?position=chrX:19211980-19222290	"out,gfA,CG8051,"	"-1022,6259,-15163,"	 out 	1022	375.7	1100.7	1963.3	2.39	 // 	0.1913	5.2263	59.9558
752	chr3L	321480	321830	321670	1027	Intronic	http://genome.ucsc.edu/cgi-bin/hgTracks?position=chr3L:316480-326830	"CG32344,fwd,CG32343,"	"0,-1790,3311,"	 fwd 	1790	463.1	1234.3	1392.4	1.59	 // 	0.3326	3.0067	109.04
753	chr2R	5864640	5864990	5864830	1320.3	Intergenic	http://genome.ucsc.edu/cgi-bin/hgTracks?position=chr2R:5859640-5869990	"eve,CG12134,Adam,"	"1915,-4535,-6420,"	 eve 	1915	1078.1	1472.7	1417.6	0.39	 /- 	0.7605	1.3149	215.4956
754	chr3L	490060	490380	490230	1062.6	Intronic	http://genome.ucsc.edu/cgi-bin/hgTracks?position=chr3L:485060-495380	"klar,CG34267,CG34268,"	"0,9815,10733,"	 CG34267 	10216	191.9	966.1	2029.7	3.4	 // 	0.0946	10.5764	165.9611
755	chr3R	260050	260430	260200	1103	Intronic	http://genome.ucsc.edu/cgi-bin/hgTracks?position=chr3R:255050-265430	"CG1074,eIF3-S10,CG9804,"	"0,-548,1743,"	 CG1074 	486	1115.9	1118.2	1074.9	-0.05	 -- 	1.0381	0.9633	40.458
756	chrX	360200	360540	360360	1104	Intronic	http://genome.ucsc.edu/cgi-bin/hgTracks?position=chrX:355200-365540	"CG32816,Cyp4g1,ase,"	"0,729,-3151,"	 Cyp4g1 	3006	901.7	1144.2	1272.9	0.5	 /- 	0.7084	1.4115	32.6248
757	chr3R	27431220	27431550	27431390	1000.6	Intronic	http://genome.ucsc.edu/cgi-bin/hgTracks?position=chr3R:27426220-27436550	"CycG,Med,RpL6,"	"0,5379,-9423,"	 CycG 	4193	958.8	1013.8	1030.9	0.1	 -- 	0.9301	1.0752	13.9925
758	chr2L	7010400	7010710	7010540	999.4	Intergenic	http://genome.ucsc.edu/cgi-bin/hgTracks?position=chr2L:7005400-7015710	"SP1070,CG13776,ade3,"	"-652,1786,4320,"	 SP1070 	652	232.7	1156.9	1608.7	2.79	 // 	0.1446	6.9142	242.9402
759	chr3R	25046260	25046590	25046410	1018	CDS	http://genome.ucsc.edu/cgi-bin/hgTracks?position=chr3R:25041260-25051590	"Ef1gamma,CG31044,CG1458,"	"0,-1021,1527,"	 Ef1gamma 	480	1684.2	1070.5	302.6	-2.48	 \\ 	5.5653	0.1797	53.2608
760	chrX	3527290	3527600	3527430	1196.1	Intronic	http://genome.ucsc.edu/cgi-bin/hgTracks?position=chrX:3522290-3532600	"AlstR,Ilp7,Parg,"	"0,34646,35323,"	 Ilp7 	34646	1224.8	1263.4	1100.1	-0.15	 -- 	1.1134	0.8982	6.517
761	chr3L	2385630	2385950	2385780	1017.8	Intergenic	http://genome.ucsc.edu/cgi-bin/hgTracks?position=chr3L:2380630-2390950	"CG13800,CG32298,CG32299,"	"2611,3801,3819,"	 CG13800 	2611	383.1	1082.2	1593.2	2.06	 // 	0.2404	4.159	133.0667
762	chr2R	9359760	9360070	9359900	1156.4	Intronic	http://genome.ucsc.edu/cgi-bin/hgTracks?position=chr2R:9354760-9365070	"arr,CG5970,cid,"	"0,11114,13205,"	 arr 	10823	680.2	1207.8	1584.1	1.22	 // 	0.4294	2.3288	156.579
763	chr2L	671480	671790	671620	1120.1	Intronic	http://genome.ucsc.edu/cgi-bin/hgTracks?position=chr2L:666480-676790	"ds,CG2839,lectin-21Ca,"	"0,-43477,-46167,"	 ds 	43348	1070.7	1201.4	1089.8	0.03	 -- 	0.9825	1.0178	23.7719
764	chr2L	21627720	21628030	21627880	1063.9	CDS	http://genome.ucsc.edu/cgi-bin/hgTracks?position=chr2L:21622720-21633030	"Df31,CG2201,Ac3,"	"0,-4281,4718,"	 Df31 	2048	1310	1206.2	684.2	-0.94	 -\ 	1.9147	0.5223	52.3173
765	chr3R	25520960	25521270	25521100	1129.6	Intronic	http://genome.ucsc.edu/cgi-bin/hgTracks?position=chr3R:25515960-25526270	"dmrt99B,Obp99c,Gycalpha99B,"	"0,-8596,-9598,"	 dmrt99B 	2572	752.1	1077.9	1583.5	1.07	 // 	0.4749	2.1055	33.2148
766	chrX	9056150	9056500	9056310	1037.1	Promoter	http://genome.ucsc.edu/cgi-bin/hgTracks?position=chrX:9051150-9061500	"Zpr1,mei-P26,CG9034,"	"-236,989,-2292,"	 Zpr1 	236	1667.9	1011.1	450.8	-1.89	 \\ 	3.7	0.2703	64.7945
767	chr3L	21598760	21599070	21598900	1129.9	Intronic	http://genome.ucsc.edu/cgi-bin/hgTracks?position=chr3L:21593760-21604070	"AP-2,S1P,CG11307,"	"0,7992,11869,"	 AP-2 	2322	1092.9	1346.6	950.2	-0.2	 /\ 	1.1502	0.8694	25.8378
768	chr3R	137260	137590	137430	979.9	CDS	http://genome.ucsc.edu/cgi-bin/hgTracks?position=chr3R:132260-142590	"CG9791,CG9779,MP1,"	"0,-763,-1871,"	 CG9791 	173	1189.2	881.8	871.3	-0.45	 \- 	1.365	0.7326	242.4002
769	chrX	8109280	8109610	8109430	980.1	Intronic	http://genome.ucsc.edu/cgi-bin/hgTracks?position=chrX:8104280-8114610	"sdt,CG2147,sni,"	"0,25286,26100,"	 sdt 	731	475	1068.4	1409.6	1.57	 // 	0.3369	2.9678	267.4836
770	chr2R	18616680	18616990	18616830	1152.6	Promoter	http://genome.ucsc.edu/cgi-bin/hgTracks?position=chr2R:18611680-18621990	"jbug,CG30268,CG42260,"	"0,-12078,14546,"	 jbug 	59	375.7	1362.5	1719.6	2.19	 // 	0.2185	4.5776	219.0187
771	chr3R	9796510	9796850	9796680	978.1	CDS	http://genome.ucsc.edu/cgi-bin/hgTracks?position=chr3R:9791510-9801850	"rdx,Orc2,CG9925,"	"0,-3877,-6789,"	 rdx 	840	513.5	1239	1191.6	1.21	 /- 	0.4309	2.3206	198.027
772	chr3L	1461950	1462530	1462140	976.7	Intergenic	http://genome.ucsc.edu/cgi-bin/hgTracks?position=chr3L:1456950-1467530	"rho,CG32319,stet,"	"1651,9127,13288,"	 rho 	1651	841.7	1222.1	992	0.24	 /\ 	0.8485	1.1785	118.7518
773	chr3R	17683510	17683870	17683670	983	Intergenic	http://genome.ucsc.edu/cgi-bin/hgTracks?position=chr3R:17678510-17688870	"glec,CG6637,CG6569,"	"-1686,7251,8221,"	 glec 	1686	1050.7	953.9	985.1	-0.09	 -- 	1.0666	0.9376	21.2839
774	chr2R	11570560	11570890	11570710	1056.8	CDS	http://genome.ucsc.edu/cgi-bin/hgTracks?position=chr2R:11565560-11575890	"Ranbp11,CG30091,Vha14,"	"0,-802,-3125,"	 Ranbp11 	490	1828.7	1095.4	250	-2.87	 \\ 	7.3149	0.1367	29.5858
775	chr3R	24845480	24845830	24845650	975.5	Intronic	http://genome.ucsc.edu/cgi-bin/hgTracks?position=chr3R:24840480-24850830	"CG1443,CG14518,eIF4E-6,"	"0,5043,6510,"	 CG1443 	478	795.1	1370.4	774	-0.04	 /\ 	1.0272	0.9735	14.1451
776	chr3L	19890700	19891050	19890880	975	Intronic	http://genome.ucsc.edu/cgi-bin/hgTracks?position=chr3L:19885700-19896050	"Mi-2,Su(Tpl),CG7757,"	"0,0,12522,"	 Su(Tpl) 	11605	432	1097.5	1417.6	1.71	 // 	0.3047	3.2816	219.6395
777	chr2R	15728410	15728730	15728560	1078.7	Intergenic	http://genome.ucsc.edu/cgi-bin/hgTracks?position=chr2R:15723410-15733730	"Toll-7,Obp56h,Obp56i,"	"-9810,-25016,27060,"	 Toll-7 	14151	672.1	1072.1	1504.5	1.16	 // 	0.4467	2.2387	45.4897
778	chr3R	8856840	8857180	8857010	981.1	Intronic	http://genome.ucsc.edu/cgi-bin/hgTracks?position=chr3R:8851840-8862180	"l(3)87Df,CG12360,ry,"	"0,-638,1248,"	 l(3)87Df 	347	1208.5	1207.2	529.2	-1.19	 -\ 	2.2838	0.4379	54.9204
779	chr3L	8474210	8474530	8474380	973.8	Promoter	http://genome.ucsc.edu/cgi-bin/hgTracks?position=chr3L:8469210-8479530	"CG6915,Gug,CG6902,"	"-218,-8611,9833,"	 CG6915 	218	906.9	1152.1	888.4	-0.03	 /\ 	1.0208	0.9796	28.6518
780	chr2L	4053970	4054300	4054120	973.5	Intronic	http://genome.ucsc.edu/cgi-bin/hgTracks?position=chr2L:4048970-4059300	"ed,CG10039,CG15423,"	"0,-45121,-47553,"	 ed 	22742	331.2	1143.1	1463.9	2.14	 // 	0.2262	4.4199	77.4923
781	chr3R	11854470	11854770	11854620	1013.2	Intronic	http://genome.ucsc.edu/cgi-bin/hgTracks?position=chr3R:11849470-11859770	"pnr,CG17631,GATAe,"	"0,-4611,-9765,"	 pnr 	2802	512	1339.7	1193.9	1.22	 /\ 	0.4288	2.3318	203.372
782	chr3L	11230090	11230390	11230260	1736.8	Intergenic	http://genome.ucsc.edu/cgi-bin/hgTracks?position=chr3L:11225090-11235390	"CG6185,CG34240,CG18490,"	"-1222,-7525,-9369,"	 CG6185 	1222	946.2	1905.7	2358.6	1.32	 // 	0.4012	2.4927	266.3387
783	chr2R	14766400	14766710	14766560	1058.8	Intronic	http://genome.ucsc.edu/cgi-bin/hgTracks?position=chr2R:14761400-14771710	"sano,DptB,Dpt,"	"0,-11158,-12291,"	 sano 	662	1340.4	1241.1	597.2	-1.17	 -\ 	2.2443	0.4456	25.1497
784	chr2R	12404680	12404990	12404830	1060	CDS	http://genome.ucsc.edu/cgi-bin/hgTracks?position=chr2R:12399680-12409990	"Sema-2a,loopin-1,CG7813,"	"0,17624,-17896,"	 Sema-2a 	271	500.9	1201.9	1478.8	1.56	 // 	0.3387	2.9523	54.4257
785	chr2L	19339090	19339410	19339240	1113.2	CDS	http://genome.ucsc.edu/cgi-bin/hgTracks?position=chr2L:19334090-19344410	"dnt,CG13086,CG17349,"	"0,25153,31237,"	 dnt 	23984	410.5	1243.3	1693.3	2.04	 // 	0.2424	4.1251	71.6902
786	chr2L	11224450	11224770	11224620	1072.2	Intronic	http://genome.ucsc.edu/cgi-bin/hgTracks?position=chr2L:11219450-11229770	"ab,CG32830,cmet,"	"0,29953,36202,"	 ab 	13940	679.5	1067.3	1475.4	1.12	 // 	0.4605	2.1714	25.2517
787	chr3L	17498180	17498510	17498370	963.8	Intronic	http://genome.ucsc.edu/cgi-bin/hgTracks?position=chr3L:17493180-17503510	"Oatp74D,CG6322,CG7564,"	"0,6584,9028,"	 CG6322 	8641	1595.3	1080.6	247.7	-2.69	 \\ 	6.4403	0.1553	14.8435
788	chr3R	8857970	8858300	8858110	1150.8	Promoter	http://genome.ucsc.edu/cgi-bin/hgTracks?position=chr3R:8852970-8863300	"ry,l(3)87Df,CG12360,"	"148,-793,-1738,"	 ry 	148	523.9	1372	1568.6	1.58	 // 	0.334	2.9943	177.1281
789	chr3L	18586780	18587100	18586920	1035.8	Promoter	http://genome.ucsc.edu/cgi-bin/hgTracks?position=chr3L:18581780-18592100	"term,CG7271,CG13380,"	"-55,-3655,6327,"	 term 	55	655.8	1136.2	1326.6	1.02	 // 	0.4943	2.0231	65.3746
790	chr2L	951810	952120	951950	1085.2	CDS	http://genome.ucsc.edu/cgi-bin/hgTracks?position=chr2L:946810-957120	"CG4341,GluRIIC,Lsp1beta,"	"0,-34145,-50630,"	 CG4341 	29156	2165.8	924.2	167	-3.7	 \\ 	12.9656	0.0771	3.5856
791	chrX	16838980	16839300	16839140	1011.4	Intergenic	http://genome.ucsc.edu/cgi-bin/hgTracks?position=chrX:16833980-16844300	"CG13001,CG13000,RhoGAP15B,"	"-2245,3000,3754,"	 CG13001 	2245	903.2	1132.5	1009.7	0.16	 /- 	0.8946	1.1179	31.1335
792	chr2R	16746830	16747140	16746980	1101.6	Intergenic	http://genome.ucsc.edu/cgi-bin/hgTracks?position=chr2R:16741830-16752140	"CG15227,CG9993,IM4,"	"6625,-7354,9360,"	 CG15227 	6625	1207.8	1160.1	937	-0.37	 -- 	1.2889	0.7759	63.8765
793	chr2R	16131580	16132220	16132040	960.8	CDS	http://genome.ucsc.edu/cgi-bin/hgTracks?position=chr2R:16126580-16137220	"CG11208,ppk6,CG11048,"	"0,1235,-1653,"	 CG11208 	864	1772.4	833.1	282	-2.65	 \\ 	6.2844	0.1591	34.3888
794	chr3L	20557950	20558280	20558110	960.7	Intergenic	http://genome.ucsc.edu/cgi-bin/hgTracks?position=chr3L:20552950-20563280	"CG4786,CG13250,knrl,"	"-24596,-29675,32130,"	 CG4786 	24596	1349.3	982	601.8	-1.16	 \\ 	2.242	0.446	10.0104
795	chrX	14879370	14879700	14879510	959.9	Intronic	http://genome.ucsc.edu/cgi-bin/hgTracks?position=chrX:14874370-14884700	"eag,hiw,CG9030,"	"0,25205,-30377,"	 eag 	14222	926.2	1164.8	795.2	-0.22	 /\ 	1.1648	0.8585	68.8238
796	chrX	12101340	12101650	12101510	1032.4	Intronic	http://genome.ucsc.edu/cgi-bin/hgTracks?position=chrX:12096340-12106650	"Ten-a,CG32655,CG1924,"	"0,27193,-28870,"	 Ten-a 	11709	215.6	991.5	1890.1	3.13	 // 	0.1141	8.766	138.7722
797	chr2L	1429660	1429960	1429810	1096.3	Intergenic	http://genome.ucsc.edu/cgi-bin/hgTracks?position=chr2L:1424660-1434960	"lea,CG14346,CG31928,"	"-9361,-60763,62503,"	 lea 	9361	291.9	1137.3	1877.5	2.68	 // 	0.1555	6.4313	67.8169
798	chr2R	5295260	5295580	5295420	987.3	Intronic	http://genome.ucsc.edu/cgi-bin/hgTracks?position=chr2R:5290260-5300580	"wun,wun2,CG33774,"	"0,6428,-7611,"	 wun 	1561	1879.8	825.7	267.2	-2.81	 \\ 	7.0364	0.1421	13.7076
799	chrX	9026560	9026890	9026720	956.2	Intronic	http://genome.ucsc.edu/cgi-bin/hgTracks?position=chrX:9021560-9031890	"ld14,CG7065,AP-1gamma,"	"0,9864,-14947,"	 ld14 	2331	375.7	1061.5	1441	1.94	 // 	0.2607	3.836	128.0633
800	chr2L	7048660	7049100	7048840	955.7	Intronic	http://genome.ucsc.edu/cgi-bin/hgTracks?position=chr2L:7043660-7054100	"milt,CG31630,Mnn1,"	"0,-1573,7465,"	 milt 	1385	1013.6	815.6	1080.1	0.09	 -/ 	0.9385	1.0655	92.8366
801	chr3R	920120	920430	920290	1042.3	Intergenic	http://genome.ucsc.edu/cgi-bin/hgTracks?position=chr3R:915120-925430	"corto,CG12007,CG12589,"	"-7882,33519,42618,"	 corto 	7882	204.5	1111.3	1826	3.16	 // 	0.112	8.9291	41.2174
802	chr2R	2506330	2506650	2506500	955.2	CDS	http://genome.ucsc.edu/cgi-bin/hgTracks?position=chr2R:2501330-2511650	"jing,CG33919,CG15234,"	"0,4836,-5982,"	 jing 	5207	1035.9	1236.4	619.6	-0.74	 -\ 	1.672	0.5981	29.5117
803	chr2R	19094260	19094720	19094540	958	Intergenic	http://genome.ucsc.edu/cgi-bin/hgTracks?position=chr2R:19089260-19099720	"CG34371,CG3162,CG13539,"	"-3046,3107,-21729,"	 CG34371 	3046	757.3	969.3	1165.3	0.62	 // 	0.6498	1.5388	114.5175
804	chr2R	15745300	15745610	15745460	1039.1	Intergenic	http://genome.ucsc.edu/cgi-bin/hgTracks?position=chr2R:15740300-15750610	"Obp56i,CG13872,Toll-7,"	"10160,20872,-26710,"	 Obp56i 	10160	500.9	968.2	1648.1	1.72	 // 	0.3039	3.2904	51.9251
805	chr3R	9705120	9705920	9705280	954.2	Intergenic	http://genome.ucsc.edu/cgi-bin/hgTracks?position=chr3R:9700120-9710920	"E5,ems,CG14362,"	"-5379,22300,-24109,"	 E5 	5379	852.8	1058.8	980	0.2	 /- 	0.8703	1.149	20.0008
806	chr3R	671790	672340	672130	953.9	Intergenic	http://genome.ucsc.edu/cgi-bin/hgTracks?position=chr3R:666790-677340	"opa,CG14659,CG14658,"	"6404,-15145,-15898,"	 opa 	6404	967	976.2	1163	0.27	 -- 	0.8314	1.2028	84.2582
807	chr3L	9035510	9035810	9035660	1064.6	Intronic	http://genome.ucsc.edu/cgi-bin/hgTracks?position=chr3L:9030510-9040810	"Doc1,CG5144,Argk,"	"0,4879,6301,"	 Doc1 	1184	356.4	1156.3	1699.6	2.25	 // 	0.2097	4.7688	125.4344
808	chr2R	6353180	6353500	6353330	1014.7	Intergenic	http://genome.ucsc.edu/cgi-bin/hgTracks?position=chr2R:6348180-6358500	"Caf1-105,G-oalpha47A,CG11777,"	"317,-2033,2793,"	 Caf1-105 	2664	397.9	1224.7	1446.8	1.86	 // 	0.275	3.636	106.629
809	chr2R	15160800	15161140	15160960	951.3	Intergenic	http://genome.ucsc.edu/cgi-bin/hgTracks?position=chr2R:15155800-15166140	"rib,CG11906,CG10476,"	"2270,7962,11095,"	 rib 	2270	806.9	1042.9	1010.3	0.32	 /- 	0.7987	1.252	32.5144
810	chr3R	21836210	21836540	21836380	950.7	Promoter	http://genome.ucsc.edu/cgi-bin/hgTracks?position=chr3R:21831210-21841540	"malpha,m1,HLHmbeta,"	"304,4066,-4635,"	 malpha 	304	201.5	1019.1	1634.4	3.02	 // 	0.1233	8.1095	516.1394
811	chr2L	422630	423050	422860	950.2	Intergenic	http://genome.ucsc.edu/cgi-bin/hgTracks?position=chr2L:417630-428050	"CG13692,BBS8,CG11885,"	"-425,591,-1453,"	 BBS8 	591	2011.7	650.2	205.4	-3.29	 \\ 	9.7954	0.1021	21.8519
812	chr3R	4684120	4684440	4684280	977.4	Intronic	http://genome.ucsc.edu/cgi-bin/hgTracks?position=chr3R:4679120-4689440	"pyd,CG9731,CG8379,"	"0,3435,-31273,"	 pyd 	897	419.4	1325.9	1198.5	1.51	 /\ 	0.3499	2.8577	61.3762
813	chr2R	19093510	19093830	19093680	995.3	Intergenic	http://genome.ucsc.edu/cgi-bin/hgTracks?position=chr2R:19088510-19098830	"CG34371,CG3162,CG13539,"	"-2186,3967,-20869,"	 CG34371 	2186	852.1	1139.9	1021.1	0.26	 /- 	0.8345	1.1984	61.8245
814	chr3L	15510090	15510410	15510250	1076.2	Promoter	http://genome.ucsc.edu/cgi-bin/hgTracks?position=chr3L:15505090-15515410	"CG13454,mex1,CG7945,"	"-98,306,3161,"	 CG13454 	98	236.4	1107.1	1896.4	3	 // 	0.1246	8.0232	325.3848
815	chr3R	12647820	12648130	12647980	1007.9	Intronic	http://genome.ucsc.edu/cgi-bin/hgTracks?position=chr3R:12642820-12653130	"abd-A,Glut3,CG10349,"	"0,-32235,57469,"	 abd-A 	5758	778.8	1051.4	1195.6	0.62	 /- 	0.6513	1.5353	78.447
816	chr3R	17989510	17989840	17989650	960	Intronic	http://genome.ucsc.edu/cgi-bin/hgTracks?position=chr3R:17984510-17994840	"CG31163,CG42390,CG31423,"	"0,-30561,-43743,"	 CG31163 	30071	271.9	1072.6	1541.2	2.5	 // 	0.1764	5.6674	96.3665
817	chr3R	12712240	12712550	12712380	1090.6	Intergenic	http://genome.ucsc.edu/cgi-bin/hgTracks?position=chr3R:12707240-12717550	"CG10349,Abd-B,abd-A,"	"-1548,40551,-56611,"	 CG10349 	6931	273.4	1457.9	1543.4	2.5	 // 	0.1771	5.6451	53.6925
818	chr2L	12087630	12087960	12087790	964.2	Intergenic	http://genome.ucsc.edu/cgi-bin/hgTracks?position=chr2L:12082630-12092960	"prd,CG5325,CG6712,"	"-1998,5980,7378,"	 prd 	1998	394.2	1045.1	1462.2	1.89	 // 	0.2696	3.7094	69.2665
819	chr3L	22460190	22460770	22460600	942.6	CDS	http://genome.ucsc.edu/cgi-bin/hgTracks?position=chr3L:22455190-22465770	"CG11438,CG11437,CG11426,"	"0,1363,3057,"	 CG11438 	669	1370	1156.3	301.5	-2.18	 -\ 	4.5444	0.2201	16.3772
820	chr3R	4488700	4489010	4488870	1031.5	CDS	http://genome.ucsc.edu/cgi-bin/hgTracks?position=chr3R:4483700-4494010	"p,CG8032,bel,"	"0,1214,-2387,"	 p 	737	609.1	1229	1264.3	1.05	 /- 	0.4818	2.0757	139.4167
821	chr2R	13567680	13568250	13568070	942.1	Intronic	http://genome.ucsc.edu/cgi-bin/hgTracks?position=chr2R:13562680-13573250	"Sema-1b,CG4966,CG14481,"	"0,3031,4318,"	 Sema-1b 	2350	637.2	1206.7	1028.6	0.69	 /\ 	0.6195	1.6142	129.9336
822	chr2L	10217380	10217700	10217520	1006.4	CDS	http://genome.ucsc.edu/cgi-bin/hgTracks?position=chr2L:10212380-10222700	"NPC1,CG4901,Pros35,"	"0,-3797,3832,"	 NPC1 	3384	931.4	1129.3	967.4	0.05	 /- 	0.9628	1.0386	27.8952
823	chr3L	10844590	10844930	10844770	950.1	Intronic	http://genome.ucsc.edu/cgi-bin/hgTracks?position=chr3L:10839590-10849930	"tna,CG6418,CG14149,"	"0,24593,27423,"	 tna 	6221	148.9	987.8	1724.8	3.53	 // 	0.0863	11.581	249.048
824	chr2R	13349340	13349670	13349480	940.8	Intronic	http://genome.ucsc.edu/cgi-bin/hgTracks?position=chr2R:13344340-13354670	"CG14478,CG6522,robl,"	"0,3898,-4839,"	 CG14478 	1378	306	1018	1498.2	2.29	 // 	0.2042	4.896	324.3233
825	chr2L	21165140	21165460	21165290	972.5	CDS	http://genome.ucsc.edu/cgi-bin/hgTracks?position=chr2L:21160140-21170460	"CG9246,CG9243,CG9247,"	"0,758,-2203,"	 CG9246 	1680	1162.6	1198.7	575.5	-1.01	 -\ 	2.0201	0.495	26.3145
826	chr2R	8089450	8089780	8089610	957.8	Intergenic	http://genome.ucsc.edu/cgi-bin/hgTracks?position=chr2R:8084450-8094780	"RpS11,CG8858,Sr-CII,"	"-1277,-3267,6748,"	 RpS11 	1277	1465.6	1066.3	341.5	-2.1	 \\ 	4.2914	0.233	13.6594
827	chrX	3316100	3316660	3316270	935.6	Intergenic	http://genome.ucsc.edu/cgi-bin/hgTracks?position=chrX:3311100-3321660	"CG14269,CG12535,dm,"	"12850,-28823,-36221,"	 CG14269 	13530	872.1	840.5	1097.8	0.33	 -/ 	0.7944	1.2588	26.1922
828	chr2L	21633160	21633480	21633310	1022.2	Promoter	http://genome.ucsc.edu/cgi-bin/hgTracks?position=chr2L:21628160-21638480	"Ac3,Df31,CG2201,"	"0,-3382,-9711,"	 Ac3 	194	237.1	1205.1	1636.7	2.79	 // 	0.1449	6.9027	137.4066
829	chr3R	25591370	25591680	25591540	961.7	Intergenic	http://genome.ucsc.edu/cgi-bin/hgTracks?position=chr3R:25586370-25596680	"kay,CG1973,fig,"	"956,-12211,13477,"	 kay 	956	348.3	1075.8	1462.8	2.07	 // 	0.2381	4.2004	56.1583
830	chr3R	15157290	15157590	15157440	1042	Intergenic	http://genome.ucsc.edu/cgi-bin/hgTracks?position=chr3R:15152290-15162590	"Dl,Ino80,CG3581,"	"-5505,37276,42038,"	 Dl 	5505	626.1	1096.5	1418.7	1.18	 // 	0.4413	2.2659	70.017
831	chr2L	3771080	3771390	3771230	995.1	Promoter	http://genome.ucsc.edu/cgi-bin/hgTracks?position=chr2L:3766080-3776390	"bowl,CG31772,CG31959,"	"475,-3039,-12018,"	 bowl 	475	430.5	1101.8	1455.3	1.76	 // 	0.2958	3.3806	273.415
832	chr2L	4570880	4571190	4571020	968.1	CDS	http://genome.ucsc.edu/cgi-bin/hgTracks?position=chr2L:4565880-4576190	"dp,Umbrea,BG642163,"	"0,6762,70275,"	 Umbrea 	7083	789.1	1140.5	1006.3	0.35	 /- 	0.7842	1.2752	27.2589
833	chr2L	13867860	13868180	13868010	959.2	Intronic	http://genome.ucsc.edu/cgi-bin/hgTracks?position=chr2L:13862860-13873180	"cenG1A,CG7968,CG7953,"	"0,-17683,-18845,"	 cenG1A 	10954	351.2	918.9	1607.5	2.19	 // 	0.2185	4.577	99.8391
834	chr2R	10319390	10319970	10319520	930.1	CDS	http://genome.ucsc.edu/cgi-bin/hgTracks?position=chr2R:10314390-10324970	"phyl,CG17386,CG17388,"	"0,-8368,10223,"	 phyl 	320	1341.9	905.7	586.4	-1.19	 \\ 	2.2884	0.437	118.9915
835	chr3L	7981190	7981530	7981370	929.9	Intronic	http://genome.ucsc.edu/cgi-bin/hgTracks?position=chr3L:7976190-7986530	"nmo,CG8038,CG8209,"	"0,-9665,-10414,"	 nmo 	9222	301.6	968.7	1531.4	2.34	 // 	0.1969	5.0782	299.0248
836	chr3R	11494710	11495280	11495120	929.2	Intronic	http://genome.ucsc.edu/cgi-bin/hgTracks?position=chr3R:11489710-11500280	"pxb,CG31446,CG5399,"	"0,23690,25871,"	 pxb 	3213	449	1086.4	1276.9	1.51	 // 	0.3517	2.8436	76.9017
837	chr2R	16491580	16491900	16491740	949.2	Intronic	http://genome.ucsc.edu/cgi-bin/hgTracks?position=chr2R:16486580-16496900	"bl,Hil,CG9945,"	"0,2645,14267,"	 bl 	1249	389	1167.5	1291.2	1.73	 // 	0.3013	3.3191	388.7466
838	chr2R	16848880	16849180	16849040	1292.9	Intergenic	http://genome.ucsc.edu/cgi-bin/hgTracks?position=chr2R:16843880-16854180	"hbn,CG33704,CG15649,"	"-626,-10452,11684,"	 hbn 	626	836.5	1232.7	1809.5	1.11	 // 	0.4623	2.163	127.1263
839	chr2L	20682820	20683130	20682990	1033.7	CDS	http://genome.ucsc.edu/cgi-bin/hgTracks?position=chr2L:20677820-20688130	"CG2617,Hr38,CG1962,"	"0,469,-1146,"	 CG2617 	621	1010.7	1205.6	892.4	-0.18	 -\ 	1.1325	0.883	60.2787
840	chr2R	14419290	14419590	14419450	1140.3	Promoter	http://genome.ucsc.edu/cgi-bin/hgTracks?position=chr2R:14414290-14424590	"CG10924,Pepck,CG5226,"	"0,4821,-6511,"	 CG10924 	462	566.8	1301	1553.2	1.45	 // 	0.365	2.7401	96.0913
841	chr2L	223130	223450	223280	935.1	Intronic	http://genome.ucsc.edu/cgi-bin/hgTracks?position=chr2L:218130-228450	"kis,CG13693,CG11490,"	"0,9233,-12774,"	 kis 	1334	263	1160.1	1382.1	2.39	 // 	0.1903	5.2544	249.3849
842	chr2R	11417800	11418130	11417980	926.6	Intronic	http://genome.ucsc.edu/cgi-bin/hgTracks?position=chr2R:11412800-11423130	"Khc-73,CG30471,CG30467,"	"0,4719,7737,"	 Khc-73 	1763	146	870.7	1772.8	3.6	 // 	0.0823	12.1453	167.2084
843	chr3R	710	1050	890	965.4	UTR5	http://genome.ucsc.edu/cgi-bin/hgTracks?position=chr3R:-4290-6050	"CG12581,Dsk,CG12582,"	"0,14497,22138,"	 CG12581 	511	678.7	1101.2	1116.1	0.72	 /- 	0.6081	1.6444	389.2955
844	chr2R	11684950	11685260	11685090	1024.8	Intronic	http://genome.ucsc.edu/cgi-bin/hgTracks?position=chr2R:11679950-11690260	"Zasp,CG30321,CG33465,"	"0,-3995,21642,"	 CG30321 	4262	749.1	1151.6	1180.8	0.66	 /- 	0.6344	1.5762	23.4533
845	chrX	10007440	10007760	10007600	959	Intronic	http://genome.ucsc.edu/cgi-bin/hgTracks?position=chrX:10002440-10012760	"CG34104,CG2974,CG2972,"	"0,-27396,-28517,"	 CG34104 	27035	1002.5	993.7	890.7	-0.17	 -- 	1.1255	0.8885	51.5888
846	chr2L	8872290	8872620	8872450	997.4	Intergenic	http://genome.ucsc.edu/cgi-bin/hgTracks?position=chr2L:8867290-8877620	"CG9483,CG32983,CG32988,"	"-4763,-5791,-6779,"	 CG9483 	5684	578.7	971.4	1452.5	1.33	 // 	0.3984	2.5099	71.971
847	chr2L	7006690	7007000	7006850	938	Intronic	http://genome.ucsc.edu/cgi-bin/hgTracks?position=chr2L:7001690-7012000	"SP1070,CG13776,ade3,"	"0,5476,8010,"	 SP1070 	3038	719.5	1139.4	970.8	0.43	 /\ 	0.7411	1.3493	30.4193
848	chr2R	7286460	7286770	7286610	950.5	Intergenic	http://genome.ucsc.edu/cgi-bin/hgTracks?position=chr2R:7281460-7291770	"sprt,CG7759,CG30026,"	"-1675,6580,9557,"	 sprt 	1675	232.7	1147.9	1478.2	2.67	 // 	0.1574	6.3535	48.2054
849	chr2L	12614750	12615060	12614910	956.9	Intronic	http://genome.ucsc.edu/cgi-bin/hgTracks?position=chr2L:12609750-12620060	"nub,ref2,pdm2,"	"0,-3459,42918,"	 nub 	3437	416.4	1113.4	1363.2	1.71	 // 	0.3055	3.2737	48.5466
850	chr3L	9014010	9014340	9014160	955.1	Intergenic	http://genome.ucsc.edu/cgi-bin/hgTracks?position=chr3L:9009010-9019340	"Doc2,CG5194,Doc3,"	"-651,-11209,-13809,"	 Doc2 	651	581.7	969.3	1328.3	1.19	 // 	0.4379	2.2837	95.0675
851	chrX	19248280	19248600	19248440	1043.4	Intronic	http://genome.ucsc.edu/cgi-bin/hgTracks?position=chrX:19243280-19253600	"kek5,gfA,out,"	"0,-5963,-32342,"	 kek5 	1210	629.1	1048.2	1463.9	1.22	 // 	0.4297	2.3271	22.4768
852	chr3L	4177370	4177680	4177540	956.7	Promoter	http://genome.ucsc.edu/cgi-bin/hgTracks?position=chr3L:4172370-4182680	"CG18675,Teh4,Teh2,"	"0,0,2001,"	 Teh4 	103	2096.2	711.7	74.9	-4.8	 \\ 	27.971	0.0358	16.0135
853	chr3R	632560	632890	632710	920.6	Intergenic	http://genome.ucsc.edu/cgi-bin/hgTracks?position=chr3R:627560-637890	"Hus1-like,CG14656,CG1129,"	"1373,-5265,6347,"	 Hus1-like 	5073	552	972.5	1244.8	1.17	 // 	0.4434	2.255	269.8907
854	chrX	18785820	18786130	18785970	936	Intronic	http://genome.ucsc.edu/cgi-bin/hgTracks?position=chrX:18780820-18791130	"CG7358,CG7349,CG7332,"	"0,2569,-4315,"	 CG7358 	1696	640.2	1114.5	1076.6	0.75	 /- 	0.5946	1.6817	138.5942
855	chr3L	21291660	21292180	21291830	918.5	Intergenic	http://genome.ucsc.edu/cgi-bin/hgTracks?position=chr3L:21286660-21297180	"Edg78E,Cpr78Cc,Cpr78Cb,"	"-927,1857,-2028,"	 Edg78E 	927	407.5	895.1	1534.9	1.91	 // 	0.2655	3.7663	123.8167
856	chr3L	12499220	12499540	12499370	983.1	CDS	http://genome.ucsc.edu/cgi-bin/hgTracks?position=chr3L:12494220-12504540	"CG10654,vih,sti,"	"0,-449,1719,"	 CG10654 	1440	223.8	1147.9	1580.6	2.82	 // 	0.1416	7.0636	631.7466
857	chr2L	1409320	1409630	1409460	970.6	Intronic	http://genome.ucsc.edu/cgi-bin/hgTracks?position=chr2L:1404320-1414630	"lea,CG14346,NLaz,"	"0,-40413,-47728,"	 lea 	10989	732.8	1283.5	910.2	0.31	 /\ 	0.8051	1.242	67.035
858	chr3R	2684570	2684900	2684740	964.1	Intergenic	http://genome.ucsc.edu/cgi-bin/hgTracks?position=chr3R:2679570-2689900	"ftz,Scr,Antp,"	"5305,-8854,37234,"	 ftz 	5305	189.7	1199.3	1513.7	3	 // 	0.1253	7.98	161.2502
859	chr3R	16602320	16602650	16602490	1001.9	Intronic	http://genome.ucsc.edu/cgi-bin/hgTracks?position=chr3R:16597320-16607650	"CG17838,Takl1,CG31195,"	"0,-4167,-14403,"	 CG17838 	3163	858.8	974	1178.5	0.46	 -/ 	0.7287	1.3723	41.6391
860	chr3R	3759370	3759680	3759520	978.8	Intronic	http://genome.ucsc.edu/cgi-bin/hgTracks?position=chr3R:3754370-3764680	"dsx,lds,CG10445,"	"0,-9309,-13744,"	 lds 	13365	785.4	1157.9	997.7	0.35	 /\ 	0.7872	1.2703	20.1148
861	chr3R	23097790	23098170	23098010	920.4	Promoter	http://genome.ucsc.edu/cgi-bin/hgTracks?position=chr3R:23092790-23103170	"l(3)mbt,CG5934,CG5938,"	"0,1415,2418,"	 l(3)mbt 	59	1169.2	1059.9	534.3	-1.13	 -\ 	2.1883	0.457	65.0529
862	chr3R	18955630	18955950	18955780	909.7	Intronic	http://genome.ucsc.edu/cgi-bin/hgTracks?position=chr3R:18950630-18960950	"hh,CG31457,CG31365,"	"0,-2074,-3641,"	 CG31457 	2074	525.3	1054.1	1175.6	1.16	 // 	0.4469	2.2378	38.6436
863	chr3R	5704860	5705180	5705040	964.9	Intronic	http://genome.ucsc.edu/cgi-bin/hgTracks?position=chr3R:5699860-5710180	"CG34360,CG12418,Teh1,"	"0,-3968,-11198,"	 CG12418 	4178	750.6	973	1171	0.64	 // 	0.641	1.5601	21.3012
864	chr3L	9608500	9608840	9608660	1042.7	Intronic	http://genome.ucsc.edu/cgi-bin/hgTracks?position=chr3L:9603500-9613840	"LanB2,CG3280,CG3335,"	"0,-1756,8722,"	 LanB2 	642	242.3	1035	1873	2.95	 // 	0.1294	7.7301	259.0912
865	chr2R	20897620	20897950	20897810	1013.8	Intronic	http://genome.ucsc.edu/cgi-bin/hgTracks?position=chr2R:20892620-20902950	"zip,uzip,CG3829,"	"0,1762,-19801,"	 zip 	1186	508.3	1044	1493.1	1.55	 // 	0.3404	2.9374	108.1449
866	chr3R	24411770	24412410	24412250	905.8	Intergenic	http://genome.ucsc.edu/cgi-bin/hgTracks?position=chr3R:24406770-24417410	"fkh,Noa36,Hrb98DE,"	"-1416,11529,13278,"	 fkh 	1416	614.3	989.9	1145.9	0.9	 // 	0.5361	1.8654	78.5721
867	chrX	17606100	17606430	17606290	960.5	Intronic	http://genome.ucsc.edu/cgi-bin/hgTracks?position=chrX:17601100-17611430	"CG42270,CG8173,par-6,"	"0,-2599,-5161,"	 CG42270 	1472	248.2	1027.6	1609.2	2.7	 // 	0.1542	6.483	165.7992
868	chr3L	6489190	6489790	6489590	903.8	Intronic	http://genome.ucsc.edu/cgi-bin/hgTracks?position=chr3L:6484190-6494790	"sfl,CG10144,CG8270,"	"0,-1118,-5537,"	 sfl 	761	580.2	975.6	1183.6	1.03	 // 	0.4902	2.0401	265.2552
869	chr3L	20687600	20687960	20687790	903.4	Intronic	http://genome.ucsc.edu/cgi-bin/hgTracks?position=chr3L:20682600-20692960	"kni,CG34260,CG13253,"	"0,14714,18143,"	 kni 	673	986.2	895.1	849	-0.22	 -- 	1.1617	0.8608	86.0392
870	chr3L	22921200	22921510	22921370	1015	Intergenic	http://genome.ucsc.edu/cgi-bin/hgTracks?position=chr3L:22916200-22926510	"CG12768,Mes2,CG11133,"	"-4738,17388,-22800,"	 Mes2 	17388	1259.6	1158.5	627	-1.01	 -\ 	2.009	0.4978	20.5675
871	chr3R	12545660	12545960	12545790	906.8	Intronic	http://genome.ucsc.edu/cgi-bin/hgTracks?position=chr3R:12540660-12550960	"Ubx,CG31275,CG31498,"	"0,30663,-54330,"	 Ubx 	14558	176.3	966.1	1588.6	3.17	 // 	0.111	9.0085	460.4047
872	chr3L	14961380	14961680	14961530	1256	Intergenic	http://genome.ucsc.edu/cgi-bin/hgTracks?position=chr3L:14956380-14966680	"Tom,Brd,Ocho,"	"916,4238,6417,"	 Tom 	916	797.3	1350.3	1654.4	1.05	 // 	0.4819	2.0751	521.6838
873	chr2R	10199040	10199400	10199210	909.8	Intronic	http://genome.ucsc.edu/cgi-bin/hgTracks?position=chr2R:10194040-10204400	"CG34379,CG8589,Ih,"	"0,-9352,-12797,"	 CG34379 	3544	334.9	963.4	1472.5	2.14	 // 	0.2274	4.3967	341.7805
874	chr3L	14980240	14980580	14980390	990	Promoter	http://genome.ucsc.edu/cgi-bin/hgTracks?position=chr3L:14975240-14985580	"mnd,CG5114,CG3349,"	"0,-2798,-4947,"	 mnd 	121	677.2	1246.4	1046.3	0.63	 /\ 	0.6473	1.545	19.3815
875	chr3R	24374120	24374440	24374270	957.5	Intergenic	http://genome.ucsc.edu/cgi-bin/hgTracks?position=chr3R:24369120-24379440	"CG12413,Ppn,CG31051,"	"-3746,-8217,-28033,"	 CG12413 	3746	600.2	1132.5	1141.3	0.93	 /- 	0.5259	1.9016	81.9608
876	chrX	20550990	20551320	20551160	923.9	Intergenic	http://genome.ucsc.edu/cgi-bin/hgTracks?position=chrX:20545990-20556320	"hydra,CG1835,run,"	"-3209,-9293,14307,"	 hydra 	3209	652.8	1072.6	1056	0.69	 /- 	0.6181	1.6177	28.3982
877	chr2L	7009920	7010260	7010080	943.6	Promoter	http://genome.ucsc.edu/cgi-bin/hgTracks?position=chr2L:7004920-7015260	"SP1070,CG13776,ade3,"	"-192,2246,4780,"	 SP1070 	192	377.1	1163.8	1290	1.77	 // 	0.2924	3.4204	435.609
878	chr3R	10396290	10396860	10396640	895.8	CDS	http://genome.ucsc.edu/cgi-bin/hgTracks?position=chr3R:10391290-10401860	"CG7987,Cys,CG8066,"	"0,-1277,-2108,"	 Cys 	1277	385.3	1184.4	1132.7	1.56	 /- 	0.3402	2.9398	216.6673
879	chr3R	4160740	4161040	4160890	1053.1	Intergenic	http://genome.ucsc.edu/cgi-bin/hgTracks?position=chr3R:4155740-4166040	"Poxm,CG9603,Arf84F,"	"-1376,4768,5931,"	 Poxm 	1376	277.9	1197.2	1684.2	2.6	 // 	0.165	6.0612	202.294
880	chr3R	7070	7390	7250	974.6	Intronic	http://genome.ucsc.edu/cgi-bin/hgTracks?position=chr3R:2070-12390	"CG12581,Dsk,CG12582,"	"0,8137,15778,"	 CG12581 	6871	1158.9	1048.2	716.8	-0.69	 -\ 	1.6167	0.6185	44.8693
881	chr3L	1539100	1539550	1539370	894	CDS	http://genome.ucsc.edu/cgi-bin/hgTracks?position=chr3L:1534100-1544550	"CG7852,CG12091,CG12090,"	"0,-2539,-5336,"	 CG7852 	1945	881.7	1186	666.5	-0.4	 /\ 	1.323	0.7558	118.4572
882	chr3R	8895790	8896150	8895970	893.7	Intronic	http://genome.ucsc.edu/cgi-bin/hgTracks?position=chr3R:8890790-8901150	"sim,DDB1,timeout,"	"0,-13516,18402,"	 sim 	2153	441.6	1097.5	1144.1	1.37	 /- 	0.386	2.5908	130.7619
883	chr2L	19337740	19338080	19337930	931.1	Intergenic	http://genome.ucsc.edu/cgi-bin/hgTracks?position=chr2L:19332740-19343080	"dnt,CG13086,CG17349,"	"745,26463,32547,"	 dnt 	25294	400.1	1115.5	1286.6	1.68	 // 	0.311	3.2155	107.7434
884	chr3L	6061390	6061700	6061540	1011.4	Intronic	http://genome.ucsc.edu/cgi-bin/hgTracks?position=chr3L:6056390-6066700	"CG42269,CG6602,CG13295,"	"0,3703,5048,"	 CG42269 	1946	1476.7	932.7	624.7	-1.24	 \\ 	2.3639	0.423	44.8774
885	chr3R	25055250	25055820	25055640	889.9	Intronic	http://genome.ucsc.edu/cgi-bin/hgTracks?position=chr3R:25050250-25060820	"CG15817,CG14507,Brd8,"	"0,-2241,-3634,"	 CG15817 	731	1789.4	713.3	167	-3.42	 \\ 	10.7123	0.0934	17.6406
886	chr2L	11065700	11066000	11065850	1050.4	Intronic	http://genome.ucsc.edu/cgi-bin/hgTracks?position=chr2L:11060700-11071000	"Samuel,CG14914,CG14915,"	"0,2925,5205,"	 Samuel 	1147	414.9	1288.8	1450.2	1.81	 // 	0.2861	3.495	57.9312
887	chr3L	4457430	4457730	4457600	888.5	CDS	http://genome.ucsc.edu/cgi-bin/hgTracks?position=chr3L:4452430-4462730	"CG11345,CG15022,CG15023,"	"0,1591,3020,"	 CG11345 	591	2246.6	387.4	33.2	-6.08	 \- 	67.7093	0.0148	8.7276
888	chr3L	697450	697940	697700	885.6	Intronic	http://genome.ucsc.edu/cgi-bin/hgTracks?position=chr3L:692450-702940	"CG13894,CG3279,RabX6,"	"0,-4785,-5747,"	 CG13894 	1443	562.4	901.4	1202.5	1.1	 // 	0.4677	2.1382	159.3916
889	chr2R	17247050	17247350	17247210	985.6	Intronic	http://genome.ucsc.edu/cgi-bin/hgTracks?position=chr2R:17242050-17252350	"cv-2,CG17974,CG9822,"	"0,-8861,-11854,"	 CG17974 	8861	503.1	1192.9	1265.4	1.33	 /- 	0.3976	2.5152	34.2164
890	chr2R	11774030	11774480	11774330	881.4	Intronic	http://genome.ucsc.edu/cgi-bin/hgTracks?position=chr2R:11769030-11779480	"sli,CG33463,CG33464,"	"0,9003,-13681,"	 CG33463 	9602	348.3	1065.7	1236.2	1.83	 // 	0.2817	3.5499	239.0507
891	chrU	1354210	1354540	1354370	879	Intronic	http://genome.ucsc.edu/cgi-bin/hgTracks?position=chrU:1349210-1359540	"CG41520,CG40108,CG41328,"	"0,-13510,-69455,"	 CG40108 	13696	432	1085.3	1119.5	1.37	 /- 	0.3859	2.5916	41.8727
892	chr2R	7485490	7485810	7485630	937.3	Intronic	http://genome.ucsc.edu/cgi-bin/hgTracks?position=chr2R:7480490-7490810	"tou,Egm,CG9005,"	"0,18743,22062,"	 tou 	14468	210.4	1181.8	1420.4	2.75	 // 	0.1481	6.7501	111.6715
893	chr2R	2404070	2404410	2404240	877.5	Intronic	http://genome.ucsc.edu/cgi-bin/hgTracks?position=chr2R:2399070-2409410	"jing,CG15233,CG15234,"	"0,83169,90254,"	 jing 	14477	553.5	1136.2	957.6	0.79	 /\ 	0.578	1.7302	105.4967
894	chr3R	11746450	11746780	11746630	877.2	Promoter	http://genome.ucsc.edu/cgi-bin/hgTracks?position=chr3R:11741450-11751780	"CG4221,CG31291,CG34276,"	"4,-3104,5196,"	 CG4221 	4	478.7	1074.7	1100.7	1.2	 /- 	0.4349	2.2995	426.2281
895	chr2R	7914230	7914560	7914400	875.8	CDS	http://genome.ucsc.edu/cgi-bin/hgTracks?position=chr2R:7909230-7919560	"CG8889,pds5,CG8964,"	"0,1096,-1625,"	 CG8889 	690	446.8	1005.8	1193.9	1.42	 // 	0.3742	2.6721	169.555
896	chr3L	14144780	14145080	14144930	958.3	Intergenic	http://genome.ucsc.edu/cgi-bin/hgTracks?position=chr3L:14139780-14150080	"Sox21b,D,nan,"	"-20506,23770,34413,"	 Sox21b 	20506	208.2	1033.9	1632.7	2.97	 // 	0.1275	7.8415	185.2487
897	chr2L	10841800	10842480	10842250	874.4	UTR5	http://genome.ucsc.edu/cgi-bin/hgTracks?position=chr2L:10836800-10847480	"CG6700,CG17139,Porin2,"	"0,763,3532,"	 CG6700 	353	1040.3	870.2	712.8	-0.55	 -- 	1.4595	0.6852	102.7893
898	chr3L	1572480	1572840	1572670	873.8	CDS	http://genome.ucsc.edu/cgi-bin/hgTracks?position=chr3L:1567480-1577840	"CG12004,CG7879,CG12003,"	"0,-4062,-4868,"	 CG12004 	770	818	1263.9	565.8	-0.53	 /\ 	1.4458	0.6916	36.7766
899	chr2R	13603850	13604380	13604210	873.7	Promoter	http://genome.ucsc.edu/cgi-bin/hgTracks?position=chr2R:13598850-13609380	"CG6424,CG10934,CG10933,"	"0,5633,6607,"	 CG6424 	210	180.1	1077.4	1367.8	2.92	 // 	0.1316	7.5967	376.291
900	chr3L	4643310	4643910	4643730	873.6	Intronic	http://genome.ucsc.edu/cgi-bin/hgTracks?position=chr3L:4638310-4648910	"CG32234,axo,CG32238,"	"0,1704,4545,"	 CG32234 	466	955.8	1152.6	528.6	-0.85	 /\ 	1.8083	0.553	29.0147
901	chr3L	19888590	19888920	19888760	875.1	Intronic	http://genome.ucsc.edu/cgi-bin/hgTracks?position=chr3L:19883590-19893920	"Mi-2,Su(Tpl),CG8334,"	"0,0,-14593,"	 Su(Tpl) 	13725	153.4	1178.1	1304.9	3.09	 // 	0.1175	8.5076	605.5325
902	chr3R	9540940	9541250	9541090	1055.1	Promoter	http://genome.ucsc.edu/cgi-bin/hgTracks?position=chr3R:9535940-9546250	"CG34383,CG34044,CG9602,"	"0,-1164,2081,"	 CG34383 	146	532	1151.6	1481.7	1.48	 // 	0.3591	2.785	231.7474
903	chr2R	11627520	11627820	11627660	967.9	Intronic	http://genome.ucsc.edu/cgi-bin/hgTracks?position=chr2R:11622520-11632820	"CG30089,Zasp,CG30083,"	"0,22409,-27511,"	 CG30089 	12758	126.7	958.7	1819.2	3.84	 // 	0.0696	14.3577	256.3215
904	chr2R	3326760	3327130	3326950	892	Intergenic	http://genome.ucsc.edu/cgi-bin/hgTracks?position=chr2R:3321760-3332130	"CG11123,sPLA2,CG30503,"	"1247,3418,4374,"	 CG11123 	1247	443.8	1118.2	1115.5	1.33	 /- 	0.3979	2.5134	68.5868
905	chr2R	9448190	9448500	9448350	911.9	Intergenic	http://genome.ucsc.edu/cgi-bin/hgTracks?position=chr2R:9443190-9453500	"CG13334,CG13333,Roe1,"	"-740,-3503,-5239,"	 CG13334 	2301	667.6	973.5	1105.2	0.73	 /- 	0.604	1.6555	280.2357
906	chr3L	12642400	12642730	12642550	865.6	Intergenic	http://genome.ucsc.edu/cgi-bin/hgTracks?position=chr3L:12637400-12647730	"CG32111,caup,mirr,"	"-1170,-27642,44297,"	 CG32111 	21515	312.7	1074.2	1239.7	1.99	 // 	0.2522	3.9646	187.7608
907	chrX	19659830	19660250	19660020	865.1	Intergenic	http://genome.ucsc.edu/cgi-bin/hgTracks?position=chrX:19654830-19665250	"CG12702,CG12703,vfl,"	"-3664,-6697,9999,"	 CG12702 	3664	303.1	1165.9	1160.7	1.94	 /- 	0.2611	3.8301	121.4343
908	chr2R	7490990	7491290	7491140	967.7	Intronic	http://genome.ucsc.edu/cgi-bin/hgTracks?position=chr2R:7485990-7496290	"tou,Egm,CG9005,"	"0,13233,16552,"	 tou 	12196	110.4	1233.7	1565.8	3.82	 // 	0.0705	14.1821	174.8153
909	chr3R	26284340	26284660	26284510	900.2	CDS	http://genome.ucsc.edu/cgi-bin/hgTracks?position=chr3R:26279340-26289660	"CG2224,CDase,aralar1,"	"0,1000,-2921,"	 CG2224 	600	1107.7	1040.3	552.6	-1	 -\ 	2.0045	0.4989	99.6155
910	chr2R	15968700	15969010	15968840	966.4	Intergenic	http://genome.ucsc.edu/cgi-bin/hgTracks?position=chr2R:15963700-15974010	"18w,CG11041,CG16898,"	"30175,64811,-76348,"	 18w 	30175	369	979.9	1557.7	2.08	 // 	0.2369	4.2215	41.4953
911	chr2R	16838990	16839290	16839140	1004.5	Intergenic	http://genome.ucsc.edu/cgi-bin/hgTracks?position=chr2R:16833990-16844290	"CG33704,hbn,Act57B,"	"-552,3028,-5195,"	 CG33704 	1534	294.2	1028.1	1703.6	2.53	 // 	0.1727	5.7915	81.7312
912	chr2R	12726500	12727000	12726670	862.2	Intergenic	http://genome.ucsc.edu/cgi-bin/hgTracks?position=chr2R:12721500-12732000	"Ugt37c1,CG5859,CG34460,"	"4264,11292,-11360,"	 Ugt37c1 	5722	1030.7	971.9	639.6	-0.69	 -\ 	1.6115	0.6205	16.1751
913	chr2L	1067900	1068230	1068080	927.9	Intronic	http://genome.ucsc.edu/cgi-bin/hgTracks?position=chr2L:1062900-1073230	"S,ast,Atg4,"	"0,9899,12832,"	 S 	9731	147.5	1040.3	1596.1	3.44	 // 	0.0924	10.8244	206.3623
914	chrX	10701970	10702280	10702130	897.2	Intronic	http://genome.ucsc.edu/cgi-bin/hgTracks?position=chrX:10696970-10707280	"Imp,sesB,Ant2,"	"0,-21152,-21217,"	 Imp 	1245	667.6	993.1	1034.3	0.63	 /- 	0.6455	1.5493	71.7511
915	chr2L	5978110	5978460	5978290	909.5	Intronic	http://genome.ucsc.edu/cgi-bin/hgTracks?position=chr2L:5973110-5983460	"chic,eIF-4a,Ucp4B,"	"0,3468,-7306,"	 chic 	1808	557.9	1055.7	1127.5	1.01	 /- 	0.4948	2.0209	106.3594
916	chr3L	13922510	13922830	13922670	914.5	Intronic	http://genome.ucsc.edu/cgi-bin/hgTracks?position=chr3L:13917510-13927830	"Gl,CG8833,Rgl,"	"0,-573,-4322,"	 Gl 	182	741.7	1092.8	911.9	0.3	 /\ 	0.8134	1.2294	186.9901
917	chr3R	5074490	5074800	5074650	965.7	CDS	http://genome.ucsc.edu/cgi-bin/hgTracks?position=chr3R:5069490-5079800	"CG8420,CG16733,CG9746,"	"0,2924,-3110,"	 CG8420 	1478	1211.5	1065.7	625.3	-0.95	 -\ 	1.9375	0.5161	33.1244
918	chr3R	1926690	1927010	1926850	922.6	Promoter	http://genome.ucsc.edu/cgi-bin/hgTracks?position=chr3R:1921690-1932010	"Gasp,Obp83cd,Obp83ef,"	"-241,7005,8551,"	 Gasp 	241	1012.9	958.7	800.9	-0.34	 -- 	1.2647	0.7907	42.0449
919	chr2L	28590	28900	28770	932.1	CDS	http://genome.ucsc.edu/cgi-bin/hgTracks?position=chr2L:23590-33900	"CG31973,CG2657,l(2)gl,"	"0,-3619,-7398,"	 CG2657 	3619	516.5	1051.9	1239.7	1.26	 // 	0.4166	2.4004	68.0524
920	chr3R	19653310	19653600	19653450	949.2	Intronic	http://genome.ucsc.edu/cgi-bin/hgTracks?position=chr3R:19648310-19658600	"CG34355,CG33111,ofs,"	"0,-8496,-9086,"	 CG34355 	6199	738	844.7	1264.8	0.78	 -/ 	0.5835	1.7139	102.5247
921	chr3R	17492750	17493360	17492910	851.3	CDS	http://genome.ucsc.edu/cgi-bin/hgTracks?position=chr3R:17487750-17498360	"DNApol-alpha180,CG15497,CG6353,"	"0,-662,-4230,"	 CG15497 	1611	615.7	1006.9	936.5	0.6	 /- 	0.6575	1.5209	169.4452
922	chr2R	9082400	9082740	9082570	848	Intronic	http://genome.ucsc.edu/cgi-bin/hgTracks?position=chr2R:9077400-9087740	"CG33182,Aats-val,seq,"	"0,3785,-4991,"	 CG33182 	3211	156.3	1077.4	1317.5	3.07	 // 	0.1187	8.4268	234.1289
923	chr2L	6339200	6339510	6339370	953.4	Intronic	http://genome.ucsc.edu/cgi-bin/hgTracks?position=chr2L:6334200-6344510	"Cpr,Pez,CG9497,"	"0,-877,7171,"	 Cpr 	599	478.7	1187.6	1198.5	1.32	 /- 	0.3994	2.5038	119.0704
924	chr2R	13780500	13780820	13780660	850.8	Intronic	http://genome.ucsc.edu/cgi-bin/hgTracks?position=chr2R:13775500-13785820	"elk,CG14492,CG14491,"	"0,526,1922,"	 CG14492 	1187	277.1	995.8	1311.8	2.24	 // 	0.2113	4.7335	145.8605
925	chr3R	2636280	2636620	2636480	845.5	Intergenic	http://genome.ucsc.edu/cgi-bin/hgTracks?position=chr3R:2631280-2641620	"Dfd,Scr,Ama,"	"-8327,12361,-45497,"	 Dfd 	18923	770.6	972.5	810.6	0.07	 /\ 	0.9506	1.0519	113.5271
926	chr2L	4838150	4838470	4838320	966.4	Promoter	http://genome.ucsc.edu/cgi-bin/hgTracks?position=chr2L:4833150-4843470	"CG15626,CG12194,CG15627,"	"-324,982,-3020,"	 CG15626 	324	736.5	980.9	1183.6	0.68	 // 	0.6223	1.607	217.4009
927	chr3R	13651310	13651620	13651480	1028	Intronic	http://genome.ucsc.edu/cgi-bin/hgTracks?position=chr3R:13646310-13656620	"CG31246,CG18012,CG7357,"	"0,-14626,-16534,"	 CG31246 	14215	995.9	1093.8	994.3	0	 -- 	1.0016	0.9984	33.2135
928	chr2L	9454240	9454920	9454440	842.9	Intronic	http://genome.ucsc.edu/cgi-bin/hgTracks?position=chr2L:9449240-9459920	"numb,CG33723,CG34182,"	"0,-13700,-17257,"	 numb 	4611	257.1	993.7	1316.3	2.36	 // 	0.1953	5.1197	315.9028
929	chr2R	20995150	20995460	20995320	952.8	Intronic	http://genome.ucsc.edu/cgi-bin/hgTracks?position=chr2R:20990150-21000460	"Tkr,CG30430,gol,"	"0,21634,-23477,"	 Tkr 	8632	851.4	946.5	1066.3	0.32	 -- 	0.7984	1.2525	14.6256
930	chr3R	10679350	10679970	10679810	841.7	Promoter	http://genome.ucsc.edu/cgi-bin/hgTracks?position=chr3R:10674350-10684970	"btsz,CG17304,CG3610,"	"-184,5216,-7351,"	 btsz 	184	283	916.8	1336.4	2.24	 // 	0.2118	4.7213	147.1385
931	chr3L	21029190	21029520	21029350	953.7	Intronic	http://genome.ucsc.edu/cgi-bin/hgTracks?position=chr3L:21024190-21034520	"siz,CG10581,Sin,"	"0,-2047,-2697,"	 siz 	1712	773.6	1187.6	899.9	0.22	 /\ 	0.8596	1.1633	35.8756
932	chr3R	4103090	4103420	4103290	1542.3	Promoter	http://genome.ucsc.edu/cgi-bin/hgTracks?position=chr3R:4098090-4108420	"ato,CG9630,Mcm2,"	"223,-7686,-9637,"	 ato 	223	1896.1	1542.2	1197.9	-0.66	 -- 	1.5829	0.6318	104.1116
933	chr2L	12670470	12670770	12670620	918.5	Intronic	http://genome.ucsc.edu/cgi-bin/hgTracks?position=chr2L:12665470-12675770	"pdm2,CG15485,CG5525,"	"0,-906,19715,"	 CG15485 	906	1082.5	879.2	819.8	-0.4	 -- 	1.3205	0.7573	20.4195
934	chr3R	15821080	15821600	15821250	840.2	Intronic	http://genome.ucsc.edu/cgi-bin/hgTracks?position=chr3R:15816080-15826600	"Hs6st,MED25,CG17190,"	"0,13467,16247,"	 Hs6st 	12994	209	832	1526.3	2.87	 // 	0.1369	7.3045	147.0797
935	chrX	13128060	13128370	13128230	951.2	Intronic	http://genome.ucsc.edu/cgi-bin/hgTracks?position=chrX:13123060-13133370	"mew,CG32639,REG,"	"0,1897,-20216,"	 CG32639 	2326	357.1	1024.9	1482.2	2.05	 // 	0.2409	4.1502	48.5602
936	chrX	7063320	7063640	7063470	910.6	Intergenic	http://genome.ucsc.edu/cgi-bin/hgTracks?position=chrX:7058320-7068640	"CG9650,fz4,CG8300,"	"23638,-59145,-63092,"	 CG9650 	23638	445.3	893	1393.6	1.65	 // 	0.3196	3.1294	142.8005
937	chrX	2332360	2332930	2332540	837.7	Intergenic	http://genome.ucsc.edu/cgi-bin/hgTracks?position=chrX:2327360-2337930	"tko,boi,z,"	"3805,5656,9261,"	 tko 	5469	1249.3	790.7	522.9	-1.26	 \\ 	2.3892	0.4185	30.7136
938	chr2L	5789380	5789700	5789530	861.9	Intronic	http://genome.ucsc.edu/cgi-bin/hgTracks?position=chr2L:5784380-5794700	"CG9171,CG31913,CG14005,"	"0,-4637,10983,"	 CG31913 	5500	145.2	813.5	1629.8	3.49	 // 	0.0891	11.2225	151.5632
939	chr3L	11918440	11918770	11918600	835	Intergenic	http://genome.ucsc.edu/cgi-bin/hgTracks?position=chr3L:11913440-11923770	"CG5718,CG11588,byn,"	"-743,-3049,5880,"	 CG5718 	743	350.5	926.4	1238	1.82	 // 	0.2831	3.5322	77.1469
940	chr2L	9496970	9497260	9497120	961.2	Intergenic	http://genome.ucsc.edu/cgi-bin/hgTracks?position=chr2L:9491970-9502260	"Gdi,CG33298,Oatp30B,"	"-2193,6671,24094,"	 Gdi 	2193	964	1091.7	827.8	-0.22	 -\ 	1.1645	0.8587	15.9685
941	chrX	8168450	8168760	8168620	833.5	CDS	http://genome.ucsc.edu/cgi-bin/hgTracks?position=chrX:8163450-8173760	"CG1636,CG15343,CG1632,"	"0,-1380,-2118,"	 CG1636 	1171	1973.9	436.1	97.8	-4.33	 \- 	20.1783	0.0496	15.6819
942	chr2R	18933540	18933850	18933710	902.7	Promoter	http://genome.ucsc.edu/cgi-bin/hgTracks?position=chr2R:18928540-18938850	"twi,CG34209,CG30194,"	"0,-4567,9308,"	 twi 	80	449	1165.9	1093.8	1.28	 /- 	0.4105	2.436	139.3764
943	chr3R	10101550	10101860	10101720	974	Intronic	http://genome.ucsc.edu/cgi-bin/hgTracks?position=chr3R:10096550-10106860	"trx,CG14839,CG12207,"	"0,-12626,13073,"	 trx 	10903	1390	1030.2	503.4	-1.47	 \\ 	2.7612	0.3622	21.0478
944	chr2L	2875180	2875520	2875370	829.7	Intronic	http://genome.ucsc.edu/cgi-bin/hgTracks?position=chr2L:2870180-2880520	"CG8814,CG31694,Prx6005,"	"0,-852,1720,"	 CG8814 	499	1745.7	566.5	188.2	-3.21	 \\ 	9.2753	0.1078	35.7057
945	chrX	7214700	7215290	7215110	829.6	Intronic	http://genome.ucsc.edu/cgi-bin/hgTracks?position=chrX:7209700-7220290	"Atg5,Dok,CG18155,"	"0,3140,8082,"	 Atg5 	2663	257.9	1022.3	1215.6	2.24	 // 	0.2121	4.7145	412.983
946	chr2R	16533490	16534170	16533850	861.8	Intergenic	http://genome.ucsc.edu/cgi-bin/hgTracks?position=chr2R:16528490-16539170	"DMAP1,CG33785,CG33786,"	"-474,-2565,-2565,"	 DMAP1 	2308	495.7	780.1	1502.3	1.6	 // 	0.33	3.0306	433.1002
947	chr3L	2393570	2393920	2393720	828.1	Intronic	http://genome.ucsc.edu/cgi-bin/hgTracks?position=chr3L:2388570-2398920	"CG13800,CG32298,CG32299,"	"0,-2731,-3486,"	 CG32298 	2731	469	894.6	1147	1.29	 // 	0.4089	2.4455	24.379
948	chr3R	9890200	9890490	9890340	952.9	Intronic	http://genome.ucsc.edu/cgi-bin/hgTracks?position=chr3R:9885200-9895490	"foxo,CG3153,CG14358,"	"0,24904,27874,"	 foxo 	7647	507.6	934.8	1416.4	1.48	 // 	0.3583	2.7907	15.7677
949	chr3R	9230790	9231140	9230960	922	Promoter	http://genome.ucsc.edu/cgi-bin/hgTracks?position=chr3R:9225790-9236140	"yellow-e2,yellow-e3,CG33977,"	"68,-370,-2189,"	 yellow-e3 	370	517.2	891.4	1418.2	1.46	 // 	0.3647	2.742	123.3414
950	chr4	426880	427200	427040	824	Intergenic	http://genome.ucsc.edu/cgi-bin/hgTracks?position=chr4:421880-432200	"CG2052,lgs,Hcf,"	"-13024,30536,-31430,"	 CG2052 	13024	170.4	832	1469.6	3.11	 // 	0.116	8.6236	108.7781
951	chr3R	19694940	19695250	19695110	884.7	Intronic	http://genome.ucsc.edu/cgi-bin/hgTracks?position=chr3R:19689940-19700250	"Pli,CG34355,TfIIA-S,"	"0,-20039,20998,"	 Pli 	20173	230.4	1035.5	1394.1	2.6	 // 	0.1653	6.0499	174.0199
952	chr3L	22942550	22942910	22942710	826.7	Intronic	http://genome.ucsc.edu/cgi-bin/hgTracks?position=chr3L:22937550-22947910	"Mes2,CG32461,CG41451,"	"0,4808,14465,"	 Mes2 	3616	423.1	942.3	1119	1.4	 // 	0.3781	2.6448	70.202
953	chr3L	19915300	19915600	19915450	1060.4	CDS	http://genome.ucsc.edu/cgi-bin/hgTracks?position=chr3L:19910300-19920600	"Su(z)12,CG7770,Grasp65,"	"0,1342,2710,"	 Su(z)12 	857	1238.1	1122.4	828.4	-0.58	 -\ 	1.4947	0.669	51.8491
954	chr3R	25496570	25496890	25496720	842	Intergenic	http://genome.ucsc.edu/cgi-bin/hgTracks?position=chr3R:25491570-25501890	"CG18110,Obp99a,ppk19,"	"-126,661,1457,"	 Obp99a 	661	702.4	874.9	965.1	0.46	 /- 	0.7278	1.3739	76.6567
955	chr3R	4102430	4102750	4102570	834.7	Intergenic	http://genome.ucsc.edu/cgi-bin/hgTracks?position=chr3R:4097430-4107750	"ato,CG9630,Mcm2,"	"943,-6966,-8917,"	 ato 	943	927.7	907.8	680.2	-0.45	 -\ 	1.3639	0.7332	55.0385
956	chr3L	22061030	22061360	22061180	861	CDS	http://genome.ucsc.edu/cgi-bin/hgTracks?position=chr3L:22056030-22066360	"CG7139,CG14561,TyrR,"	"0,-1113,-2799,"	 CG14561 	2139	908.4	1048.2	626.4	-0.54	 -\ 	1.4502	0.6896	64.6071
957	chr2R	11704520	11704830	11704670	884.8	Promoter	http://genome.ucsc.edu/cgi-bin/hgTracks?position=chr2R:11699520-11709830	"Zasp,CG33465,Poxn,"	"-356,2062,9527,"	 Zasp 	356	210.4	1051.4	1406.1	2.74	 // 	0.1497	6.6822	328.8027
958	chr2L	12089430	12089740	12089580	816.5	Intergenic	http://genome.ucsc.edu/cgi-bin/hgTracks?position=chr2L:12084430-12094740	"prd,CG5325,CG6712,"	"-3788,4190,5588,"	 prd 	3788	1100.3	768.4	587.5	-0.91	 \- 	1.8728	0.5339	30.2792
959	chr2L	7400610	7400910	7400750	840.5	Intronic	http://genome.ucsc.edu/cgi-bin/hgTracks?position=chr2L:7395610-7405910	"CG5171,CG5160,CG5177,"	"0,-2347,4494,"	 CG5171 	2104	1712.4	568.1	256.9	-2.74	 \- 	6.6665	0.15	10.3331
960	chr2R	12557180	12557500	12557350	915.3	Promoter	http://genome.ucsc.edu/cgi-bin/hgTracks?position=chr2R:12552180-12562500	"CG34457,Picot,CG34458,"	"480,-2167,2206,"	 CG34457 	480	1499	927.4	338.1	-2.15	 \\ 	4.4336	0.2256	11.9284
961	chr3L	6169160	6169500	6169310	815.1	CDS	http://genome.ucsc.edu/cgi-bin/hgTracks?position=chr3L:6164160-6174500	"CG7376,CG10289,CG10274,"	"0,-2344,2468,"	 CG7376 	1963	803.2	1070.5	579.5	-0.47	 /\ 	1.386	0.7215	23.5566
962	chr3R	298410	298730	298560	872.4	Intronic	http://genome.ucsc.edu/cgi-bin/hgTracks?position=chr3R:293410-303730	"CG31523,CG14651,CG1078,"	"0,7973,12202,"	 CG31523 	1239	445.3	1002.1	1182.5	1.41	 // 	0.3766	2.6553	75.8546
963	chr2R	8667360	8667720	8667550	812.3	Promoter	http://genome.ucsc.edu/cgi-bin/hgTracks?position=chr2R:8662360-8672720	"sca,CG12374,Nacalpha,"	"498,-16220,-19173,"	 sca 	498	119.3	1009	1312.3	3.46	 // 	0.0909	11.0007	389.1141
964	chr2R	18689830	18690140	18690000	858.2	Intergenic	http://genome.ucsc.edu/cgi-bin/hgTracks?position=chr2R:18684830-18695140	"blw,CycB,CG42260,"	"-309,1026,-5386,"	 blw 	3442	942.5	957.6	676.8	-0.48	 -\ 	1.3927	0.718	130.0928
965	chr2L	3071650	3071970	3071830	916.1	Intronic	http://genome.ucsc.edu/cgi-bin/hgTracks?position=chr2L:3066650-3076970	"toc,CG3523,v(2)k05816,"	"0,-3646,-16229,"	 toc 	478	612.8	893.5	1262	1.04	 // 	0.4856	2.0595	178.1281
966	chr3R	939720	940040	939880	881.1	Intergenic	http://genome.ucsc.edu/cgi-bin/hgTracks?position=chr3R:934720-945040	"CG12007,CG12589,corto,"	"13929,23028,-27472,"	 CG12007 	13929	100.8	860.6	1689.9	4.07	 // 	0.0596	16.7697	176.1975
967	chrX	19401650	19401960	19401790	869.1	CDS	http://genome.ucsc.edu/cgi-bin/hgTracks?position=chrX:19396650-19406960	"Pfrx,CG14200,l(1)G0156,"	"0,2188,11357,"	 Pfrx 	1829	929.9	1060.4	641.9	-0.53	 -\ 	1.4488	0.6902	213.2198
968	chr2R	12402920	12403250	12403060	861.9	Intronic	http://genome.ucsc.edu/cgi-bin/hgTracks?position=chr2R:12397920-12408250	"Sema-2a,CG7813,loopin-1,"	"0,-16126,19394,"	 Sema-2a 	650	267.5	1033.9	1299.2	2.28	 // 	0.2059	4.8569	115.9741
969	chr3R	24457260	24457560	24457420	878	Intronic	http://genome.ucsc.edu/cgi-bin/hgTracks?position=chr3R:24452260-24462560	"CG10011,CG9988,CG14062,"	"0,4713,9885,"	 CG10011 	3365	481.6	902.5	1250	1.38	 // 	0.3853	2.5953	130.7837
970	chr3L	21060470	21061060	21060650	813.6	Promoter	http://genome.ucsc.edu/cgi-bin/hgTracks?position=chr3L:21055470-21066060	"siz,ko,CG33285,"	"0,8016,20712,"	 siz 	337	416.4	1015.4	1012.6	1.28	 /- 	0.4113	2.4316	375.2513
971	chr2R	18210000	18210490	18210320	806	Promoter	http://genome.ucsc.edu/cgi-bin/hgTracks?position=chr2R:18205000-18215490	"Gp150,CG34207,T3dh,"	"0,6599,6910,"	 Gp150 	87	228.2	828.3	1389.6	2.61	 // 	0.1642	6.0888	154.679
972	chr3R	2719280	2719580	2719420	917.7	Intergenic	http://genome.ucsc.edu/cgi-bin/hgTracks?position=chr3R:2714280-2724580	"Antp,ftz,Scr,"	"2554,-27470,-43534,"	 ftz 	29375	188.2	987.8	1582.3	3.07	 // 	0.1189	8.4076	197.491
973	chr2R	13701360	13701710	13701500	921.9	Promoter	http://genome.ucsc.edu/cgi-bin/hgTracks?position=chr2R:13696360-13706710	"grh,CG5036,CG5033,"	"0,-15850,-21538,"	 grh 	349	297.9	1054.6	1414.7	2.25	 // 	0.2105	4.7495	67.9395
974	chrX	18684190	18684520	18684350	859.2	Intronic	http://genome.ucsc.edu/cgi-bin/hgTracks?position=chrX:18679190-18689520	"Pk17E,CG7053,CG6961,"	"0,1350,-2112,"	 CG7053 	1350	426.8	1025.5	1140.1	1.42	 // 	0.3743	2.6714	193.3032
975	chr2L	4687220	4687580	4687390	801.1	Promoter	http://genome.ucsc.edu/cgi-bin/hgTracks?position=chr2L:4682220-4692580	"CG15634,CG11929,CG3251,"	"122,-155,1669,"	 CG15634 	122	827.7	1057.2	613.3	-0.43	 /\ 	1.3496	0.741	7.816
976	chrX	8503670	8503980	8503840	924.4	Intergenic	http://genome.ucsc.edu/cgi-bin/hgTracks?position=chrX:8498670-8508980	"Caf1-180,Crag,CG12659,"	"-3505,-8591,-17417,"	 Caf1-180 	3505	833.6	925.8	1037.7	0.32	 -- 	0.8033	1.2449	24.6523
977	chr2R	10342560	10342880	10342700	830.7	Intergenic	http://genome.ucsc.edu/cgi-bin/hgTracks?position=chr2R:10337560-10347880	"Oaz,CG17389,CG17388,"	"3540,-5139,-12164,"	 Oaz 	3540	884	1099.1	509.1	-0.8	 /\ 	1.7362	0.576	13.3954
978	chr3L	14970710	14971170	14970910	797.2	Intergenic	http://genome.ucsc.edu/cgi-bin/hgTracks?position=chr3L:14965710-14976170	"Ocho,CG3349,Brd,"	"-1770,2298,-4609,"	 CG3349 	2298	248.2	1097.5	1045.7	2.07	 /\ 	0.2374	4.2129	279.8604
979	chr3R	21471770	21472280	21472120	794.4	Intronic	http://genome.ucsc.edu/cgi-bin/hgTracks?position=chr3R:21466770-21477280	"jigr1,tankyrase,CG5053,"	"0,6686,15401,"	 jigr1 	866	489	912.6	1002.3	1.04	 /- 	0.4879	2.0495	92.0756
980	chr3L	19675940	19676250	19676110	918	Intergenic	http://genome.ucsc.edu/cgi-bin/hgTracks?position=chr3L:19670940-19681250	"CG8765,Gbeta76C,LCBP1,"	"927,4617,7495,"	 CG8765 	4340	511.3	961.3	1289.4	1.33	 // 	0.3965	2.5221	41.7823
981	chr2R	8338720	8339020	8338870	860.7	Intronic	http://genome.ucsc.edu/cgi-bin/hgTracks?position=chr2R:8333720-8344020	"Dyb,Lac,CG30334,"	"0,1825,-10092,"	 Lac 	1825	245.3	918.9	1421.6	2.53	 // 	0.1725	5.7963	49.2542
982	chr3R	3359190	3359730	3359530	793	Intergenic	http://genome.ucsc.edu/cgi-bin/hgTracks?position=chr3R:3354190-3364730	"alpha-Est5,alphaTub84D,alpha-Est4,"	"417,-657,2861,"	 alpha-Est5 	2717	833.6	853.2	710.5	-0.23	 -- 	1.1732	0.8524	61.607
983	chr3L	21473300	21473800	21473630	821.4	Intergenic	http://genome.ucsc.edu/cgi-bin/hgTracks?position=chr3L:21468300-21478800	"croc,Neu2,CG7202,"	"-3974,8322,10917,"	 croc 	3974	932.9	756.8	853.5	-0.13	 -- 	1.093	0.9149	49.7486
984	chr3R	17467410	17467710	17467560	846.7	Intronic	http://genome.ucsc.edu/cgi-bin/hgTracks?position=chr3R:17462410-17472710	"E2f,CG6353,InR,"	"0,19347,-22517,"	 E2f 	3733	95.6	731.3	1719.1	4.17	 // 	0.0556	17.9849	159.2921
985	chr2L	11344040	11344370	11344180	791.8	Intergenic	http://genome.ucsc.edu/cgi-bin/hgTracks?position=chr2L:11339040-11349370	"CG14926,salr,Osi21,"	"-917,21124,-58577,"	 CG14926 	917	329	977.8	1086.4	1.72	 // 	0.3028	3.3021	65.8419
986	chr2R	8331520	8331820	8331670	876.1	Intronic	http://genome.ucsc.edu/cgi-bin/hgTracks?position=chr2R:8326520-8336820	"Dyb,CG30334,CG30051,"	"0,-2892,-7172,"	 CG30334 	2892	663.9	1058.3	906.2	0.45	 /\ 	0.7327	1.3649	29.7064
987	chr3R	2931060	2931610	2931250	787.5	Intronic	http://genome.ucsc.edu/cgi-bin/hgTracks?position=chr3R:2926060-2936610	"Alh,Mlp84B,CG14612,"	"0,8522,-10986,"	 Alh 	2889	188.9	1099.6	1094.4	2.53	 /- 	0.1727	5.792	257.2591
988	chr3R	2710880	2711210	2711050	787.5	Intergenic	http://genome.ucsc.edu/cgi-bin/hgTracks?position=chr3R:2705880-2716210	"Antp,ftz,Scr,"	"10924,-19100,-35164,"	 ftz 	21005	263.8	1053.5	1045.2	1.99	 /- 	0.2524	3.9622	99.093
989	chr2R	8337590	8337900	8337740	879.4	CDS	http://genome.ucsc.edu/cgi-bin/hgTracks?position=chr2R:8332590-8342900	"Dyb,Lac,CG30334,"	"0,2955,-8962,"	 Dyb 	2519	271.9	1112.4	1275.7	2.23	 // 	0.2132	4.6913	54.3077
990	chr3L	14631170	14631480	14631310	846.7	Intronic	http://genome.ucsc.edu/cgi-bin/hgTracks?position=chr3L:14626170-14636480	"dlp,RecQ5,CG9628,"	"0,-6137,-10036,"	 dlp 	5591	417.9	1059.9	1067.5	1.35	 /- 	0.3915	2.5544	157.0288
991	chr3L	15032570	15032890	15032730	789.7	Intronic	http://genome.ucsc.edu/cgi-bin/hgTracks?position=chr3L:15027570-15037890	"CG42333,CG11552,ind,"	"0,1995,3163,"	 CG11552 	2940	309.7	615.8	1450.8	2.23	 // 	0.2135	4.6841	170.5701
992	chr2L	8209290	8209600	8209430	854.9	UTR3	http://genome.ucsc.edu/cgi-bin/hgTracks?position=chr2L:8204290-8214600	"CG8419,Su(var)205,Ssb-c31a,"	"0,195,1932,"	 Su(var)205 	1490	244.5	925.3	1397	2.51	 // 	0.175	5.7133	215.2576
993	chr3R	24205380	24205690	24205520	885.6	Intergenic	http://genome.ucsc.edu/cgi-bin/hgTracks?position=chr3R:24200380-24210690	"Or98b,Moca-cyp,beat-VI,"	"-26296,-34629,38405,"	 Or98b 	27557	1123.3	1073.7	459.9	-1.29	 -\ 	2.4422	0.4095	9.6431
994	chr3L	18354440	18354990	18354780	783.4	Intergenic	http://genome.ucsc.edu/cgi-bin/hgTracks?position=chr3L:18349440-18359990	"rpr,grim,CG13700,"	"35872,-57266,-60420,"	 rpr 	36723	289.7	953.9	1126.4	1.96	 // 	0.2572	3.888	91.8078
995	chr3R	20084120	20084420	20084270	899	Intronic	http://genome.ucsc.edu/cgi-bin/hgTracks?position=chr3R:20079120-20089420	"jar,CG5706,mask,"	"0,-5890,-8300,"	 jar 	942	454.2	961.3	1281.4	1.5	 // 	0.3545	2.8212	144.9679
996	chr2L	856810	857120	856950	823.4	Intergenic	http://genome.ucsc.edu/cgi-bin/hgTracks?position=chr2L:851810-862120	"CG13949,kraken,CG13950,"	"-714,-2411,3370,"	 CG13949 	1614	1861.3	516.7	94.4	-4.3	 \\ 	19.7189	0.0507	18.3387
997	chr3R	4645220	4645530	4645380	834.9	Intronic	http://genome.ucsc.edu/cgi-bin/hgTracks?position=chr3R:4640220-4650530	"CG9821,CG8369,CG9836,"	"0,2360,3183,"	 CG9821 	998	416.4	1098.6	1004	1.27	 /\ 	0.4148	2.411	177.7139
998	chr2R	15160440	15160780	15160610	890.8	Intergenic	http://genome.ucsc.edu/cgi-bin/hgTracks?position=chr2R:15155440-15165780	"rib,CG11906,CG7229,"	"2620,8312,-10866,"	 rib 	2620	981	1045.1	657.3	-0.58	 -\ 	1.4925	0.67	23.4553
999	chr2L	20798960	20799280	20799110	827	Intronic	http://genome.ucsc.edu/cgi-bin/hgTracks?position=chr2L:20793960-20804280	"CG9328,vari,Pomp,"	"0,-2070,-10010,"	 CG9328 	1380	532	889.3	1073.8	1.01	 // 	0.4955	2.0183	46.8046
1000	chr2L	16746160	16746610	16746400	778.8	CDS	http://genome.ucsc.edu/cgi-bin/hgTracks?position=chr2L:16741160-16751610	"CG17912,CG13277,ChLD3,"	"0,-3311,-3786,"	 CG17912 	2997	523.9	1190.3	653.3	0.32	 /\ 	0.8019	1.2471	128.7753
1001	chr2R	6422370	6423050	6422800	781.4	Promoter	http://genome.ucsc.edu/cgi-bin/hgTracks?position=chr2R:6417370-6428050	"lola,psq,CG17765,"	"0,22608,-53402,"	 lola 	217	402.3	1066.8	912.5	1.18	 /\ 	0.4409	2.2678	333.9787
1002	chr2L	9146230	9146520	9146390	1222.2	Intronic	http://genome.ucsc.edu/cgi-bin/hgTracks?position=chr2L:9141230-9151520	"CG32982,CG13108,CG9586,"	"0,17844,19029,"	 CG32982 	4810	789.9	1067.3	1809.5	1.2	 // 	0.4365	2.2908	184.8175
1003	chr3L	5582260	5582840	5582660	774.7	CDS	http://genome.ucsc.edu/cgi-bin/hgTracks?position=chr3L:5577260-5587840	"CG5146,spo,CG10592,"	"0,522,3180,"	 spo 	3017	1559.7	667.7	117.3	-3.73	 \\ 	13.2998	0.0752	19.1522
1004	chr2R	12643910	12644210	12644060	833.9	CDS	http://genome.ucsc.edu/cgi-bin/hgTracks?position=chr2R:12638910-12649210	"unc-104,CG5267,CG34189,"	"0,-732,-1680,"	 CG5267 	1455	1150.7	949.7	422.8	-1.44	 -\ 	2.7219	0.3674	14.5717
1005	chr2L	16858000	16858290	16858150	962.3	Intronic	http://genome.ucsc.edu/cgi-bin/hgTracks?position=chr2L:16853000-16863290	"CG31809,CG6012,CG31810,"	"0,1922,-5784,"	 CG31809 	303	670.6	890.8	1332.9	0.99	 // 	0.5031	1.9877	22.1804
1006	chr2R	10987550	10987900	10987730	773.4	Intergenic	http://genome.ucsc.edu/cgi-bin/hgTracks?position=chr2R:10982550-10992900	"chn,CG33467,CG34186,"	"15031,-43984,44742,"	 chn 	15031	526.8	750.9	1073.2	1.03	 // 	0.4909	2.0371	101.4598
1007	chrX	9391040	9391360	9391200	801.7	Intronic	http://genome.ucsc.edu/cgi-bin/hgTracks?position=chrX:9386040-9396360	"CG34339,CG32700,CG34028,"	"0,9543,14356,"	 CG34339 	979	129.7	903.6	1374.1	3.4	 // 	0.0944	10.5971	273.6227
1008	chr3R	2673670	2673980	2673830	860.8	UTR5	http://genome.ucsc.edu/cgi-bin/hgTracks?position=chr3R:2668670-2678980	"Scr,ftz,Dfd,"	"0,16215,-45677,"	 Scr 	467	551.3	947.5	1105.8	1	 // 	0.4985	2.0059	31.5503
1009	chr2L	19161230	19161780	19161600	771.3	Intronic	http://genome.ucsc.edu/cgi-bin/hgTracks?position=chr2L:19156230-19166780	"brat,CG17568,CG17567,"	"0,18148,21490,"	 brat 	3026	119.3	889.3	1316.3	3.46	 // 	0.0906	11.0343	166.6707
1010	chr2R	2500320	2500620	2500470	894.3	Promoter	http://genome.ucsc.edu/cgi-bin/hgTracks?position=chr2R:2495320-2505620	"jing,CG15234,CG33919,"	"0,0,10866,"	 CG15234 	48	327.5	1016.4	1340.4	2.03	 // 	0.2443	4.0926	280.4984
1011	chr3R	9961530	9961830	9961680	877.7	Intergenic	http://genome.ucsc.edu/cgi-bin/hgTracks?position=chr3R:9956530-9966830	"CG14356,RpII140,140up,"	"-3889,-6132,-10428,"	 CG14356 	3889	1154.4	844.7	633.9	-0.86	 \- 	1.8213	0.5491	8.5346
1012	chr3L	15663760	15664060	15663910	873.5	Intergenic	http://genome.ucsc.edu/cgi-bin/hgTracks?position=chr3L:15658760-15669060	"CG7304,Eig71Ek,Eig71Ej,"	"7422,-9007,-9795,"	 CG7304 	7422	799.5	896.7	940.5	0.23	 -- 	0.8501	1.1763	13.386
1013	chr2R	15864950	15865270	15865130	766.5	Intergenic	http://genome.ucsc.edu/cgi-bin/hgTracks?position=chr2R:15859950-15870270	"CG8654,CG10822,CG16898,"	"3443,-25674,25993,"	 CG8654 	3443	749.9	793.9	756.8	0.01	 -- 	0.9908	1.0093	16.055
1014	chr3R	950780	951110	950940	782.3	Intergenic	http://genome.ucsc.edu/cgi-bin/hgTracks?position=chr3R:945780-956110	"CG12007,CG12589,dpr16,"	"2869,11968,25689,"	 CG12007 	2869	246	1081.1	1043.5	2.08	 /- 	0.2358	4.2417	58.8711
1015	chrX	668390	668700	668540	897.4	Intronic	http://genome.ucsc.edu/cgi-bin/hgTracks?position=chrX:663390-673700	"fz3,RpL22,tw,"	"0,-9368,10283,"	 fz3 	3289	583.1	1009.6	1099.5	0.91	 /- 	0.5304	1.8855	69.0586
1016	chr2R	14893640	14893970	14893790	765.4	CDS	http://genome.ucsc.edu/cgi-bin/hgTracks?position=chr2R:14888640-14898970	"CG15105,5-HT1B,CG30126,"	"0,16039,22749,"	 CG15105 	15251	1934.6	344.5	18.3	-6.72	 \- 	105.6826	0.0095	3.817
1017	chr2R	12913860	12914460	12914020	800.1	UTR3	http://genome.ucsc.edu/cgi-bin/hgTracks?position=chr2R:12908860-12919460	"Ark,RhoGEF2,CG30459,"	"0,725,6056,"	 RhoGEF2 	725	305.3	906.7	1188.2	1.96	 // 	0.2569	3.8922	321.576
1018	chr2L	89110	89450	89290	765.2	Intergenic	http://genome.ucsc.edu/cgi-bin/hgTracks?position=chr2L:84110-94450	"net,CG11376,CG11374,"	"-1908,5461,-11651,"	 net 	1908	311.9	822.5	1167	1.9	 // 	0.2673	3.7411	35.1296
1019	chr3L	13606820	13607120	13606980	850.7	Intronic	http://genome.ucsc.edu/cgi-bin/hgTracks?position=chr3L:13601820-13612120	"bru-3,CG10710,CG10743,"	"0,-94279,-97604,"	 bru-3 	52869	1841.3	564.9	145.9	-3.66	 \\ 	12.6221	0.0792	5.8759
1020	chrX	8294460	8294790	8294600	765.1	CDS	http://genome.ucsc.edu/cgi-bin/hgTracks?position=chrX:8289460-8299790	"CG10555,CG15345,CG11190,"	"0,-2306,3969,"	 CG10555 	1173	603.9	1066.3	629.8	0.06	 /\ 	0.9588	1.043	43.8525
1021	chr2L	1411260	1411560	1411390	1544.8	Intronic	http://genome.ucsc.edu/cgi-bin/hgTracks?position=chr2L:1406260-1416560	"lea,CG14346,NLaz,"	"0,-42343,-49658,"	 lea 	9059	1075.9	1610.5	1949.6	0.86	 // 	0.5518	1.8121	270.7119
1022	chrX	18804560	18804900	18804730	764.8	Intergenic	http://genome.ucsc.edu/cgi-bin/hgTracks?position=chrX:18799560-18809900	"CG7378,CG7349,CG7358,"	"-1400,-14114,-17064,"	 CG7378 	10288	617.2	904.1	794.6	0.36	 /- 	0.7768	1.2874	63.3234
1023	chr2L	18145440	18145750	18145600	815.7	Intronic	http://genome.ucsc.edu/cgi-bin/hgTracks?position=chr2L:18140440-18150750	"Socs36E,kel,CG17681,"	"0,-7390,7816,"	 Socs36E 	6810	205.2	798.1	1451.9	2.82	 // 	0.1414	7.074	262.4177
1024	chr2L	21164600	21164930	21164760	798.8	Intronic	http://genome.ucsc.edu/cgi-bin/hgTracks?position=chr2L:21159600-21169930	"CG9246,CG9243,CG9247,"	"0,1288,-1673,"	 CG9246 	1150	689.1	1028.6	687.6	0	 /\ 	1.0021	0.9979	40.0334
1025	chr3R	12094230	12094550	12094410	793.1	CDS	http://genome.ucsc.edu/cgi-bin/hgTracks?position=chr3R:12089230-12099550	"CG12785,Mst89B,Mat89Bb,"	"0,-255,-1778,"	 Mst89B 	1677	500.1	850.6	1028.6	1.04	 // 	0.4863	2.0565	37.239
1026	chr2R	14194680	14195130	14194810	784.7	Intergenic	http://genome.ucsc.edu/cgi-bin/hgTracks?position=chr2R:14189680-14200130	"CG14505,Tango8,CG18540,"	"-3328,4516,-7271,"	 CG14505 	3328	359.4	849.5	1156.7	1.69	 // 	0.3107	3.2188	72.8502
1027	chr2L	13214230	13214540	13214370	759	CDS	http://genome.ucsc.edu/cgi-bin/hgTracks?position=chr2L:13209230-13219540	"kek4,CG9426,CG15482,"	"0,1919,-2556,"	 kek4 	782	889.2	785.9	603.5	-0.56	 -\ 	1.4732	0.6788	85.0854
1028	chr2L	7592870	7593170	7593020	859.4	Intergenic	http://genome.ucsc.edu/cgi-bin/hgTracks?position=chr2L:7587870-7598170	"Spn7,Cyp4d21,CG13791,"	"-9686,12579,-14461,"	 Spn7 	11089	499.4	816.7	1268.8	1.35	 // 	0.3936	2.5407	79.9471
1029	chr3R	24977620	24977910	24977760	880.5	Promoter	http://genome.ucsc.edu/cgi-bin/hgTracks?position=chr3R:24972620-24982910	"Slbp,ligatin,Rpn2,"	"32,-248,1424,"	 ligatin 	248	385.3	925.3	1334.1	1.79	 // 	0.2888	3.4624	379.0167
1030	chr3L	11409500	11409840	11409680	755.7	Intergenic	http://genome.ucsc.edu/cgi-bin/hgTracks?position=chr3L:11404500-11414840	"CG7560,CG6149,CG11726,"	"8569,18176,-20934,"	 CG7560 	8569	1209.2	744.6	317.5	-1.93	 \\ 	3.8087	0.2626	8.7704
1031	chr3R	12555240	12555550	12555390	816.4	Intronic	http://genome.ucsc.edu/cgi-bin/hgTracks?position=chr3R:12550240-12560550	"Ubx,CG31275,Glut3,"	"0,21063,58642,"	 Ubx 	4958	203	1040.8	1213.4	2.58	 // 	0.1673	5.9764	105.0284
1032	chr2L	12666040	12666350	12666200	801.7	Intronic	http://genome.ucsc.edu/cgi-bin/hgTracks?position=chr2L:12661040-12671350	"pdm2,CG15485,CG5525,"	"0,1042,24135,"	 CG15485 	3514	568.3	853.7	998.3	0.81	 // 	0.5693	1.7565	160.3193
1033	chr3L	7924700	7925080	7924890	753.1	CDS	http://genome.ucsc.edu/cgi-bin/hgTracks?position=chr3L:7919700-7930080	"syd,Srp9,CG32368,"	"0,4584,-15936,"	 syd 	2362	404.6	876.5	998.8	1.3	 // 	0.405	2.4689	33.0646
1034	chr3R	26671160	26671470	26671330	843.7	Intergenic	http://genome.ucsc.edu/cgi-bin/hgTracks?position=chr3R:26666160-26676470	"CG15544,tll,CG31012,"	"-3574,6706,-18788,"	 tll 	6706	766.2	818.2	958.8	0.32	 -- 	0.7991	1.2514	28.8886
1035	chr3L	15216970	15217300	15217110	752.2	Intergenic	http://genome.ucsc.edu/cgi-bin/hgTracks?position=chr3L:15211970-15222300	"Tollo,CG6888,CG7011,"	"11630,-15418,-60386,"	 Tollo 	11630	188.9	889.8	1195.1	2.66	 // 	0.1581	6.3249	157.1637
1036	chr2L	21868710	21869340	21868870	752	Intergenic	http://genome.ucsc.edu/cgi-bin/hgTracks?position=chr2L:21863710-21874340	"CG11629,tsh,CG1421,"	"27999,-31857,34191,"	 CG11629 	29391	234.1	938	1191	2.35	 // 	0.1966	5.0868	66.928
1037	chrX	19114480	19114780	19114620	1045.5	Promoter	http://genome.ucsc.edu/cgi-bin/hgTracks?position=chrX:19109480-19119780	"CG7884,CG7876,CG7874,"	"36,-3997,-5649,"	 CG7884 	36	548.3	1094.9	1503.4	1.45	 // 	0.3647	2.7419	227.659
1038	chr2L	801230	801590	801420	751.4	Intergenic	http://genome.ucsc.edu/cgi-bin/hgTracks?position=chr2L:796230-806590	"Nnf1b,KH1,Pkg21D,"	"9225,10211,-10625,"	 Nnf1b 	9225	1284.1	815.1	182.5	-2.81	 \\ 	7.0365	0.1421	8.8859
1039	chrX	13121620	13122000	13121810	751.4	Intronic	http://genome.ucsc.edu/cgi-bin/hgTracks?position=chrX:13116620-13127000	"mew,CG32639,REG,"	"0,8317,-13796,"	 CG32639 	8746	177.1	806.1	1278	2.85	 // 	0.1386	7.2167	119.9296
1040	chr2L	3614640	3614970	3614810	750.5	Intergenic	http://genome.ucsc.edu/cgi-bin/hgTracks?position=chr2L:3609640-3619970	"Dot,CG15418,for,"	"4380,6279,7263,"	 Dot 	4380	299.3	708.5	1243.7	2.05	 // 	0.2407	4.1546	169.5089
1041	chr3L	18289520	18290030	18289840	749.8	Intergenic	http://genome.ucsc.edu/cgi-bin/hgTracks?position=chr3L:18284520-18295030	"CG13700,CG5103,grim,"	"2000,-2362,5978,"	 CG5103 	2362	596.5	725.5	927.9	0.64	 // 	0.6428	1.5556	68.6652
1042	chr3L	4363350	4363640	4363490	862.1	Intronic	http://genome.ucsc.edu/cgi-bin/hgTracks?position=chr3L:4358350-4368640	"Cip4,mRpS6,CG33514,"	"0,1064,2005,"	 Cip4 	484	410.5	895.1	1299.2	1.66	 // 	0.316	3.1649	51.8485
1043	chr3R	21006400	21006720	21006540	783.6	Intronic	http://genome.ucsc.edu/cgi-bin/hgTracks?position=chr3R:21001400-21011720	"CG34110,dan,CG13653,"	"0,4194,14741,"	 dan 	4194	263	852.2	1238.5	2.23	 // 	0.2124	4.7085	249.1025
1044	chr2L	278540	278850	278700	834.1	CDS	http://genome.ucsc.edu/cgi-bin/hgTracks?position=chr2L:273540-283850	"smo,CG17078,CG11601,"	"0,-1558,3269,"	 smo 	1113	320.1	930.1	1256.8	1.97	 // 	0.2547	3.9264	309.8342
1045	chr3R	6678890	6679200	6679050	792.4	CDS	http://genome.ucsc.edu/cgi-bin/hgTracks?position=chr3R:6673890-6684200	"CG6567,CG4565,CG4511,"	"0,0,1174,"	 CG4565 	605	499.4	1047.7	830.1	0.73	 /\ 	0.6016	1.6621	36.6826
1046	chr3L	4281750	4282250	4282070	744.7	CDS	http://genome.ucsc.edu/cgi-bin/hgTracks?position=chr3L:4276750-4287250	"CG11583,CG1311,CG11582,"	"0,-452,997,"	 CG11583 	728	631.3	1005.8	597.8	-0.08	 /\ 	1.056	0.947	41.2336
1047	chr3R	13900940	13901240	13901100	828.3	Intergenic	http://genome.ucsc.edu/cgi-bin/hgTracks?position=chr3R:13895940-13906240	"CG14317,sr,htl,"	"5742,15424,-22394,"	 CG14317 	5742	475.7	993.7	1017.1	1.1	 /- 	0.4677	2.1382	29.8911
1048	chr3L	1577110	1577420	1577270	852.1	Intergenic	http://genome.ucsc.edu/cgi-bin/hgTracks?position=chr3L:1572110-1582420	"CG12004,CG7879,CG12003,"	"-1649,-8662,-9468,"	 CG12004 	5370	420.1	823	1314	1.64	 // 	0.3197	3.1277	62.4967
1049	chr2L	9989670	9990010	9989850	743.6	Intronic	http://genome.ucsc.edu/cgi-bin/hgTracks?position=chr2L:9984670-9995010	"bib,CG13130,CG31875,"	"0,-5193,5710,"	 CG13130 	5193	408.3	920	945.1	1.21	 /- 	0.432	2.3148	222.1225
1050	chr3R	21973680	21973990	21973840	789.8	Intergenic	http://genome.ucsc.edu/cgi-bin/hgTracks?position=chr3R:21968680-21978990	"CG6142,CG31324,CG14556,"	"-11160,-17440,-20246,"	 CG6142 	13124	1187.8	843.7	358.1	-1.73	 \\ 	3.3167	0.3015	5.0976
1051	chr2R	20566420	20566740	20566610	743.1	Intronic	http://genome.ucsc.edu/cgi-bin/hgTracks?position=chr2R:20561420-20571740	"Mmp1,Pof,CG33228,"	"0,-7569,-9545,"	 Mmp1 	8287	1450.8	694.2	98.4	-3.88	 \\ 	14.7445	0.0678	4.5405
1052	chr3R	2712010	2712340	2712170	773.1	Intergenic	http://genome.ucsc.edu/cgi-bin/hgTracks?position=chr3R:2707010-2717340	"Antp,ftz,Scr,"	"9804,-20220,-36284,"	 ftz 	22125	570.5	888.2	919.3	0.69	 /- 	0.6206	1.6113	24.2159
1053	chr3L	1501940	1502250	1502100	773.2	Intronic	http://genome.ucsc.edu/cgi-bin/hgTracks?position=chr3L:1496940-1507250	"pUf68,Psa,cue,"	"0,742,1112,"	 pUf68 	498	698.7	805.5	822.6	0.24	 -- 	0.8494	1.1773	193.1286
1054	chrX	17391830	17392160	17391980	741.4	Intronic	http://genome.ucsc.edu/cgi-bin/hgTracks?position=chrX:17386830-17397160	"CG8557,CG12432,CG8568,"	"0,34880,-45404,"	 CG8557 	3072	1304.1	788	168.8	-2.95	 \\ 	7.7275	0.1294	8.0258
1055	chr3R	21458930	21459520	21459360	740.4	Intergenic	http://genome.ucsc.edu/cgi-bin/hgTracks?position=chr3R:21453930-21464520	"jigr1,CG4685,CG4673,"	"4188,-6717,-8978,"	 jigr1 	4188	359.4	816.7	1055.5	1.55	 // 	0.3405	2.937	156.3951
1056	chr3L	8776240	8776560	8776400	872.9	Intronic	http://genome.ucsc.edu/cgi-bin/hgTracks?position=chr3L:8771240-8781560	"Fhos,CG5804,CG13310,"	"0,4841,15543,"	 CG5804 	5240	1470.1	850	298.6	-2.3	 \\ 	4.9229	0.2031	3.7555
1057	chr3L	679600	679910	679770	808.9	UTR5	http://genome.ucsc.edu/cgi-bin/hgTracks?position=chr3L:674600-684910	"CG17129,CG3386,CG3371,"	"0,877,3108,"	 CG17129 	500	320.1	754.1	1352.4	2.08	 // 	0.2367	4.2249	181.008
1058	chr3L	14184280	14184580	14184430	831.5	UTR5	http://genome.ucsc.edu/cgi-bin/hgTracks?position=chr3L:14179280-14189580	"nuf,nan,CG32141,"	"0,-1682,12103,"	 nuf 	454	270.5	958.1	1266.6	2.23	 // 	0.2135	4.6831	109.5157
1059	chr2R	14687160	14687470	14687320	738.4	Intronic	http://genome.ucsc.edu/cgi-bin/hgTracks?position=chr2R:14682160-14692470	"l(2)08717,CG15094,CG15080,"	"0,-3139,-5215,"	 l(2)08717 	2584	265.3	844.2	1113.8	2.07	 // 	0.2382	4.1989	97.5653
1060	chrX	12100520	12100830	12100670	835.3	Intronic	http://genome.ucsc.edu/cgi-bin/hgTracks?position=chrX:12095520-12105830	"Ten-a,CG1924,CG32655,"	"0,-28030,28033,"	 Ten-a 	10869	206	944.9	1358.1	2.72	 // 	0.1517	6.5931	91.9598
1061	chr2L	17326820	17327130	17326980	781.4	Intergenic	http://genome.ucsc.edu/cgi-bin/hgTracks?position=chr2L:17321820-17332130	"CG34170,CG6380,CG31804,"	"-15160,-34773,36514,"	 CG34170 	15160	1482.7	610.5	271.2	-2.45	 \\ 	5.4678	0.1829	11.3089
1062	chr3R	17437430	17437940	17437760	736.2	Intronic	http://genome.ucsc.edu/cgi-bin/hgTracks?position=chr3R:17432430-17442940	"InR,E2f,CG15498,"	"0,8265,-42889,"	 InR 	6998	77.8	646	1536	4.3	 // 	0.0507	19.7428	122.0852
1063	chrX	16115130	16115460	16115300	736	Intergenic	http://genome.ucsc.edu/cgi-bin/hgTracks?position=chrX:16110130-16120460	"disco,CG12507,kat80,"	"-4533,44112,45737,"	 disco 	4533	154.1	711.7	1342.1	3.12	 // 	0.1148	8.708	52.0874
1064	chr4	91010	91350	91170	735.4	Promoter	http://genome.ucsc.edu/cgi-bin/hgTracks?position=chr4:86010-96350	"pan,RpS3A,ci,"	"0,-3307,-13503,"	 pan 	139	200.8	888.7	1139.6	2.5	 // 	0.1762	5.6751	141.5063
1065	chr2L	283900	284240	284040	734	CDS	http://genome.ucsc.edu/cgi-bin/hgTracks?position=chr2L:278900-289240	"CG3625,CG11601,smo,"	"0,-759,-1873,"	 CG11601 	759	792.1	935.9	500.6	-0.66	 -\ 	1.5824	0.632	115.5908
1066	chr2L	20062510	20062830	20062680	753.9	Intronic	http://genome.ucsc.edu/cgi-bin/hgTracks?position=chr2L:20057510-20067830	"lok,vls,barr,"	"0,1574,-1705,"	 lok 	1204	478.7	913.6	882.1	0.88	 /- 	0.5426	1.8429	121.3027
1067	chr3R	21077210	21077590	21077420	733.8	CDS	http://genome.ucsc.edu/cgi-bin/hgTracks?position=chr3R:21072210-21082590	"Nup358,CG11875,RpS27,"	"0,-2592,-4198,"	 Nup358 	2105	982.5	860.6	365.6	-1.43	 -\ 	2.6878	0.3721	19.7429
1068	chr2L	18615900	18616490	18616070	733.6	Promoter	http://genome.ucsc.edu/cgi-bin/hgTracks?position=chr2L:18610900-18621490	"CG15161,MESR3,CG10414,"	"-3,1186,-3828,"	 CG15161 	3	106.7	656.1	1451.3	3.76	 // 	0.0735	13.6023	297.992
1069	chrX	18194590	18194950	18194790	732.1	Intergenic	http://genome.ucsc.edu/cgi-bin/hgTracks?position=chrX:18189590-18199950	"os,CG6023,upd3,"	"4586,13365,-16158,"	 os 	7068	135.6	739.3	1327.8	3.29	 // 	0.1021	9.7921	361.6419
1070	chr2L	3079780	3080090	3079920	824.2	Intronic	http://genome.ucsc.edu/cgi-bin/hgTracks?position=chr2L:3074780-3085090	"toc,CG3523,v(2)k05816,"	"0,-11736,-24319,"	 toc 	7612	568.3	947	961.1	0.76	 /- 	0.5913	1.6911	18.6521
1071	chr3L	1772340	1772690	1772580	1099.4	UTR3	http://genome.ucsc.edu/cgi-bin/hgTracks?position=chr3L:1767340-1777690	"CG13933,Dhc62B,CG12018,"	"0,-930,3052,"	 Dhc62B 	930	1409.3	1227.9	832.9	-0.76	 -\ 	1.692	0.591	98.5314
1072	chr3L	12076420	12076780	12076600	730.7	Intergenic	http://genome.ucsc.edu/cgi-bin/hgTracks?position=chr3L:12071420-12081780	"Sema-5c,CG17154,rols,"	"-1673,5142,-18641,"	 Sema-5c 	1673	182.3	745.1	1264.8	2.79	 // 	0.1441	6.9392	248.2138
1073	chr2R	11681470	11681770	11681630	788.7	Intronic	http://genome.ucsc.edu/cgi-bin/hgTracks?position=chr2R:11676470-11686770	"Zasp,CG30321,CG33465,"	"0,-535,25102,"	 CG30321 	802	325.3	865.4	1188.8	1.87	 // 	0.2736	3.6546	68.5103
1074	chr3L	11318060	11318380	11318250	729	Intergenic	http://genome.ucsc.edu/cgi-bin/hgTracks?position=chr3L:11313060-11323380	"CG6168,CG7573,CG6175,"	"-3431,-11753,-30363,"	 CG6168 	3431	1349.3	660.8	187.1	-2.85	 \\ 	7.2129	0.1386	16.2346
1075	chr3L	298560	298890	298710	728.7	Intronic	http://genome.ucsc.edu/cgi-bin/hgTracks?position=chr3L:293560-303890	"RhoGEF3,fwd,CG42377,"	"0,7496,-8376,"	 RhoGEF3 	888	157.1	735	1294.6	3.04	 // 	0.1213	8.2414	175.3843
1076	chr3L	3782690	3783010	3782880	749.1	Intronic	http://genome.ucsc.edu/cgi-bin/hgTracks?position=chr3L:3777690-3788010	"CG32264,CG32266,CG10855,"	"0,7923,20953,"	 CG32264 	5080	540.2	719.7	987.4	0.87	 // 	0.5471	1.828	20.5059
1077	chr3L	4253340	4253670	4253500	727.9	Intronic	http://genome.ucsc.edu/cgi-bin/hgTracks?position=chr3L:4248340-4258670	"ago,CG1265,CG15011,"	"0,1273,2490,"	 ago 	552	280.1	745.1	1160.7	2.05	 // 	0.2413	4.1442	376.9651
1078	chr3R	27048810	27049200	27049020	727.5	Intronic	http://genome.ucsc.edu/cgi-bin/hgTracks?position=chr3R:27043810-27054200	"CG12054,CG1746,CG15561,"	"0,-3663,-7392,"	 CG12054 	1618	450.5	793.3	954.2	1.08	 // 	0.4721	2.1181	189.5474
1079	chr2L	17263270	17263870	17263450	727.2	Intergenic	http://genome.ucsc.edu/cgi-bin/hgTracks?position=chr2L:17258270-17268870	"beat-IIIc,CG15140,CG6380,"	"-2718,22962,27719,"	 beat-IIIc 	2718	429	916.8	835.8	0.96	 /- 	0.5133	1.9482	94.8554
1080	chr2L	13905040	13905340	13905180	863.9	Promoter	http://genome.ucsc.edu/cgi-bin/hgTracks?position=chr2L:13900040-13910340	"Ance,Smg5,Ance-2,"	"464,-521,4459,"	 Ance 	464	699.5	1015.9	879.3	0.33	 /- 	0.7955	1.2571	46.0784
1081	chr3L	5925450	5925760	5925620	846.8	Promoter	http://genome.ucsc.edu/cgi-bin/hgTracks?position=chr3L:5920450-5930760	"Bj1,CG33993,CG33523,"	"0,512,-2400,"	 Bj1 	147	243.8	926.9	1376.4	2.5	 // 	0.1771	5.6462	378.9265
1082	chr2R	11642910	11643500	11643090	723.7	Intronic	http://genome.ucsc.edu/cgi-bin/hgTracks?position=chr2R:11637910-11648500	"CG30089,Zasp,CG30321,"	"0,6979,37738,"	 Zasp 	20395	173.4	865.9	1158.4	2.74	 // 	0.1497	6.6813	101.2747
1083	chr3R	11069240	11069540	11069400	822.8	Intronic	http://genome.ucsc.edu/cgi-bin/hgTracks?position=chr3R:11064240-11074540	"Hsc70-4,tefu,CG6499,"	"0,-1516,3568,"	 Hsc70-4 	481	208.2	994.7	1265.4	2.6	 // 	0.1645	6.0776	419.6928
1084	chr2R	4555030	4555340	4555190	809.5	Intronic	http://genome.ucsc.edu/cgi-bin/hgTracks?position=chr2R:4550030-4560340	"l(2)44DEa,ptc,CG30354,"	"0,-2462,9641,"	 l(2)44DEa 	1513	173.4	927.9	1330.1	2.94	 // 	0.1304	7.6711	210.1971
1085	chr3L	13042620	13042920	13042770	1095.8	Intergenic	http://genome.ucsc.edu/cgi-bin/hgTracks?position=chr3L:13037620-13047920	"CG11279,Syx13,RpS4,"	"-2147,-2769,-5758,"	 CG11279 	2647	305.3	1050.9	1939.3	2.67	 // 	0.1574	6.3527	101.2028
1086	chr2L	15319790	15320300	15319990	720.6	Intergenic	http://genome.ucsc.edu/cgi-bin/hgTracks?position=chr2L:15314790-15325300	"nht,esg,CG15262,"	"-1089,13873,-20727,"	 nht 	1089	320.8	834.7	1064	1.73	 // 	0.3015	3.3165	56.0216
1087	chr3R	12747290	12747620	12747450	720.1	Intergenic	http://genome.ucsc.edu/cgi-bin/hgTracks?position=chr3R:12742290-12752620	"Abd-B,CG10349,CG14909,"	"5481,-36618,53489,"	 Abd-B 	12848	188.2	835.7	1157.3	2.62	 // 	0.1626	6.1492	56.6051
1088	chrX	18562260	18562560	18562410	804.1	Intergenic	http://genome.ucsc.edu/cgi-bin/hgTracks?position=chrX:18557260-18567560	"CG6696,fu,CG6659,"	"-6224,-7147,-11091,"	 CG6696 	6224	311.2	905.7	1205.9	1.95	 // 	0.2581	3.875	108.5933
1089	chr2R	11358960	11359470	11359130	718.8	Intergenic	http://genome.ucsc.edu/cgi-bin/hgTracks?position=chr2R:11353960-11364470	"CG8179,CG34318,CG8180,"	"-517,-517,839,"	 CG34318 	7117	806.2	731.3	652.7	-0.3	 -- 	1.2351	0.8097	23.4792
1090	chr2R	7629630	7629930	7629780	772.7	Intergenic	http://genome.ucsc.edu/cgi-bin/hgTracks?position=chr2R:7624630-7634930	"pyr,CG13193,CG13195,"	"-15930,26177,-39826,"	 CG13193 	26177	310.5	756.8	1259.7	2.02	 // 	0.2465	4.0575	33.5085
1091	chr2RHet	1922740	1923050	1922910	734.4	Intergenic	http://genome.ucsc.edu/cgi-bin/hgTracks?position=chr2RHet:1917740-1928050	"CG41595,CG40409,CG41123,"	"5858,46088,-48547,"	 CG41595 	7253	984.7	965.6	252.9	-1.96	 -\ 	3.8945	0.2568	4.0967
1092	chrX	9983610	9983900	9983760	835.9	Intronic	http://genome.ucsc.edu/cgi-bin/hgTracks?position=chrX:9978610-9988900	"CG34104,CG2974,CG2972,"	"0,-3556,-4677,"	 CG34104 	3195	602.4	931.1	974.2	0.69	 /- 	0.6183	1.6173	21.41
1093	chr3R	7016590	7016890	7016750	765.8	Intergenic	http://genome.ucsc.edu/cgi-bin/hgTracks?position=chr3R:7011590-7021890	"CG18577,nocturnin,Ugt86Dh,"	"5075,9387,-13071,"	 CG18577 	5075	431.2	956	915.3	1.09	 /- 	0.4711	2.1225	49.0672
1094	chr3L	19079660	19079960	19079800	826	Promoter	http://genome.ucsc.edu/cgi-bin/hgTracks?position=chr3L:19074660-19084960	"Mkp3,MESR6,CG11577,"	"-278,5971,8188,"	 Mkp3 	278	330.5	828.3	1319.2	2	 // 	0.2505	3.9919	52.1617
1095	chr2R	13345900	13346220	13346080	737	Intronic	http://genome.ucsc.edu/cgi-bin/hgTracks?position=chr2R:13340900-13351220	"CG14478,robl,CG34192,"	"0,-1439,-2414,"	 CG14478 	895	111.1	712.3	1388.4	3.64	 // 	0.0801	12.492	868.5002
1096	chr3R	4671860	4672180	4672040	732.2	Promoter	http://genome.ucsc.edu/cgi-bin/hgTracks?position=chr3R:4666860-4677180	"pyd,CG9731,CG8379,"	"0,15675,-19033,"	 pyd 	30	143.7	938	1125.3	2.97	 // 	0.1277	7.8281	199.3978
1097	chr2L	6737700	6738130	6737940	710.7	CDS	http://genome.ucsc.edu/cgi-bin/hgTracks?position=chr2L:6732700-6743130	"CG11323,CG11201,CG11221,"	"0,-1891,4567,"	 CG11323 	2236	507.6	867.5	764.3	0.59	 /\ 	0.6641	1.5058	116.7697
1098	chr2R	7194550	7195140	7194730	710.6	Intronic	http://genome.ucsc.edu/cgi-bin/hgTracks?position=chr2R:7189550-7200140	"Fpps,CG7745,CG7741,"	"0,658,-1618,"	 Fpps 	340	440.9	835.7	867.8	0.98	 /- 	0.508	1.9684	200.5335
1099	chrX	17129230	17129530	17129380	817.9	Intergenic	http://genome.ucsc.edu/cgi-bin/hgTracks?position=chrX:17124230-17134530	"CG10597,CG8915,CG10598,"	"-3618,5914,-8906,"	 CG10597 	3618	1360.4	761.5	332.9	-2.03	 \\ 	4.086	0.2447	9.5837
1100	chrX	6941200	6941500	6941340	809.2	Intergenic	http://genome.ucsc.edu/cgi-bin/hgTracks?position=chrX:6936200-6946500	"nullo,CG14427,CG12541,"	"2170,-5538,-11302,"	 nullo 	2170	930.6	823.5	675.6	-0.46	 -- 	1.3775	0.726	6.2647
1101	chr2L	7312040	7312350	7312180	797.4	Intronic	http://genome.ucsc.edu/cgi-bin/hgTracks?position=chr2L:7307040-7317350	"wg,Wnt6,Wnt4,"	"0,28256,-35012,"	 wg 	3091	274.2	735	1386.7	2.34	 // 	0.1977	5.0581	34.2824
1102	chr2R	2867790	2868110	2867960	806.4	Intronic	http://genome.ucsc.edu/cgi-bin/hgTracks?position=chr2R:2862790-2873110	"vimar,CG30156,CG17002,"	"0,990,5272,"	 CG30156 	2531	204.5	910.5	1316.3	2.69	 // 	0.1554	6.4367	48.123
1103	chr3L	19160830	19161120	19160980	809.3	Intronic	http://genome.ucsc.edu/cgi-bin/hgTracks?position=chr3L:19155830-19166120	"fz2,BG642378,CG14082,"	"0,-38215,-57394,"	 fz2 	2763	380.9	834.7	1224.2	1.68	 // 	0.3111	3.2144	61.0319
1104	chr2L	7304660	7304980	7304800	735.6	Intergenic	http://genome.ucsc.edu/cgi-bin/hgTracks?position=chr2L:7299660-7309980	"wg,Wnt4,Wnt6,"	"2360,-27632,35636,"	 wg 	2360	223.8	937.5	1051.5	2.23	 // 	0.2128	4.6989	86.4409
1105	chr2R	8664430	8664930	8664740	704.3	Intergenic	http://genome.ucsc.edu/cgi-bin/hgTracks?position=chr2R:8659430-8669930	"sca,CG12374,Nacalpha,"	"3308,-13410,-16363,"	 sca 	3308	265.3	844.7	1088.1	2.04	 // 	0.2438	4.1019	429.2051
1106	chrX	10373190	10373500	10373350	817.4	Promoter	http://genome.ucsc.edu/cgi-bin/hgTracks?position=chrX:10368190-10378500	"PPP4R2r,CG2887,CG2889,"	"0,-824,-2115,"	 PPP4R2r 	49	250.4	835.7	1382.7	2.46	 // 	0.1811	5.5209	162.1587
1107	chr2R	9389760	9390060	9389900	793.1	UTR5	http://genome.ucsc.edu/cgi-bin/hgTracks?position=chr2R:9384760-9395060	"drk,mars,mip120,"	"0,405,4046,"	 drk 	357	180.8	842.6	1359.2	2.91	 // 	0.133	7.5181	232.9878
1108	chr2R	288560	288900	288730	701.6	Intronic	http://genome.ucsc.edu/cgi-bin/hgTracks?position=chr2R:283560-293900	"Gprk1,RpL38,Stlk,"	"0,114771,145478,"	 Gprk1 	69768	1358.9	700.1	46.9	-4.85	 \\ 	28.9689	0.0345	2.3515
1109	chr3R	21861880	21862240	21862020	711.2	Intergenic	http://genome.ucsc.edu/cgi-bin/hgTracks?position=chr3R:21856880-21867240	"HLHm7,m6,E(spl),"	"739,-2251,4025,"	 HLHm7 	739	133.4	677.8	1323.2	3.31	 // 	0.1008	9.921	489.8123
1110	chr2R	11019880	11020440	11020040	701.2	Intronic	http://genome.ucsc.edu/cgi-bin/hgTracks?position=chr2R:11014880-11025440	"chn,CG34186,CG8089,"	"0,12432,13289,"	 chn 	3620	884	708.5	542.3	-0.7	 -- 	1.63	0.6135	154.4832
1111	chr3R	2175960	2176260	2176120	815.4	Promoter	http://genome.ucsc.edu/cgi-bin/hgTracks?position=chr3R:2170960-2181260	"Hr83,Pak,CG18048,"	"0,499,-2880,"	 Pak 	499	309	1003.7	1142.4	1.89	 // 	0.2705	3.6974	96.5503
1112	chr3L	18166850	18167150	18167000	797.1	Intronic	http://genome.ucsc.edu/cgi-bin/hgTracks?position=chr3L:18161850-18172150	"W,CG13699,CG7330,"	"0,-11385,-20276,"	 CG13699 	11385	367.5	873.4	1152.7	1.65	 // 	0.3188	3.1365	31.0542
1113	chr2R	14300800	14301120	14300960	780.5	Promoter	http://genome.ucsc.edu/cgi-bin/hgTracks?position=chr2R:14295800-14306120	"imd,Dp1,GstE9,"	"0,0,-3620,"	 imd 	117	297.1	820.9	1247.1	2.07	 // 	0.2383	4.1973	107.4012
1114	chr2R	9827240	9827560	9827420	751.4	Intronic	http://genome.ucsc.edu/cgi-bin/hgTracks?position=chr2R:9822240-9832560	"shot,DJ-1alpha,AGO1,"	"0,2618,6626,"	 shot 	2195	280.1	933.8	1053.8	1.91	 // 	0.2658	3.7623	92.2041
1115	chr2R	10341440	10341750	10341590	742.2	Intergenic	http://genome.ucsc.edu/cgi-bin/hgTracks?position=chr2R:10336440-10346750	"CG17389,Oaz,CG17388,"	"-4029,4650,-11054,"	 Oaz 	4650	672.8	958.7	606.4	-0.15	 /\ 	1.1095	0.9013	27.2703
1116	chr2L	12730730	12731030	12730880	810.6	CDS	http://genome.ucsc.edu/cgi-bin/hgTracks?position=chr2L:12725730-12736030	"MRP,CG5792,CG5787,"	"0,-8923,-18412,"	 MRP 	8604	823.2	922.1	686.5	-0.26	 -\ 	1.1992	0.8339	44.4348
1117	chr3R	20045670	20045980	20045810	751.7	CDS	http://genome.ucsc.edu/cgi-bin/hgTracks?position=chr3R:20040670-20050980	"twin,cav,CG17786,"	"0,1053,-1372,"	 twin 	796	220.1	899.9	1151	2.39	 // 	0.1912	5.2303	85.5683
1118	chr3R	25596730	25597030	25596880	758.4	Intronic	http://genome.ucsc.edu/cgi-bin/hgTracks?position=chr3R:25591730-25602030	"kay,fig,CG1973,"	"0,8137,-17551,"	 kay 	1820	361.6	876	1037.7	1.52	 // 	0.3484	2.8699	94.9997
1119	chr3R	15171900	15172220	15172080	749.5	Intergenic	http://genome.ucsc.edu/cgi-bin/hgTracks?position=chr3R:15166900-15177220	"Dl,Ino80,CG3581,"	"-20145,22636,27398,"	 Dl 	20145	402.3	777.4	1077.2	1.42	 // 	0.3735	2.6773	41.214
1120	chr3R	15756370	15756680	15756540	851.4	Intronic	http://genome.ucsc.edu/cgi-bin/hgTracks?position=chr3R:15751370-15761680	"Hs6st,mira,CG4459,"	"0,980,-2223,"	 CG4459 	2223	346.8	1038.2	1204.2	1.8	 // 	0.288	3.4726	59.2845
1121	chr3R	26587890	26588210	26588040	717.3	Intergenic	http://genome.ucsc.edu/cgi-bin/hgTracks?position=chr3R:26582890-26593210	"zfh1,CG11315,CG11314,"	"3607,-16030,-17057,"	 zfh1 	3607	185.2	736.1	1246.5	2.75	 // 	0.1486	6.7293	100.7305
1122	chr2L	13547880	13548210	13548030	694.9	Promoter	http://genome.ucsc.edu/cgi-bin/hgTracks?position=chr2L:13542880-13553210	"B4,kuz,CG16853,"	"0,2110,-4470,"	 B4 	259	183	909.4	1006.8	2.46	 // 	0.1818	5.5013	154.7749
1123	chr2R	10704570	10704880	10704730	752.6	Intergenic	http://genome.ucsc.edu/cgi-bin/hgTracks?position=chr2R:10699570-10709880	"CG10202,CG10200,kn,"	"634,-7292,-10164,"	 CG10202 	2762	618.7	781.1	874.7	0.5	 /- 	0.7073	1.4138	32.2972
1124	chr2L	7310260	7310570	7310400	740.2	Intronic	http://genome.ucsc.edu/cgi-bin/hgTracks?position=chr2L:7305260-7315570	"wg,Wnt6,Wnt4,"	"0,30036,-33232,"	 wg 	1311	185.2	818.8	1224.8	2.72	 // 	0.1512	6.612	66.509
1125	chrX	10477610	10477940	10477770	701.5	Intronic	http://genome.ucsc.edu/cgi-bin/hgTracks?position=chrX:10472610-10482940	"spri,Rab9D,Hmr,"	"0,5444,7181,"	 spri 	1286	872.1	819.3	428.5	-1.03	 -\ 	2.0354	0.4913	29.3476
1126	chrX	3033260	3033570	3033420	749.5	Intronic	http://genome.ucsc.edu/cgi-bin/hgTracks?position=chrX:3028260-3038570	"N,kirre,CG18508,"	"0,-6584,33060,"	 N 	4516	173.4	716.5	1370.7	2.98	 // 	0.1265	7.9054	124.1829
1127	chr3R	3939470	3939770	3939610	726.7	Intronic	http://genome.ucsc.edu/cgi-bin/hgTracks?position=chr3R:3934470-3944770	"puc,CG7900,CG7878,"	"0,-8805,8810,"	 puc 	8554	196.4	872.3	1114.4	2.5	 // 	0.1762	5.6754	82.0227
1128	chr2R	17591910	17592260	17592080	686.9	Promoter	http://genome.ucsc.edu/cgi-bin/hgTracks?position=chr2R:17586910-17597260	"HmgZ,CG30403,CG17922,"	"-87,4871,-7423,"	 HmgZ 	87	41.5	720.2	1308.9	4.98	 // 	0.0317	31.5443	783.762
1129	chr3R	16774820	16775130	16774990	729.6	Intronic	http://genome.ucsc.edu/cgi-bin/hgTracks?position=chr3R:16769820-16780130	"Atpalpha,CG31191,CG5630,"	"0,-3738,-20055,"	 Atpalpha 	555	620.2	705.9	865	0.48	 -/ 	0.717	1.3947	33.53
1130	chr2L	1158630	1158950	1158810	758.6	Promoter	http://genome.ucsc.edu/cgi-bin/hgTracks?position=chr2L:1153630-1163950	"Tango14,capt,CG5080,"	"0,-546,1479,"	 Tango14 	132	1144.8	687.9	455.9	-1.33	 \\ 	2.5108	0.3983	158.0237
1131	chr3L	5627140	5627450	5627300	716.8	Intronic	http://genome.ucsc.edu/cgi-bin/hgTracks?position=chr3L:5622140-5632450	"Blimp-1,lin-28,Sse,"	"0,20482,25493,"	 Blimp-1 	3218	573.5	685.8	891.3	0.64	 -/ 	0.6435	1.5541	185.6001
1132	chr2L	8146830	8147140	8146980	743.7	Intronic	http://genome.ucsc.edu/cgi-bin/hgTracks?position=chr2L:8141830-8152140	"CG8552,CG31606,CG31607,"	"0,649,1969,"	 CG31606 	649	295.6	825.1	1121.3	1.92	 // 	0.2637	3.7926	18.4663
1133	chr3L	20236360	20236660	20236520	790.9	CDS	http://genome.ucsc.edu/cgi-bin/hgTracks?position=chr3L:20231360-20241660	"CG6951,Clc,CG17233,"	"0,0,-1902,"	 Clc 	931	1277.4	701.1	394.2	-1.7	 \\ 	3.2409	0.3086	22.5606
1134	chr2R	19303560	19303940	19303740	682	CDS	http://genome.ucsc.edu/cgi-bin/hgTracks?position=chr2R:19298560-19308940	"CG9812,CG30411,CG9815,"	"0,0,5290,"	 CG30411 	273	1242.6	693.7	116.7	-3.41	 \\ 	10.6475	0.0939	13.0077
1135	chrX	17633060	17633370	17633200	789.9	Promoter	http://genome.ucsc.edu/cgi-bin/hgTracks?position=chrX:17628060-17638370	"CG42270,CG15816,CG8173,"	"0,106,-29509,"	 CG15816 	106	176.3	867	1332.9	2.92	 // 	0.1323	7.5584	160.9027
1136	chr3L	7982100	7982420	7982260	770.4	Intronic	http://genome.ucsc.edu/cgi-bin/hgTracks?position=chr3L:7977100-7987420	"nmo,CG8038,CG8209,"	"0,-10555,-11304,"	 nmo 	10112	314.9	858.5	1149.9	1.87	 // 	0.2739	3.6514	36.6096
1137	chrX	12150520	12150990	12150770	681.3	Intronic	http://genome.ucsc.edu/cgi-bin/hgTracks?position=chrX:12145520-12155990	"Ten-a,CG32655,CG1924,"	"0,-21008,-78130,"	 CG32655 	21008	414.2	726.6	911.3	1.14	 // 	0.4545	2.2002	38.5325
1138	chrX	18841080	18841380	18841240	773.1	Intronic	http://genome.ucsc.edu/cgi-bin/hgTracks?position=chrX:18836080-18846380	"CG32541,CG7378,CG7349,"	"0,-37910,-50624,"	 CG32541 	16849	160.8	805	1353.5	3.07	 // 	0.1188	8.418	90.3615
1139	chr3R	19089590	19089910	19089740	713.8	Intergenic	http://genome.ucsc.edu/cgi-bin/hgTracks?position=chr3R:19084590-19094910	"orb,CG13827,wda,"	"623,-3416,-5961,"	 orb 	3894	306	889.8	966.8	1.66	 // 	0.3165	3.1593	35.4057
1140	chr3R	20580210	20580520	20580350	742.8	Intronic	http://genome.ucsc.edu/cgi-bin/hgTracks?position=chr3R:20575210-20585520	"asp,tld,tok,"	"0,-1116,-5495,"	 asp 	726	511.3	712.8	1013.1	0.99	 // 	0.5046	1.9816	107.7515
1141	chr3R	17303750	17304050	17303910	757.8	Intergenic	http://genome.ucsc.edu/cgi-bin/hgTracks?position=chr3R:17298750-17309050	"CG7922,CG31179,C15,"	"4136,20891,22066,"	 CG7922 	4136	230.4	755.7	1292.3	2.49	 // 	0.1783	5.608	44.6935
1142	chr3R	258920	259260	259110	679.6	CDS	http://genome.ucsc.edu/cgi-bin/hgTracks?position=chr3R:253920-264260	"eIF3-S10,CG1074,CG9804,"	"0,604,2833,"	 eIF3-S10 	467	1076.6	679.9	296.9	-1.86	 \\ 	3.6261	0.2758	90.5899
1143	chr3L	14445930	14446220	14446050	1082.9	Intronic	http://genome.ucsc.edu/cgi-bin/hgTracks?position=chr3L:14440930-14451220	"bbg,CG3919,stwl,"	"0,-40214,-43027,"	 bbg 	4377	635.7	1092.8	1532	1.27	 // 	0.415	2.4098	183.9831
1144	chrX	8188100	8188420	8188280	873.2	Intronic	http://genome.ucsc.edu/cgi-bin/hgTracks?position=chrX:8183100-8193420	"nAcRalpha-7E,CG1636,CG15343,"	"0,-18827,-21040,"	 CG1636 	20831	1054.4	798.6	766.6	-0.46	 \- 	1.3755	0.727	14.6829
1145	chr2L	2037840	2038170	2038010	677.2	Promoter	http://genome.ucsc.edu/cgi-bin/hgTracks?position=chr2L:2032840-2043170	"Su(dx),CG42296,CG4238,"	"0,-763,-7473,"	 Su(dx) 	9	462.4	729.2	844.9	0.87	 // 	0.5472	1.8275	182.2764
1146	chr3R	10112100	10112400	10112250	756.8	UTR5	http://genome.ucsc.edu/cgi-bin/hgTracks?position=chr3R:10107100-10117400	"trx,CG12207,CG3259,"	"0,2543,15927,"	 trx 	373	349.7	904.6	1016	1.54	 // 	0.3442	2.9051	335.5784
1147	chr3R	12452630	12452940	12452800	770.2	Intronic	http://genome.ucsc.edu/cgi-bin/hgTracks?position=chr3R:12447630-12457940	"Fas1,CG14905,CG14893,"	"0,-2458,-4373,"	 Fas1 	1853	909.2	844.2	557.2	-0.71	 -\ 	1.6317	0.6129	18.1865
1148	chr3R	5995850	5996160	5996010	741.3	UTR5	http://genome.ucsc.edu/cgi-bin/hgTracks?position=chr3R:5990850-6001160	"Best1,CG12814,CG6254,"	"0,866,-8960,"	 Best1 	197	325.3	870.2	1051.5	1.69	 // 	0.3094	3.2325	114.8369
1149	chr3L	21453220	21453520	21453370	772.3	Intergenic	http://genome.ucsc.edu/cgi-bin/hgTracks?position=chr3L:21448220-21458520	"Syx7,croc,CG5656,"	"-12135,13764,-15456,"	 Syx7 	14449	252.7	882.4	1185.3	2.23	 // 	0.2132	4.6912	46.7504
1150	chr2R	5601970	5602290	5602140	703.3	Intronic	http://genome.ucsc.edu/cgi-bin/hgTracks?position=chr2R:5596970-5607290	"dap,CG42347,CG10459,"	"0,1840,-6096,"	 dap 	2313	316.4	726	1097.8	1.79	 // 	0.2882	3.4698	68.4596
1151	chr3L	10959800	10960120	10959950	670.6	Intergenic	http://genome.ucsc.edu/cgi-bin/hgTracks?position=chr3L:10954800-10965120	"CG14147,klu,CG34050,"	"5803,14875,-21750,"	 CG14147 	5803	646.1	837.3	553.2	-0.22	 /\ 	1.168	0.8562	69.0682
1152	chr3L	21591390	21591720	21591560	672.5	Promoter	http://genome.ucsc.edu/cgi-bin/hgTracks?position=chr3L:21586390-21596720	"AP-2,S1P,CG14574,"	"397,15332,-17108,"	 AP-2 	397	42.2	714.4	1260.8	4.9	 // 	0.0335	29.8531	186.9768
1153	chr3R	14816910	14817280	14817060	724.1	Intronic	http://genome.ucsc.edu/cgi-bin/hgTracks?position=chr3R:14811910-14822280	"gukh,snRNP-U1,dnk,"	"0,-7690,-8560,"	 gukh 	7314	232.7	823	1139.6	2.29	 // 	0.2042	4.8979	178.5132
1154	chr2L	17261700	17262010	17261870	732.3	Intergenic	http://genome.ucsc.edu/cgi-bin/hgTracks?position=chr2L:17256700-17267010	"beat-IIIc,CG15140,CG6380,"	"-1138,24542,29299,"	 beat-IIIc 	1138	458.7	867	871.3	0.93	 /- 	0.5264	1.8996	64.8435
1155	chr2R	4133790	4134100	4133940	675.5	Intergenic	http://genome.ucsc.edu/cgi-bin/hgTracks?position=chr2R:4128790-4139100	"pnut,CG14760,CG30369,"	"-6105,7820,12895,"	 CG14760 	7820	143.7	713.3	1176.2	3.03	 // 	0.1222	8.1823	111.1874
1156	chr3L	189540	189850	189700	686.1	CDS	http://genome.ucsc.edu/cgi-bin/hgTracks?position=chr3L:184540-194850	"rno,Mtch,CG34140,"	"0,-3383,-5278,"	 Mtch 	5066	969.9	780.6	321.5	-1.59	 -\ 	3.0168	0.3315	24.5978
1157	chr3R	12396080	12396380	12396220	671.6	Intergenic	http://genome.ucsc.edu/cgi-bin/hgTracks?position=chr3R:12391080-12401380	"CG14891,CG14903,Scp2,"	"1017,2728,4038,"	 CG14891 	1017	88.2	685.8	1240.8	3.81	 // 	0.0711	14.0723	423.4888
1158	chr2R	12183020	12183310	12183170	1029	CDS	http://genome.ucsc.edu/cgi-bin/hgTracks?position=chr2R:12178020-12188310	"Atg9,CG7747,CG30100,"	"0,-1539,-3410,"	 Atg9 	1264	1448.6	1101.2	554.9	-1.38	 \\ 	2.6105	0.3831	32.9238
1159	chrX	16702770	16703080	16702920	758.1	Intergenic	http://genome.ucsc.edu/cgi-bin/hgTracks?position=chrX:16697770-16708080	"ppk28,CG4829,CG13005,"	"-502,2812,-3607,"	 ppk28 	2581	762.4	734	778	0.03	 -- 	0.98	1.0204	27.4213
1160	chrX	8549110	8549440	8549290	729.4	Intergenic	http://genome.ucsc.edu/cgi-bin/hgTracks?position=chrX:8544110-8554440	"CG12772,CG11284,Ppt1,"	"21805,26324,33365,"	 CG12772 	21805	698	879.7	626.4	-0.16	 /\ 	1.1143	0.8975	29.1484
1161	chr2L	5362560	5362900	5362720	672	CDS	http://genome.ucsc.edu/cgi-bin/hgTracks?position=chr2L:5357560-5367900	"nompC,CG12512,CG14021,"	"0,-20371,-24667,"	 nompC 	16484	352	681	996.5	1.5	 // 	0.3532	2.8314	101.758
1162	chr2R	3190890	3191210	3191070	667.4	Intergenic	http://genome.ucsc.edu/cgi-bin/hgTracks?position=chr2R:3185890-3196210	"pwn,CG12164,Dscam,"	"-3163,7842,15988,"	 CG12164 	7842	1695.3	262.9	44	-5.26	 \- 	38.4868	0.026	7.9107
1163	chr3L	13897700	13898000	13897830	685	Intergenic	http://genome.ucsc.edu/cgi-bin/hgTracks?position=chr3L:13892700-13903000	"Rgl,CG34400,CG8833,"	"2160,-2669,21154,"	 CG34400 	2669	621.7	695.8	738	0.25	 -- 	0.8424	1.1871	53.7589
1164	chr3L	5616250	5616780	5616600	660.2	Intergenic	http://genome.ucsc.edu/cgi-bin/hgTracks?position=chr3L:5611250-5621780	"Blimp-1,Eaf6,mthl2,"	"7482,-15260,-16312,"	 Blimp-1 	7482	293.4	759.4	927.9	1.66	 // 	0.3162	3.1623	56.0162
1165	chr2R	12555820	12556130	12555950	658.9	Intergenic	http://genome.ucsc.edu/cgi-bin/hgTracks?position=chr2R:12550820-12561130	"Picot,CG34457,CG34458,"	"-767,1880,3606,"	 Picot 	767	769.1	843.1	373	-1.04	 -\ 	2.062	0.485	14.2493
1166	chrX	8725360	8725670	8725500	658.7	Intergenic	http://genome.ucsc.edu/cgi-bin/hgTracks?position=chrX:8720360-8730670	"CG32710,Lim1,CG12075,"	"-10794,-25692,32645,"	 CG32710 	12246	366	743	891.3	1.28	 // 	0.4107	2.435	114.3219
1167	chr2R	14325150	14325610	14325350	657.6	Intronic	http://genome.ucsc.edu/cgi-bin/hgTracks?position=chr2R:14320150-14330610	"CG30118,slim,CG12263,"	"0,3111,-7512,"	 CG30118 	2636	404.6	714.9	915.9	1.18	 // 	0.4417	2.2639	40.7203
1168	chr3L	12559570	12559890	12559740	656.4	Intronic	http://genome.ucsc.edu/cgi-bin/hgTracks?position=chr3L:12554570-12564890	"CG10632,ara,CG4069,"	"0,14033,-29330,"	 CG10632 	5882	173.4	744	1060	2.61	 // 	0.1636	6.1138	132.1461
1169	chr2L	222310	222650	222480	660.2	Intronic	http://genome.ucsc.edu/cgi-bin/hgTracks?position=chr2L:217310-227650	"kis,CG13693,CG11490,"	"0,10033,-11974,"	 kis 	534	72.6	740.9	1179	4.02	 // 	0.0616	16.237	365.0135
1170	chr2R	15953950	15954600	15954300	654.7	Intergenic	http://genome.ucsc.edu/cgi-bin/hgTracks?position=chr2R:15948950-15959600	"18w,CG16898,CG11041,"	"44715,-61808,79351,"	 18w 	44715	168.9	717	1094.9	2.7	 // 	0.1543	6.4813	90.1914
1171	chr3L	14636790	14637100	14636950	688	Intronic	http://genome.ucsc.edu/cgi-bin/hgTracks?position=chr3L:14631790-14642100	"dlp,RecQ5,CG9628,"	"0,-11777,-15676,"	 dlp 	11231	171.9	660.8	1238.5	2.85	 // 	0.1388	7.2048	153.9672
1172	chr3L	19552400	19552740	19552600	654.6	Intergenic	http://genome.ucsc.edu/cgi-bin/hgTracks?position=chr3L:19547400-19557740	"CG9300,CG32210,Shal,"	"-4728,-7216,8937,"	 CG9300 	7079	383.1	922.6	667	0.8	 /\ 	0.5743	1.7413	33.9936
1173	chr3R	4667680	4667980	4667820	709.7	Intronic	http://genome.ucsc.edu/cgi-bin/hgTracks?position=chr3R:4662680-4672980	"pyd,CG8379,CG9836,"	"0,-14813,-17925,"	 pyd 	4164	231.2	852.2	1058.3	2.19	 // 	0.2184	4.5779	94.7748
1174	chr3L	4409850	4410180	4410000	681.4	Intronic	http://genome.ucsc.edu/cgi-bin/hgTracks?position=chr3L:4404850-4415180	"CG11347,CG15019,Syx17,"	"0,-3941,-4831,"	 CG11347 	2856	495	669.9	884.4	0.84	 // 	0.5596	1.7868	46.6785
1175	chrX	11388950	11389320	11389150	653.6	Intronic	http://genome.ucsc.edu/cgi-bin/hgTracks?position=chrX:11383950-11394320	"CG32666,CG33235,Spase25,"	"0,-3594,-8848,"	 CG32666 	1948	271.2	642.3	1065.2	1.97	 // 	0.2546	3.9278	195.3599
1176	chr2L	7247400	7247730	7247590	653.3	Intergenic	http://genome.ucsc.edu/cgi-bin/hgTracks?position=chr2L:7242400-7252730	"CG13786,Ndae1,Wnt4,"	"3128,-7090,7869,"	 CG13786 	5182	445.3	774.3	762.6	0.78	 /- 	0.584	1.7124	50.9063
1177	chr3R	3941890	3942210	3942060	707.6	Intronic	http://genome.ucsc.edu/cgi-bin/hgTracks?position=chr3R:3936890-3947210	"puc,CG7878,CG9667,"	"0,6360,8948,"	 CG7878 	6360	469.8	830.4	823.8	0.81	 /- 	0.5703	1.7536	41.0492
1178	chr3L	788800	789100	788950	743.4	Intergenic	http://genome.ucsc.edu/cgi-bin/hgTracks?position=chr3L:783800-794100	"CG13898,emc,CG13900,"	"14476,-35445,37759,"	 CG13898 	15101	798.8	861.7	583.5	-0.45	 -\ 	1.3689	0.7305	7.3373
1179	chr2R	2403220	2403530	2403390	654.4	Intronic	http://genome.ucsc.edu/cgi-bin/hgTracks?position=chr2R:2398220-2408530	"jing,CG15233,CG15234,"	"0,84019,91104,"	 jing 	13627	60	707	1200.8	4.32	 // 	0.05	20.0069	140.4667
1180	chr3L	14635230	14635540	14635370	720.7	Intronic	http://genome.ucsc.edu/cgi-bin/hgTracks?position=chr3L:14630230-14640540	"dlp,RecQ5,CG9628,"	"0,-10197,-14096,"	 dlp 	9651	163.8	850	1150.4	2.81	 // 	0.1423	7.0254	113.4877
1181	chr3L	14972290	14972590	14972450	724.1	Intergenic	http://genome.ucsc.edu/cgi-bin/hgTracks?position=chr3L:14967290-14977590	"CG3349,Ocho,CG5114,"	"758,-3310,3497,"	 CG3349 	758	403.8	898.3	879.8	1.12	 /- 	0.459	2.1788	32.4976
1182	chr3R	27493800	27494660	27493970	650.4	Intergenic	http://genome.ucsc.edu/cgi-bin/hgTracks?position=chr3R:27488800-27499660	"CG1815,kek6,CG11550,"	"986,-6639,9978,"	 CG1815 	986	1552.3	351.9	52.6	-4.88	 \- 	29.4946	0.0339	9.3652
1183	chr3R	7586240	7586540	7586380	729.9	Intronic	http://genome.ucsc.edu/cgi-bin/hgTracks?position=chr3R:7581240-7591540	"Lk6,l(3)neo38,CG6923,"	"0,7954,-11194,"	 Lk6 	580	360.1	954.4	875.3	1.28	 /\ 	0.4114	2.4306	123.9884
1184	chr2R	11643990	11644470	11644170	649.8	Intronic	http://genome.ucsc.edu/cgi-bin/hgTracks?position=chr2R:11638990-11649470	"CG30089,Zasp,CG30321,"	"0,5899,36658,"	 Zasp 	19315	330.5	727.6	906.2	1.45	 // 	0.3647	2.742	77.5743
1185	chr2R	11735460	11735760	11735610	784.7	Promoter	http://genome.ucsc.edu/cgi-bin/hgTracks?position=chr2R:11730460-11740760	"tun,CG8249,CG12970,"	"500,-745,7855,"	 tun 	500	565.4	723.9	1084.1	0.94	 // 	0.5215	1.9175	72.0411
1186	chr2L	8274770	8275120	8274900	648.8	Intronic	http://genome.ucsc.edu/cgi-bin/hgTracks?position=chr2L:8269770-8280120	"Btk29A,CG8086,CG7870,"	"0,-17398,26444,"	 Btk29A 	613	300.8	716	941.6	1.65	 // 	0.3195	3.1301	80.889
1187	chr2R	17530500	17530990	17530740	648.3	Intergenic	http://genome.ucsc.edu/cgi-bin/hgTracks?position=chr2R:17525500-17535990	"CG10082,CG10321,CG30284,"	"2942,-4834,7589,"	 CG10082 	2942	702.4	761	537.2	-0.39	 -\ 	1.3076	0.7647	25.6877
1188	chr3R	7713850	7714180	7714000	647.6	Intronic	http://genome.ucsc.edu/cgi-bin/hgTracks?position=chr3R:7708850-7719180	"CG31368,mthl5,CG6971,"	"0,-1113,4030,"	 mthl5 	1113	254.9	778.5	920.5	1.85	 // 	0.2769	3.6112	113.8646
1189	chr3L	14327970	14328260	14328120	733.5	Intronic	http://genome.ucsc.edu/cgi-bin/hgTracks?position=chr3L:14322970-14333260	"fz,CG13482,CG13481,"	"0,-5275,33968,"	 CG13482 	5584	561.6	784.3	854.7	0.61	 /- 	0.6572	1.5217	23.8662
1190	chr2R	2473260	2473580	2473430	668.6	Intronic	http://genome.ucsc.edu/cgi-bin/hgTracks?position=chr2R:2468260-2478580	"jing,CG15233,CG15234,"	"0,13979,21064,"	 CG15233 	15053	203.8	829.9	985.1	2.27	 // 	0.2068	4.8345	98.4727
1191	chr2R	17251430	17251740	17251580	781.5	Intronic	http://genome.ucsc.edu/cgi-bin/hgTracks?position=chr2R:17246430-17256740	"cv-2,CG17974,CG9822,"	"0,-13231,-16224,"	 CG17974 	13231	378.6	979.3	990.8	1.39	 /- 	0.3821	2.6169	102.0769
1192	chr2R	8793740	8794070	8793890	644.5	Intergenic	http://genome.ucsc.edu/cgi-bin/hgTracks?position=chr2R:8788740-8799070	"vg,NAT1,CG13319,"	"-6990,9611,17518,"	 NAT1 	9611	883.2	770	326.7	-1.43	 -\ 	2.7039	0.3698	27.4615
1193	chr3L	7395720	7396020	7395870	714.2	CDS	http://genome.ucsc.edu/cgi-bin/hgTracks?position=chr3L:7390720-7401020	"CG8560,CG18417,CG8562,"	"0,-1096,-2858,"	 CG8560 	1411	1541.9	494.4	112.1	-3.78	 \\ 	13.7519	0.0727	14.7233
1194	chr3L	15796230	15796550	15796380	699.7	Intergenic	http://genome.ucsc.edu/cgi-bin/hgTracks?position=chr3L:15791230-15801550	"CG6244,CG13445,CG6151,"	"5137,6217,6832,"	 CG6244 	5137	294.2	718.1	1102.4	1.91	 // 	0.2668	3.7475	22.9504
1195	chr2L	18182200	18182510	18182350	646	CDS	http://genome.ucsc.edu/cgi-bin/hgTracks?position=chr2L:18177200-18187510	"CG42400,CG7180,CG7200,"	"0,0,-23674,"	 CG7180 	2280	1056.6	716	168.8	-2.65	 \\ 	6.261	0.1597	10.5083
1196	chr3R	6565420	6565720	6565570	712.4	Intronic	http://genome.ucsc.edu/cgi-bin/hgTracks?position=chr3R:6560420-6570720	"Takr86C,tomboy20,CG14691,"	"0,-3891,13481,"	 tomboy20 	3891	955.1	704.3	493.1	-0.95	 \\ 	1.9368	0.5163	13.9722
1197	chr3L	21442350	21442650	21442510	690.4	Intergenic	http://genome.ucsc.edu/cgi-bin/hgTracks?position=chr3L:21437350-21447650	"Syx7,CG5656,CG5664,"	"-1275,-4596,-8087,"	 Syx7 	3589	472	818.8	780.3	0.73	 /- 	0.6049	1.6532	89.5572
1198	chr3R	7819390	7819720	7819550	697.3	Intergenic	http://genome.ucsc.edu/cgi-bin/hgTracks?position=chr3R:7814390-7824720	"Tk,mfas,Ect3,"	"346,-513,5478,"	 mfas 	513	294.9	630.6	1174.5	1.99	 // 	0.2511	3.9825	59.9325
1199	chr2R	15584810	15585110	15584950	710.7	Promoter	http://genome.ucsc.edu/cgi-bin/hgTracks?position=chr2R:15579810-15590110	"Obp56a,Obp56b,Obp56c,"	"277,1396,2727,"	 Obp56a 	277	732.8	815.1	596.1	-0.3	 -\ 	1.2293	0.8134	7.7133
1200	chr2R	9449500	9449850	9449700	808	Intergenic	http://genome.ucsc.edu/cgi-bin/hgTracks?position=chr2R:9444500-9454850	"CG13334,CG13333,Roe1,"	"-2090,-4853,-6589,"	 CG13334 	3651	1026.2	674.6	751.7	-0.45	 \- 	1.3652	0.7325	462.8475
1201	chr3R	19530490	19530810	19530620	684.5	Promoter	http://genome.ucsc.edu/cgi-bin/hgTracks?position=chr3R:19525490-19535810	"CG31414,CG31413,CG31148,"	"0,-355,-2296,"	 CG31414 	95	357.9	640.2	1058.9	1.56	 // 	0.338	2.9588	163.1225
1202	chr2R	13688900	13689200	13689070	1402.4	Intergenic	http://genome.ucsc.edu/cgi-bin/hgTracks?position=chr2R:13683900-13694200	"grh,CG5036,CG5033,"	"1223,-3420,-9108,"	 grh 	1223	745.4	1492.9	1977.1	1.41	 // 	0.377	2.6523	530.0493
1203	chr3R	11480650	11480940	11480800	695.5	Intergenic	http://genome.ucsc.edu/cgi-bin/hgTracks?position=chr3R:11475650-11485940	"pxb,CG5302,CG31446,"	"11107,-15823,38010,"	 pxb 	11107	143	733.5	1209.9	3.08	 // 	0.1182	8.4607	63.2628
1204	chr3R	19077280	19077590	19077460	729.6	UTR5	http://genome.ucsc.edu/cgi-bin/hgTracks?position=chr3R:19072280-19082590	"EloA,CG4449,CG4467,"	"0,-261,-2837,"	 EloA 	195	781	720.2	690.5	-0.18	 -- 	1.131	0.8841	159.3475
1205	chrX	664290	664630	664490	639.8	Intronic	http://genome.ucsc.edu/cgi-bin/hgTracks?position=chrX:659290-669630	"fz3,RpL22,CG5273,"	"0,-5318,-8518,"	 fz3 	430	1419.7	452	64.1	-4.47	 \\ 	22.1577	0.0451	16.9677
1206	chr2L	7305510	7305830	7305680	685.2	Intergenic	http://genome.ucsc.edu/cgi-bin/hgTracks?position=chr2L:7300510-7310830	"wg,Wnt4,Wnt6,"	"1480,-28512,34756,"	 wg 	1480	193.4	792.3	1077.2	2.48	 // 	0.1795	5.5701	27.0566
1207	chr2L	5602420	5602730	5602560	686.3	Intergenic	http://genome.ucsc.edu/cgi-bin/hgTracks?position=chr2L:5597420-5607730	"CG14010,CG18266,CG7251,"	"269,-3924,-14146,"	 CG18266 	5728	477.2	855.9	744.3	0.64	 /\ 	0.6411	1.5597	19.4145
1208	chr4	776230	776570	776400	637.5	CDS	http://genome.ucsc.edu/cgi-bin/hgTracks?position=chr4:771230-781570	"bt,MED26,ey,"	"0,22679,-34613,"	 bt 	31343	1373.7	412.3	126.4	-3.44	 \\ 	10.8659	0.092	13.2829
1209	chr2R	17227940	17228240	17228100	644.5	CDS	http://genome.ucsc.edu/cgi-bin/hgTracks?position=chr2R:17222940-17233240	"dom,CG15666,CG9822,"	"0,1389,6279,"	 CG15666 	1389	523.9	799.2	615.5	0.23	 /\ 	0.851	1.175	52.4141
1210	chr2L	708180	708480	708340	724.7	Intronic	http://genome.ucsc.edu/cgi-bin/hgTracks?position=chr2L:703180-713480	"ds,Hsp60B,Eaat2,"	"0,20071,28871,"	 ds 	6628	377.1	662.4	1134.4	1.59	 // 	0.3325	3.0079	47.8505
1211	chr3L	9483650	9483970	9483790	649.4	CDS	http://genome.ucsc.edu/cgi-bin/hgTracks?position=chr3L:9478650-9488970	"CG32037,CG32036,pall,"	"0,-1556,-2923,"	 CG32037 	1504	1471.5	430.8	50.9	-4.85	 \\ 	28.9025	0.0346	20.0888
1212	chr3R	12568010	12568340	12568190	635.2	Intergenic	http://genome.ucsc.edu/cgi-bin/hgTracks?position=chr3R:12563010-12573340	"Ubx,CG31275,Glut3,"	"-7842,8263,45842,"	 Ubx 	7842	174.9	810.3	923.9	2.4	 // 	0.1893	5.2834	80.5649
1213	chrX	14523990	14524320	14524160	634.7	Intronic	http://genome.ucsc.edu/cgi-bin/hgTracks?position=chrX:14518990-14529320	"NetA,CG9413,nmdyn-D6,"	"0,-27547,-45470,"	 NetA 	23704	306	809.8	818.6	1.42	 /- 	0.3738	2.6751	60.7822
1214	chr3R	586870	587170	587030	763.1	Intronic	http://genome.ucsc.edu/cgi-bin/hgTracks?position=chr3R:581870-592170	"CG31530,CG14654,tacc,"	"0,6601,-12253,"	 CG14654 	6937	452.7	912.6	926.2	1.03	 /- 	0.4888	2.0458	44.5723
1215	chr2L	867600	868200	868030	687.2	Promoter	http://genome.ucsc.edu/cgi-bin/hgTracks?position=chr2L:862600-873200	"aru,dbe,PNUTS,"	"0,644,2433,"	 aru 	17	184.5	731.9	1145.3	2.63	 // 	0.1611	6.2075	124.0605
1216	chr3R	1472900	1473200	1473040	681	UTR5	http://genome.ucsc.edu/cgi-bin/hgTracks?position=chr3R:1467900-1478200	"MTA1-like,sec23,CG2185,"	"0,1746,5514,"	 MTA1-like 	592	1181.8	666.1	205.9	-2.52	 \\ 	5.7386	0.1743	41.2782
1217	chrX	4347990	4348320	4348160	632.3	Intronic	http://genome.ucsc.edu/cgi-bin/hgTracks?position=chrX:4342990-4353320	"bi,CG12685,CG32773,"	"0,61486,-65876,"	 bi 	41272	354.2	763.7	785.5	1.15	 /- 	0.4509	2.2177	77.9562
1218	chrX	2879410	2879700	2879550	689.7	Intergenic	http://genome.ucsc.edu/cgi-bin/hgTracks?position=chrX:2874410-2884700	"rst,CG3603,CG17959,"	"-11685,-36567,-37966,"	 rst 	11685	581.7	587.2	927.3	0.67	 -/ 	0.6272	1.5943	100.6842
1219	chr2L	3611870	3612200	3612020	634	Intergenic	http://genome.ucsc.edu/cgi-bin/hgTracks?position=chr2L:3606870-3617200	"odd,Dot,CG15418,"	"-5272,7170,9069,"	 odd 	5272	540.9	743	628.1	0.22	 /\ 	0.8611	1.1613	12.1291
1220	chr3R	20692910	20693220	20693070	807.9	Intergenic	http://genome.ucsc.edu/cgi-bin/hgTracks?position=chr3R:20687910-20698220	"Ela,CycB3,CG13641,"	"-645,1004,-2568,"	 Ela 	1998	227.5	794.9	1404.4	2.63	 // 	0.162	6.174	674.632
1221	chr3R	24128530	24128870	24128680	628.2	Intergenic	http://genome.ucsc.edu/cgi-bin/hgTracks?position=chr3R:24123530-24133870	"CG12516,CG17856,Mst98Cb,"	"706,-8489,-9091,"	 CG12516 	1582	1531.6	309.5	46.3	-5.04	 \- 	33.0523	0.0303	5.0302
1222	chr3L	18221740	18222060	18221900	693.2	Intergenic	http://genome.ucsc.edu/cgi-bin/hgTracks?position=chr3L:18216740-18227060	"CheA75a,CG7320,W,"	"23287,-25234,-43163,"	 CheA75a 	23287	146.7	755.7	1182.5	3.01	 // 	0.1241	8.0599	142.1496
1223	chr3R	2917100	2917450	2917300	665.6	Intergenic	http://genome.ucsc.edu/cgi-bin/hgTracks?position=chr3R:2912100-2922450	"CG14612,alphaTub84B,Alh,"	"2545,-2718,3021,"	 CG14612 	2545	889.2	769.5	364.4	-1.29	 -\ 	2.44	0.4098	15.602
1224	chr2L	14046680	14046980	14046830	733.2	Intergenic	http://genome.ucsc.edu/cgi-bin/hgTracks?position=chr2L:14041680-14051980	"nimC4,CG31771,nAcRalpha-34E,"	"753,-3666,14490,"	 nimC4 	753	535	752.5	913	0.77	 // 	0.5859	1.7067	19.8386
1225	chr3L	10289690	10289980	10289840	694.6	Intronic	http://genome.ucsc.edu/cgi-bin/hgTracks?position=chr3L:10284690-10294980	"CG6559,Or67d,can,"	"0,-22116,-29629,"	 CG6559 	15973	369.7	873.4	846.7	1.2	 /- 	0.4367	2.2899	17.4809
1226	chr3R	10645230	10645540	10645390	637.6	CDS	http://genome.ucsc.edu/cgi-bin/hgTracks?position=chr3R:10640230-10650540	"btsz,CG14857,CG14856,"	"0,-15323,-18503,"	 btsz 	1275	151.2	717.6	1045.2	2.79	 // 	0.1446	6.9145	512.662
1227	chr3R	17406380	17406690	17406530	717.9	Intronic	http://genome.ucsc.edu/cgi-bin/hgTracks?position=chr3R:17401380-17411690	"InR,CG15498,slou,"	"0,-11659,-23526,"	 InR 	9383	230.4	810.8	1115.5	2.27	 // 	0.2066	4.8409	20.1884
1228	chr2L	15426790	15427080	15426940	651.5	Intergenic	http://genome.ucsc.edu/cgi-bin/hgTracks?position=chr2L:15421790-15432080	"wor,CG4161,CG18482,"	"-1355,6421,-20713,"	 wor 	1355	1341.1	513.5	109.8	-3.61	 \\ 	12.2102	0.0819	9.4215
1229	chr2L	17748900	17749230	17749070	637.1	Intergenic	http://genome.ucsc.edu/cgi-bin/hgTracks?position=chr2L:17743900-17754230	"CadN,CadN2,CG15147,"	"-9549,39234,-122725,"	 CadN 	9549	315.6	656.6	948.5	1.59	 // 	0.3328	3.0049	86.668
1230	chr3L	14617940	14618250	14618080	688.4	Intronic	http://genome.ucsc.edu/cgi-bin/hgTracks?position=chr3L:14612940-14623250	"CG9628,shd,RecQ5,"	"0,-3135,3188,"	 CG9628 	2169	477.9	670.4	922.7	0.95	 // 	0.5179	1.9308	40.2449
1231	chr2L	12459810	12460400	12459990	626.4	Intronic	http://genome.ucsc.edu/cgi-bin/hgTracks?position=chr2L:12454810-12465400	"bun,CG17024,CG5418,"	"0,-5039,-6760,"	 bun 	1247	288.2	687.9	908.4	1.66	 // 	0.3173	3.1518	151.3108
1232	chr3R	2937000	2937320	2937170	625.6	Intronic	http://genome.ucsc.edu/cgi-bin/hgTracks?position=chr3R:2932000-2942320	"Alh,Mlp84B,CG10098,"	"0,2602,13101,"	 Alh 	3031	131.2	808.2	950.8	2.86	 // 	0.1379	7.2495	154.6103
1233	chr3L	15840200	15840510	15840350	653.9	Intergenic	http://genome.ucsc.edu/cgi-bin/hgTracks?position=chr3L:15835200-15845510	"CG32150,pHCl,CG12486,"	"-3192,4501,8431,"	 CG32150 	3192	1016.6	675.7	290.6	-1.81	 \\ 	3.4981	0.2859	36.2164
1234	chr3L	17964520	17964820	17964680	720.9	Promoter	http://genome.ucsc.edu/cgi-bin/hgTracks?position=chr3L:17959520-17969820	"Eip75B,CG32193,CG5290,"	"0,-5900,-59023,"	 Eip75B 	141	1175.9	640.2	354.7	-1.73	 \\ 	3.3154	0.3016	7.7362
1235	chr2R	10642980	10643550	10643390	624.6	UTR5	http://genome.ucsc.edu/cgi-bin/hgTracks?position=chr2R:10637980-10648550	"CG10151,CG12859,CG10153,"	"0,635,1175,"	 CG10151 	313	572.8	752.5	572.6	0	 /\ 	1.0002	0.9998	32.8028
1236	chr3R	26607460	26608030	26607630	624.4	Intronic	http://genome.ucsc.edu/cgi-bin/hgTracks?position=chr3R:26602460-26613030	"zfh1,wts,dj-1beta,"	"0,7748,25217,"	 zfh1 	1349	240.1	765.2	874.7	1.86	 // 	0.2745	3.6435	158.9329
1237	chr2L	13886970	13887270	13887120	719.1	Intronic	http://genome.ucsc.edu/cgi-bin/hgTracks?position=chr2L:13881970-13892270	"cenG1A,Smg5,Ance,"	"0,12232,18524,"	 cenG1A 	7103	257.9	832	1068.6	2.05	 // 	0.2413	4.1443	28.1969
1238	chr2R	3487100	3487410	3487260	685.4	Intronic	http://genome.ucsc.edu/cgi-bin/hgTracks?position=chr2R:3482100-3492410	"CG1358,scra,CG1360,"	"0,-4501,-9649,"	 scra 	9637	560.2	673	823.8	0.56	 // 	0.68	1.4706	21.5137
1239	chr2L	17266810	17267120	17266950	650.8	Intergenic	http://genome.ucsc.edu/cgi-bin/hgTracks?position=chr2L:17261810-17272120	"beat-IIIc,CG15140,CG6380,"	"-6218,19462,24219,"	 beat-IIIc 	6218	243.8	851.1	892.4	1.87	 /- 	0.2732	3.6608	77.7325
1240	chr3L	23223470	23224180	23223920	622.1	Intronic	http://genome.ucsc.edu/cgi-bin/hgTracks?position=chr3L:23218470-23229180	"nAcRalpha-80B,CG34031,CG32350,"	"0,-45129,-80331,"	 nAcRalpha-80B 	19904	798	672	459.9	-0.79	 -\ 	1.735	0.5764	27.7677
1241	chr3R	5400340	5400640	5400490	729.8	UTR3	http://genome.ucsc.edu/cgi-bin/hgTracks?position=chr3R:5395340-5405640	"Kap-alpha3,CG9399,CG9396,"	"0,-782,-3145,"	 CG9399 	782	268.2	827.3	1096.7	2.03	 // 	0.2446	4.0885	61.7553
1242	chr2R	11787320	11787630	11787460	677.2	Intronic	http://genome.ucsc.edu/cgi-bin/hgTracks?position=chr2R:11782320-11792630	"sli,CG33463,CG8291,"	"0,-3528,23084,"	 CG33463 	3528	491.3	932.2	619.6	0.33	 /\ 	0.7929	1.2612	46.5564
1243	chr3L	1447790	1448110	1447940	700.2	Intergenic	http://genome.ucsc.edu/cgi-bin/hgTracks?position=chr3L:1442790-1453110	"SA-2,rho,Ptp61F,"	"-10297,15851,-22961,"	 SA-2 	10297	626.1	672.5	802.6	0.36	 -/ 	0.7801	1.2819	24.8006
1244	chr3R	26442350	26442640	26442480	951.8	Intergenic	http://genome.ucsc.edu/cgi-bin/hgTracks?position=chr3R:26437350-26447640	"CG31016,CG2267,PH4alphaNE3,"	"-8608,10481,-10614,"	 CG31016 	10564	1421.2	1086.9	347.8	-2.03	 \\ 	4.0859	0.2447	15.5652
1245	chr2L	20761040	20761340	20761180	712.8	Intronic	http://genome.ucsc.edu/cgi-bin/hgTracks?position=chr2L:20756040-20766340	"dia,CG9323,CG9320,"	"0,-3189,-6523,"	 dia 	2815	281.6	766.3	1094.9	1.96	 // 	0.2572	3.8888	36.9146
1246	chr3L	8308010	8308320	8308150	670.6	Intronic	http://genome.ucsc.edu/cgi-bin/hgTracks?position=chr3L:8303010-8313320	"CG7185,CG13670,CG7188,"	"0,5712,-6088,"	 CG7185 	437	332	851.6	836.9	1.33	 /- 	0.3966	2.5213	271.6347
1247	chr3L	15588480	15588810	15588630	633.2	Intronic	http://genome.ucsc.edu/cgi-bin/hgTracks?position=chr3L:15583480-15593810	"RhoGAP71E,CG7656,CG12304,"	"0,-7364,-10183,"	 RhoGAP71E 	6651	83	640.2	1181.3	3.83	 // 	0.0702	14.2349	36.9451
1248	chr3R	17273530	17273830	17273680	638.6	Intergenic	http://genome.ucsc.edu/cgi-bin/hgTracks?position=chr3R:17268530-17278830	"lbe,lbl,CG7922,"	"-1638,-13835,34366,"	 lbe 	1638	521.6	703.2	692.8	0.41	 /- 	0.753	1.3281	56.2918
1249	chr2R	3477810	3478120	3477970	690	Intronic	http://genome.ucsc.edu/cgi-bin/hgTracks?position=chr2R:3472810-3483120	"scra,CG1360,blow,"	"0,-359,-3389,"	 scra 	347	200.8	752.5	1127	2.49	 // 	0.1782	5.6124	347.7148
1250	chr3L	13340440	13340760	13340610	651.6	Intergenic	http://genome.ucsc.edu/cgi-bin/hgTracks?position=chr3L:13335440-13345760	"CG17687,Nplp2,CG14113,"	"1715,9022,-17805,"	 CG17687 	1715	270.5	718.6	965.7	1.84	 // 	0.2801	3.5705	48.2061
1251	chr3R	10598640	10598970	10598830	619.4	Intronic	http://genome.ucsc.edu/cgi-bin/hgTracks?position=chr3R:10593640-10603970	"CG3563,CG7362,CG33330,"	"0,-10072,21267,"	 CG7362 	10072	469.8	680.5	709.4	0.59	 /- 	0.6622	1.51	12.8675
1252	chr3L	19236280	19236580	19236430	698.6	Intergenic	http://genome.ucsc.edu/cgi-bin/hgTracks?position=chr3L:19231280-19241580	"CG33647,fz2,mRpL21,"	"-6273,-8239,10903,"	 CG33647 	6971	837.3	849.5	426.8	-0.97	 -\ 	1.9619	0.5097	13.5346
1253	chr2R	18569230	18569540	18569380	670.2	Intergenic	http://genome.ucsc.edu/cgi-bin/hgTracks?position=chr2R:18564230-18574540	"ppa,CG12190,robo,"	"3649,-8663,10648,"	 ppa 	7098	330.5	877.6	828.9	1.33	 /- 	0.3987	2.5083	106.479
1254	chr2R	11100460	11100780	11100640	611.9	CDS	http://genome.ucsc.edu/cgi-bin/hgTracks?position=chr2R:11095460-11105780	"CG8092,CG8093,CG11808,"	"0,1196,3073,"	 CG8092 	497	1024.7	625.9	188.8	-2.44	 \\ 	5.4282	0.1842	27.402
1255	chr2L	14508940	14509250	14509080	618.1	Intergenic	http://genome.ucsc.edu/cgi-bin/hgTracks?position=chr2L:14503940-14514250	"noc,CG33648,CG4218,"	"-15061,15845,38439,"	 CG33648 	15845	380.1	702.2	796.3	1.07	 // 	0.4773	2.095	71.6956
1256	chr3R	12352160	12352480	12352340	609.7	Intergenic	http://genome.ucsc.edu/cgi-bin/hgTracks?position=chr3R:12347160-12357480	"decay,Gr89a,Cad89D,"	"-24946,-27659,-31199,"	 decay 	24946	332	717.6	779.7	1.23	 /- 	0.4257	2.3489	116.4887
1257	chrX	16304890	16305180	16305040	664.8	CDS	http://genome.ucsc.edu/cgi-bin/hgTracks?position=chrX:16299890-16310180	"CG4301,Traf-like,Anxb11,"	"0,4061,6228,"	 CG4301 	1930	1329.3	558	108.7	-3.61	 \\ 	12.2297	0.0818	13.6315
1258	chr2L	3769510	3769830	3769680	701.5	Intergenic	http://genome.ucsc.edu/cgi-bin/hgTracks?position=chr2L:3764510-3774830	"CG31772,bowl,CG31959,"	"-1489,2025,-10468,"	 bowl 	2025	529	791.7	789.5	0.58	 /- 	0.6701	1.4922	20.6978
1259	chrX	2302720	2303110	2302910	609.5	Intergenic	http://genome.ucsc.edu/cgi-bin/hgTracks?position=chrX:2297720-2308110	"CG12496,CG32797,gt,"	"479,16219,18229,"	 CG12496 	2022	177.8	596.7	1063.5	2.58	 // 	0.1672	5.9803	199.1703
1260	chr2L	4902380	4902680	4902530	700.5	CDS	http://genome.ucsc.edu/cgi-bin/hgTracks?position=chr2L:4897380-4907680	"CG3036,CG2837,hoe1,"	"0,1537,6214,"	 CG2837 	4186	509.8	694.8	905.6	0.83	 // 	0.5629	1.7764	63.7187
1261	chr3L	4159350	4159650	4159510	695	Intronic	http://genome.ucsc.edu/cgi-bin/hgTracks?position=chr3L:4154350-4164650	"nab,mas,CG1299,"	"0,2143,-7033,"	 nab 	1399	177.8	713.8	1203.6	2.76	 // 	0.1477	6.7684	40.3352
1262	chr2L	9567670	9568000	9567850	617.8	Intergenic	http://genome.ucsc.edu/cgi-bin/hgTracks?position=chr2L:9562670-9573000	"CG3838,jp,CG4389,"	"1041,-1100,5712,"	 CG3838 	1041	269.7	639.1	952.5	1.82	 // 	0.2832	3.5316	51.775
1263	chr3R	16117670	16118190	16117830	612.9	Intergenic	http://genome.ucsc.edu/cgi-bin/hgTracks?position=chr3R:16112670-16123190	"CG5060,cic,CG4367,"	"-990,1156,11969,"	 cic 	1156	246	744.6	874.1	1.83	 // 	0.2814	3.5534	362.5989
1264	chr3L	5318850	5319150	5319000	696.8	Intergenic	http://genome.ucsc.edu/cgi-bin/hgTracks?position=chr3L:5313850-5324150	"lama,Klp64D,CG4769,"	"17714,31320,34289,"	 lama 	25579	1239.6	629.6	246	-2.33	 \\ 	5.0393	0.1984	7.9226
1265	chr3R	22712460	22713090	22712630	607.6	Intronic	http://genome.ucsc.edu/cgi-bin/hgTracks?position=chr3R:22707460-22718090	"T48,ro,CG5500,"	"0,-5737,-6449,"	 T48 	5175	237.1	513	1077.8	2.18	 // 	0.22	4.5455	249.7363
1266	chr3L	14830050	14830360	14830200	660.6	Intronic	http://genome.ucsc.edu/cgi-bin/hgTracks?position=chr3L:14825050-14835360	"CG17839,gnu,NHP2,"	"0,-33743,-34911,"	 CG17839 	31849	1431.5	456.3	102.4	-3.8	 \\ 	13.9798	0.0715	7.2895
1267	chr2L	21099130	21099450	21099270	622.3	CDS	http://genome.ucsc.edu/cgi-bin/hgTracks?position=chr2L:21094130-21104450	"CG12050,CG34136,CG9257,"	"0,-338,3468,"	 CG34136 	2349	540.9	697.4	628.7	0.22	 /- 	0.8603	1.1623	27.5141
1268	chr3L	10853170	10853610	10853440	633.7	Intronic	http://genome.ucsc.edu/cgi-bin/hgTracks?position=chr3L:10848170-10858610	"tna,CG6418,CG14149,"	"0,15923,18753,"	 tna 	2449	285.3	614.2	1086.9	1.93	 // 	0.2625	3.8102	262.1029
1269	chr2R	11580960	11581280	11581100	636.3	CDS	http://genome.ucsc.edu/cgi-bin/hgTracks?position=chr2R:11575960-11586280	"CG30087,CG33460,CG30088,"	"0,517,-1332,"	 CG33460 	517	1023.3	666.1	226	-2.18	 \\ 	4.5284	0.2208	13.7445
1270	chr3R	9737230	9737570	9737360	605.9	Intergenic	http://genome.ucsc.edu/cgi-bin/hgTracks?position=chr3R:9732230-9742570	"ems,Art9,Art6,"	"-7014,29912,33060,"	 ems 	9780	638	605.2	614.4	-0.05	 -- 	1.0384	0.9631	43.8083
1271	chr3R	1036960	1037510	1037330	655.6	Intronic	http://genome.ucsc.edu/cgi-bin/hgTracks?position=chr3R:1031960-1042510	"cno,CG12161,CG1116,"	"0,6136,8059,"	 cno 	5817	258.6	836.3	874.1	1.76	 /- 	0.2958	3.3803	51.4169
1272	chr2L	2453490	2453790	2453630	684.3	Intronic	http://genome.ucsc.edu/cgi-bin/hgTracks?position=chr2L:2448490-2458790	"dpp,CG9886,CG34447,"	"0,-30715,-33620,"	 dpp 	1108	406.8	721.3	940.5	1.21	 // 	0.4325	2.312	19.8377
1273	chr2L	21190890	21191200	21191050	671.3	Intronic	http://genome.ucsc.edu/cgi-bin/hgTracks?position=chr2L:21185890-21196200	"Ret,CG31624,Mcm10,"	"0,8256,-8257,"	 Ret 	4452	624.6	631.2	769.4	0.3	 -/ 	0.8118	1.2318	22.0032
1274	chr2R	17599740	17600030	17599880	647.6	Intergenic	http://genome.ucsc.edu/cgi-bin/hgTracks?position=chr2R:17594740-17605030	"CG30403,HmgD,Tango11,"	"-766,955,4399,"	 CG30403 	766	67.4	637.5	1238.5	4.2	 // 	0.0544	18.3683	168.6434
1275	chr2R	2490630	2490930	2490790	656.7	Intronic	http://genome.ucsc.edu/cgi-bin/hgTracks?position=chr2R:2485630-2495930	"jing,CG15233,CG15234,"	"0,-2307,3704,"	 CG15233 	2307	231.2	718.6	1028.6	2.15	 // 	0.2248	4.4493	74.0036
1276	chr3LHet	206990	207310	207160	609.7	Promoter	http://genome.ucsc.edu/cgi-bin/hgTracks?position=chr3LHet:201990-212310	"CG41346,scro,CG40000,"	"-138,332,37941,"	 scro 	332	373.4	700.6	763.7	1.03	 /- 	0.489	2.045	178.8862
1277	chr2L	20798310	20798610	20798470	730.9	UTR5	http://genome.ucsc.edu/cgi-bin/hgTracks?position=chr2L:20793310-20803610	"CG9328,vari,Pomp,"	"0,-1430,-9370,"	 CG9328 	740	231.9	801.3	1159.6	2.32	 // 	0.2	4.9999	114.9521
1278	chr2L	18369520	18369840	18369690	601	Intronic	http://genome.ucsc.edu/cgi-bin/hgTracks?position=chr2L:18364520-18374840	"Fas3,CG34171,Acp36DE,"	"0,8935,-10664,"	 CG34171 	8935	538.7	573.4	699.1	0.38	 -/ 	0.7706	1.2977	37.0408
1279	chr3R	12544540	12544840	12544680	608.9	Intronic	http://genome.ucsc.edu/cgi-bin/hgTracks?position=chr3R:12539540-12549840	"Ubx,CG31275,CG31498,"	"0,31773,-53220,"	 Ubx 	15668	246	696.4	886.7	1.85	 // 	0.2774	3.6045	83.7388
1280	chr2R	1923830	1924140	1923990	664.7	Intergenic	http://genome.ucsc.edu/cgi-bin/hgTracks?position=chr2R:1918830-1929140	"CG14591,SCAP,CG7861,"	"72,-979,6169,"	 SCAP 	979	655	728.2	611	-0.1	 -- 	1.0721	0.9328	125.6449
1281	chr2R	17590210	17590870	17590700	598.4	Promoter	http://genome.ucsc.edu/cgi-bin/hgTracks?position=chr2R:17585210-17595870	"HmgZ,CG17922,CG30403,"	"0,-6043,6251,"	 HmgZ 	287	46.7	637	1124.1	4.59	 // 	0.0415	24.081	784.9602
1282	chr3R	8209960	8210270	8210130	639.6	Promoter	http://genome.ucsc.edu/cgi-bin/hgTracks?position=chr3R:8204960-8215270	"CG17639,CG10035,CG34402,"	"0,-1718,1840,"	 CG17639 	62	485.3	836.3	610.4	0.33	 /\ 	0.7951	1.2577	35.6275
1283	chrX	17545960	17546250	17546100	617.4	Intronic	http://genome.ucsc.edu/cgi-bin/hgTracks?position=chrX:17540960-17551250	"RhoGAPp190,CG8211,beta-Spec,"	"0,700,5353,"	 RhoGAPp190 	439	145.2	693.2	1019.4	2.81	 // 	0.1425	7.0195	247.7809
1284	chr3R	12628650	12628950	12628780	653.7	Intergenic	http://genome.ucsc.edu/cgi-bin/hgTracks?position=chr3R:12623650-12633950	"abd-A,Glut3,CG31275,"	"4568,-13035,-51669,"	 Glut3 	14748	163.8	730.8	1070.3	2.71	 // 	0.153	6.5363	40.8023
1285	chr2L	22046080	22046390	22046220	637.8	Intergenic	http://genome.ucsc.edu/cgi-bin/hgTracks?position=chr2L:22041080-22051390	"CG31601,CG41434,CG34173,"	"-3186,-7250,7662,"	 CG31601 	3186	515.7	784.9	648.2	0.33	 /\ 	0.7957	1.2568	24.6125
1286	chrX	18589380	18589710	18589550	596.9	Intergenic	http://genome.ucsc.edu/cgi-bin/hgTracks?position=chrX:18584380-18594710	"Cyp18a1,phm,CCKLR-17D1,"	"-2772,-7293,11976,"	 Cyp18a1 	2772	226	686.8	902.2	2	 // 	0.2505	3.9919	203.6238
1287	chr3L	7129430	7129730	7129580	622.1	Intronic	http://genome.ucsc.edu/cgi-bin/hgTracks?position=chr3L:7124430-7134730	"melt,Dbi,CG8628,"	"0,-3013,-4987,"	 melt 	1963	326.8	622.2	923.3	1.5	 // 	0.3539	2.8256	18.7053
1288	chr3L	21432770	21433060	21432920	625.5	CDS	http://genome.ucsc.edu/cgi-bin/hgTracks?position=chr3L:21427770-21438060	"CG5664,Aef1,CG5656,"	"0,-1947,2402,"	 CG5664 	1503	720.2	739.8	421.6	-0.77	 -\ 	1.7082	0.5854	26.1516
1289	chr3L	5967590	5967880	5967730	666.2	Intronic	http://genome.ucsc.edu/cgi-bin/hgTracks?position=chr3L:5962590-5972880	"CG10479,CG32406,CG33993,"	"0,22583,-23975,"	 CG10479 	1375	274.9	728.2	1005.1	1.87	 // 	0.2735	3.6564	62.843
1290	chr2R	20401330	20401640	20401500	656.9	Intronic	http://genome.ucsc.edu/cgi-bin/hgTracks?position=chr2R:20396330-20406640	"CG4589,CG13581,CG4612,"	"0,-6264,9706,"	 CG4589 	1238	191.2	697.4	1083.5	2.5	 // 	0.1764	5.6678	104.7061
1291	chr2L	18894780	18895070	18894940	715.2	Intergenic	http://genome.ucsc.edu/cgi-bin/hgTracks?position=chr2L:18889780-18900070	"tup,ssp3,CG10602,"	"-13684,21584,-35728,"	 tup 	13684	601.7	807.1	751.1	0.32	 /- 	0.801	1.2484	98.0387
1292	chrX	489690	489990	489850	637	Intronic	http://genome.ucsc.edu/cgi-bin/hgTracks?position=chrX:484690-494990	"vnd,CG13366,Appl,"	"0,14728,-17678,"	 vnd 	4776	433.5	584.5	893	1.04	 // 	0.4854	2.0602	56.5498
1293	chr2L	12434390	12434690	12434530	659.8	Promoter	http://genome.ucsc.edu/cgi-bin/hgTracks?position=chr2L:12429390-12439690	"SC35,Elf,CG5435,"	"0,0,-3637,"	 Elf 	99	609.1	685.8	705.4	0.21	 -- 	0.8635	1.1581	475.5115
1294	chr3R	2177460	2177760	2177600	656.1	Intronic	http://genome.ucsc.edu/cgi-bin/hgTracks?position=chr3R:2172460-2182760	"Pak,Hr83,CG18048,"	"0,-1366,-4360,"	 Pak 	973	229	739.3	1000	2.13	 // 	0.229	4.3675	103.4818
1295	chr2L	9182370	9182660	9182520	687.3	Intronic	http://genome.ucsc.edu/cgi-bin/hgTracks?position=chr2L:9177370-9187660	"tai,CG9586,CG13108,"	"0,-16075,-17095,"	 tai 	15719	1147.7	604.1	310.1	-1.89	 \\ 	3.7017	0.2701	9.8107
1296	chr3R	18500370	18500680	18500530	636.1	CDS	http://genome.ucsc.edu/cgi-bin/hgTracks?position=chr3R:18495370-18505680	"CG6954,CG17623,Gclm,"	"0,-9421,10197,"	 CG6954 	640	286	772.1	852.4	1.58	 // 	0.3355	2.9802	110.4146
1297	chr2L	7633020	7633320	7633180	671	Intergenic	http://genome.ucsc.edu/cgi-bin/hgTracks?position=chr2L:7628020-7638320	"CG13792,Slob,CG6739,"	"10346,13854,-16652,"	 CG13792 	12817	246.7	654.5	1123.5	2.19	 // 	0.2196	4.5536	45.3223
1298	chrX	6771840	6772170	6772030	589.5	Promoter	http://genome.ucsc.edu/cgi-bin/hgTracks?position=chrX:6766840-6777170	"CG33691,CG14434,CG4558,"	"0,-25359,-26113,"	 CG33691 	250	161.5	649.7	974.8	2.59	 // 	0.1657	6.0348	150.4138
1299	chr3L	20689610	20689920	20689780	707.2	Intergenic	http://genome.ucsc.edu/cgi-bin/hgTracks?position=chr3L:20684610-20694920	"kni,CG34260,CG13253,"	"-1317,12724,16153,"	 kni 	1317	1147.7	587.2	386.7	-1.57	 \- 	2.9679	0.3369	15.0298
1300	chr2L	3615030	3615650	3615230	641.2	Intergenic	http://genome.ucsc.edu/cgi-bin/hgTracks?position=chr2L:3610030-3620650	"Dot,CG15418,for,"	"3960,5859,6843,"	 Dot 	3960	190.4	706.4	1049.7	2.46	 // 	0.1814	5.5126	134.959
1301	chr3R	11994160	11994460	11994300	654	CDS	http://genome.ucsc.edu/cgi-bin/hgTracks?position=chr3R:11989160-11999460	"CG6006,CG8925,CG8927,"	"0,3430,12441,"	 CG8925 	3430	830.6	873.4	258	-1.69	 -\ 	3.2194	0.3106	6.0679
1302	chr3R	3262800	3263100	3262950	655	Intergenic	http://genome.ucsc.edu/cgi-bin/hgTracks?position=chr3R:3257800-3268100	"CG14598,wa-cup,CG34023,"	"2537,-14216,-16530,"	 CG14598 	2537	1310	514.1	149.9	-3.13	 \\ 	8.7403	0.1144	3.5039
1303	chrX	18552070	18552380	18552230	609.1	CDS	http://genome.ucsc.edu/cgi-bin/hgTracks?position=chrX:18547070-18557380	"fu,CG6659,CG6696,"	"0,-911,2291,"	 fu 	444	1074.4	646.5	107	-3.33	 \\ 	10.0432	0.0996	28.3513
1304	chrX	9585120	9585560	9585270	586.4	Intergenic	http://genome.ucsc.edu/cgi-bin/hgTracks?position=chrX:9580120-9590560	"btd,CG15321,nej,"	"2950,-7565,-8361,"	 btd 	2950	901.7	555.4	312.9	-1.53	 \\ 	2.8817	0.347	12.2419
1305	chr2L	9431870	9432180	9432010	660.6	Intronic	http://genome.ucsc.edu/cgi-bin/hgTracks?position=chr2L:9426870-9437180	"scat,FucTB,CG3769,"	"0,-981,3499,"	 scat 	604	317.9	780.6	893.6	1.49	 // 	0.3557	2.8111	30.1546
1306	chr3L	22260830	22261170	22261000	585.5	Intronic	http://genome.ucsc.edu/cgi-bin/hgTracks?position=chr3L:22255830-22266170	"Csp,CG11523,Ddx1,"	"0,-1227,-1876,"	 Csp 	640	172.6	719.7	867.3	2.33	 // 	0.1991	5.0234	388.7412
1307	chr3R	8889920	8890230	8890070	636.4	Intronic	http://genome.ucsc.edu/cgi-bin/hgTracks?position=chr3R:8884920-8895230	"sim,DDB1,CG7966,"	"0,-7616,-12898,"	 sim 	6590	120	656.6	1144.1	3.25	 // 	0.1049	9.5317	356.283
1308	chr3R	20892890	20893250	20893090	583.6	Intronic	http://genome.ucsc.edu/cgi-bin/hgTracks?position=chr3R:20887890-20898250	"OstStt3,CG11820,veli,"	"0,-650,-1773,"	 CG11820 	1565	461.6	607.3	689.3	0.58	 /- 	0.6696	1.4933	163.9144
1309	chr2R	17364770	17365150	17364950	583.3	Intronic	http://genome.ucsc.edu/cgi-bin/hgTracks?position=chr2R:17359770-17370150	"Sdc,Sara,Fkbp13,"	"0,4473,9719,"	 Sdc 	3723	83.7	607.3	1075.5	3.68	 // 	0.0779	12.845	105.6013
1310	chr3L	22272330	22272660	22272500	609.2	CDS	http://genome.ucsc.edu/cgi-bin/hgTracks?position=chr3L:22267330-22277660	"CG11489,Hem,Csp,"	"0,4953,-5654,"	 CG11489 	2037	694.3	765.8	382.7	-0.86	 -\ 	1.8141	0.5512	35.9036
1311	chr3L	14965040	14965340	14965200	903	Intergenic	http://genome.ucsc.edu/cgi-bin/hgTracks?position=chr3L:14960040-14970340	"Brd,Tom,Ocho,"	"568,-1783,2747,"	 Brd 	568	697.2	975.6	1050.9	0.59	 /- 	0.6635	1.5072	167.6419
1312	chr2R	18997870	18998170	18998010	656	Intergenic	http://genome.ucsc.edu/cgi-bin/hgTracks?position=chr2R:18992870-19003170	"Gr59d,Gr59c,RpL37b,"	"-5318,-6754,-10114,"	 Gr59d 	5318	551.3	813.5	613.3	0.15	 /\ 	0.8989	1.1124	14.3172
1313	chr2L	1995600	1995900	1995740	604.2	Intergenic	http://genome.ucsc.edu/cgi-bin/hgTracks?position=chr2L:1990600-2000900	"CG33543,Obp22a,NPC2,"	"2033,-3588,-6791,"	 Obp22a 	3588	994.4	631.7	191.1	-2.38	 \\ 	5.2042	0.1922	4.5107
1314	chr2R	18967140	18967490	18967310	611.2	Intergenic	http://genome.ucsc.edu/cgi-bin/hgTracks?position=chr2R:18962140-18972490	"Art7,Gr59a,Gr59b,"	"-751,773,2415,"	 Art7 	751	1084	551.7	208.8	-2.38	 \\ 	5.1916	0.1926	15.2574
1315	chr2R	17411870	17412180	17412010	731.6	Intronic	http://genome.ucsc.edu/cgi-bin/hgTracks?position=chr2R:17406870-17417180	"Egfr,CG30289,CG30288,"	"0,-2672,-4136,"	 Egfr 	1501	256.4	840	1108.1	2.11	 // 	0.2314	4.3222	68.6745
1316	chr2L	5341850	5342140	5341990	678.1	CDS	http://genome.ucsc.edu/cgi-bin/hgTracks?position=chr2L:5336850-5347140	"CG12512,CG14021,nompC,"	"0,-3937,4246,"	 CG12512 	359	951.4	719.7	363.3	-1.39	 \\ 	2.619	0.3818	12.0301
1317	chr2R	10369700	10370050	10369850	580	Intronic	http://genome.ucsc.edu/cgi-bin/hgTracks?position=chr2R:10364700-10375050	"L,cpsf,Oaz,"	"0,16343,-16885,"	 L 	1143	80	562.3	1111	3.79	 // 	0.072	13.8829	251.4875
1318	chr2L	15385150	15385440	15385300	619.5	Intergenic	http://genome.ucsc.edu/cgi-bin/hgTracks?position=chr2L:15380150-15390440	"CG18482,CG31828,CG15258,"	"1034,-10768,-23712,"	 CG31828 	10768	332.7	720.2	805.5	1.28	 // 	0.413	2.4211	56.9283
1319	chrX	6879680	6880010	6879840	578.9	Intergenic	http://genome.ucsc.edu/cgi-bin/hgTracks?position=chrX:6874680-6885010	"CG14430,ogre,inx7,"	"682,-4109,5803,"	 CG14430 	682	268.2	582.9	895.3	1.74	 // 	0.2996	3.3378	137.017
1320	chr2L	7526240	7526540	7526390	625.6	Intronic	http://genome.ucsc.edu/cgi-bin/hgTracks?position=chr2L:7521240-7531540	"Rapgap1,Pbprp5,CG6630,"	"0,-29030,-30771,"	 Rapgap1 	3006	90.4	592	1195.1	3.72	 // 	0.0756	13.22	179.0929
1321	chr2R	1825970	1826280	1826130	591.2	Intergenic	http://genome.ucsc.edu/cgi-bin/hgTracks?position=chr2R:1820970-1831280	"CG14470,CG12551,CG7882,"	"-7262,-17378,19093,"	 CG14470 	13769	148.2	736.6	914.7	2.63	 // 	0.162	6.1726	203.6962
1322	chr2R	16447830	16448140	16447990	669.7	Intronic	http://genome.ucsc.edu/cgi-bin/hgTracks?position=chr2R:16442830-16453140	"Mgat1,CG13424,l(2)05510,"	"0,-532,2549,"	 Mgat1 	1842	173.4	728.7	1107	2.67	 // 	0.1566	6.3844	70.0548
1323	chr3L	7981600	7981900	7981740	766.6	Intronic	http://genome.ucsc.edu/cgi-bin/hgTracks?position=chr3L:7976600-7986900	"nmo,CG8038,CG8209,"	"0,-10035,-10784,"	 nmo 	9592	341.6	828.8	1133.8	1.73	 // 	0.3013	3.3194	343.4358
1324	chr3L	17372030	17372360	17372190	576.5	Intronic	http://genome.ucsc.edu/cgi-bin/hgTracks?position=chr3L:17367030-17377360	"Cad74A,CG13728,CG13731,"	"0,933,4930,"	 Cad74A 	423	354.2	599.9	786.6	1.15	 // 	0.4503	2.2209	83.3058
1325	chr3L	22451110	22451390	22451250	576.5	Intergenic	http://genome.ucsc.edu/cgi-bin/hgTracks?position=chr3L:22446110-22456390	"laza,CG11449,CG11438,"	"665,-2161,8681,"	 laza 	3033	615	621.1	494.8	-0.31	 -\ 	1.2428	0.8046	10.3118
1326	chr3L	10660470	10660770	10660620	682.1	Intronic	http://genome.ucsc.edu/cgi-bin/hgTracks?position=chr3L:10655470-10665770	"simj,CG32068,CG8003,"	"0,-3086,-4543,"	 simj 	2778	606.8	685.8	757.4	0.32	 -- 	0.8012	1.2481	30.5461
1327	chrXHet	68220	68530	68390	649.7	CDS	http://genome.ucsc.edu/cgi-bin/hgTracks?position=chrXHet:63220-73530	"CG17159,su(f),CG17169,"	"0,804,-4041,"	 su(f) 	804	412.7	860.6	678.5	0.72	 /\ 	0.6083	1.6439	48.2751
1328	chr2R	8791810	8792260	8792010	575.3	Intergenic	http://genome.ucsc.edu/cgi-bin/hgTracks?position=chr2R:8786810-8797260	"vg,NAT1,CG13319,"	"-5110,11491,19398,"	 NAT1 	11491	226.7	700.6	815.8	1.85	 // 	0.2779	3.5979	188.7872
1329	chr3R	2742540	2742840	2742700	590.1	Intronic	http://genome.ucsc.edu/cgi-bin/hgTracks?position=chr3R:2737540-2747840	"Antp,ftz,Scr,"	"0,-50750,-66814,"	 Antp 	15862	462.4	854.3	453.7	-0.03	 /\ 	1.0192	0.9812	60.7073
1330	chr3R	17485450	17485770	17485620	590.8	Intronic	http://genome.ucsc.edu/cgi-bin/hgTracks?position=chr3R:17480450-17490770	"E2f,CG6353,CG15497,"	"0,1287,5679,"	 E2f 	507	209.7	778	789.5	1.91	 /- 	0.2656	3.7648	38.6893
1331	chr3R	19613200	19613500	19613360	663.5	Intronic	http://genome.ucsc.edu/cgi-bin/hgTracks?position=chr3R:19608200-19618500	"mbc,Nup98,CG10208,"	"0,-5994,-13515,"	 mbc 	5853	266.7	644.9	1078.9	2.02	 // 	0.2472	4.0448	29.3114
1332	chr2L	16722180	16722510	16722340	580.4	CDS	http://genome.ucsc.edu/cgi-bin/hgTracks?position=chr2L:16717180-16727510	"CG31782,Cyt-c-p,VhaSFD,"	"0,0,797,"	 Cyt-c-p 	2467	774.3	542.7	462.8	-0.74	 \- 	1.6731	0.5977	42.4275
1333	chr3R	27237370	27237690	27237560	573.7	Intronic	http://genome.ucsc.edu/cgi-bin/hgTracks?position=chr3R:27232370-27242690	"Gprk2,CG11337,Gcn2,"	"0,-6386,-9825,"	 CG11337 	6386	805.4	712.3	228.8	-1.82	 -\ 	3.5198	0.2841	10.1023
1334	chrX	20607140	20607440	20607310	573.5	Promoter	http://genome.ucsc.edu/cgi-bin/hgTracks?position=chrX:20602140-20612440	"CG1324,CG15452,shakB,"	"-323,8787,34978,"	 CG1324 	323	801	606.3	331.8	-1.27	 \\ 	2.414	0.4142	3.8838
1335	chrX	4507540	4507840	4507700	651.2	Intergenic	http://genome.ucsc.edu/cgi-bin/hgTracks?position=chrX:4502540-4512840	"peb,CG12184,CG12179,"	"3901,13712,17384,"	 peb 	3901	212.7	722.3	1021.7	2.26	 // 	0.2081	4.8046	74.1392
1336	chr3L	15118260	15118550	15118400	597.9	Promoter	http://genome.ucsc.edu/cgi-bin/hgTracks?position=chr3L:15113260-15123550	"CG17081,CG16959,CG13457,"	"0,0,2633,"	 CG16959 	18	152.6	644.9	996	2.71	 // 	0.1533	6.5251	254.6753
1337	chr2R	14690040	14690550	14690390	570.9	Promoter	http://genome.ucsc.edu/cgi-bin/hgTracks?position=chr2R:14685040-14695550	"l(2)08717,CG15096,CG15094,"	"0,5450,-6209,"	 l(2)08717 	486	54.1	539	1120.7	4.37	 // 	0.0483	20.7188	565.6575
1338	chr2L	12616570	12617190	12617020	570.7	Intronic	http://genome.ucsc.edu/cgi-bin/hgTracks?position=chr2L:12611570-12622190	"nub,ref2,pdm2,"	"0,-5569,40808,"	 nub 	1327	254.9	625.9	831.2	1.7	 // 	0.3066	3.2611	53.6164
1339	chrX	420700	420990	420850	651.4	Intronic	http://genome.ucsc.edu/cgi-bin/hgTracks?position=chrX:415700-425990	"arg,CG4293,elav,"	"0,1123,-3591,"	 CG4293 	3035	160.8	569.7	1228.8	2.93	 // 	0.1308	7.6424	102.437
1340	chr3R	16792660	16792980	16792810	570	Intronic	http://genome.ucsc.edu/cgi-bin/hgTracks?position=chr3R:16787660-16797980	"Atpalpha,Calx,CG31191,"	"0,11187,-21558,"	 Atpalpha 	9328	956.6	545.8	210.5	-2.18	 \\ 	4.5439	0.2201	9.9157
1341	chr2R	3970520	3971110	3970950	569.7	Intronic	http://genome.ucsc.edu/cgi-bin/hgTracks?position=chr2R:3965520-3976110	"sut1,slv,Vps28,"	"0,-1075,-3410,"	 sut1 	468	154.9	648.7	934.2	2.59	 // 	0.1658	6.0324	284.9706
1342	chr3R	8101840	8102130	8101980	628.7	Intronic	http://genome.ucsc.edu/cgi-bin/hgTracks?position=chr3R:8096840-8107130	"svp,CG17738,CG3942,"	"0,-4958,-19666,"	 svp 	4851	394.2	687.3	814.1	1.05	 // 	0.4842	2.0651	29.3537
1343	chr3R	16014090	16014430	16014280	568.7	Intergenic	http://genome.ucsc.edu/cgi-bin/hgTracks?position=chr3R:16009090-16019430	"CG5023,CG34139,CG17199,"	"-13683,16250,19642,"	 CG34139 	16250	1261.1	398.5	47.5	-4.73	 \\ 	26.56	0.0377	5.2347
1344	chr3R	20098190	20098490	20098340	641.5	Promoter	http://genome.ucsc.edu/cgi-bin/hgTracks?position=chr3R:20093190-20103490	"Orct2,jar,Orct,"	"412,-1387,3641,"	 Orct2 	412	174.1	676.7	1090.9	2.65	 // 	0.1596	6.2652	203.1748
1345	chr2R	5116070	5116400	5116240	568.2	CDS	http://genome.ucsc.edu/cgi-bin/hgTracks?position=chr2R:5111070-5121400	"hig,Cyp4p2,Cyp4p1,"	"0,8794,11307,"	 Cyp4p2 	8794	1011.4	527.3	170.5	-2.57	 \\ 	5.9328	0.1686	14.3649
1346	chr2R	2419530	2419850	2419700	605.3	Intronic	http://genome.ucsc.edu/cgi-bin/hgTracks?position=chr2R:2414530-2424850	"jing,CG15233,CG15234,"	"0,67709,74794,"	 jing 	29937	733.6	537.9	552.6	-0.41	 \- 	1.3274	0.7533	17.9972
1347	chr2R	15143060	15143360	15143210	634.9	Intergenic	http://genome.ucsc.edu/cgi-bin/hgTracks?position=chr2R:15138060-15148360	"CG33453,CG33454,CG7229,"	"-2520,-4039,4208,"	 CG33453 	2520	434.9	798.1	671.6	0.63	 /\ 	0.6476	1.5441	24.1438
1348	chr3R	2904810	2905100	2904950	626.1	Intronic	http://genome.ucsc.edu/cgi-bin/hgTracks?position=chr3R:2899810-2910100	"Aly,CG1943,CG1939,"	"0,-1441,2960,"	 Aly 	1176	236.4	840	805.5	1.77	 /- 	0.2935	3.4077	165.1411
1349	chr2R	1701900	1702200	1702050	659.9	Intergenic	http://genome.ucsc.edu/cgi-bin/hgTracks?position=chr2R:1696900-1707200	"Or42b,Tsp42A,Or42a,"	"-16033,-18359,-21582,"	 Or42b 	16033	742.4	671.4	565.8	-0.39	 -- 	1.3123	0.762	14.7481
1350	chr4	79740	80040	79890	604.8	Intergenic	http://genome.ucsc.edu/cgi-bin/hgTracks?position=chr4:74740-85040	"ci,RpS3A,pan,"	"-2223,6854,10065,"	 ci 	2223	95.6	658.2	1069.8	3.48	 // 	0.0894	11.1919	734.2687
1351	chr2R	11896820	11897140	11897000	595.5	CDS	http://genome.ucsc.edu/cgi-bin/hgTracks?position=chr2R:11891820-11902140	"CG8389,CG8388,CG8386,"	"0,0,-1840,"	 CG8389 	1124	512	771.1	504	-0.02	 /\ 	1.0159	0.9844	18.5132
1352	chr3L	6462580	6462880	6462740	631	Intergenic	http://genome.ucsc.edu/cgi-bin/hgTracks?position=chr3L:6457580-6467880	"CG14910,CG14911,CG10147,"	"-7471,14412,17294,"	 CG14910 	7975	439.4	715.4	752.3	0.78	 /- 	0.5841	1.7121	29.0032
1353	chr2R	9111540	9112100	9111940	564.2	Intronic	http://genome.ucsc.edu/cgi-bin/hgTracks?position=chr2R:9106540-9117100	"Dp,CG4643,CG17059,"	"0,-1976,-3417,"	 Dp 	888	459.4	723.9	518.9	0.18	 /\ 	0.8854	1.1295	101.5013
1354	chr2R	4536930	4537250	4537100	582.5	Promoter	http://genome.ucsc.edu/cgi-bin/hgTracks?position=chr2R:4531930-4542250	"ptc,l(2)44DEa,CG8635,"	"39,16259,-17633,"	 ptc 	39	97.1	772.1	879.8	3.18	 // 	0.1103	9.0644	251.0904
1355	chr2R	12837760	12838060	12837910	607	CDS	http://genome.ucsc.edu/cgi-bin/hgTracks?position=chr2R:12832760-12843060	"CG34415,CG34191,CG15614,"	"0,1832,-1850,"	 CG34415 	1408	373.4	608.9	843.8	1.18	 // 	0.4426	2.2595	15.8094
1356	chr3RHet	678790	679100	678950	601.4	Intergenic	http://genome.ucsc.edu/cgi-bin/hgTracks?position=chr3RHet:673790-684100	"CG40138,CG41250,CG41051,"	"-25787,51163,51420,"	 CG40138 	25787	1535.3	248.5	22.9	-6.06	 \- 	67.0929	0.0149	4.1968
1357	chr3R	6687970	6688300	6688140	562.3	CDS	http://genome.ucsc.edu/cgi-bin/hgTracks?position=chr3R:6682970-6693300	"CG6574,SelR,CG14694,"	"0,930,-2605,"	 CG6574 	570	689.8	584	423.9	-0.7	 -\ 	1.6273	0.6145	22.066
1358	chr3R	25853190	25853610	25853350	561.8	Intronic	http://genome.ucsc.edu/cgi-bin/hgTracks?position=chr3R:25848190-25858610	"Axn,RpS28a,Mgat2,"	"0,-5030,-5370,"	 Axn 	268	572.8	698.5	424.5	-0.43	 /\ 	1.3493	0.7411	35.5518
1359	chr2L	4838720	4839020	4838870	662.3	Promoter	http://genome.ucsc.edu/cgi-bin/hgTracks?position=chr2L:4833720-4844020	"CG12194,CG15626,CG2950,"	"432,-874,3224,"	 CG12194 	432	562.4	714.4	712.2	0.34	 /- 	0.7896	1.2664	129.075
1360	chr2R	6988090	6988390	6988240	623.6	Intergenic	http://genome.ucsc.edu/cgi-bin/hgTracks?position=chr2R:6983090-6993390	"luna,CG30490,Cyp12d1-p,"	"-732,15579,19369,"	 luna 	732	139.3	628	1108.1	2.99	 // 	0.1257	7.9547	192.0979
1361	chr3R	2869640	2869950	2869800	607.7	Intergenic	http://genome.ucsc.edu/cgi-bin/hgTracks?position=chr3R:2864640-2874950	"Sodh-1,CG1979,dj,"	"8256,10507,15236,"	 Sodh-1 	8256	176.3	745.6	906.2	2.36	 // 	0.1946	5.1384	65.9211
1362	chrX	10388610	10389200	10388830	588.6	Intronic	http://genome.ucsc.edu/cgi-bin/hgTracks?position=chrX:10383610-10394200	"spri,CG32687,PPP4R2r,"	"0,-8170,-12853,"	 spri 	1061	1320.4	363	123.6	-3.42	 \- 	10.6856	0.0936	11.0674
1363	chr2R	7069300	7069620	7069450	612.4	Intronic	http://genome.ucsc.edu/cgi-bin/hgTracks?position=chr2R:7064300-7074620	"shn,CG13230,CG12391,"	"0,-26719,-31889,"	 shn 	1278	576.5	710.7	562.9	-0.03	 /\ 	1.0241	0.9765	10.8824
1364	chr3R	25590040	25590350	25590160	559.9	Intergenic	http://genome.ucsc.edu/cgi-bin/hgTracks?position=chr3R:25585040-25595350	"kay,CG1973,fig,"	"2336,-10831,14857,"	 kay 	2336	206	656.1	817.5	1.99	 // 	0.252	3.9686	148.8184
1365	chr3L	17113960	17114260	17114120	631.5	Intronic	http://genome.ucsc.edu/cgi-bin/hgTracks?position=chr3L:17108960-17119260	"CG32169,CG7724,rogdi,"	"0,-62487,-65564,"	 CG32169 	26934	695.8	718.6	503.4	-0.47	 -\ 	1.3821	0.7236	22.2994
1366	chrX	415880	416160	416020	603.4	Intronic	http://genome.ucsc.edu/cgi-bin/hgTracks?position=chrX:410880-421160	"arg,elav,CG4293,"	"0,0,5953,"	 elav 	1239	96.3	600.4	1117.8	3.54	 // 	0.0862	11.6047	147.0348
1367	chr3L	19177120	19177410	19177270	614.2	Intronic	http://genome.ucsc.edu/cgi-bin/hgTracks?position=chr3L:19172120-19182410	"fz2,CG33647,BG642378,"	"0,52189,-54505,"	 fz2 	13527	124.5	612.6	1127	3.18	 // 	0.1105	9.0534	138.8733
1368	chrX	11609870	11610220	11610040	591.1	Intergenic	http://genome.ucsc.edu/cgi-bin/hgTracks?position=chrX:11604870-11615220	"CG1837,CG2446,Tango10,"	"960,-977,4227,"	 CG1837 	960	311.2	728.7	733.4	1.24	 /- 	0.4243	2.3566	303.798
1369	chr3R	4465980	4466300	4466160	583.4	Intergenic	http://genome.ucsc.edu/cgi-bin/hgTracks?position=chr3R:4460980-4471300	"Cyp313b1,Mkk4,CG8021,"	"2621,7145,10645,"	 Cyp313b1 	5019	282.3	661.9	827.2	1.55	 // 	0.3413	2.9302	33.369
1370	chr2L	2161500	2161880	2161730	556.3	Promoter	http://genome.ucsc.edu/cgi-bin/hgTracks?position=chr2L:2156500-2166880	"aop,CG15382,CG7263,"	"0,-4939,-6340,"	 aop 	208	99.3	590.9	989.1	3.32	 // 	0.1004	9.9619	377.9363
1371	chrX	3291730	3292030	3291880	614.2	Intergenic	http://genome.ucsc.edu/cgi-bin/hgTracks?position=chrX:3286730-3297030	"CG12535,dm,CG14269,"	"-4433,-11831,37240,"	 CG12535 	4433	344.5	700.6	797.5	1.21	 // 	0.4321	2.3145	40.444
1372	chr2R	10987240	10987540	10987390	697.2	Intergenic	http://genome.ucsc.edu/cgi-bin/hgTracks?position=chr2R:10982240-10992540	"chn,CG33467,CG34186,"	"15371,-43644,45082,"	 chn 	15371	457.2	778.5	867.3	0.92	 /- 	0.5271	1.897	131.6209
1373	chr3L	6814220	6814530	6814360	555.7	Intergenic	http://genome.ucsc.edu/cgi-bin/hgTracks?position=chr3L:6809220-6819530	"vvl,CG32392,CG10103,"	"-26723,-58014,-64741,"	 vvl 	31101	136.3	575.5	959.4	2.81	 // 	0.1421	7.0367	239.0845
1374	chr2R	14098530	14098820	14098680	594.4	Intergenic	http://genome.ucsc.edu/cgi-bin/hgTracks?position=chr2R:14093530-14103820	"CG30114,CG33958,CG14500,"	"-2877,-18339,-21521,"	 CG30114 	3421	392.7	595.1	813.5	1.05	 // 	0.4828	2.0715	68.6187
1375	chr2R	8846990	8847290	8847150	578.5	Intergenic	http://genome.ucsc.edu/cgi-bin/hgTracks?position=chr2R:8841990-8852290	"CG13321,Psc,CG3884,"	"-4470,6664,-7359,"	 CG13321 	6090	75.6	625.3	1038.9	3.78	 // 	0.0727	13.7458	574.2823
1376	chrX	9389590	9390060	9389880	554.3	Intronic	http://genome.ucsc.edu/cgi-bin/hgTracks?position=chrX:9384590-9395060	"CG34339,CG32700,CG34028,"	"0,10863,15676,"	 CG34339 	341	156.3	522.5	996	2.67	 // 	0.157	6.3704	88.453
1377	chr4	421840	422160	421980	558.5	Intergenic	http://genome.ucsc.edu/cgi-bin/hgTracks?position=chr4:416840-427160	"CG2052,Hcf,lgs,"	"-7964,-26370,35596,"	 CG2052 	7964	245.3	653.4	783.7	1.68	 // 	0.3129	3.1956	56.857
1378	chr2L	33680	33980	33830	621.8	Intronic	http://genome.ucsc.edu/cgi-bin/hgTracks?position=chr2L:28680-38980	"CG31973,CG2657,l(2)gl,"	"0,-8679,-12458,"	 CG2657 	8679	220.1	741.9	917.6	2.06	 // 	0.2398	4.1697	42.1183
1379	chr3R	5821460	5822050	5821630	553.4	CDS	http://genome.ucsc.edu/cgi-bin/hgTracks?position=chr3R:5816460-5827050	"Gr85a,CG12807,CG5359,"	"0,1630,3860,"	 Gr85a 	881	1139.6	462.1	69.8	-4.03	 \\ 	16.3284	0.0612	20.475
1380	chr2R	20898380	20898670	20898520	613.7	Intronic	http://genome.ucsc.edu/cgi-bin/hgTracks?position=chr2R:20893380-20903670	"zip,uzip,CG3829,"	"0,1052,-20511,"	 zip 	476	201.5	697.9	941.6	2.22	 // 	0.214	4.6721	192.9172
1381	chr2L	18111120	18111700	18111260	552.8	Intergenic	http://genome.ucsc.edu/cgi-bin/hgTracks?position=chr2L:18106120-18116700	"CG15152,CG5758,CG31785,"	"3286,8766,12867,"	 CG15152 	3286	806.9	578.7	286	-1.5	 \\ 	2.821	0.3545	16.0056
1382	chr3L	2467220	2467520	2467360	634.3	Intronic	http://genome.ucsc.edu/cgi-bin/hgTracks?position=chr3L:2462220-2472520	"CG33232,CG33231,CG32306,"	"0,-1201,-2511,"	 CG33232 	458	355.7	693.7	853.5	1.26	 // 	0.4167	2.3998	189.7588
1383	chr3L	14441610	14441910	14441760	650.1	Promoter	http://genome.ucsc.edu/cgi-bin/hgTracks?position=chr3L:14436610-14446910	"bbg,CG3919,stwl,"	"0,-35924,-38737,"	 bbg 	87	135.6	657.1	1159	3.09	 // 	0.117	8.5475	159.1835
1384	chr3R	1038280	1038610	1038440	657.1	Intronic	http://genome.ucsc.edu/cgi-bin/hgTracks?position=chr3R:1033280-1043610	"cno,CG12161,CG1116,"	"0,5026,6949,"	 cno 	4707	251.2	768.4	954.8	1.93	 // 	0.2631	3.8011	188.6805
1385	chr3L	11337020	11337350	11337180	580.1	Intergenic	http://genome.ucsc.edu/cgi-bin/hgTracks?position=chr3L:11332020-11342350	"CG6163,CG6168,CG7573,"	"17905,-22361,-30683,"	 CG6163 	20805	846.9	532.6	455.4	-0.9	 \- 	1.8599	0.5377	66.5948
1386	chr3R	27405590	27405910	27405760	550.3	UTR5	http://genome.ucsc.edu/cgi-bin/hgTracks?position=chr3R:27400590-27410910	"pygo,rod,gammaCop,"	"0,633,-4318,"	 rod 	633	363.8	612.1	680.2	0.9	 /- 	0.5349	1.8696	84.8954
1387	chr3L	19984990	19985290	19985150	602.8	Promoter	http://genome.ucsc.edu/cgi-bin/hgTracks?position=chr3L:19979990-19990290	"CG7646,Nca,fln,"	"0,0,-883,"	 Nca 	128	245.3	700.6	868.4	1.82	 // 	0.2824	3.5408	241.1358
1388	chr3R	7036900	7037200	7037060	624.2	Intergenic	http://genome.ucsc.edu/cgi-bin/hgTracks?position=chr3R:7031900-7042200	"Tctp,CG6672,CG6666,"	"-54,901,-1489,"	 Tctp 	1086	186.7	698.5	1002.8	2.42	 // 	0.1862	5.3707	113.637
1389	chr2R	1152410	1152720	1152570	648.7	Intronic	http://genome.ucsc.edu/cgi-bin/hgTracks?position=chr2R:1147410-1157720	"d4,Nipped-A,Ogt,"	"0,-14017,42185,"	 d4 	5087	515	801.3	632.7	0.3	 /\ 	0.8139	1.2286	35.7997
1390	chr2L	356950	357260	357110	578.7	CDS	http://genome.ucsc.edu/cgi-bin/hgTracks?position=chr2L:351950-362260	"Ent1,Plc21C,al,"	"0,-10561,21005,"	 Ent1 	758	376.4	700.6	668.7	0.83	 /- 	0.5629	1.7767	91.783
1391	chr3L	22449790	22450100	22449950	587.6	Intergenic	http://genome.ucsc.edu/cgi-bin/hgTracks?position=chr3L:22444790-22455100	"CG11449,laza,CG11438,"	"-861,1965,9981,"	 CG11449 	2478	1084.8	571.3	125.9	-3.11	 \\ 	8.6192	0.116	16.2616
1392	chr2R	20864710	20865280	20864900	547.6	CDS	http://genome.ucsc.edu/cgi-bin/hgTracks?position=chr2R:20859710-20870280	"emp,CG2736,Phk-3,"	"0,-2006,-5535,"	 CG2736 	2006	643.2	600.4	408.5	-0.65	 -\ 	1.5746	0.6351	22.9041
1393	chr3R	17229830	17230170	17230020	547.4	CDS	http://genome.ucsc.edu/cgi-bin/hgTracks?position=chr3R:17224830-17235170	"CG7907,CG6475,CheB93a,"	"0,-2481,3153,"	 CG7907 	554	1095.9	474.3	76.7	-3.84	 \\ 	14.2959	0.07	21.6989
1394	chr2R	11419230	11419510	11419370	614.6	Intronic	http://genome.ucsc.edu/cgi-bin/hgTracks?position=chr2R:11414230-11424510	"Khc-73,CG30471,CG30467,"	"0,3329,6347,"	 Khc-73 	373	483.8	620.6	741.4	0.62	 // 	0.6526	1.5323	66.3837
1395	chr3L	19921330	19921660	19921490	546.7	Promoter	http://genome.ucsc.edu/cgi-bin/hgTracks?position=chr3L:19916330-19926660	"CG8004,RhoGDI,Grasp65,"	"0,416,-1511,"	 CG8004 	96	846.2	533.1	272.3	-1.64	 \\ 	3.1075	0.3218	43.9382
1396	chr3L	6947090	6947400	6947260	605.9	Promoter	http://genome.ucsc.edu/cgi-bin/hgTracks?position=chr3L:6942090-6952400	"CG10077,CG9948,CG10075,"	"0,1999,2785,"	 CG10077 	90	1041.8	587.2	195.1	-2.42	 \\ 	5.3404	0.1873	25.2652
1397	chr3L	3304730	3305030	3304880	621.8	Intronic	http://genome.ucsc.edu/cgi-bin/hgTracks?position=chr3L:3299730-3310030	"ZnT63C,CG14968,CG12009,"	"0,-1772,-5917,"	 ZnT63C 	1159	486.1	731.9	656.2	0.43	 /- 	0.7408	1.3499	59.7507
1398	chr2L	15482760	15483060	15482920	626.5	Intergenic	http://genome.ucsc.edu/cgi-bin/hgTracks?position=chr2L:15477760-15488060	"Tim17b2,sna,lace,"	"1847,-4651,16189,"	 Tim17b2 	1847	722.4	606.8	553.8	-0.38	 -- 	1.3046	0.7665	13.3209
1399	chr2L	21109890	21110200	21110040	546.5	Intronic	http://genome.ucsc.edu/cgi-bin/hgTracks?position=chr2L:21104890-21115200	"Nhe2,CG9257,CG12050,"	"0,-5711,-7648,"	 Nhe2 	2082	309.7	706.4	633.9	1.03	 /\ 	0.4886	2.0465	21.4047
1400	chrX	8109880	8110200	8110050	564.7	Promoter	http://genome.ucsc.edu/cgi-bin/hgTracks?position=chrX:8104880-8115200	"sdt,CG2147,sni,"	"0,24666,25480,"	 sdt 	111	198.6	634.3	877.6	2.14	 // 	0.2263	4.4192	264.8578
1401	chr2L	4354790	4355100	4354940	585.2	Intergenic	http://genome.ucsc.edu/cgi-bin/hgTracks?position=chr2L:4349790-4360100	"CG15429,Traf4,Atet,"	"-910,7608,-9170,"	 CG15429 	1966	455.7	678.9	624.7	0.46	 /- 	0.7295	1.3709	27.2436
1402	chr2L	5871420	5871730	5871570	724.9	Intronic	http://genome.ucsc.edu/cgi-bin/hgTracks?position=chr2L:5866420-5876730	"CG8965,CG9029,CG34381,"	"0,14449,-14813,"	 CG8965 	7911	615.7	793.3	778.6	0.34	 /- 	0.7908	1.2645	50.3312
1403	chrX	10696330	10696650	10696480	589.1	Intronic	http://genome.ucsc.edu/cgi-bin/hgTracks?position=chrX:10691330-10701650	"Imp,sesB,Ant2,"	"0,-15502,-15567,"	 Imp 	2560	217.1	718.6	842.7	1.96	 // 	0.2576	3.8814	102.4278
1404	chr3R	1129670	1129990	1129820	540.4	Intronic	http://genome.ucsc.edu/cgi-bin/hgTracks?position=chr3R:1124670-1134990	"l(3)82Fd,Tim17b1,CG31538,"	"0,-2909,-26263,"	 Tim17b1 	3954	457.2	750.4	413.6	-0.14	 /\ 	1.1053	0.9047	26.6056
1405	chr2R	12361190	12361490	12361340	565.1	Intergenic	http://genome.ucsc.edu/cgi-bin/hgTracks?position=chr2R:12356190-12366490	"CG33524,CG33550,CG15712,"	"-4901,-6313,11005,"	 CG33524 	5627	1122.6	432.4	140.2	-3	 \\ 	8.0093	0.1249	9.5296
1406	chr2R	12468050	12468350	12468190	596.4	UTR5	http://genome.ucsc.edu/cgi-bin/hgTracks?position=chr2R:12463050-12473350	"Cdk4,CG8317,RpLP2,"	"0,-4103,5408,"	 Cdk4 	562	345.3	651.3	797.5	1.21	 // 	0.433	2.3096	270.6676
1407	chr3R	7180990	7181300	7181130	580.4	Intergenic	http://genome.ucsc.edu/cgi-bin/hgTracks?position=chr3R:7175990-7186300	"KP78a,KP78b,pros,"	"-4763,-6967,16578,"	 KP78a 	4763	215.6	681	859.2	1.99	 // 	0.2509	3.985	30.1907
1408	chr2R	11016700	11017040	11016870	539.7	Intronic	http://genome.ucsc.edu/cgi-bin/hgTracks?position=chr2R:11011700-11022040	"chn,CG34186,CG8089,"	"0,15602,16459,"	 chn 	450	733.6	437.2	459.9	-0.67	 \- 	1.5949	0.627	30.8005
1409	chr2R	11006700	11006990	11006840	666.9	Intronic	http://genome.ucsc.edu/cgi-bin/hgTracks?position=chr2R:11001700-11011990	"chn,CG34186,CG8089,"	"0,25632,26489,"	 chn 	4079	270.5	714.4	1016	1.91	 // 	0.2662	3.7567	27.0404
1410	chr3L	9032240	9032540	9032390	559.2	Intergenic	http://genome.ucsc.edu/cgi-bin/hgTracks?position=chr3L:9027240-9037540	"Doc1,CG5144,Argk,"	"2086,8149,9571,"	 Doc1 	2086	107.4	616.9	962.8	3.16	 // 	0.1116	8.9613	119.5691
1411	chrX	12170490	12170790	12170640	596.2	CDS	http://genome.ucsc.edu/cgi-bin/hgTracks?position=chrX:12165490-12175790	"Ten-a,CG32655,CG2577,"	"0,-40878,96603,"	 CG32655 	40878	197.8	618.5	975.4	2.3	 // 	0.2028	4.9302	115.1622
1412	chr3R	14687840	14688160	14687980	562.2	Intergenic	http://genome.ucsc.edu/cgi-bin/hgTracks?position=chr3R:14682840-14693160	"CG31226,CG18208,CG14298,"	"-10454,-13034,13449,"	 CG31226 	10454	1215.2	415.5	56.1	-4.44	 \\ 	21.6753	0.0461	7.1648
1413	chr3R	12654960	12655270	12655110	602.5	UTR5	http://genome.ucsc.edu/cgi-bin/hgTracks?position=chr3R:12649960-12660270	"abd-A,Glut3,CG10349,"	"0,-39365,50339,"	 abd-A 	652	325.3	626.9	859.8	1.4	 // 	0.3783	2.6433	22.2512
1414	chr2R	17245230	17245560	17245420	553.1	CDS	http://genome.ucsc.edu/cgi-bin/hgTracks?position=chr2R:17240230-17250560	"cv-2,CG17974,CG9822,"	"0,-7071,-10064,"	 CG17974 	7071	368.3	670.4	656.2	0.83	 /- 	0.5612	1.7818	33.1226
1415	chr3L	7338540	7338840	7338680	593.4	Promoter	http://genome.ucsc.edu/cgi-bin/hgTracks?position=chr3L:7333540-7343840	"CG14834,CG8596,Srp19,"	"114,-399,1728,"	 CG8596 	399	337.9	479.6	962.8	1.51	 // 	0.3509	2.8495	38.6902
1416	chr3R	21843370	21843690	21843530	595.7	Promoter	http://genome.ucsc.edu/cgi-bin/hgTracks?position=chr3R:21838370-21848690	"m2,m1,HLHm3,"	"-338,-2347,3906,"	 m2 	338	291.9	550.6	945.1	1.69	 // 	0.3089	3.2372	128.9939
1417	chr2R	20944470	20944770	20944610	583.1	Intergenic	http://genome.ucsc.edu/cgi-bin/hgTracks?position=chr2R:20939470-20949770	"gsb-n,gsb,gol,"	"-4760,4892,15539,"	 gsb-n 	4760	164.5	673.6	914.2	2.47	 // 	0.1799	5.5575	163.9108
1418	chr2R	5454720	5455010	5454860	644.1	Intergenic	http://genome.ucsc.edu/cgi-bin/hgTracks?position=chr2R:5449720-5460010	"Not1,CG1809,Or45b,"	"158,-3482,-6287,"	 CG1809 	5707	184.5	610.5	1153.3	2.64	 // 	0.16	6.2509	75.8345
1419	chr2L	17739320	17739920	17739500	535.6	Promoter	http://genome.ucsc.edu/cgi-bin/hgTracks?position=chr2L:17734320-17744920	"CadN,CadN2,CG15147,"	"0,48804,-113155,"	 CadN 	21	767.6	643.9	224.3	-1.77	 -\ 	3.4231	0.2921	10.6528
1420	chrX	4862210	4862520	4862370	590.3	Intergenic	http://genome.ucsc.edu/cgi-bin/hgTracks?position=chrX:4857210-4867520	"SIP3,Ptp4E,CG12680,"	"-7337,-12912,29201,"	 SIP3 	7337	529	599.9	649.9	0.3	 -- 	0.8141	1.2284	8.1377
1421	chr3R	11756250	11756730	11756490	534.2	CDS	http://genome.ucsc.edu/cgi-bin/hgTracks?position=chr3R:11751250-11761730	"CG4221,CG5478,blp,"	"0,1931,3095,"	 CG5478 	2966	1231.5	320.6	68.6	-4.16	 \\ 	17.9389	0.0557	17.9657
1422	chr2L	6569800	6570120	6569950	576.1	Intronic	http://genome.ucsc.edu/cgi-bin/hgTracks?position=chr2L:6564800-6575120	"CG11319,CG13766,Ent2,"	"0,-3363,-5554,"	 CG13766 	3363	715.8	597.3	419.9	-0.77	 -\ 	1.7046	0.5866	10.7659
1423	chr2R	18125880	18126160	18126020	584.3	Intergenic	http://genome.ucsc.edu/cgi-bin/hgTracks?position=chr2R:18120880-18131160	"dve,Oatp58Dc,Oatp58Db,"	"5447,-9947,-14925,"	 dve 	5447	577.2	634.9	552	-0.06	 -- 	1.0456	0.9564	45.0326
1424	chr2R	5862630	5863090	5862890	533.6	Intergenic	http://genome.ucsc.edu/cgi-bin/hgTracks?position=chr2R:5857630-5868090	"CG12134,eve,Adam,"	"-2595,3855,-4480,"	 eve 	3855	431.2	703.2	558.3	0.37	 /\ 	0.7724	1.2947	57.1964
1425	chrX	8306670	8306970	8306830	595.8	Intergenic	http://genome.ucsc.edu/cgi-bin/hgTracks?position=chrX:8301670-8311970	"CG32711,CG11190,CG10555,"	"-2702,-5511,-8852,"	 CG32711 	2702	101.5	666.7	1045.2	3.36	 // 	0.0971	10.2961	445.573
1426	chr3R	17870260	17870580	17870430	580	Intronic	http://genome.ucsc.edu/cgi-bin/hgTracks?position=chr3R:17865260-17875580	"how,pit,BG4,"	"0,-6316,-9100,"	 how 	2477	160	590.9	989.1	2.63	 // 	0.1618	6.1801	81.6609
1427	chr2R	20221950	20222250	20222090	588.1	Promoter	http://genome.ucsc.edu/cgi-bin/hgTracks?position=chr2R:20216950-20227250	"slbo,bs,betaTub60D,"	"-261,9145,-21464,"	 slbo 	261	986.2	504.5	311.2	-1.66	 \- 	3.169	0.3156	8.4768
1428	chr3R	10856870	10857200	10857060	532.6	Intergenic	http://genome.ucsc.edu/cgi-bin/hgTracks?position=chr3R:10851870-10862200	"RpL10Aa,CG14861,dpr9,"	"6027,-15301,25134,"	 RpL10Aa 	6027	1241.1	333.3	25.2	-5.62	 \\ 	49.307	0.0203	3.0349
1429	chrX	19706200	19706500	19706350	648.3	Promoter	http://genome.ucsc.edu/cgi-bin/hgTracks?position=chrX:19701200-19711500	"skpD,skpC,skpE,"	"411,3820,11178,"	 skpD 	411	715	632.2	606.4	-0.24	 -- 	1.1791	0.8481	14.655
1430	chr3L	21065120	21065410	21065260	576.7	CDS	http://genome.ucsc.edu/cgi-bin/hgTracks?position=chr3L:21060120-21070410	"siz,ko,CG33285,"	"0,3406,16102,"	 siz 	4273	469	838.9	423.9	-0.15	 /\ 	1.1065	0.9038	26.2884
1431	chr2L	6048640	6048930	6048780	589.5	Promoter	http://genome.ucsc.edu/cgi-bin/hgTracks?position=chr2L:6043640-6053930	"CG12393,slmo,CG34179,"	"0,-78,-78,"	 slmo 	78	243.8	617.9	916.5	1.91	 // 	0.266	3.7594	402.1008
1432	chr2R	20077060	20077420	20077240	532.9	Intronic	http://genome.ucsc.edu/cgi-bin/hgTracks?position=chr2R:20072060-20082420	"CG3363,Nop60B,CG3362,"	"0,-3374,5824,"	 CG3363 	1361	1296.7	287.2	40.6	-4.99	 \- 	31.9247	0.0313	14.6665
1433	chr3R	2733280	2733590	2733410	530.9	UTR3	http://genome.ucsc.edu/cgi-bin/hgTracks?position=chr3R:2728280-2738590	"Antp,ftz,Scr,"	"0,-41460,-57524,"	 Antp 	25152	220.8	675.2	716.2	1.7	 /- 	0.3083	3.2437	102.7114
1434	chr2L	19875260	19875550	19875410	599.7	Intronic	http://genome.ucsc.edu/cgi-bin/hgTracks?position=chr2L:19870260-19880550	"sick,CG10481,TotF,"	"0,14836,36452,"	 sick 	8954	857.3	596.2	345.5	-1.31	 \\ 	2.4811	0.403	20.0935
1435	chr2L	7532490	7532790	7532650	583.9	Intronic	http://genome.ucsc.edu/cgi-bin/hgTracks?position=chr2L:7527490-7537790	"Rapgap1,Pbprp5,CG6630,"	"0,-35290,-37031,"	 Rapgap1 	3254	72.6	554.9	1126.4	3.95	 // 	0.0645	15.5122	72.2428
1436	chr2L	13878690	13879000	13878850	600.6	Promoter	http://genome.ucsc.edu/cgi-bin/hgTracks?position=chr2L:13873690-13884000	"cenG1A,Smg5,Ance,"	"0,20502,26794,"	 cenG1A 	114	154.1	713.8	935.3	2.6	 // 	0.1648	6.0689	88.7262
1437	chr3R	27635220	27635550	27635400	529.4	CDS	http://genome.ucsc.edu/cgi-bin/hgTracks?position=chr3R:27630220-27640550	"CG11576,ferrochelatase,CG1971,"	"0,775,-2933,"	 CG11576 	507	905.5	551.7	133.3	-2.76	 \\ 	6.793	0.1472	13.3189
1438	chr3R	18215850	18216150	18215990	583.5	Intronic	http://genome.ucsc.edu/cgi-bin/hgTracks?position=chr3R:18210850-18221150	"CG7059,CG5379,CG13857,"	"0,-1796,1920,"	 CG7059 	289	190.4	687.3	876.4	2.2	 // 	0.2173	4.6023	154.1652
1439	chr3L	11911550	11911850	11911710	593.3	Intergenic	http://genome.ucsc.edu/cgi-bin/hgTracks?position=chr3L:11906550-11916850	"CG11588,CG5718,byn,"	"2955,3992,12770,"	 CG11588 	2955	644.6	635.4	506.3	-0.35	 -\ 	1.2733	0.7854	55.9259
1440	chr2L	21621350	21621670	21621510	545.8	Intronic	http://genome.ucsc.edu/cgi-bin/hgTracks?position=chr2L:21616350-21626670	"CG2201,Df31,Ac3,"	"0,5079,11088,"	 CG2201 	2089	513.5	621.1	505.7	-0.02	 /\ 	1.0154	0.9849	59.1378
1441	chr3R	27761650	27761940	27761790	561.2	Intronic	http://genome.ucsc.edu/cgi-bin/hgTracks?position=chr3R:27756650-27766940	"heph,CG2003,RhoGAP100F,"	"0,42061,-90809,"	 heph 	898	79.3	563.3	1044.6	3.72	 // 	0.0759	13.1756	145.7993
1442	chr2L	8302710	8303010	8302870	615.5	Promoter	http://genome.ucsc.edu/cgi-bin/hgTracks?position=chr2L:8297710-8308010	"CG7870,Scgalpha,Btk29A,"	"0,562,-1798,"	 CG7870 	113	206.7	610.5	1030.3	2.32	 // 	0.2006	4.9838	172.1732
1443	chr3L	3074140	3074440	3074280	553.6	Intronic	http://genome.ucsc.edu/cgi-bin/hgTracks?position=chr3L:3069140-3079440	"CG11486,CG32486,Cht7,"	"0,-3441,16704,"	 CG11486 	1732	146.7	571.8	949.6	2.69	 // 	0.1545	6.4729	107.245
1444	chr3L	11689510	11689810	11689670	581.7	Promoter	http://genome.ucsc.edu/cgi-bin/hgTracks?position=chr3L:11684510-11694810	"CG11652,CG6053,CG11658,"	"0,767,3517,"	 CG11652 	127	311.9	787.5	667.6	1.1	 /\ 	0.4673	2.1401	122.6742
1445	chr2R	14031600	14031910	14031760	577.5	CDS	http://genome.ucsc.edu/cgi-bin/hgTracks?position=chr2R:14026600-14036910	"pAbp,CG17680,CG5742,"	"0,3041,4208,"	 pAbp 	2857	415.7	847.4	485.7	0.22	 /\ 	0.8559	1.1684	44.4968
1446	chr2R	10869820	10870140	10869960	526.4	Intronic	http://genome.ucsc.edu/cgi-bin/hgTracks?position=chr2R:10864820-10875140	"pcs,CG12424,CG7639,"	"0,-1871,5196,"	 pcs 	1161	117.8	592.5	881.6	2.9	 // 	0.1336	7.4827	184.7021
1447	chr3R	7017260	7017550	7017410	612.6	Intergenic	http://genome.ucsc.edu/cgi-bin/hgTracks?position=chr3R:7012260-7022550	"CG18577,nocturnin,Ugt86Dh,"	"4415,8727,-13731,"	 CG18577 	4415	390.5	869.6	577.8	0.57	 /\ 	0.6758	1.4797	16.606
1448	chr3L	17400920	17401230	17401080	531.8	Intronic	http://genome.ucsc.edu/cgi-bin/hgTracks?position=chr3L:17395920-17406230	"blot,noe,sec3,"	"0,-6632,13799,"	 blot 	1459	204.5	719.1	673.9	1.72	 /\ 	0.3035	3.2953	83.7041
1449	chr2R	13456830	13457130	13456980	567.7	Intronic	http://genome.ucsc.edu/cgi-bin/hgTracks?position=chr2R:13451830-13462130	"POSH,Ngp,CG14482,"	"0,-1030,2856,"	 POSH 	738	426.8	807.6	479.4	0.17	 /\ 	0.8903	1.1232	27.0457
1450	chr3L	3811800	3812110	3811970	559.3	CDS	http://genome.ucsc.edu/cgi-bin/hgTracks?position=chr3L:3806800-3817110	"CG12006,CG32263,CG32262,"	"0,-1000,-1789,"	 CG12006 	702	609.1	570.2	516	-0.24	 -- 	1.1804	0.8472	148.9
1451	chr3R	6297910	6298220	6298070	563.3	Intergenic	http://genome.ucsc.edu/cgi-bin/hgTracks?position=chr3R:6292910-6303220	"Cyp12e1,hth,CG6345,"	"-35685,37491,-56304,"	 Cyp12e1 	37549	866.9	676.2	151.6	-2.51	 \\ 	5.7186	0.1749	8.4605
1452	chr3R	2790790	2791080	2790930	571.6	Intronic	http://genome.ucsc.edu/cgi-bin/hgTracks?position=chr3R:2785790-2796080	"Antp,Sodh-1,CG1979,"	"0,87126,89377,"	 Antp 	32368	312.7	696.4	713.9	1.19	 /- 	0.438	2.2833	42.7565
1453	chr3L	15704490	15704800	15704640	590.1	Intergenic	http://genome.ucsc.edu/cgi-bin/hgTracks?position=chr3L:15699490-15709800	"comm,comm2,CG34451,"	"10783,-11691,-19493,"	 comm2 	11691	129.7	641.2	1019.4	2.97	 // 	0.1272	7.8618	53.4501
1454	chr2L	11119820	11120130	11119980	561.6	CDS	http://genome.ucsc.edu/cgi-bin/hgTracks?position=chr2L:11114820-11125130	"CG6230,CG14921,Csl4,"	"0,660,2583,"	 CG6230 	334	832.1	606.3	246.6	-1.75	 \\ 	3.3748	0.2963	33.854
1455	chr3R	48740	49040	48900	592.4	CDS	http://genome.ucsc.edu/cgi-bin/hgTracks?position=chr3R:43740-54040	"aux,CG31516,CG18143,"	"0,-3048,4205,"	 aux 	2182	792.8	720.2	290	-1.45	 -\ 	2.7335	0.3658	13.5137
1456	chr3R	2488550	2488840	2488690	592.9	CDS	http://genome.ucsc.edu/cgi-bin/hgTracks?position=chr3R:2483550-2493840	"lab,agt,Spase18-21,"	"0,-2868,-3525,"	 agt 	2868	191.2	632.8	954.8	2.32	 // 	0.2002	4.9945	32.8231
1457	chr3L	20285680	20285990	20285830	669.3	Intronic	http://genome.ucsc.edu/cgi-bin/hgTracks?position=chr3L:20280680-20290990	"gogo,CG6480,CG32226,"	"0,3067,4398,"	 gogo 	2401	1164.8	657.1	208.2	-2.48	 \\ 	5.5937	0.1788	17.2483
1458	chr2R	15998590	15998910	15998760	541.8	Promoter	http://genome.ucsc.edu/cgi-bin/hgTracks?position=chr2R:15993590-16003910	"18w,CG11041,CG16894,"	"255,34891,100348,"	 18w 	255	74.1	651.3	901.6	3.6	 // 	0.0822	12.1677	395.7256
1459	chrX	2282160	2282440	2282300	564.5	Intergenic	http://genome.ucsc.edu/cgi-bin/hgTracks?position=chrX:2277160-2287440	"CG14045,CG14047,CG12496,"	"-603,-12495,21089,"	 CG14045 	603	133.4	570.2	991.4	2.89	 // 	0.1345	7.4333	171.7391
1460	chr3R	16649790	16650090	16649940	616.8	Promoter	http://genome.ucsc.edu/cgi-bin/hgTracks?position=chr3R:16644790-16655090	"CG17272,CG17273,RpS20,"	"0,437,-862,"	 CG17272 	11	369.7	545.3	939.9	1.35	 // 	0.3934	2.5421	73.4472
1461	chr3R	137660	138160	137960	549	CDS	http://genome.ucsc.edu/cgi-bin/hgTracks?position=chr3R:132660-143160	"CG9791,CG9779,MP1,"	"0,-1293,-2401,"	 CG9791 	703	1000.3	510.9	183.6	-2.44	 \\ 	5.4472	0.1836	47.9617
1462	chrX	19218210	19218490	19218350	610.1	Intergenic	http://genome.ucsc.edu/cgi-bin/hgTracks?position=chrX:19213210-19223490	"out,gfA,CG8051,"	"-2252,5029,-16393,"	 out 	2252	184.5	754.6	891.3	2.27	 // 	0.207	4.8308	44.5694
1463	chr2L	8416320	8416600	8416460	514	Intronic	http://genome.ucsc.edu/cgi-bin/hgTracks?position=chr2L:8411320-8421600	"Akap200,CG13398,CG13397,"	"0,-1215,-4592,"	 Akap200 	771	103.7	608.4	831.2	3	 // 	0.1248	8.0129	542.9242
1464	chr2R	8846250	8846580	8846400	517.4	Intergenic	http://genome.ucsc.edu/cgi-bin/hgTracks?position=chr2R:8841250-8851580	"CG13321,CG3884,Psc,"	"-3720,-6609,7414,"	 CG13321 	5340	40	465.8	1064	4.73	 // 	0.0376	26.5933	389.4062
1465	chr3L	19891720	19892020	19891880	558.6	Intronic	http://genome.ucsc.edu/cgi-bin/hgTracks?position=chr3L:19886720-19897020	"Mi-2,Su(Tpl),CG7757,"	"0,0,11522,"	 Su(Tpl) 	10605	150.4	731.9	795.7	2.4	 // 	0.189	5.2903	154.873
1466	chr3L	9414570	9414880	9414720	513.6	Intronic	http://genome.ucsc.edu/cgi-bin/hgTracks?position=chr3L:9409570-9419880	"CG3967,aay,CG3982,"	"0,1632,-4232,"	 CG3967 	1448	291.2	559.6	698.5	1.26	 // 	0.4169	2.3987	102.5342
1467	chr2R	20696100	20696400	20696250	527.2	Intergenic	http://genome.ucsc.edu/cgi-bin/hgTracks?position=chr2R:20691100-20701400	"Dll,CG3611,CG12849,"	"6102,-9165,-10114,"	 Dll 	6102	612	511.9	457.7	-0.42	 -- 	1.3373	0.7478	34.6431
1468	chr3L	14204790	14205100	14204950	548.9	Intronic	http://genome.ucsc.edu/cgi-bin/hgTracks?position=chr3L:14199790-14210100	"nuf,CG7768,CG32141,"	"0,6058,-7641,"	 CG7768 	6058	117.1	550.6	980.5	3.07	 // 	0.1194	8.3754	53.7742
1469	chr3R	15760660	15760970	15760800	510.9	Promoter	http://genome.ucsc.edu/cgi-bin/hgTracks?position=chr3R:15755660-15765970	"Hs6st,mira,CG4459,"	"0,0,-6483,"	 mira 	42	145.2	632.8	769.4	2.4	 // 	0.1887	5.2981	316.0546
1470	chr2L	9568080	9568410	9568250	571	Intergenic	http://genome.ucsc.edu/cgi-bin/hgTracks?position=chr2L:9563080-9573410	"CG3838,jp,CG4389,"	"641,-1500,5312,"	 CG3838 	641	395.7	669.3	685.3	0.79	 /- 	0.5773	1.7321	159.3442
1471	chr3L	21670180	21670790	21670620	510.5	CDS	http://genome.ucsc.edu/cgi-bin/hgTracks?position=chr3L:21665180-21675790	"CG7158,CG11248,CG11249,"	"0,2565,-3002,"	 CG7158 	2211	1022.5	377.3	135.6	-2.91	 \\ 	7.5418	0.1326	16.3364
1472	chr2R	19264290	19264590	19264450	522.5	Promoter	http://genome.ucsc.edu/cgi-bin/hgTracks?position=chr2R:19259290-19269590	"CG3493,CG13551,yellow-d,"	"0,932,1605,"	 CG3493 	85	672.8	489.1	410.7	-0.71	 \- 	1.638	0.6105	122.3486
1473	chr2R	3344320	3344610	3344460	584.6	Intronic	http://genome.ucsc.edu/cgi-bin/hgTracks?position=chr2R:3339320-3349610	"Inos,CG11141,CG30502,"	"0,3471,-5404,"	 Inos 	1908	317.9	641.2	796.3	1.32	 // 	0.3992	2.5052	54.5641
1474	chr2L	3476480	3476800	3476630	513.8	Intergenic	http://genome.ucsc.edu/cgi-bin/hgTracks?position=chr2L:3471480-3481800	"pgant4,Thor,CG15414,"	"-1292,1803,4124,"	 Thor 	1803	259.3	513	799.8	1.62	 // 	0.3243	3.0838	134.8666
1475	chr3L	21596460	21596760	21596600	550.1	Intronic	http://genome.ucsc.edu/cgi-bin/hgTracks?position=chr3L:21591460-21601760	"AP-2,S1P,CG11307,"	"0,10292,14169,"	 AP-2 	4622	293.4	682	685.9	1.22	 /- 	0.4278	2.3376	19.107
1476	chr2L	2366060	2366360	2366220	613.8	Intronic	http://genome.ucsc.edu/cgi-bin/hgTracks?position=chr2L:2361060-2371360	"CG4272,Rab5,CG3597,"	"0,-858,3935,"	 Rab5 	858	193.4	663.5	985.1	2.35	 // 	0.1963	5.0938	72.8738
1477	chrX	18272950	18273250	18273100	547.9	CDS	http://genome.ucsc.edu/cgi-bin/hgTracks?position=chrX:18267950-18278250	"por,CG6179,betaCop,"	"0,1015,2479,"	 por 	784	1194.4	325.4	131	-3.19	 \- 	9.1175	0.1097	15.7936
1478	chrX	7786750	7787220	7787050	507.6	Intergenic	http://genome.ucsc.edu/cgi-bin/hgTracks?position=chrX:7781750-7792220	"CG18624,p115,Nek2,"	"26,1019,-1445,"	 CG18624 	544	224.5	523.6	781.4	1.8	 // 	0.2873	3.4807	100.3492
1479	chrX	8670830	8671150	8671000	507.4	Intronic	http://genome.ucsc.edu/cgi-bin/hgTracks?position=chrX:8665830-8676150	"Lim1,CG32710,CG1789,"	"0,42254,-55466,"	 Lim1 	28808	411.2	495	627	0.61	 // 	0.6559	1.5247	31.2865
1480	chr3LHet	2196640	2197130	2196800	508.1	Intergenic	http://genome.ucsc.edu/cgi-bin/hgTracks?position=chr3LHet:2191640-2202130	"CG41511,CG40228,CG41049,"	"1729,-6090,-42891,"	 CG41511 	2224	572	612.6	358.7	-0.67	 -\ 	1.5948	0.6271	17.2121
1481	chr3R	5417730	5418030	5417880	586.1	UTR5	http://genome.ucsc.edu/cgi-bin/hgTracks?position=chr3R:5412730-5423030	"CG8312,bocksbeutel,P58IPK,"	"0,-1171,-2578,"	 CG8312 	848	401.6	709.1	650.4	0.7	 /- 	0.6174	1.6196	37.9417
1482	chrX	7831600	7831890	7831740	558.6	Intronic	http://genome.ucsc.edu/cgi-bin/hgTracks?position=chrX:7826600-7836890	"CG1530,RpS14b,RpS14a,"	"0,-1908,-3027,"	 CG1530 	739	206	692.1	782	1.92	 // 	0.2634	3.7964	393.4435
1483	chr2L	13913000	13913290	13913140	557.1	Intergenic	http://genome.ucsc.edu/cgi-bin/hgTracks?position=chr2L:13908000-13918290	"Acyp,Ance-2,Ance-3,"	"-577,-1500,1584,"	 Acyp 	940	715	594.1	370.1	-0.95	 -\ 	1.9318	0.5176	14.732
1484	chr3R	15967470	15967770	15967600	547.3	Intergenic	http://genome.ucsc.edu/cgi-bin/hgTracks?position=chr3R:15962470-15972770	"Gr92a,CG10887,CG5023,"	"-19601,-24795,27557,"	 Gr92a 	20819	679.5	707	266.6	-1.35	 -\ 	2.5488	0.3923	2.9191
1485	chr2L	8384740	8385040	8384900	597.5	UTR5	http://genome.ucsc.edu/cgi-bin/hgTracks?position=chr2L:8379740-8390040	"CG13384,CG13393,CG17295,"	"0,-768,-1243,"	 CG13384 	434	349.7	740.3	707.6	1.02	 /- 	0.4942	2.0234	60.5861
1486	chr2R	12402490	12402780	12402640	654.1	Intronic	http://genome.ucsc.edu/cgi-bin/hgTracks?position=chr2R:12397490-12407780	"Sema-2a,CG7813,loopin-1,"	"0,-15706,19814,"	 Sema-2a 	1070	247.5	657.1	1057.8	2.1	 // 	0.234	4.2741	226.1599
1487	chr2L	3609230	3609580	3609410	504.8	Intergenic	http://genome.ucsc.edu/cgi-bin/hgTracks?position=chr2L:3604230-3614580	"odd,Dot,CG15418,"	"-2662,9780,11679,"	 odd 	2662	536.5	567	428.5	-0.32	 -\ 	1.252	0.7987	26.2928
1488	chr3R	6676040	6676340	6676180	582.7	Intergenic	http://genome.ucsc.edu/cgi-bin/hgTracks?position=chr3R:6671040-6681340	"CG6567,Cad86C,CG4565,"	"634,-1956,2265,"	 CG4565 	2265	148.9	610	989.1	2.73	 // 	0.1506	6.6413	76.4978
1489	chr2L	8825290	8825620	8825470	503.7	Promoter	http://genome.ucsc.edu/cgi-bin/hgTracks?position=chr2L:8820290-8830620	"SoxN,CG32986,CG32987,"	"154,37336,38371,"	 SoxN 	154	67.4	545.8	899.3	3.74	 // 	0.075	13.3372	688.4002
1490	chr2L	21866510	21866820	21866660	543.5	Intergenic	http://genome.ucsc.edu/cgi-bin/hgTracks?position=chr2L:21861510-21871820	"tsh,CG11629,CG1421,"	"-29647,30209,36401,"	 CG11629 	31601	95.6	600.4	946.8	3.31	 // 	0.101	9.9052	48.7821
1491	chr2R	2694520	2694840	2694660	505.7	Promoter	http://genome.ucsc.edu/cgi-bin/hgTracks?position=chr2R:2689520-2699840	"SdhB,CG15237,ubl,"	"455,1920,2854,"	 SdhB 	455	521.6	582.9	431.9	-0.27	 -\ 	1.2077	0.828	14.1966
1492	chr3R	19705690	19706260	19705940	503.5	Intronic	http://genome.ucsc.edu/cgi-bin/hgTracks?position=chr3R:19700690-19711260	"Pli,TfIIA-S,CG13597,"	"0,10168,11465,"	 Pli 	9343	838	430.8	254	-1.72	 \\ 	3.2993	0.3031	31.3013
1493	chr2L	9126110	9126410	9126250	570.6	Intronic	http://genome.ucsc.edu/cgi-bin/hgTracks?position=chr2L:9121110-9131410	"CG32982,Or30a,CG31609,"	"0,-12965,-28074,"	 CG32982 	500	297.9	601	812.9	1.45	 // 	0.3664	2.7291	29.1557
1494	chr2L	15537860	15538170	15538020	503.2	Intergenic	http://genome.ucsc.edu/cgi-bin/hgTracks?position=chr2L:15532860-15543170	"CG15256,lace,kek3,"	"12451,-33002,40932,"	 CG15256 	12451	211.9	645.5	662.5	1.64	 /- 	0.3199	3.126	89.7781
1495	chr3L	122770	123070	122920	556	Intergenic	http://genome.ucsc.edu/cgi-bin/hgTracks?position=chr3L:117770-128070	"Pk61C,CG6845,CG12483,"	"6531,23532,-24549,"	 Pk61C 	6531	187.5	714.9	767.7	2.03	 // 	0.2442	4.0953	51.4726
1496	chr3L	12072890	12073200	12073040	555.3	CDS	http://genome.ucsc.edu/cgi-bin/hgTracks?position=chr3L:12067890-12078200	"Sema-5c,CG17154,rols,"	"0,8702,-15081,"	 Sema-5c 	1845	292.7	515.6	868.4	1.57	 // 	0.337	2.9671	14.6771
1497	chrX	2375240	2375560	2375430	502.5	Intronic	http://genome.ucsc.edu/cgi-bin/hgTracks?position=chrX:2370240-2380560	"trol,boi,z,"	"0,-11394,-30847,"	 boi 	11394	1005.5	451	50.9	-4.3	 \\ 	19.7486	0.0506	6.2633
1498	chr2R	2758030	2758340	2758170	566	Intronic	http://genome.ucsc.edu/cgi-bin/hgTracks?position=chr2R:2753030-2763340	"coro,CG9447,Spn4,"	"0,2666,5238,"	 coro 	2104	305.3	530.5	864.4	1.5	 // 	0.3532	2.8315	9.9945
1499	chr2R	17432160	17432470	17432310	703.7	Intronic	http://genome.ucsc.edu/cgi-bin/hgTracks?position=chr2R:17427160-17437470	"Egfr,CG30283,CG33226,"	"0,-4232,-5512,"	 Egfr 	2763	583.1	721.3	806.6	0.47	 /- 	0.7229	1.3832	72.6159
1500	chr2R	14118700	14119000	14118850	575.9	Intergenic	http://genome.ucsc.edu/cgi-bin/hgTracks?position=chr2R:14113700-14124000	"fj,CG30114,CG33958,"	"1417,-23047,-38509,"	 fj 	1417	108.2	557.5	1066.3	3.3	 // 	0.1015	9.857	32.6764
1501	chrX	2031460	2031770	2031620	515.2	Intergenic	http://genome.ucsc.edu/cgi-bin/hgTracks?position=chrX:2026460-2036770	"ph-p,CG3835,Pgd,"	"-1042,3900,7548,"	 ph-p 	1042	49.6	607.3	892.4	4.17	 // 	0.0556	17.9764	348.296
1502	chrX	5592870	5593160	5593020	577.1	Promoter	http://genome.ucsc.edu/cgi-bin/hgTracks?position=chrX:5587870-5598160	"CG4096,CG3149,cv,"	"199,-3781,-5903,"	 CG4096 	199	667.6	538.4	525.2	-0.35	 -- 	1.2712	0.7866	17.4488
1503	chr3R	1193440	1193750	1193610	501.1	Intronic	http://genome.ucsc.edu/cgi-bin/hgTracks?position=chr3R:1188440-1198750	"CG16708,CG31542,CG34277,"	"0,1651,2531,"	 CG16708 	417	538.7	529.4	442.8	-0.28	 -- 	1.2166	0.822	269.8113
1504	chr3R	5225350	5225630	5225460	1099.8	CDS	http://genome.ucsc.edu/cgi-bin/hgTracks?position=chr3R:5220350-5230630	"CG34117,Or85f,RpL34b,"	"0,-187,572,"	 CG34117 	311	1928	847.4	546.3	-1.82	 \- 	3.529	0.2834	49.8141
1505	chr3L	9012260	9012580	9012430	525.2	Promoter	http://genome.ucsc.edu/cgi-bin/hgTracks?position=chr3L:9007260-9017580	"Doc2,CG5194,Doc3,"	"0,-9479,-12079,"	 Doc2 	90	172.6	574.5	840.9	2.28	 // 	0.2053	4.871	99.776
1506	chr3L	5922190	5922480	5922340	634.2	CDS	http://genome.ucsc.edu/cgi-bin/hgTracks?position=chr3L:5917190-5927480	"CG33523,Bj1,CG33993,"	"0,1021,3792,"	 CG33523 	825	199.3	710.7	996	2.32	 // 	0.2001	4.9969	110.1633
1507	chrX	2032560	2032870	2032730	508.5	Intergenic	http://genome.ucsc.edu/cgi-bin/hgTracks?position=chrX:2027560-2037870	"ph-p,CG3835,Pgd,"	"-2152,2790,6438,"	 ph-p 	2152	177.8	610.5	748.3	2.07	 // 	0.2377	4.2077	88.9499
1508	chr2L	3349210	3349520	3349370	529.8	Intronic	http://genome.ucsc.edu/cgi-bin/hgTracks?position=chr2L:3344210-3354520	"E23,CG8838,CG34394,"	"0,8313,9269,"	 E23 	5630	1325.6	222.6	42.9	-4.95	 \- 	30.8955	0.0324	3.1648
1509	chr3L	10845410	10845710	10845560	544	Intronic	http://genome.ucsc.edu/cgi-bin/hgTracks?position=chr3L:10840410-10850710	"tna,CG6418,CG14149,"	"0,23803,26633,"	 tna 	5431	61.5	501.3	1069.8	4.12	 // 	0.0575	17.3947	170.1884
1510	chr2R	15031330	15031610	15031470	564.7	UTR5	http://genome.ucsc.edu/cgi-bin/hgTracks?position=chr2R:15026330-15036610	"CG15118,ena,CG15111,"	"0,0,-2927,"	 CG15118 	176	88.9	629.6	981.7	3.46	 // 	0.0906	11.0405	54.3523
1511	chr3R	25133270	25133570	25133430	515.9	Intergenic	http://genome.ucsc.edu/cgi-bin/hgTracks?position=chr3R:25128270-25138570	"Cnx99A,CG14506,stg,"	"7534,-10479,-51928,"	 CG14506 	10479	352.7	598.3	598.4	0.76	 /- 	0.5894	1.6966	66.1332
1512	chr2R	13757830	13758130	13757990	522.8	Intronic	http://genome.ucsc.edu/cgi-bin/hgTracks?position=chr2R:13752830-13763130	"Mapmodulin,elk,thr,"	"0,3461,-4593,"	 Mapmodulin 	1525	214.1	643.9	732.8	1.77	 // 	0.2922	3.4222	79.2697
1513	chr2R	19465540	19465850	19465680	514.6	Intronic	http://genome.ucsc.edu/cgi-bin/hgTracks?position=chr2R:19460540-19470850	"apt,CG30184,Pi3K59F,"	"0,-13407,-14110,"	 apt 	2934	434.9	543.7	565.2	0.38	 /- 	0.7695	1.2995	32.4526
1514	chr3L	3073320	3073610	3073470	552.4	CDS	http://genome.ucsc.edu/cgi-bin/hgTracks?position=chr3L:3068320-3078610	"CG11486,CG32486,Cht7,"	"0,-2631,17514,"	 CG11486 	922	87.4	554.3	1020.6	3.54	 // 	0.0857	11.6726	112.6315
1515	chr2R	6006610	6006910	6006780	514.6	Intronic	http://genome.ucsc.edu/cgi-bin/hgTracks?position=chr2R:6001610-6011910	"CG11866,CCS,Pfk,"	"0,1911,-2084,"	 CG11866 	1583	223.8	608.4	724.2	1.69	 // 	0.309	3.2365	46.0495
1516	chr3R	17465000	17465300	17465160	562	Intronic	http://genome.ucsc.edu/cgi-bin/hgTracks?position=chr3R:17460000-17470300	"E2f,InR,CG6353,"	"0,-20117,21747,"	 E2f 	1333	266	740.3	681.9	1.36	 /\ 	0.3901	2.5635	36.4429
1517	chr3R	951510	951820	951670	537.1	Intergenic	http://genome.ucsc.edu/cgi-bin/hgTracks?position=chr3R:946510-956820	"CG12007,CG12589,dpr16,"	"2139,11238,24959,"	 CG12007 	2139	107.4	644.9	867.3	3.01	 // 	0.1239	8.0721	228.2266
1518	chr2R	3480210	3480490	3480350	537.8	Intronic	http://genome.ucsc.edu/cgi-bin/hgTracks?position=chr2R:3475210-3485490	"scra,CG1358,CG1360,"	"0,2419,-2739,"	 scra 	2727	188.2	704.8	720.2	1.94	 /- 	0.2613	3.8269	371.646
1519	chr3R	18825990	18826300	18826150	511.5	UTR3	http://genome.ucsc.edu/cgi-bin/hgTracks?position=chr3R:18820990-18831300	"CG34375,Nha2,Or94b,"	"0,-6867,-9860,"	 Nha2 	6867	1220.4	289.9	31.5	-5.27	 \\ 	38.7862	0.0258	6.5824
1520	chr2L	4366470	4367060	4366630	508.1	Intronic	http://genome.ucsc.edu/cgi-bin/hgTracks?position=chr2L:4361470-4372060	"Traf4,CG15429,CG17612,"	"0,-12600,13877,"	 Traf4 	4082	108.2	519.9	914.2	3.08	 // 	0.1183	8.4504	40.6455
1521	chr3R	14815880	14816200	14816020	532.3	Intronic	http://genome.ucsc.edu/cgi-bin/hgTracks?position=chr3R:14810880-14821200	"gukh,snRNP-U1,dnk,"	"0,-6650,-7520,"	 gukh 	6274	252.7	668.8	680.8	1.43	 /- 	0.3712	2.6943	69.711
1522	chr2R	11549700	11550000	11549840	492.5	CDS	http://genome.ucsc.edu/cgi-bin/hgTracks?position=chr2R:11544700-11555000	"fus,CG8207,Vha14,"	"0,14880,17087,"	 fus 	2733	455.7	675.2	361.5	-0.33	 /\ 	1.2604	0.7934	21.6762
1523	chr3L	13093830	13094110	13093970	561.7	Intergenic	http://genome.ucsc.edu/cgi-bin/hgTracks?position=chr3L:13088830-13099110	"CG32118,CG11251,trn,"	"-2242,-10901,13402,"	 CG32118 	2620	419.4	703.8	563.5	0.43	 /\ 	0.7443	1.3436	14.3754
1524	chrX	11630760	11631070	11630900	548.4	Intergenic	http://genome.ucsc.edu/cgi-bin/hgTracks?position=chrX:11625760-11636070	"CG15221,inaF,Tango10,"	"-250,-2972,-13013,"	 inaF 	2972	823.9	602	219.1	-1.91	 \\ 	3.7606	0.2659	28.9056
1525	chr3L	4398250	4398540	4398390	547.4	Intronic	http://genome.ucsc.edu/cgi-bin/hgTracks?position=chr3L:4393250-4403540	"CG7447,Syx17,CG15019,"	"0,5109,6736,"	 Syx17 	5109	1010.7	577.6	57.8	-4.13	 \\ 	17.492	0.0572	6.8102
1526	chrX	700900	701200	701050	502.6	CDS	http://genome.ucsc.edu/cgi-bin/hgTracks?position=chrX:695900-706200	"CG7359,CG42248,CG13358,"	"0,1199,-2096,"	 CG7359 	946	812.1	499.2	203.1	-2	 \\ 	3.9988	0.2501	33.7895
1527	chr2R	2498210	2498520	2498380	491.1	UTR5	http://genome.ucsc.edu/cgi-bin/hgTracks?position=chr2R:2493210-2503520	"jing,CG15234,CG15233,"	"0,0,-9897,"	 jing 	371	125.2	567	787.7	2.65	 // 	0.159	6.2907	297.5533
1528	chr3L	15749610	15749930	15749750	490.7	Intergenic	http://genome.ucsc.edu/cgi-bin/hgTracks?position=chr3L:15744610-15754930	"comm,CG6244,CG13445,"	"-28227,51767,52847,"	 comm 	28227	147.5	621.1	705.4	2.26	 // 	0.209	4.7837	41.5936
1529	chr2L	14486040	14486360	14486220	490.5	Intergenic	http://genome.ucsc.edu/cgi-bin/hgTracks?position=chr2L:14481040-14491360	"noc,CG15283,CG33648,"	"4641,-35404,38705,"	 noc 	4641	128.9	676.2	676.8	2.39	 /- 	0.1905	5.2491	238.8952
1530	chr3R	2826320	2826900	2826710	489.9	Intergenic	http://genome.ucsc.edu/cgi-bin/hgTracks?position=chr3R:2821320-2831900	"Antp,Sodh-1,CG1979,"	"-1760,51346,53597,"	 Antp 	1760	230.4	624.8	631.6	1.45	 /- 	0.3649	2.7407	238.8362
1531	chrX	5568790	5569110	5568960	489.5	Intronic	http://genome.ucsc.edu/cgi-bin/hgTracks?position=chrX:5563790-5574110	"Tre1,RpL35,Rab-RP4,"	"0,-1371,-3118,"	 RpL35 	2270	334.2	578.2	556.1	0.73	 /- 	0.601	1.664	52.7014
1532	chr3L	6806790	6807100	6806930	494.8	Intergenic	http://genome.ucsc.edu/cgi-bin/hgTracks?position=chr3L:6801790-6812100	"vvl,CG32392,CG10103,"	"-19293,-50584,-57311,"	 vvl 	23671	389	641.8	485.1	0.32	 /\ 	0.8019	1.2471	31.9855
1533	chrX	17724080	17724370	17724240	712.3	Intergenic	http://genome.ucsc.edu/cgi-bin/hgTracks?position=chrX:17719080-17729370	"CG6398,Socs16D,CG12986,"	"632,-2852,-10592,"	 CG6398 	632	348.3	854.3	951.4	1.45	 // 	0.3661	2.7318	137.3398
1534	chr2L	20486260	20486600	20486410	489.1	Intergenic	http://genome.ucsc.edu/cgi-bin/hgTracks?position=chr2L:20481260-20491600	"CG34007,CG2493,cdc23,"	"8695,-22961,-24681,"	 CG34007 	8695	226.7	634.9	609.3	1.43	 /- 	0.3722	2.6871	253.8473
1535	chr2R	6579110	6579390	6579250	548.3	Intergenic	http://genome.ucsc.edu/cgi-bin/hgTracks?position=chr2R:6574110-6584390	"stan,Rab3,CG12309,"	"14160,29582,33524,"	 stan 	14160	755	619.5	274.6	-1.46	 -\ 	2.7497	0.3637	6.9841
1536	chr2R	16723410	16723750	16723610	508.6	Promoter	http://genome.ucsc.edu/cgi-bin/hgTracks?position=chr2R:16718410-16728750	"insc,sktl,CG17999,"	"-41,-3691,11874,"	 insc 	41	269.7	533.1	726	1.43	 // 	0.3715	2.6916	125.1408
1537	chr3R	16922530	16922840	16922680	489	Intronic	http://genome.ucsc.edu/cgi-bin/hgTracks?position=chr3R:16917530-16927840	"RhoGAP93B,CG7044,CG5745,"	"0,1211,5255,"	 RhoGAP93B 	847	54.8	588.2	831.2	3.92	 // 	0.066	15.1596	172.0216
1538	chrX	17475620	17475910	17475760	525.8	Intronic	http://genome.ucsc.edu/cgi-bin/hgTracks?position=chrX:17470620-17480910	"CG12991,l(1)G0222,CG12992,"	"0,-2498,8443,"	 CG12991 	1870	165.2	606.8	813.5	2.3	 // 	0.2031	4.9232	41.5204
1539	chr3R	12510880	12511200	12511030	487	Intronic	http://genome.ucsc.edu/cgi-bin/hgTracks?position=chr3R:12505880-12516200	"Ubx,CG31498,CG31217,"	"0,-19570,-29541,"	 CG31498 	20404	245.3	604.7	620.7	1.34	 /- 	0.3951	2.5308	33.452
1540	chr2L	6389760	6390050	6389920	523.6	Intronic	http://genome.ucsc.edu/cgi-bin/hgTracks?position=chr2L:6384760-6395050	"CG42370,CG42369,CG9507,"	"0,5932,-6499,"	 CG42370 	4408	1044.8	386.9	145.3	-2.85	 \\ 	7.1901	0.1391	2.9193
1541	chr3L	416370	416680	416520	551.7	Intergenic	http://genome.ucsc.edu/cgi-bin/hgTracks?position=chr3L:411370-421680	"CG13891,klar,CG13885,"	"16709,17737,-23696,"	 CG13891 	17371	464.6	576.1	614.4	0.4	 /- 	0.7562	1.3225	39.8747
1542	chr2L	17721890	17722220	17722080	486.3	Intronic	http://genome.ucsc.edu/cgi-bin/hgTracks?position=chr2L:17716890-17727220	"CadN,CadN2,CG15147,"	"0,66224,-95735,"	 CadN 	17441	321.6	527.3	611.5	0.93	 // 	0.5258	1.9017	15.6426
1543	chr2R	12190050	12190350	12190210	578.2	Intergenic	http://genome.ucsc.edu/cgi-bin/hgTracks?position=chr2R:12185050-12195350	"Atg9,Nox,CG7747,"	"-5470,6861,-8579,"	 Nox 	6861	563.1	683.6	491.4	-0.2	 /\ 	1.146	0.8726	20.7309
1544	chr2L	7290480	7290820	7290620	484.7	Intergenic	http://genome.ucsc.edu/cgi-bin/hgTracks?position=chr2L:7285480-7295820	"Wnt4,wg,CG31909,"	"-13452,16540,-32415,"	 Wnt4 	13452	94.1	511.4	878.1	3.22	 // 	0.1072	9.3316	58.3265
1545	chr2L	6179330	6179620	6179480	530	Intergenic	http://genome.ucsc.edu/cgi-bin/hgTracks?position=chr2L:6174330-6184620	"CG34380,CG13989,CG31639,"	"10990,-18398,-24392,"	 CG34380 	10990	231.9	625.9	732.8	1.66	 // 	0.3165	3.1598	59.4056
1546	chr3R	10287760	10288050	10287900	535.6	Intronic	http://genome.ucsc.edu/cgi-bin/hgTracks?position=chr3R:10282760-10293050	"cv-c,CG34388,HtrA2,"	"0,-40310,47715,"	 cv-c 	19161	383.1	574.5	649.3	0.76	 /- 	0.59	1.695	62.502
1547	chr2L	18997620	18997930	18997800	524.8	Promoter	http://genome.ucsc.edu/cgi-bin/hgTracks?position=chr2L:18992620-19002930	"CG31792,CG10650,CG31793,"	"194,-1870,5609,"	 CG31792 	194	738.7	472.7	374.7	-0.98	 \- 	1.9715	0.5072	6.8249
1548	chr3L	4993870	4994150	4994010	560.3	CDS	http://genome.ucsc.edu/cgi-bin/hgTracks?position=chr3L:4988870-4999150	"CG32232,CG17030,CG12027,"	"0,-13241,17497,"	 CG32232 	2867	173.4	573.4	944.5	2.44	 // 	0.1836	5.4473	39.1996
1549	chr2L	15743240	15743540	15743360	652.4	Intronic	http://genome.ucsc.edu/cgi-bin/hgTracks?position=chr2L:15738240-15748540	"CycE,l(2)35Di,l(2)35Df,"	"0,6248,8892,"	 CycE 	3249	414.2	689.5	883.8	1.09	 // 	0.4686	2.1339	222.316
1550	chr3R	2820660	2821020	2820840	483.1	Intronic	http://genome.ucsc.edu/cgi-bin/hgTracks?position=chr3R:2815660-2826020	"Antp,Sodh-1,CG1979,"	"0,57216,59467,"	 Antp 	4110	116.3	553.8	782	2.75	 // 	0.1488	6.7224	128.8803
1551	chr2L	19098480	19098790	19098620	505.2	Intronic	http://genome.ucsc.edu/cgi-bin/hgTracks?position=chr2L:19093480-19103790	"Lim3,CG17344,amd,"	"0,3423,11538,"	 CG17344 	3423	472.7	499.7	559.5	0.24	 -- 	0.8449	1.1835	33.428
1552	chr2L	14443820	14444160	14444010	482.6	Intergenic	http://genome.ucsc.edu/cgi-bin/hgTracks?position=chr2L:14438820-14449160	"CG15283,Cpr35B,pburs,"	"3366,-18879,-26692,"	 CG15283 	6806	114.1	639.1	703.6	2.62	 // 	0.1622	6.1665	190.7318
1553	chr3RHet	1694630	1694960	1694780	482.3	Intronic	http://genome.ucsc.edu/cgi-bin/hgTracks?position=chr3RHet:1689630-1699960	"CG41099,CG41329,CG17429,"	"0,-14583,-19276,"	 CG41099 	11220	980.3	401.7	74.4	-3.72	 \\ 	13.1815	0.0759	7.4992
1554	chr3L	21269950	21270250	21270080	491.7	Intronic	http://genome.ucsc.edu/cgi-bin/hgTracks?position=chr3L:21264950-21275250	"AcCoAS,ppl,CG12974,"	"0,3507,5033,"	 AcCoAS 	635	537.2	539	407.9	-0.4	 -\ 	1.317	0.7593	66.3835
1555	chrX	14380210	14380530	14380370	481.7	Intergenic	http://genome.ucsc.edu/cgi-bin/hgTracks?position=chrX:14375210-14385530	"CG9411,CG12540,dpr8,"	"-6258,9799,-23966,"	 CG9411 	6258	863.2	427.1	176.8	-2.29	 \\ 	4.8833	0.2048	3.7026
1556	chr2L	19209050	19209360	19209200	548.4	Intergenic	http://genome.ucsc.edu/cgi-bin/hgTracks?position=chr2L:19204050-19214360	"drl,pigeon,gammaTub37C,"	"-585,-19262,-23491,"	 drl 	18855	333.4	555.4	756.3	1.18	 // 	0.4409	2.2682	61.3965
1557	chr3L	6760220	6760520	6760390	505.4	Intergenic	http://genome.ucsc.edu/cgi-bin/hgTracks?position=chr3L:6755220-6765520	"CG32392,CG10103,CG8549,"	"-4044,-10771,-13253,"	 CG32392 	4044	125.2	626.4	774.6	2.63	 // 	0.1617	6.1856	188.133
1558	chr2R	16191500	16191810	16191640	560.9	Intergenic	http://genome.ucsc.edu/cgi-bin/hgTracks?position=chr2R:16186500-16196810	"CG11200,CG8920,CG13868,"	"379,2155,4576,"	 CG8920 	2155	988.4	492.9	207.1	-2.25	 \\ 	4.773	0.2095	7.9784
1559	chr2R	5472890	5473200	5473030	480.5	CDS	http://genome.ucsc.edu/cgi-bin/hgTracks?position=chr2R:5467890-5478200	"Updo,CG12929,CG1868,"	"0,582,-980,"	 Updo 	682	1129.2	284.6	34.3	-5.04	 \\ 	32.8988	0.0304	29.1415
1560	chr3R	166150	166450	166300	510.9	Intergenic	http://genome.ucsc.edu/cgi-bin/hgTracks?position=chr3R:161150-171450	"CG1103,CG9772,hkb,"	"-660,-1013,4427,"	 CG9772 	1013	420.9	604.1	511.4	0.28	 /\ 	0.8229	1.2152	66.2061
1561	chr3R	24414270	24414560	24414410	503.3	Intergenic	http://genome.ucsc.edu/cgi-bin/hgTracks?position=chr3R:24409270-24419560	"fkh,Noa36,Hrb98DE,"	"-3576,9369,11118,"	 fkh 	3576	438.6	694.2	390.2	-0.17	 /\ 	1.1243	0.8894	43.375
1562	chr2R	1622530	1622870	1622670	496	Intergenic	http://genome.ucsc.edu/cgi-bin/hgTracks?position=chr2R:1617530-1627870	"ap,l(2)09851,CG34200,"	"-8335,19362,22527,"	 ap 	8335	950.7	427.1	113.3	-3.07	 \\ 	8.3928	0.1191	4.1922
1563	chr3R	774110	774400	774250	565.8	Intergenic	http://genome.ucsc.edu/cgi-bin/hgTracks?position=chr3R:769110-779400	"UbcD6,Cdep,CG14661,"	"225,-2952,4974,"	 UbcD6 	4156	239.3	556.4	901.6	1.91	 // 	0.2655	3.7671	16.9683
1564	chrX	9981560	9981860	9981740	626.8	Intronic	http://genome.ucsc.edu/cgi-bin/hgTracks?position=chrX:9976560-9986860	"CG34104,CG2974,CG2972,"	"0,-1536,-2657,"	 CG34104 	1175	786.9	516.7	599	-0.39	 \- 	1.3138	0.7612	14.5735
1565	chr2L	21846150	21846470	21846300	485.7	Intergenic	http://genome.ucsc.edu/cgi-bin/hgTracks?position=chr2L:21841150-21851470	"tsh,CG11629,CG31612,"	"-9287,50569,-50855,"	 tsh 	14219	611.3	569.2	300.3	-1.03	 -\ 	2.0354	0.4913	10.9743
1566	chr3L	6454350	6454910	6454550	478	Promoter	http://genome.ucsc.edu/cgi-bin/hgTracks?position=chr3L:6449350-6459910	"CG14910,CG14911,CG10147,"	"215,22602,25484,"	 CG14910 	215	456.4	568.1	409.6	-0.16	 /\ 	1.1143	0.8974	12.7025
1567	chr3R	14224200	14224490	14224350	543.5	Intronic	http://genome.ucsc.edu/cgi-bin/hgTracks?position=chr3R:14219200-14229490	"Vha100-2,koko,CG12333,"	"0,0,1740,"	 Vha100-2 	526	107.4	590.4	934.8	3.12	 // 	0.1149	8.7004	82.5495
1568	chr2R	11019290	11019600	11019440	514.5	Intronic	http://genome.ucsc.edu/cgi-bin/hgTracks?position=chr2R:11014290-11024600	"chn,CG34186,CG8089,"	"0,13032,13889,"	 chn 	3020	546.1	536.3	468.5	-0.22	 -- 	1.1655	0.858	34.8746
1569	chr3R	21808970	21809270	21809130	491	Intronic	http://genome.ucsc.edu/cgi-bin/hgTracks?position=chr3R:21803970-21814270	"Nf1,CG42261,HLHmdelta,"	"0,-2111,14212,"	 Nf1 	396	249	635.4	611.5	1.3	 /- 	0.4071	2.4564	144.9112
1570	chr2L	14383930	14384230	14384090	486.5	Intergenic	http://genome.ucsc.edu/cgi-bin/hgTracks?position=chr2L:14378930-14389230	"ppk,elB,spel1,"	"-2920,3031,-18391,"	 ppk 	2920	101.5	567	792.3	2.96	 // 	0.1281	7.8052	133.387
1571	chr2R	2895570	2895860	2895720	539	CDS	http://genome.ucsc.edu/cgi-bin/hgTracks?position=chr2R:2890570-2900860	"Tsp42Ec,Tsp42Ed,Tsp42Eb,"	"0,1644,-2193,"	 Tsp42Ec 	1769	354.9	577.6	685.9	0.95	 // 	0.5174	1.9326	32.3707
1572	chr3R	9637520	9637860	9637680	487.3	Intergenic	http://genome.ucsc.edu/cgi-bin/hgTracks?position=chr3R:9632520-9642860	"Mst87F,Nsf2,Dip-B,"	"15186,22514,-26279,"	 Mst87F 	15752	113.4	603.1	754.6	2.73	 // 	0.1502	6.6559	151.9148
1573	chr2R	2488250	2488560	2488370	937.2	Promoter	http://genome.ucsc.edu/cgi-bin/hgTracks?position=chr2R:2483250-2493560	"jing,CG15233,CG15234,"	"0,0,6124,"	 CG15233 	113	1074.4	1120.8	638.4	-0.75	 -\ 	1.6829	0.5942	27.2506
1574	chr2L	20495140	20495480	20495290	480.1	Intronic	http://genome.ucsc.edu/cgi-bin/hgTracks?position=chr2L:20490140-20500480	"CG34007,CG2493,cdc23,"	"0,-31841,-33561,"	 CG34007 	185	475	560.7	411.3	-0.21	 -\ 	1.1547	0.866	31.8262
1575	chr3L	1492080	1492390	1492250	528.5	CDS	http://genome.ucsc.edu/cgi-bin/hgTracks?position=chr3L:1487080-1497390	"CG12084,stet,pUf68,"	"0,-2703,4600,"	 stet 	2703	414.2	767.9	407.3	-0.02	 /\ 	1.0169	0.9834	27.3079
1576	chr3R	23830160	23830460	23830310	520.7	Intergenic	http://genome.ucsc.edu/cgi-bin/hgTracks?position=chr3R:23825160-23835460	"CG4815,betaTub97EF,CG34362,"	"-14025,-16221,22024,"	 CG4815 	14025	710.6	676.2	198.5	-1.84	 -\ 	3.5796	0.2794	11.3947
1577	chr2L	5410220	5410830	5410390	474.3	Intronic	http://genome.ucsc.edu/cgi-bin/hgTracks?position=chr2L:5405220-5415830	"H15,CG31647,nompC,"	"0,25188,-45351,"	 H15 	6049	143	537.9	756.8	2.4	 // 	0.1889	5.2924	68.942
1578	chr3LHet	796480	796790	796660	490.8	Intergenic	http://genome.ucsc.edu/cgi-bin/hgTracks?position=chr3LHet:791480-801790	"CG40467,CG40359,CG42228,"	"-7224,21954,23901,"	 CG40467 	7224	489.8	564.9	417.6	-0.23	 -\ 	1.1728	0.8527	14.4017
1579	chr2R	19244640	19244940	19244800	560.2	CDS	http://genome.ucsc.edu/cgi-bin/hgTracks?position=chr2R:19239640-19249940	"CG3500,CG9875,CG30410,"	"0,401,-1079,"	 CG3500 	288	215.6	647.6	817.5	1.92	 // 	0.2638	3.7913	270.9246
1580	chr2R	13640760	13641080	13640910	473.3	Intergenic	http://genome.ucsc.edu/cgi-bin/hgTracks?position=chr2R:13635760-13646080	"CG6385,CG5002,CG10931,"	"141,-191,-3266,"	 CG6385 	3013	127.4	457.3	835.2	2.71	 // 	0.1526	6.5536	112.5461
1581	chr2R	17313650	17313980	17313800	473.1	Intronic	http://genome.ucsc.edu/cgi-bin/hgTracks?position=chr2R:17308650-17318980	"Sdc,Acox57D-d,Acox57D-p,"	"0,-33855,-37012,"	 Acox57D-d 	36906	753.6	428.7	256.3	-1.56	 \\ 	2.9403	0.3401	29.6953
1582	chr3L	1753130	1753710	1753540	473	CDS	http://genome.ucsc.edu/cgi-bin/hgTracks?position=chr3L:1748130-1758710	"Cht2,CG13921,CG8001,"	"0,-1145,2618,"	 Cht2 	2123	581.7	581.9	263.2	-1.14	 -\ 	2.2103	0.4524	21.7392
1583	chr3R	15157900	15158230	15158070	487.2	Intergenic	http://genome.ucsc.edu/cgi-bin/hgTracks?position=chr3R:15152900-15163230	"Dl,Ino80,CG3581,"	"-6135,36646,41408,"	 Dl 	6135	369	510.9	596.1	0.69	 // 	0.619	1.6154	91.4664
1584	chr2R	11788200	11788510	11788370	542.6	Intronic	http://genome.ucsc.edu/cgi-bin/hgTracks?position=chr2R:11783200-11793510	"sli,CG33463,CG8291,"	"0,-4438,22174,"	 CG33463 	4438	315.6	713.3	603	0.93	 /\ 	0.5235	1.9102	59.1081
1585	chrX	10589870	10590180	10590030	471.7	Intronic	http://genome.ucsc.edu/cgi-bin/hgTracks?position=chrX:10584870-10595180	"X11Lbeta,CG32676,CG12637,"	"0,17120,-22629,"	 CG12637 	22629	726.1	615.3	85.2	-3.09	 -\ 	8.519	0.1174	3.3233
1586	chr3R	17244980	17245560	17245120	471.3	Intronic	http://genome.ucsc.edu/cgi-bin/hgTracks?position=chr3R:17239980-17250560	"lbl,CheB93b,CheB93a,"	"0,-9538,-11215,"	 CheB93b 	10272	575	613.2	262	-1.13	 -\ 	2.1945	0.4557	18.6096
1587	chr3R	1203000	1203340	1203170	471.2	CDS	http://genome.ucsc.edu/cgi-bin/hgTracks?position=chr3R:1198000-1208340	"7B2,kkv,CG14667,"	"0,645,-987,"	 7B2 	695	1052.9	347.6	45.8	-4.52	 \\ 	23.0065	0.0435	24.6359
1588	chr3L	11924220	11924540	11924390	490.8	Promoter	http://genome.ucsc.edu/cgi-bin/hgTracks?position=chr3L:11919220-11929540	"byn,CG14126,CG5718,"	"90,5159,-6533,"	 byn 	90	227.5	585.6	676.8	1.57	 // 	0.3361	2.9751	34.5129
1589	chr3L	6276080	6276390	6276250	523.3	Intergenic	http://genome.ucsc.edu/cgi-bin/hgTracks?position=chr3L:6271080-6281390	"ImpL3,CG10163,Best2,"	"-20457,-24390,-26484,"	 ImpL3 	20457	643.9	640.7	293.5	-1.13	 -\ 	2.1941	0.4558	12.7647
1590	chr3RHet	1831410	1831720	1831560	526.5	Intronic	http://genome.ucsc.edu/cgi-bin/hgTracks?position=chr3RHet:1826410-1836720	"Parp,CG41336,CG41337,"	"0,0,-1977,"	 CG41336 	1654	492.7	772.1	327.2	-0.59	 /\ 	1.5058	0.6641	14.5315
1591	chr2L	4287040	4287320	4287180	471.4	Intronic	http://genome.ucsc.edu/cgi-bin/hgTracks?position=chr2L:4282040-4292320	"tutl,Art2,CG15425,"	"0,-7890,-28854,"	 tutl 	4030	61.5	400.1	958.8	3.96	 // 	0.0641	15.5901	230.8481
1592	chr3R	25129780	25130260	25129970	469.7	Intergenic	http://genome.ucsc.edu/cgi-bin/hgTracks?position=chr3R:25124780-25135260	"CG14506,Cnx99A,stg,"	"-7019,10994,-48468,"	 CG14506 	7019	486.8	425.5	511.4	0.07	 -- 	0.9519	1.0506	161.6683
1593	chrX	2202520	2202830	2202670	511.7	Intergenic	http://genome.ucsc.edu/cgi-bin/hgTracks?position=chrX:2197520-2207830	"CG34052,CG2865,CG14050,"	"13216,-15891,16188,"	 CG34052 	13627	114.1	619	813.5	2.83	 // 	0.1403	7.1291	88.3672
1594	chr2R	17016490	17016780	17016630	512.2	CDS	http://genome.ucsc.edu/cgi-bin/hgTracks?position=chr2R:17011490-17021780	"mago,Magi,CG4050,"	"0,337,-635,"	 mago 	547	623.1	584	332.4	-0.91	 -\ 	1.8749	0.5334	62.6534
1595	chr3L	16466230	16466540	16466380	498	Intronic	http://genome.ucsc.edu/cgi-bin/hgTracks?position=chr3L:16461230-16471540	"CG33158,argos,CG32158,"	"0,0,18556,"	 argos 	10421	567.6	401.2	537.7	-0.08	 \/ 	1.0555	0.9474	56.1576
1596	chr2L	12699920	12700240	12700090	469.4	CDS	http://genome.ucsc.edu/cgi-bin/hgTracks?position=chr2L:12694920-12705240	"CG17036,PICK1,CG5776,"	"0,-1173,1335,"	 CG17036 	656	706.1	560.7	164.2	-2.1	 \\ 	4.3009	0.2325	26.0598
1597	chr2L	18838760	18839080	18838940	468.4	CDS	http://genome.ucsc.edu/cgi-bin/hgTracks?position=chr2L:18833760-18844080	"CG10600,CG31752,CG33120,"	"0,988,2458,"	 CG10600 	727	57.1	503.5	870.7	3.93	 // 	0.0655	15.2608	385.6566
1598	chrU	1045250	1045570	1045390	478.8	Intergenic	http://genome.ucsc.edu/cgi-bin/hgTracks?position=chrU:1040250-1050570	"CG40195,CG40339,CG40196,"	"1880,16857,46527,"	 CG40195 	2362	866.9	455.8	115.6	-2.91	 \\ 	7.5021	0.1333	5.9422
1599	chr2L	10397320	10397640	10397490	483.3	Promoter	http://genome.ucsc.edu/cgi-bin/hgTracks?position=chr2L:10392320-10402640	"CG31716,CG5362,da,"	"0,-1191,-4704,"	 CG31716 	64	429	534.7	506.9	0.24	 /- 	0.8464	1.1814	71.1972
1600	chr2L	4053610	4053900	4053760	691	Intronic	http://genome.ucsc.edu/cgi-bin/hgTracks?position=chr2L:4048610-4058900	"ed,CG10039,CG15423,"	"0,-44761,-47193,"	 ed 	22382	297.9	766.3	1010.3	1.76	 // 	0.2948	3.3917	63.5777
1601	chr3L	14132570	14132890	14132730	467.5	Intergenic	http://genome.ucsc.edu/cgi-bin/hgTracks?position=chr3L:14127570-14137890	"Sox21b,Sox21a,D,"	"-8306,-32556,35970,"	 Sox21b 	8306	345.3	597.3	485.1	0.49	 /\ 	0.7118	1.405	18.8264
1602	chr2R	11622660	11622990	11622810	467.4	CDS	http://genome.ucsc.edu/cgi-bin/hgTracks?position=chr2R:11617660-11627990	"CG30089,CG30083,Zasp,"	"0,-22661,27259,"	 CG30089 	7908	55.6	508.2	839.2	3.91	 // 	0.0662	15.1016	627.3367
1603	chr3R	212760	213060	212920	532.2	Intergenic	http://genome.ucsc.edu/cgi-bin/hgTracks?position=chr3R:207760-218060	"Cont,CG14646,CG11739,"	"-179,3176,-5988,"	 CG14646 	3176	406	527.3	684.8	0.75	 // 	0.593	1.6864	146.9324
1604	chr2L	16352960	16353260	16353100	495.3	CDS	http://genome.ucsc.edu/cgi-bin/hgTracks?position=chr2L:16347960-16358260	"CG4455,chif,CaBP1,"	"0,-500,1838,"	 CG4455 	165	238.6	567.6	685.9	1.52	 // 	0.3478	2.8749	268.5176
1605	chr2R	18285250	18285580	18285420	465.4	Intronic	http://genome.ucsc.edu/cgi-bin/hgTracks?position=chr2R:18280250-18290580	"CG3624,CG13506,CG6044,"	"0,-3893,6257,"	 CG3624 	4141	141.5	516.7	763.7	2.43	 // 	0.1853	5.3964	144.7461
1606	chr2L	21978180	21978480	21978340	538.5	Intergenic	http://genome.ucsc.edu/cgi-bin/hgTracks?position=chr2L:21973180-21983480	"CG2528,CG31693,tio,"	"3231,36890,41694,"	 CG2528 	14593	143.7	660.3	822.1	2.51	 // 	0.1749	5.7188	31.0753
1607	chrX	19680930	19681260	19681080	475.6	Intergenic	http://genome.ucsc.edu/cgi-bin/hgTracks?position=chrX:19675930-19686260	"vfl,CG12702,skpD,"	"-4119,-24724,25681,"	 vfl 	4119	311.9	640.7	496.6	0.67	 /\ 	0.6282	1.5918	89.0268
1608	chr3R	12162680	12163330	12163160	464.3	Intergenic	http://genome.ucsc.edu/cgi-bin/hgTracks?position=chr3R:12157680-12168330	"SF2,pad,CG17930,"	"2688,4879,-7815,"	 SF2 	4546	157.8	560.7	674.5	2.09	 // 	0.234	4.2735	196.6065
1609	chr3R	8467310	8467610	8467460	507.4	Intronic	http://genome.ucsc.edu/cgi-bin/hgTracks?position=chr3R:8462310-8472610	"CG6753,CG11608,CG11600,"	"0,-1791,-3858,"	 CG6753 	835	883.2	488.6	159.6	-2.47	 \\ 	5.5337	0.1807	12.9441
1610	chr2R	18362480	18362790	18362610	463.9	CDS	http://genome.ucsc.edu/cgi-bin/hgTracks?position=chr2R:18357480-18367790	"CG3701,CG4752,CG10384,"	"0,3281,-3450,"	 CG3701 	2165	1081.1	275	36	-4.9	 \\ 	29.9959	0.0333	12.5331
1611	chr3L	22020730	22021070	22020910	465	CDS	http://genome.ucsc.edu/cgi-bin/hgTracks?position=chr3L:22015730-22026070	"CG7140,TyrR,CG14561,"	"0,7545,38131,"	 CG7140 	515	723.2	541.6	141.9	-2.35	 \\ 	5.0974	0.1962	5.8275
1612	chr2R	5874510	5874830	5874670	476	Intergenic	http://genome.ucsc.edu/cgi-bin/hgTracks?position=chr2R:5869510-5879830	"TER94,eve,Pka-R2,"	"1995,-6386,8638,"	 TER94 	1995	526.1	558.6	345	-0.61	 -\ 	1.5251	0.6557	18.1913
1613	chr3R	480660	480960	480830	528.4	Intronic	http://genome.ucsc.edu/cgi-bin/hgTracks?position=chr3R:475660-485960	"CG12001,Karybeta3,CG31531,"	"0,-470,4474,"	 CG12001 	281	241.6	678.3	672.8	1.48	 /- 	0.3591	2.7851	42.0416
1614	chr2R	11935250	11935560	11935400	503.3	CDS	http://genome.ucsc.edu/cgi-bin/hgTracks?position=chr2R:11930250-11940560	"CG8405,SP2353,CG8401,"	"0,-1958,-17804,"	 CG8405 	224	763.2	487.6	264.3	-1.53	 \\ 	2.8876	0.3463	20.6178
1615	chrX	14890000	14890370	14890180	461.8	CDS	http://genome.ucsc.edu/cgi-bin/hgTracks?position=chrX:14885000-14895370	"eag,hiw,CG32594,"	"0,14535,28286,"	 eag 	24892	862.5	446.7	90.4	-3.25	 \\ 	9.5421	0.1048	4.9565
1616	chr2L	19342350	19342640	19342500	478	Intronic	http://genome.ucsc.edu/cgi-bin/hgTracks?position=chr2L:19337350-19347640	"dnt,CG13086,CG17349,"	"0,21893,27977,"	 dnt 	20724	742.4	511.9	180.2	-2.04	 \\ 	4.1201	0.2427	14.1338
1617	chrX	7983560	7983880	7983730	460.5	CDS	http://genome.ucsc.edu/cgi-bin/hgTracks?position=chrX:7978560-7988880	"Ubc-E2H,CG2256,CG2258,"	"0,-4181,6879,"	 Ubc-E2H 	2395	327.5	579.2	481.1	0.55	 /\ 	0.6807	1.469	32.6663
1618	chrX	4938850	4939150	4939000	517.3	Intergenic	http://genome.ucsc.edu/cgi-bin/hgTracks?position=chrX:4933850-4944150	"ovo,CG32767,rg,"	"3329,29666,40865,"	 ovo 	3329	131.9	596.2	827.8	2.65	 // 	0.1593	6.2763	78.2618
1619	chr2L	14861920	14862240	14862080	482.9	Intergenic	http://genome.ucsc.edu/cgi-bin/hgTracks?position=chr2L:14856920-14867240	"CG4480,CG15279,CG15278,"	"9098,-10331,13031,"	 CG4480 	9942	846.9	427.7	175.6	-2.27	 \\ 	4.8223	0.2074	10.8465
1620	chr2R	6471790	6472090	6471950	460.8	Intronic	http://genome.ucsc.edu/cgi-bin/hgTracks?position=chr2R:6466790-6477090	"psq,CG11883,lola,"	"0,33218,-41183,"	 psq 	752	393.5	567.6	432.5	0.14	 /\ 	0.9097	1.0992	96.0072
1621	chr2R	7683620	7683960	7683750	459	Intronic	http://genome.ucsc.edu/cgi-bin/hgTracks?position=chr2R:7678620-7688960	"ths,Tango3,CG13193,"	"0,-6752,-26684,"	 ths 	5877	166	508.2	707.1	2.09	 // 	0.2347	4.2601	58.4539
1622	chr3R	24859120	24859400	24859250	458.8	CDS	http://genome.ucsc.edu/cgi-bin/hgTracks?position=chr3R:24854120-24864400	"beta4GalNAcTB,Ssl2,CG1957,"	"0,-995,1074,"	 beta4GalNAcTB 	480	514.2	676.7	189.9	-1.44	 /\ 	2.7075	0.3693	29.2297
1623	chr2L	1962090	1962410	1962230	462.7	Intergenic	http://genome.ucsc.edu/cgi-bin/hgTracks?position=chr2L:1957090-1967410	"CG31670,CG10908,CG15356,"	"-7711,11914,14311,"	 CG31670 	7711	371.2	489.7	536	0.53	 /- 	0.6925	1.444	16.8295
1624	chr4	778520	778810	778660	486.3	CDS	http://genome.ucsc.edu/cgi-bin/hgTracks?position=chr4:773520-783810	"bt,MED26,ey,"	"0,20419,-36873,"	 MED26 	29602	1179.6	239	53.8	-4.45	 \- 	21.9362	0.0456	7.3668
1625	chrX	567310	567630	567470	458.3	Intergenic	http://genome.ucsc.edu/cgi-bin/hgTracks?position=chrX:562310-572630	"sdk,skpA,Suv4-20,"	"13402,-15533,-17395,"	 sdk 	13402	550.5	675.7	148.7	-1.89	 /\ 	3.7014	0.2702	9.819
1626	chr3R	297050	297370	297180	457.9	Promoter	http://genome.ucsc.edu/cgi-bin/hgTracks?position=chr3R:292050-302370	"CG31523,CG14651,CG1078,"	"0,9353,13582,"	 CG31523 	141	784.7	470.6	131	-2.58	 \\ 	5.9897	0.167	17.8616
1627	chr2L	22565560	22565880	22565740	524	Intronic	http://genome.ucsc.edu/cgi-bin/hgTracks?position=chr2L:22560560-22570880	"CG40006,CG17494,CG17493,"	"0,-86889,-121339,"	 CG40006 	83341	482.4	613.7	477.7	-0.01	 /\ 	1.0098	0.9903	23.5685
1628	chr2R	14523870	14524240	14524050	457.6	CDS	http://genome.ucsc.edu/cgi-bin/hgTracks?position=chr2R:14518870-14529240	"CG30122,CG33724,SP2637,"	"0,3648,4477,"	 CG30122 	2723	652	527.8	196.8	-1.73	 -\ 	3.3134	0.3018	25.337
1629	chr3R	13430680	13430960	13430830	457.9	Intergenic	http://genome.ucsc.edu/cgi-bin/hgTracks?position=chr3R:13425680-13435960	"sll,CG14329,Edg91,"	"993,4253,5748,"	 sll 	993	65.9	418.7	894.1	3.76	 // 	0.0738	13.5588	324.9669
1630	chr2R	10913120	10913410	10913270	518	Intronic	http://genome.ucsc.edu/cgi-bin/hgTracks?position=chr2R:10908120-10918410	"hbs,Obp51a,CG33467,"	"0,-926,29737,"	 Obp51a 	926	211.2	629.6	713.4	1.76	 // 	0.296	3.3781	81.9082
1631	chr3L	17538470	17538770	17538620	471.3	CDS	http://genome.ucsc.edu/cgi-bin/hgTracks?position=chr3L:17533470-17543770	"Nedd4,Jon74E,CG7542,"	"0,1347,4305,"	 Jon74E 	3523	838	434	178.5	-2.23	 \\ 	4.6952	0.213	17.8904
1632	chr2R	21013430	21013750	21013610	510	Intronic	http://genome.ucsc.edu/cgi-bin/hgTracks?position=chr2R:21008430-21018750	"Tkr,CG30430,gol,"	"0,3344,-41767,"	 CG30430 	3344	383.1	527.8	619	0.69	 // 	0.6189	1.6158	14.6716
1633	chr2R	15164040	15164330	15164180	468.6	Intronic	http://genome.ucsc.edu/cgi-bin/hgTracks?position=chr2R:15159040-15169330	"rib,CG11906,CG10476,"	"0,4742,7875,"	 rib 	950	403.8	515.1	486.8	0.27	 /- 	0.8295	1.2056	36.9427
1634	chr3L	7149460	7149760	7149600	476.7	UTR5	http://genome.ucsc.edu/cgi-bin/hgTracks?position=chr3L:7144460-7154760	"corn,CG8620,CG17742,"	"0,1598,4856,"	 corn 	573	86.7	535.2	819.2	3.24	 // 	0.1058	9.4495	406.7313
1635	chr2L	12679430	12679770	12679590	454.6	Intronic	http://genome.ucsc.edu/cgi-bin/hgTracks?position=chr2L:12674430-12684770	"pdm2,CG15485,CG5525,"	"0,-9876,10745,"	 pdm2 	985	152.6	452.6	798	2.39	 // 	0.1913	5.2283	93.3473
1636	chr2L	5412450	5412790	5412590	453.8	Intronic	http://genome.ucsc.edu/cgi-bin/hgTracks?position=chr2L:5407450-5417790	"H15,CG31647,nompC,"	"0,22988,-47551,"	 H15 	8249	319.4	556.4	493.1	0.63	 /- 	0.6476	1.5441	12.99
1637	chr3L	18198420	18198730	18198570	470.8	Intergenic	http://genome.ucsc.edu/cgi-bin/hgTracks?position=chr3L:18193420-18203730	"CG7320,W,CG13699,"	"-1904,-19833,-42955,"	 CG7320 	3835	367.5	507.2	546.9	0.57	 /- 	0.672	1.4881	25.7435
1638	chr3L	17372480	17372780	17372630	553	Promoter	http://genome.ucsc.edu/cgi-bin/hgTracks?position=chr3L:17367480-17377780	"Cad74A,CG13728,CG13731,"	"-1,493,4490,"	 Cad74A 	1	119.3	569.7	981.1	3.04	 // 	0.1216	8.2242	398.7152
1639	chr3L	6460720	6461020	6460870	495.3	Intergenic	http://genome.ucsc.edu/cgi-bin/hgTracks?position=chr3L:6455720-6466020	"CG14910,CG14911,CG10147,"	"-5601,16282,19164,"	 CG14910 	6105	479.4	660.3	346.1	-0.47	 /\ 	1.3851	0.7219	10.2683
1640	chr3R	16399270	16399570	16399420	638.2	Intergenic	http://genome.ucsc.edu/cgi-bin/hgTracks?position=chr3R:16394270-16404570	"CG5191,TFAM,CG5412,"	"-784,1652,3309,"	 CG5412 	3309	530.5	739.8	687.6	0.37	 /- 	0.7715	1.2961	60.9097
1641	chr3L	22019870	22020170	22020030	482.1	CDS	http://genome.ucsc.edu/cgi-bin/hgTracks?position=chr3L:22014870-22025170	"CG7140,TyrR,CG14561,"	"0,8425,39011,"	 CG7140 	1395	806.9	471.7	168.8	-2.26	 \\ 	4.7814	0.2091	7.5405
1642	chr2L	11450730	11451110	11450890	451.3	Intergenic	http://genome.ucsc.edu/cgi-bin/hgTracks?position=chr2L:11445730-11456110	"salm,sala,CG6488,"	"-5287,35298,45903,"	 salm 	5287	404.6	543.2	452.5	0.16	 /\ 	0.8941	1.1185	18.1039
1643	chr3L	1885160	1885470	1885320	509.8	Promoter	http://genome.ucsc.edu/cgi-bin/hgTracks?position=chr3L:1880160-1890470	"CG12026,Aprt,CG13937,"	"338,-435,-2283,"	 CG12026 	338	193.4	501.3	844.9	2.13	 // 	0.2289	4.3691	111.6928
1644	chr2L	518090	518380	518230	613.2	Intergenic	http://genome.ucsc.edu/cgi-bin/hgTracks?position=chr2L:513090-523380	"ush,lwr,Spp,"	"5236,23004,24545,"	 ush 	5236	320.1	699	826.1	1.37	 // 	0.3875	2.5807	179.7423
1645	chr3R	27602760	27603040	27602900	508.1	Promoter	http://genome.ucsc.edu/cgi-bin/hgTracks?position=chr3R:27597760-27608040	"faf,CG2126,sip3,"	"0,-572,-2381,"	 faf 	145	489.8	544.8	497.1	0.02	 -- 	0.9852	1.015	21.1692
1646	chrX	12490190	12490480	12490340	526.2	Intronic	http://genome.ucsc.edu/cgi-bin/hgTracks?position=chrX:12485190-12495480	"CG32654,CG1824,LIMK1,"	"0,-668,-4114,"	 CG32654 	235	136.3	566.5	882.1	2.69	 // 	0.1546	6.4702	80.7166
1647	chr2R	19460870	19461210	19461020	452.8	Intronic	http://genome.ucsc.edu/cgi-bin/hgTracks?position=chr2R:19455870-19466210	"apt,CG30184,Pi3K59F,"	"0,-8747,-9450,"	 apt 	5440	43.7	546.9	780.3	4.15	 // 	0.056	17.8491	495.8845
1648	chr3L	43990	44280	44140	503.2	Intergenic	http://genome.ucsc.edu/cgi-bin/hgTracks?position=chr3L:38990-49280	"mthl8,Lsp1gamma,CG13405,"	"-17824,22298,30329,"	 mthl8 	21194	753.6	519.4	240.3	-1.65	 \\ 	3.1363	0.3188	7.6645
1649	chr3L	680150	680460	680300	472.1	Promoter	http://genome.ucsc.edu/cgi-bin/hgTracks?position=chr3L:675150-685460	"CG17129,CG3386,CG3371,"	"0,347,2578,"	 CG17129 	2	382.3	487.6	559.5	0.55	 /- 	0.6834	1.4633	100.4137
1650	chrX	19152800	19153110	19152970	468.2	CDS	http://genome.ucsc.edu/cgi-bin/hgTracks?position=chrX:19147800-19158110	"rictor,vav,Hs3st-B,"	"0,2893,-6891,"	 rictor 	2289	172.6	710.7	535.5	1.63	 /\ 	0.3224	3.1015	47.6771
1651	chr2R	9075490	9075830	9075650	450.2	Intronic	http://genome.ucsc.edu/cgi-bin/hgTracks?position=chr2R:9070490-9080830	"seq,CG33182,CG17724,"	"0,0,-2333,"	 seq 	1929	170.4	566	629.8	1.89	 // 	0.2706	3.6958	39.1593
1652	chr3L	14988450	14988740	14988600	518.2	Intronic	http://genome.ucsc.edu/cgi-bin/hgTracks?position=chr3L:14983450-14993740	"CG10006,mRpL39,mnd,"	"0,2472,-3830,"	 CG10006 	903	137.1	585.6	831.8	2.6	 // 	0.1648	6.068	38.9746
1653	chr3R	2820170	2820490	2820360	475.2	Intronic	http://genome.ucsc.edu/cgi-bin/hgTracks?position=chr3R:2815170-2825490	"Antp,Sodh-1,CG1979,"	"0,57696,59947,"	 Antp 	4590	91.9	585.1	752.3	3.03	 // 	0.1221	8.1876	180.4858
1654	chr2R	14902620	14903150	14902970	449.4	Intergenic	http://genome.ucsc.edu/cgi-bin/hgTracks?position=chr2R:14897620-14908150	"CG15105,5-HT1B,CG30126,"	"-6501,6859,13569,"	 5-HT1B 	13512	858.8	437.2	122.4	-2.81	 \\ 	7.0148	0.1426	6.0226
1655	chr3R	20046670	20046960	20046820	483.9	Promoter	http://genome.ucsc.edu/cgi-bin/hgTracks?position=chr3R:20041670-20051960	"twin,cav,CG5669,"	"0,43,2346,"	 cav 	43	46.7	446.7	970.2	4.37	 // 	0.0481	20.7844	311.328
1656	chr3R	4859800	4860130	4859960	449.2	Intronic	http://genome.ucsc.edu/cgi-bin/hgTracks?position=chr3R:4854800-4865130	"neur,hyx,Nmdmc,"	"0,4040,8265,"	 neur 	511	102.3	532.1	716.2	2.81	 // 	0.1428	7.0045	345.9187
1657	chr3L	12139900	12140200	12140060	516.3	CDS	http://genome.ucsc.edu/cgi-bin/hgTracks?position=chr3L:12134900-12145200	"Nrx-IV,CG5642,eap,"	"0,-845,2312,"	 Nrx-IV 	386	193.4	549	810.6	2.07	 // 	0.2386	4.1916	39.2667
1658	chr3R	2630360	2630890	2630720	448.3	Intergenic	http://genome.ucsc.edu/cgi-bin/hgTracks?position=chr3R:2625360-2635890	"Dfd,Scr,Ama,"	"-2567,18121,-39737,"	 Dfd 	13163	242.3	506.1	605.8	1.32	 // 	0.3999	2.5004	32.6067
1659	chr3R	9538470	9538770	9538610	458.4	Intergenic	http://genome.ucsc.edu/cgi-bin/hgTracks?position=chr3R:9533470-9543770	"CG34044,primo-2,CG34383,"	"166,-1053,2334,"	 primo-2 	1053	459.4	659.8	279.2	-0.72	 /\ 	1.6456	0.6077	21.9831
1660	chr2R	2571150	2571450	2571280	505.9	CDS	http://genome.ucsc.edu/cgi-bin/hgTracks?position=chr2R:2566150-2576450	"CG9422,CG15909,Tdc2,"	"0,0,1196,"	 CG15909 	537	375.7	570.8	589.8	0.65	 /- 	0.6369	1.57	18.6814
1661	chr2R	15531280	15531580	15531430	448	Intergenic	http://genome.ucsc.edu/cgi-bin/hgTracks?position=chr2R:15526280-15536580	"CG15124,CG15905,CG18367,"	"-312,2826,-6627,"	 CG15124 	888	760.2	470.6	119.6	-2.67	 \\ 	6.3584	0.1573	9.5253
1662	chr3L	10840490	10840790	10840650	458.5	Intronic	http://genome.ucsc.edu/cgi-bin/hgTracks?position=chr3L:10835490-10845790	"tna,CG6418,CG14149,"	"0,28713,31543,"	 tna 	10341	265.3	407	705.4	1.41	 // 	0.3761	2.6591	80.5249
1663	chr2R	5871480	5871810	5871680	446.7	Intergenic	http://genome.ucsc.edu/cgi-bin/hgTracks?position=chr2R:5866480-5876810	"eve,TER94,CG12134,"	"-3396,4985,-11385,"	 eve 	4935	292.7	518.3	533.7	0.87	 /- 	0.5484	1.8236	27.9348
1664	chrX	2302120	2302420	2302250	524.5	Intergenic	http://genome.ucsc.edu/cgi-bin/hgTracks?position=chrX:2297120-2307420	"CG12496,CG32797,gt,"	"1139,16879,18889,"	 CG12496 	2682	328.2	561.2	688.8	1.07	 // 	0.4766	2.0983	120.0836
1665	chr2L	4152490	4152800	4152650	446.8	Intergenic	http://genome.ucsc.edu/cgi-bin/hgTracks?position=chr2L:4147490-4157800	"CG2955,Or24a,Sr-CI,"	"-1447,12038,-28648,"	 CG2955 	3372	953.6	307.4	81.2	-3.55	 \\ 	11.7392	0.0852	2.5427
1666	chr3R	7603990	7604290	7604130	464.8	Promoter	http://genome.ucsc.edu/cgi-bin/hgTracks?position=chr3R:7598990-7609290	"l(3)neo38,CG17360,HisCl1,"	"0,2720,8767,"	 l(3)neo38 	59	63	566.5	780.9	3.63	 // 	0.0807	12.3984	294.5844
1667	chr2L	18990010	18990290	18990150	488.2	Promoter	http://genome.ucsc.edu/cgi-bin/hgTracks?position=chr2L:18985010-18995290	"CG15170,CG15169,CG15168,"	"0,924,-1860,"	 CG15170 	77	229	611.6	625.3	1.45	 /- 	0.3662	2.731	25.8994
1668	chrX	8108860	8109230	8109100	618.4	Intronic	http://genome.ucsc.edu/cgi-bin/hgTracks?position=chrX:8103860-8114230	"sdt,CG2147,sni,"	"0,25616,26430,"	 sdt 	1061	426.8	589.3	849.5	0.99	 // 	0.5024	1.9905	54.2026
1669	chr2R	10195600	10195880	10195730	502.3	Promoter	http://genome.ucsc.edu/cgi-bin/hgTracks?position=chr2R:10190600-10200880	"CG34379,CG8589,Ih,"	"0,-5872,-9317,"	 CG34379 	64	278.6	518.8	720.2	1.37	 // 	0.3868	2.5852	164.1735
1670	chr2L	21103480	21103810	21103630	444.5	CDS	http://genome.ucsc.edu/cgi-bin/hgTracks?position=chr2L:21098480-21108810	"CG9257,Nhe2,CG12050,"	"0,968,-1238,"	 CG9257 	892	838.8	384.7	130.4	-2.68	 \\ 	6.4307	0.1555	19.4619
1671	chr2L	22131540	22131820	22131690	509.3	Intergenic	http://genome.ucsc.edu/cgi-bin/hgTracks?position=chr2L:22126540-22136820	"CycK,CG6448,CG3651,"	"-1548,2660,-6548,"	 CycK 	1548	171.2	582.4	780.9	2.19	 // 	0.2192	4.5622	66.0138
1672	chr3L	11317500	11317790	11317650	525.5	Intergenic	http://genome.ucsc.edu/cgi-bin/hgTracks?position=chr3L:11312500-11322790	"CG6168,CG7573,CG6175,"	"-2831,-11153,-29763,"	 CG6168 	2831	559.4	532.6	504	-0.15	 -- 	1.11	0.9009	49.1181
1673	chr2L	7539970	7540270	7540120	475.2	Intronic	http://genome.ucsc.edu/cgi-bin/hgTracks?position=chr2L:7534970-7545270	"Rapgap1,CG13791,Spn7,"	"0,38112,41811,"	 Rapgap1 	4303	280.8	503.5	651.6	1.21	 // 	0.431	2.3203	21.9862
1674	chr3L	735190	735790	735590	444.1	Intergenic	http://genome.ucsc.edu/cgi-bin/hgTracks?position=chr3L:730190-740790	"CG13897,emc,CG13896,"	"2086,13815,-23740,"	 CG13897 	3530	168.2	543.2	625.3	1.89	 // 	0.269	3.7175	24.5556
1675	chr2L	11078330	11078630	11078480	470.5	Intronic	http://genome.ucsc.edu/cgi-bin/hgTracks?position=chr2L:11073330-11083630	"Ast-C,CG14920,CG14915,"	"0,4978,-6944,"	 Ast-C 	2917	169.7	683.1	559.5	1.72	 /\ 	0.3033	3.2973	16.2871
1676	chr3R	21421190	21421500	21421350	443.7	Intronic	http://genome.ucsc.edu/cgi-bin/hgTracks?position=chr3R:21416190-21426500	"msi,CG12250,CG4582,"	"0,0,-12664,"	 msi 	1116	156.3	537.9	656.7	2.07	 // 	0.2381	4.2006	246.1979
1677	chrX	1126960	1127270	1127100	475.8	Intronic	http://genome.ucsc.edu/cgi-bin/hgTracks?position=chrX:1121960-1132270	"CG3638,CG11403,A3-3,"	"0,3804,9672,"	 CG3638 	1986	179.3	442.5	822.6	2.2	 // 	0.218	4.5877	219.3348
1678	chr3L	9795880	9796180	9796040	489.7	Intergenic	http://genome.ucsc.edu/cgi-bin/hgTracks?position=chr3L:9790880-9801180	"Ilp4,Ilp3,CG32052,"	"450,-820,1519,"	 Ilp3 	820	818	445.7	205.4	-1.99	 \\ 	3.9831	0.2511	9.6229
1679	chr3L	24122460	24122760	24122590	449.2	Intronic	http://genome.ucsc.edu/cgi-bin/hgTracks?position=chr3L:24117460-24127760	"Snap25,CG40045,CG40053,"	"0,-93630,-118127,"	 Snap25 	55262	321.6	672	359.8	0.16	 /\ 	0.8937	1.119	15.4757
1680	chr4	845300	845640	845470	442.5	Intronic	http://genome.ucsc.edu/cgi-bin/hgTracks?position=chr4:840300-850640	"Sox102F,CG11152,CG33797,"	"0,12139,18702,"	 Sox102F 	9169	439.4	415.5	473.7	0.11	 -- 	0.9276	1.078	13.3154
1681	chr3L	48870	49170	49000	476.8	Intergenic	http://genome.ucsc.edu/cgi-bin/hgTracks?position=chr3L:43870-54170	"Lsp1gamma,mthl8,CG13405,"	"17438,-22684,25469,"	 Lsp1gamma 	17438	391.2	544.8	504.6	0.37	 /- 	0.7754	1.2897	16.0992
1682	chr3R	21463310	21463610	21463470	485.5	Promoter	http://genome.ucsc.edu/cgi-bin/hgTracks?position=chr3R:21458310-21468610	"jigr1,CG4685,CG4673,"	"78,-10827,-13088,"	 jigr1 	78	268.2	564.4	626.4	1.22	 // 	0.4282	2.3354	175.0903
1683	chr3R	20545850	20546150	20546010	472.9	Intronic	http://genome.ucsc.edu/cgi-bin/hgTracks?position=chr3R:20540850-20551150	"tok,CG13630,Rpb10,"	"0,-926,-2288,"	 tok 	233	229	518.3	677.3	1.56	 // 	0.338	2.9583	42.868
1684	chrX	12968480	12968760	12968620	500.9	CDS	http://genome.ucsc.edu/cgi-bin/hgTracks?position=chrX:12963480-12973760	"CG18646,hep,lic,"	"0,4619,16535,"	 CG18646 	6661	1100.3	314.3	98.4	-3.48	 \- 	11.1827	0.0894	9.3675
1685	chr3R	5319750	5320050	5319910	460.3	Intergenic	http://genome.ucsc.edu/cgi-bin/hgTracks?position=chr3R:5314750-5325050	"CG8147,RhoL,CG8149,"	"614,3006,10471,"	 CG8147 	614	174.1	545.3	668.7	1.94	 // 	0.2604	3.8406	122.1543
1686	chr3L	9003530	9004010	9003890	441.3	Intergenic	http://genome.ucsc.edu/cgi-bin/hgTracks?position=chr3L:8998530-9009010	"CG5194,Doc2,Doc3,"	"-939,1889,-3539,"	 CG5194 	939	243	505	596.1	1.29	 // 	0.4077	2.4527	47.3789
1687	chr2L	21630080	21630380	21630230	699	Promoter	http://genome.ucsc.edu/cgi-bin/hgTracks?position=chr2L:21625080-21635380	"Df31,Ac3,CG2201,"	"-302,2368,-6631,"	 Df31 	302	717.3	684.7	695.1	-0.05	 -- 	1.0319	0.9691	90.9424
1688	chr3L	1567780	1568090	1567950	472.1	Intronic	http://genome.ucsc.edu/cgi-bin/hgTracks?position=chr3L:1562780-1573090	"CG7879,CG12003,CG12004,"	"0,-148,1249,"	 CG7879 	658	305.3	511.4	601.2	0.98	 // 	0.5077	1.9695	144.728
1689	chr3L	16219860	16220190	16220020	440.6	CDS	http://genome.ucsc.edu/cgi-bin/hgTracks?position=chr3L:16214860-16225190	"CG5018,CG5027,PDCD-5,"	"0,2185,4157,"	 CG5018 	1769	754.3	459.5	121.9	-2.63	 \\ 	6.1903	0.1615	8.17
1690	chr2L	1066210	1066550	1066410	440.2	Intronic	http://genome.ucsc.edu/cgi-bin/hgTracks?position=chr2L:1061210-1071550	"S,ast,Atg4,"	"0,11569,14502,"	 S 	11401	71.1	460	789.5	3.47	 // 	0.0901	11.0984	150.191
1691	chrX	8544720	8545050	8544900	440	Intergenic	http://genome.ucsc.edu/cgi-bin/hgTracks?position=chrX:8539720-8550050	"CG12772,CG11284,Ppt1,"	"26195,30714,37755,"	 CG12772 	26195	210.4	539.5	570.9	1.44	 /- 	0.3686	2.7131	257.6631
1692	chrX	16228300	16228600	16228460	496	Intronic	http://genome.ucsc.edu/cgi-bin/hgTracks?position=chrX:16223300-16233600	"Dsp1,CG9921,CG9919,"	"0,-2138,-3687,"	 Dsp1 	816	240.1	624.3	630.4	1.39	 /- 	0.3808	2.626	112.2108
1693	chr3L	14951670	14951970	14951840	439	Intergenic	http://genome.ucsc.edu/cgi-bin/hgTracks?position=chr3L:14946670-14956970	"Tom,BobA,Brd,"	"10606,-12628,13928,"	 Tom 	10606	86.7	465.3	778	3.16	 // 	0.1114	8.9744	160.6954
1694	chr3L	136530	136820	136670	506.7	Intronic	http://genome.ucsc.edu/cgi-bin/hgTracks?position=chr3L:131530-141820	"Pk61C,CG6845,CG7051,"	"0,9782,13004,"	 Pk61C 	3938	462.4	558	508.6	0.14	 /- 	0.9091	1.0999	12.6554
1695	chr2L	21617330	21617630	21617480	464.1	Intronic	http://genome.ucsc.edu/cgi-bin/hgTracks?position=chr2L:21612330-21622630	"CG2201,Df31,Ac3,"	"0,9109,15118,"	 CG2201 	1267	666.9	416.5	318.6	-1.07	 \- 	2.0928	0.4778	22.0228
1696	chr2L	19358490	19358830	19358630	436.9	Intronic	http://genome.ucsc.edu/cgi-bin/hgTracks?position=chr2L:19353490-19363830	"dnt,CG13086,CG17349,"	"0,5763,11847,"	 dnt 	4594	849.9	378.9	95.5	-3.15	 \\ 	8.896	0.1124	13.8108
1697	chr3R	9795490	9795780	9795640	493.8	CDS	http://genome.ucsc.edu/cgi-bin/hgTracks?position=chr3R:9790490-9800780	"rdx,Orc2,CG9925,"	"0,-2837,-5749,"	 rdx 	1880	218.6	621.1	646.4	1.56	 /- 	0.3381	2.9574	87.599
1698	chr2R	16794680	16795040	16794900	436.1	Intergenic	http://genome.ucsc.edu/cgi-bin/hgTracks?position=chr2R:16789680-16800040	"CG9235,otp,Rx,"	"2308,-4000,9384,"	 CG9235 	2308	61.5	395.9	865	3.81	 // 	0.0711	14.0646	333.0635
1699	chr3R	1066330	1066930	1066510	436.1	Promoter	http://genome.ucsc.edu/cgi-bin/hgTracks?position=chr3R:1061330-1071930	"CG12163,CG33293,retinophilin,"	"0,-53,-3472,"	 CG33293 	53	243	451.5	613.8	1.34	 // 	0.3959	2.5257	43.5157
1700	chr2L	1077280	1077580	1077420	449	UTR5	http://genome.ucsc.edu/cgi-bin/hgTracks?position=chr2L:1072280-1082580	"S,ast,Atg4,"	"0,559,3492,"	 S 	391	154.1	458.4	740.3	2.26	 // 	0.2082	4.8031	219.9448
1701	chr2L	8148620	8148920	8148780	461.6	Promoter	http://genome.ucsc.edu/cgi-bin/hgTracks?position=chr2L:8143620-8153920	"CG8552,CG31607,CG31606,"	"0,169,-501,"	 CG31607 	169	122.3	598.8	664.2	2.44	 // 	0.1841	5.4325	81.5386
1702	chr3L	3848890	3849210	3849040	434.7	Intronic	http://genome.ucsc.edu/cgi-bin/hgTracks?position=chr3L:3843890-3854210	"Awh,enc,Rdh,"	"0,-7832,-23373,"	 Awh 	2830	58.5	408.1	847.2	3.85	 // 	0.0691	14.4738	250.4455
1703	chr2L	21782200	21782510	21782350	434.4	CDS	http://genome.ucsc.edu/cgi-bin/hgTracks?position=chr2L:21777200-21787510	"CG31612,CG11630,CG1416,"	"0,0,-21435,"	 CG11630 	1663	227.5	532.6	561.8	1.3	 /- 	0.4049	2.4696	42.0818
1704	chr2L	12091980	12092290	12092120	437.8	Intergenic	http://genome.ucsc.edu/cgi-bin/hgTracks?position=chr2L:12086980-12097290	"CG5325,CG6712,Mt2,"	"1650,3048,4465,"	 CG5325 	1650	137.8	458.4	731.1	2.41	 // 	0.1885	5.3048	41.878
1705	chr3R	468340	468650	468520	433.9	CDS	http://genome.ucsc.edu/cgi-bin/hgTracks?position=chr3R:463340-473650	"MED31,CG18271,CG9775,"	"0,701,-1247,"	 CG18271 	701	247.5	550.1	509.7	1.04	 /- 	0.4855	2.0596	113.591
1706	chr2R	14192370	14192700	14192530	434.5	Intergenic	http://genome.ucsc.edu/cgi-bin/hgTracks?position=chr2R:14187370-14197700	"CG14505,CG18540,CG18539,"	"-1048,-4991,-6144,"	 CG14505 	1048	98.5	572.3	632.7	2.68	 // 	0.1558	6.4203	88.981
1707	chr3R	4030920	4031230	4031080	542.3	Intergenic	http://genome.ucsc.edu/cgi-bin/hgTracks?position=chr3R:4025920-4036230	"CG33779,CG7800,CG18249,"	"-536,12619,14810,"	 CG33779 	536	359.4	555.9	711.7	0.99	 // 	0.505	1.9803	132.8064
1708	chr2R	11243270	11243570	11243430	433.4	Intronic	http://genome.ucsc.edu/cgi-bin/hgTracks?position=chr2R:11238270-11248570	"unc-5,Pms2,Hr51,"	"0,12146,-16605,"	 unc-5 	5772	700.2	403.8	209.4	-1.74	 \\ 	3.3442	0.299	19.5467
1709	chr3L	4168540	4168830	4168690	459.6	Intergenic	http://genome.ucsc.edu/cgi-bin/hgTracks?position=chr3L:4163540-4173830	"mas,Ero1L,CG18675,"	"-1229,1575,5162,"	 mas 	1229	296.4	535.2	552	0.9	 /- 	0.5369	1.8626	28.6081
1710	chr3R	23780450	23781010	23780880	432.6	CDS	http://genome.ucsc.edu/cgi-bin/hgTracks?position=chr3R:23775450-23786010	"CG5527,CG4951,CG4884,"	"0,-1046,2257,"	 CG5527 	242	431.2	611.6	258.6	-0.74	 /\ 	1.6678	0.5996	13.337
1711	chr2L	7219310	7219600	7219460	481	UTR5	http://genome.ucsc.edu/cgi-bin/hgTracks?position=chr2L:7214310-7224600	"CG13784,CG4567,Ndae1,"	"0,811,5390,"	 CG13784 	569	88.2	578.2	790	3.16	 // 	0.1116	8.9598	115.8682
1712	chr3L	22063730	22064010	22063870	490.1	Promoter	http://genome.ucsc.edu/cgi-bin/hgTracks?position=chr3L:22058730-22069010	"CG7139,CG7133,CG14561,"	"0,2297,-3803,"	 CG7139 	332	194.1	478.5	798	2.04	 // 	0.2433	4.1108	44.3865
1713	chr3R	5928940	5929240	5929090	453.4	CDS	http://genome.ucsc.edu/cgi-bin/hgTracks?position=chr3R:5923940-5934240	"Fmr1,CG3940,CG6208,"	"0,9177,17154,"	 Fmr1 	4943	98.5	657.7	606.4	2.62	 /\ 	0.1625	6.1533	126.8062
1714	chr3L	3301100	3301410	3301260	431	Promoter	http://genome.ucsc.edu/cgi-bin/hgTracks?position=chr3L:3296100-3306410	"CG14968,CG12009,ZnT63C,"	"0,-2297,2461,"	 CG14968 	122	969.2	274.5	84.7	-3.52	 \- 	11.447	0.0874	11.5718
1715	chrX	19247730	19248020	19247870	497.2	Intronic	http://genome.ucsc.edu/cgi-bin/hgTracks?position=chrX:19242730-19253020	"kek5,gfA,out,"	"0,-5393,-31772,"	 kek5 	640	112.6	580.3	812.9	2.85	 // 	0.1385	7.2178	324.667
1716	chrX	1780960	1781260	1781130	457.4	CDS	http://genome.ucsc.edu/cgi-bin/hgTracks?position=chrX:1775960-1786260	"trr,mRpL16,arm,"	"0,3201,4303,"	 trr 	2678	1124	227.9	37.8	-4.89	 \- 	29.7707	0.0336	14.6727
1717	chr3L	13402700	13403010	13402870	460.9	Intergenic	http://genome.ucsc.edu/cgi-bin/hgTracks?position=chr3L:13397700-13408010	"CG10222,CG10724,CG32121,"	"1758,3059,7632,"	 CG10222 	2683	315.6	616.3	484.5	0.62	 /\ 	0.6514	1.5351	27.995
1718	chr3R	1092940	1093220	1093080	436.9	CDS	http://genome.ucsc.edu/cgi-bin/hgTracks?position=chr3R:1087940-1098220	"Hph,l(3)82Fd,Tim17a2,"	"0,5584,-8213,"	 Hph 	2415	827.7	371	112.7	-2.88	 \\ 	7.344	0.1362	8.5002
1719	chrX	8936180	8936500	8936340	447.3	Intronic	http://genome.ucsc.edu/cgi-bin/hgTracks?position=chrX:8931180-8941500	"CG10962,CG4040,CG15364,"	"0,0,-1895,"	 CG4040 	2633	98.5	442	809.5	3.04	 // 	0.1217	8.2141	88.6713
1720	chr2R	14368720	14369010	14368880	440	Intronic	http://genome.ucsc.edu/cgi-bin/hgTracks?position=chr2R:14363720-14374010	"CG30116,CG5224,CG17669,"	"0,22234,-26910,"	 CG30116 	16616	999.6	271.3	66.4	-3.91	 \\ 	15.0626	0.0664	3.7163
1721	chr2L	600350	600940	600780	429.8	Intergenic	http://genome.ucsc.edu/cgi-bin/hgTracks?position=chr2L:595350-605940	"CG13689,Gsc,lectin-21Cb,"	"2032,-5970,19652,"	 CG13689 	2032	399.4	448.3	458.2	0.2	 -- 	0.8716	1.1474	52.5617
1722	chr2L	4574430	4574960	4574800	429.3	Intronic	http://genome.ucsc.edu/cgi-bin/hgTracks?position=chr2L:4569430-4579960	"dp,Umbrea,BG642163,"	"0,2982,66495,"	 Umbrea 	3303	137.1	484.9	668.2	2.28	 // 	0.2052	4.8744	34.4727
1723	chr3R	19739400	19739710	19739570	466.9	CDS	http://genome.ucsc.edu/cgi-bin/hgTracks?position=chr3R:19734400-19744710	"sba,CG31141,CG5857,"	"0,9522,10554,"	 sba 	9125	649.1	520.4	231.1	-1.49	 -\ 	2.8085	0.3561	14.6256
1724	chr3R	9040130	9040430	9040270	457.4	Promoter	http://genome.ucsc.edu/cgi-bin/hgTracks?position=chr3R:9035130-9045430	"CG8483,CG8476,Ace,"	"-83,5091,13693,"	 CG8483 	83	286.8	568.6	525.7	0.87	 /- 	0.5454	1.8334	36.3575
1725	chr2R	9811630	9811930	9811770	482.3	Intronic	http://genome.ucsc.edu/cgi-bin/hgTracks?position=chr2R:9806630-9816930	"shot,DJ-1alpha,AGO1,"	"0,18268,22276,"	 shot 	1238	143.7	427.1	877.6	2.61	 // 	0.1638	6.1049	50.0743
1726	chr3L	14128860	14129170	14129010	462.3	Intergenic	http://genome.ucsc.edu/cgi-bin/hgTracks?position=chr3L:14123860-14134170	"Sox21b,Sox21a,Fbp1,"	"-4586,-28836,-37854,"	 Sox21b 	4586	40	471.1	877.6	4.45	 // 	0.0456	21.9323	175.0801
1727	chr3L	22776160	22776480	22776300	428.8	Intronic	http://genome.ucsc.edu/cgi-bin/hgTracks?position=chr3L:22771160-22781480	"SPoCk,CG14448,jim,"	"0,5238,12776,"	 CG14448 	5238	148.9	543.7	607.5	2.03	 // 	0.2451	4.0793	95.2323
1728	chr2L	16258150	16258460	16258310	436.3	CDS	http://genome.ucsc.edu/cgi-bin/hgTracks?position=chr2L:16253150-16263460	"CG4930,PRL-1,twe,"	"0,-707,1105,"	 CG4930 	318	603.1	443	273.4	-1.14	 \\ 	2.2057	0.4534	25.7749
1729	chr2R	9480040	9480330	9480170	466	Intronic	http://genome.ucsc.edu/cgi-bin/hgTracks?position=chr2R:9475040-9485330	"CG6191,CG6197,CG18369,"	"0,983,4011,"	 CG6191 	671	417.2	377.3	603.5	0.53	 -/ 	0.6912	1.4468	83.8549
1730	chr2L	2451060	2451350	2451200	467.3	Promoter	http://genome.ucsc.edu/cgi-bin/hgTracks?position=chr2L:2446060-2456350	"dpp,CG9886,CG34447,"	"0,-28285,-31190,"	 dpp 	41	125.2	479.1	800.9	2.68	 // 	0.1564	6.3958	68.833
1731	chr3L	5754080	5754490	5754310	428.3	CDS	http://genome.ucsc.edu/cgi-bin/hgTracks?position=chr3L:5749080-5759490	"Ubp64E,CG10576,Txl,"	"0,759,4636,"	 CG10576 	4321	548.3	506.1	258	-1.09	 -\ 	2.1252	0.4705	44.398
1732	chr3L	1479220	1479520	1479360	479.2	Promoter	http://genome.ucsc.edu/cgi-bin/hgTracks?position=chr3L:1474220-1484520	"stet,robl62A,CG32319,"	"0,-991,-7300,"	 stet 	429	103.7	533.1	808.9	2.96	 // 	0.1282	7.7978	207.1296
1733	chr3R	736660	737150	736820	427.7	Intronic	http://genome.ucsc.edu/cgi-bin/hgTracks?position=chr3R:731660-742150	"Cdep,Gnf1,CG34306,"	"0,-1017,15822,"	 Cdep 	525	322.3	596.7	472	0.55	 /\ 	0.6829	1.4643	69.626
1734	chr2L	13369340	13369650	13369500	503.1	CDS	http://genome.ucsc.edu/cgi-bin/hgTracks?position=chr2L:13364340-13374650	"CG31855,Tap42,CG9306,"	"0,-479,718,"	 CG31855 	308	281.6	638.1	592.7	1.07	 /- 	0.4751	2.1049	89.675
1735	chr2L	21629140	21629470	21629320	427.8	Intronic	http://genome.ucsc.edu/cgi-bin/hgTracks?position=chr2L:21624140-21634470	"Df31,Ac3,CG2201,"	"0,3278,-5721,"	 Df31 	608	170.4	590.4	528.6	1.63	 /\ 	0.3224	3.1017	241.0404
1736	chrX	7201690	7202010	7201840	436.7	Promoter	http://genome.ucsc.edu/cgi-bin/hgTracks?position=chrX:7196690-7207010	"brk,Atg5,Dok,"	"133,6807,16410,"	 brk 	133	68.9	554.3	696.2	3.33	 // 	0.099	10.1032	339.9555
1737	chr3L	17003790	17004110	17003950	427.4	Intergenic	http://genome.ucsc.edu/cgi-bin/hgTracks?position=chr3L:16998790-17009110	"CG6664,CG32167,CG7728,"	"2035,-5555,5703,"	 CG6664 	4930	101.5	444.1	750.6	2.89	 // 	0.1352	7.3938	201.4018
1738	chr3LHet	2464450	2464770	2464650	463.4	Intronic	http://genome.ucsc.edu/cgi-bin/hgTracks?position=chr3LHet:2459450-2469770	"CG41274,Dbp80,CG40337,"	"0,0,19551,"	 CG41274 	7115	341.6	487.6	577.8	0.76	 // 	0.5912	1.6915	48.4504
1739	chr2R	10798980	10799260	10799110	479.3	Intronic	http://genome.ucsc.edu/cgi-bin/hgTracks?position=chr2R:10793980-10804260	"CG10249,Cyp317a1,CG10253,"	"0,-10554,18475,"	 CG10249 	609	342.3	527.3	575.5	0.75	 /- 	0.5948	1.6812	24.7061
1740	chr3R	2859290	2859610	2859460	427	Intergenic	http://genome.ucsc.edu/cgi-bin/hgTracks?position=chr3R:2854290-2864610	"Sodh-1,CG1979,dj,"	"18596,20847,25576,"	 Sodh-1 	18596	57.8	497.1	732.8	3.66	 // 	0.0789	12.6797	64.7146
1741	chr3R	12343700	12344000	12343850	477.5	Intergenic	http://genome.ucsc.edu/cgi-bin/hgTracks?position=chr3R:12338700-12349000	"decay,Gr89a,Cad89D,"	"-16456,-19169,-22709,"	 decay 	16456	128.2	546.4	758	2.56	 // 	0.1691	5.9132	19.4976
1742	chr2L	952980	953270	953120	463.7	CDS	http://genome.ucsc.edu/cgi-bin/hgTracks?position=chr2L:947980-958270	"CG4341,GluRIIC,Lsp1beta,"	"0,-35315,-51800,"	 CG4341 	30326	1130	234.8	29.2	-5.27	 \- 	38.7299	0.0258	5.0118
1743	chr2R	8791310	8791630	8791480	447.3	Intergenic	http://genome.ucsc.edu/cgi-bin/hgTracks?position=chr2R:8786310-8796630	"vg,NAT1,CG13319,"	"-4580,12021,19928,"	 NAT1 	12021	195.6	589.8	622.4	1.67	 /- 	0.3143	3.1818	91.6528
1744	chr3R	25982960	25983240	25983100	476.5	Promoter	http://genome.ucsc.edu/cgi-bin/hgTracks?position=chr3R:25977960-25988240	"CG11498,CG15529,CG31030,"	"-369,-4103,7313,"	 CG11498 	369	551.3	472.2	413	-0.42	 -- 	1.3347	0.7492	39.3872
1745	chr3L	14189370	14189670	14189510	509.8	Intronic	http://genome.ucsc.edu/cgi-bin/hgTracks?position=chr3L:14184370-14194670	"nuf,nan,CG32141,"	"0,-6762,7023,"	 nuf 	5534	115.6	536.3	877.6	2.92	 // 	0.1317	7.592	37.9537
1746	chr2L	12607370	12607670	12607530	479.6	Intronic	http://genome.ucsc.edu/cgi-bin/hgTracks?position=chr2L:12602370-12612670	"nub,ref2,pdm2,"	"0,2984,50298,"	 ref2 	3921	123	550.1	767.1	2.64	 // 	0.1603	6.237	57.1526
1747	chr3R	27154990	27155270	27155130	426	Intronic	http://genome.ucsc.edu/cgi-bin/hgTracks?position=chr3R:27149990-27160270	"CG34347,CG11340,gskt,"	"0,-24326,43018,"	 CG34347 	18235	295.6	581.9	411.3	0.48	 /\ 	0.7188	1.3913	8.6749
1748	chr3L	11036450	11036750	11036610	477.4	Intronic	http://genome.ucsc.edu/cgi-bin/hgTracks?position=chr3L:11031450-11041750	"CG6327,CG34239,CG7888,"	"0,-2541,10580,"	 CG34239 	2541	468.3	497.1	468	0	 -- 	1.0007	0.9993	11.0954
1749	chr2R	5965610	5965910	5965760	468.1	Promoter	http://genome.ucsc.edu/cgi-bin/hgTracks?position=chr2R:5960610-5970910	"egr,CG1371,CG12920,"	"109,-2613,-7177,"	 egr 	109	156.3	593	668.2	2.09	 // 	0.234	4.2738	245.9677
1750	chr2R	11017050	11017380	11017210	483.9	Intronic	http://genome.ucsc.edu/cgi-bin/hgTracks?position=chr2R:11012050-11022380	"chn,CG34186,CG8089,"	"0,15262,16119,"	 chn 	790	360.8	560.2	553.2	0.62	 /- 	0.6523	1.533	293.5661
1751	chrX	3741370	3741660	3741510	461.2	Intronic	http://genome.ucsc.edu/cgi-bin/hgTracks?position=chrX:3736370-3746660	"ec,yin,CG2901,"	"0,15485,-16597,"	 ec 	1400	240.1	509.8	644.2	1.42	 // 	0.3727	2.6832	88.8887
1752	chr3L	9798910	9799250	9799070	430.4	CDS	http://genome.ucsc.edu/cgi-bin/hgTracks?position=chr3L:9793910-9804250	"CG32052,Ilp4,Ilp3,"	"0,-1692,-3850,"	 CG32052 	1511	464.6	584	244.3	-0.93	 /\ 	1.9019	0.5258	16.0254
1753	chr2L	1973150	1973450	1973290	453.8	Intergenic	http://genome.ucsc.edu/cgi-bin/hgTracks?position=chr2L:1968150-1978450	"CG10908,CG15356,CG15362,"	"854,3251,8019,"	 CG10908 	854	48.2	522	794.6	4.04	 // 	0.0606	16.4984	36.385
1754	chrU	599200	599520	599390	435.5	Intergenic	http://genome.ucsc.edu/cgi-bin/hgTracks?position=chrU:594200-604520	"CG41498,CG40162,CG41053,"	"4674,-5559,41844,"	 CG40162 	5559	348.3	572.9	403.9	0.21	 /\ 	0.8623	1.1597	14.3565
1755	chr2R	13363630	13363950	13363800	432.3	Promoter	http://genome.ucsc.edu/cgi-bin/hgTracks?position=chr2R:13358630-13368950	"CG6520,qkr54B,CG4827,"	"-234,-1642,2828,"	 CG6520 	234	153.4	427.7	718.5	2.23	 // 	0.2135	4.6846	115.7248
1756	chrX	14989070	14989370	14989210	475.5	CDS	http://genome.ucsc.edu/cgi-bin/hgTracks?position=chrX:14984070-14994370	"rab3-GEF,CG9072,CG5599,"	"0,311,-6545,"	 CG9072 	856	743.2	373.1	326.7	-1.19	 \- 	2.2752	0.4395	5.6794
1757	chrX	11738420	11738730	11738580	444.7	CDS	http://genome.ucsc.edu/cgi-bin/hgTracks?position=chrX:11733420-11743730	"CG15740,Cyp28c1,CG15741,"	"0,-3189,-6537,"	 CG15740 	1618	1035.9	256.5	41.8	-4.63	 \\ 	24.8045	0.0403	17.2493
1758	chr3R	2915200	2915520	2915400	421.1	Intergenic	http://genome.ucsc.edu/cgi-bin/hgTracks?position=chr3R:2910200-2920520	"alphaTub84B,CG1091,CG14612,"	"-818,-3589,4445,"	 alphaTub84B 	3141	183.8	545.8	544.6	1.57	 /- 	0.3374	2.9637	504.8363
1759	chr2L	7491360	7491650	7491500	472.3	Intronic	http://genome.ucsc.edu/cgi-bin/hgTracks?position=chr2L:7486360-7496650	"CG6630,Pbprp5,Rapgap1,"	"0,5284,6304,"	 CG6630 	4119	269.7	499.7	655	1.28	 // 	0.4118	2.4286	55.1388
1760	chr2R	5025910	5026200	5026070	463.7	Promoter	http://genome.ucsc.edu/cgi-bin/hgTracks?position=chr2R:5020910-5031200	"CG8788,alc,CG8058,"	"0,-615,-3112,"	 CG8788 	92	104.5	557.5	735.7	2.81	 // 	0.142	7.0417	343.0012
[truncated: 2,323,971 more chars]
