# Supplementary material for: Zelda Binding in the Early Drosophila melanogaster Embryo Marks Regions Subsequently Activated at the Maternal-to-Zygotic Transition
Source: PLoS Genet. 2011 Oct 20;7(10):e1002266. doi: 10.1371/journal.pgen.1002266 (PMC3197655; doi:10.1371/journal.pgen.1002266)
Supplement: Table S5 — Master data table with ZLD binding, transcription factor and polymerase ChIP, and expression data. (XLS) [file pgen.1002266.s008.xls]

## Sheet: ZLD_vs_expression.xls
Gene	Class	Pos	ZLD_cyc8	ZLD_cyc13	ZLD_cyc14	ZLD slope	ZLD Prom cyc8	ZLD Prom cyc13	ZLD Prom cyc14	ZLD Prom slope	ZLD Max cyc8	ZLD Max cyc13	ZLD Max cyc14	ZLD Max non-prom cyc8	ZLD Max non-prom cyc13	ZLD Max non-prom cyc14	PolII (prom)	Active_polII (prom)	polII	Active polII	Zyg cyc10	Zyg cyc11	Zyg cyc12	Zyg cyc13	Zyg cyc14A	Zyg cyc14B	Zyg cyc14C	Zyg cyc14D	Zyg Onset (First>5)	Exp 1-2hr (zld) Rushlow	Exp 1-2hr (wt) Rushlow	Exp 1-2hr (wt/zld) Rushlow	Total A-P	Total D-V	Total A-P Pair-rule	bcd2	cad1	gt2	hb1	kni2	Kr2	hkb1	tll1	D1	ftz3	h2	prd1	run1	slp11
psq	mat	chr2R:6445408-6503753	12403	15188.4	16138.1	0.379785	7763.79	8508.34	8495.8	0.129989	5745.41	6146.88	5773.9	1944.28	2131.99	2931.86	1.7667	1.63698	0.796005	1.26441	NaN	NaN	NaN	NaN	NaN	NaN	NaN	NaN	NaN	827.1	896.1	1.0834	70.36	10.8	107.23	2.26	7.08	9.98	10.5	0	13.76	2.43	5.97	18.38	0	4.36	3.28	3.16	2.47
dpn	zyg	chr2R:4116475-4119832	10693.6	9667.34	9208.03	-0.215777	6564.92	7263.49	7788.72	0.24661	6564.92	7263.49	7788.72	4027.12	2352.45	1389.56	2.42186	2.1797	1.97039	1.97235	3.42	24.98	48.69	115.83	151.52	134.98	137.19	145.76	91.1562	118.6	318.9	2.6889	22.54	4.27	15.19	3.7	5.53	3.36	2.59	0	2.54	0	0	4.82	0	2.42	0	1.85	0
btsz	matzyg	chr3R:10632262-10646665	6161.09	8154.86	8566.17	0.475463	5818.77	7383.26	7491.25	0.364492	5535.72	6466.44	6154.89	191.168	717.552	1045.17	2.49774	2.18912	1.59836	1.63531	6.4	9.32	14.33	28.28	92.27	195.89	503.61	567.36	90	24.73	106.6	4.3106	31.01	13.62	54.34	0	6.9	2.91	3.07	0	4.33	0	2.11	11.69	0	7.33	3.09	3.2	0
Rtnl1	mat	chr2L:4993640-5009744	2959.4	5738.82	7653.14	1.37075	2427.39	4582.47	6359.7	1.38955	1616.78	2612.65	3682.98	301.571	557.507	724.24	2.72628	1.92796	1.51535	1.16674	NaN	NaN	NaN	NaN	NaN	NaN	NaN	NaN	NaN	1640.3	1523.97	0.9291	27.99	7.35	34.69	0	8.45	0	1.12	0	6.67	0	2.43	9.32	0	4.96	2.39	0	0
SNCF	zyg	chr3L:13371684-13372299	6145.53	5450	6157.18	0.002732	5729.85	5023.92	5858.56	0.032048	5729.85	5023.92	5858.56	365.294	341.287	197.364	4.1877	4.018	4.26431	4.07353	7.98	74.63	216.09	613.4	1635.05	2590.52	2417.19	2471.39	90	185.03	470.33	2.5419	33.62	10.25	32.18	4.01	8.44	4.67	0	0	4.26	2.77	4.07	5.4	0	6.58	1.59	2.08	0
h	matzyg	chr3L:8668858-8672339	13249.9	15221.2	13631.3	0.040942	4625.08	6241.74	5847.12	0.338248	4625.08	6241.74	5847.12	3320.25	3103.91	3514.79	2.8741	2.61773	2.53487	2.5472	0.88	10.77	19.27	23.31	11.27	74.95	144.86	138.53	95.991	79.37	233.37	2.9403	163.01	46.87	88.53	11.87	22.96	22.19	15.75	13.1	22.82	13.74	19.75	20.83	3.29	16.76	15.22	11.6	13.2
sc	zyg	chrX:290092-291530	9338.34	6593.63	7682.32	-0.281623	5655.02	4586.18	5745.29	0.022849	5655.02	4586.18	5745.29	2438.5	1182.32	1088.08	1.55107	0.892438	1.32922	0.7955	6.97	29.72	165.64	127.3	67.94	20.19	2.99	5.17	90	35.13	171.17	4.8725	14.21	2.88	15.31	0	2.76	4.2	1.32	0	3.2	0	0	2.73	0	2.88	0	0	0
inx3	zyg	chr3R:24679836-24684915	5236.37	9051.01	9854.47	0.91221	3308.39	4833.14	5651.47	0.772497	3308.39	4833.14	5651.47	1311.5	3546.42	3797.97	2.56337	2.25944	1.94007	1.71506	0	0	9.69	35.67	153.05	272.02	1137.18	1216.24	114.91	127.77	190.5	1.491	10.62	2.82	29.96	1.86	4.36	0	0	0	0	0	0	4.4	0	2.82	0	0	0
pyd	matzyg	chr3R:4653199-4756978	5123.01	12363.2	15088.9	1.55842	2678.58	5038.76	5288.21	0.981313	2534.83	4100.75	4162.95	769.118	1879.2	2577.74	2.34282	2.29453	1.55384	1.83812	131	137.71	145.49	130.5	135.08	101.88	276.1	310.81	90	7.43	15	2.0188	86.87	24.33	138.65	2.83	14.2	7.92	12.36	0	24.46	0	3.11	21.99	0	11.85	11.05	1.43	2.67
Nrt	matzyg	chr3L:16759173-16770678	6344.11	6613.24	5632.02	-0.171765	5694.29	5946.03	5197.25	-0.131767	5694.29	5946.03	5197.25	388.264	183.363	116.702	3.5315	3.53034	3.39414	3.43388	58.6	75.26	121.99	222.71	660.11	1074.89	1782.09	1733.6	90	95.8	36.87	0.3849	64.2	18.26	69.88	4.59	4.6	8.55	3.45	3.4	14.28	7.88	2.69	14.76	1.87	6.02	3.22	7.15	3.39
toc	matzyg	chr2L:3068338-3108142	5056.32	6798.72	8473.49	0.744869	3409.16	3893.54	5188.67	0.605947	3170.57	3791.79	5100.57	612.775	947.02	1261.99	3.26966	2.88347	2.57547	2.58441	105.89	67.98	72.23	52.99	33.46	94.7	148.03	141.31	90	362.9	418.1	1.1521	89.04	22.58	90.35	6.61	17.36	15.8	5.5	0	16.79	2.92	7.82	16.24	2.71	9.81	7.03	3.03	6.1
wntD	zyg	chr3R:9117773-9118920	6783.5	5295.25	5164.64	-0.393361	6783.5	5295.25	5164.64	-0.393361	6783.5	5295.25	5164.64	0	0	0	1.61765	1.47296	1.53837	1.42954	0.06	3.87	3.07	2.42	14.07	5.65	63.33	146.98	139.61	4.3	30.27	NaN	37.08	7.71	37.06	2.34	5.81	8.84	0	3.08	7.74	0	4.14	5.13	0	3.24	2.02	2.45	3.65
CG34224	zyg	chr2R:7124676-7125129	4318.32	4478.6	5021.05	0.217519	4318.32	4478.6	5021.05	0.217519	4318.32	4478.6	5021.05	0	0	0	2.34818	1.97599	2.39576	2.00044	0.31	6.98	20.94	41.47	85.46	69.36	516.84	692.91	101.667	36.27	99.73	2.7497	23.93	7.01	19.64	3.02	5.03	4.56	1.12	0	3.48	0	2.98	3.74	3.38	1.49	2.14	0	0
CG15480	mat	chr2L:13224705-13225206	5119.3	4625.93	4968.99	-0.042993	5119.3	4625.93	4968.99	-0.042993	5119.3	4625.93	4968.99	0	0	0	3.39847	3.21715	3.46191	3.16014	NaN	NaN	NaN	NaN	NaN	NaN	NaN	NaN	NaN	87.23	187.83	2.1533	38.98	10.39	36.4	3.55	5.88	3.84	0	2.86	5.48	4.57	3.53	9.27	2.35	3.47	1.89	2.68	1.99
CG15876	zyg	chr3L:4694204-4694823	6963.55	4776.43	4946.68	-0.493362	6963.55	4776.43	4946.68	-0.493362	6963.55	4776.43	4946.68	0	0	0	3.16055	2.91972	3.29922	3.05495	29.55	127.91	239.53	491.21	653.6	1438.6	81.95	54.28	90	22.17	335.27	15.1227	8.79	1.88	14.58	0	0	2.8	0	0	0	0	5.99	0	0	1.88	0	0	0
amos	mat	chr2L:18596046-18597200	10168.2	7989.52	8131.39	-0.322491	6721.26	5027.1	4896.91	-0.456859	6721.26	5027.1	4896.91	3300.24	2852.19	3180.13	1.16172	-0.031879	1.09703	-0.036851	NaN	NaN	NaN	NaN	NaN	NaN	NaN	NaN	NaN	16.77	287.3	17.1318	44.39	12.03	16.95	2.97	0	12.07	2.18	2.86	5.75	4.35	2.28	11.93	0	4.59	2.82	4.62	3.29
halo	zyg	chr2L:1517531-1518145	2708.95	3617.96	4876.89	0.848226	2708.95	3617.96	4876.89	0.848226	2708.95	3617.96	4876.89	0	0	0	4.1406	3.8797	4.20181	3.97282	8.19	44.44	266.46	1047.57	2506.07	3964.74	547.49	237.86	90	37.1	538.63	14.5183	19.81	4.62	43.03	2.85	3.98	0	1.93	2.43	3.77	1.69	0	3.16	0	2.8	0	1.82	3.47
CG12581	zyg	chr3R:379-10200	6145.53	7437.84	6846.53	0.155834	4176.06	5022.86	4800.81	0.201135	4176.06	5022.86	4800.81	1158.86	1101.23	1116.11	2.5081	1.85396	1.35991	1.16432	0.33	0.37	1.9	8.06	31.73	54.3	245.81	292.02	129.625	65.4	130.73	1.9989	28.67	8.9	41.48	2.64	4.52	4.47	2.24	0	4.15	3.69	0	6.96	0	4.31	2.02	2.57	1.52
CG5059	zyg	chr3L:20507695-20512532	4289.42	4465.35	4788.79	0.158878	4181.24	4277.22	4614.88	0.142362	4181.24	4277.22	4614.88	108.18	188.132	173.909	2.09496	1.77315	1.92925	1.64838	6.01	8.54	27.49	70.12	190.45	243.12	607.94	746.71	90	193.1	372.2	1.9275	27.99	2.33	23.04	0	4.93	4.52	0	1.73	5.27	2.69	0	8.85	0	2.33	0	0	0
CG2201	mat	chr2L:21614762-21623599	5151.16	5981.01	5926.64	0.202316	3323.95	4328.63	4536.51	0.448683	3323.95	4328.63	4536.51	666.865	621.101	505.709	1.63182	1.0942	1.40376	0.979175	NaN	NaN	NaN	NaN	NaN	NaN	NaN	NaN	NaN	1091.23	1134.9	1.04	37.92	2.52	20.71	0	5.44	9.23	5.05	0	4.78	5.22	0	8.2	0	1.36	1.16	0	0
Doc1	zyg	chr3L:9034476-9038144	1822.76	5499.81	7364.25	2.01441	1214.44	3486.54	4527.93	1.89857	1214.44	3486.54	4527.93	356.402	1156.35	1699.62	2.1094	1.73431	1.57267	1.43004	0.61	0.35	2.2	5.21	6.65	37.98	88.09	92.43	133.619	24.93	71.53	2.8692	41.93	18.9	52.44	1.73	7.41	5.36	1.21	0	5.81	5.29	3.99	11.13	0	5.17	7.25	6.48	0
sim	zyg	chr3R:8898123-8903950	3553.65	6713.93	9532.39	1.42354	2159.16	2855.37	4279.08	0.986829	2159.16	2855.37	4279.08	441.613	1167.48	1980.5	1.17383	0.282429	0.31574	0.183104	0	0.05	0.14	0.27	0.02	0.16	6.23	9.66	176.922	7.4	17.6	2.3784	48.37	13.42	74.99	2.16	8.44	5.43	3.76	1.79	6.96	0	8.39	11.44	0	7.85	5.57	0	0
dib	zyg	chr3L:4062303-4064302	3024.6	2931.15	4267.64	0.496691	3024.6	2931.15	4267.64	0.496691	3024.6	2931.15	4267.64	0	0	0	1.62536	1.23858	1.50642	1.26347	0	0	0.18	1.27	6.77	18.11	185.25	205.84	146.441	21.07	54.5	NaN	12.39	1.25	12.27	1.73	4.32	0	0	0	3.76	0	0	2.58	0	1.25	0	0	0
BobA	zyg	chr3L:14938598-14939212	3104.63	3820.41	4434.68	0.51441	3083.14	3712.83	4236.75	0.458556	3083.14	3712.83	4236.75	21.4879	107.58	197.936	4.11677	4.11223	4.29236	4.23698	10.99	25.61	145.61	221.2	135.23	117.46	640.21	880.67	90	241.8	323	1.3358	37.44	25.45	73.78	0	2.72	6.07	2.47	0	11.7	0	0	14.48	3.28	3.35	16.86	1.96	9.48
CG10035	zyg	chr3R:8207372-8208412	2050.24	3433.01	4320.27	1.07533	1842.77	3304.76	4231.02	1.19913	1842.77	3304.76	4231.02	207.469	128.248	89.2428	4.04999	3.99011	4.00698	3.94463	0.29	0.98	9.2	76.23	634.13	2064.17	5953.14	6833.41	115.015	307.2	511.83	1.6661	19.43	8.74	24.58	2.52	3.9	2.18	1.73	0	3.2	0	0	5.9	3.65	2.7	2.39	0	0
CG15696	matzyg	chr3R:16672832-16673372	1157.38	2747.79	4098.88	1.82436	1157.38	2747.79	4098.88	1.82436	1157.38	2747.79	4098.88	0	0	0	1.42699	0.557792	1.77282	0.456809	0.13	3.32	6.14	4.76	5.97	2.91	13.89	19.27	112.072	2.97	6.83	NaN	15.63	3.49	15.07	2.47	4.13	0	0	0	3.27	2.53	0	3.23	0	2.05	1.44	0	0
blot	matzyg	chr3L:17389123-17414612	3952.29	7543.3	8684.59	1.13577	1757.56	3695.34	4090.87	1.21883	1757.56	3695.34	4090.87	1584.92	2628.02	3459.88	2.08359	1.49389	0.844218	0.999716	187.53	126.08	129.55	60.67	8.7	10.42	152.14	208.14	90	1025.6	983.67	0.9591	55.44	12.11	60.55	1.59	11.78	5.15	3.62	0	7.38	5.11	5.8	15.01	3.26	2.89	3.06	2.9	8.15
bnk	zyg	chr3R:27018945-27020517	7826.03	4932.24	4202.42	-0.89706	7030.24	4473.3	3995.9	-0.815052	7030.24	4473.3	3995.9	229.698	217.809	84.6663	3.50183	3.06474	3.44732	3.20932	14.11	97.14	211.79	658.81	1704.93	2781.01	43.34	23.51	90	18.83	74.8	3.9724	33.33	2.72	16.62	3.53	7.16	4.38	4.79	2.6	4.37	0	2.76	3.74	0	2.72	0	0	0
CG7271	zyg	chr3L:18581862-18583265	4632.49	3724.48	3957.58	-0.227171	4632.49	3724.48	3957.58	-0.227171	4632.49	3724.48	3957.58	0	0	0	3.2771	3.02888	3.25529	3.0193	10.17	84.44	248.68	800.94	2148.92	3507.33	1521.21	1671.12	90	145.43	823.93	5.6655	16.83	0	16.47	1.76	6.25	3.69	1.13	0	1.75	0	0	2.25	0	0	0	0	0
CG13333	zyg	chr2R:9443397-9444847	2259.19	3692.69	3957	0.808602	2259.19	3692.69	3957	0.808602	2259.19	3692.69	3957	0	0	0	3.43051	3.48024	3.34555	3.42359	1.08	8.24	27.61	80.36	382.16	1068.98	3353.41	3415.96	100.195	49.33	230.73	4.6773	26.33	4.31	26.89	1.77	6.92	2	2.87	0	4.85	1.98	0	5.94	0	2.83	1.48	0	0
CG13465	zyg	chr3L:14937155-14937392	2436.28	3085.9	3974.74	0.706179	2316.24	3010.64	3924.97	0.760893	2316.24	3010.64	3924.97	120.036	75.2528	49.77	3.59594	3.61183	3.98786	3.92001	15.96	45.97	237.42	302.26	205.98	156.17	922.3	1109.53	90	241.8	323	1.3358	14.9	2.3	14.19	1.11	3.18	3.43	2.9	0	1.99	0	0	2.29	0	1.29	1.01	0	0
cic	mat	chr3R:16118986-16127099	2070.25	4604.2	5247.59	1.34185	1431.54	3147.9	3797.4	1.40745	1431.54	3147.9	3797.4	245.999	744.579	874.122	0.905587	0.609633	0.623047	0.546856	NaN	NaN	NaN	NaN	NaN	NaN	NaN	NaN	NaN	515.63	627.37	1.2167	30.86	6.93	34.87	0	0	3.62	3.99	0	6.06	0	4.93	12.26	0	3.69	0	3.24	3.14
CG14937	zyg	chr2L:11792411-11794083	4568.03	3458.98	3994.19	-0.193669	4231.63	3207.78	3788.24	-0.159684	4231.63	3207.78	3788.24	225.252	145.736	134.436	2.2545	1.77035	2.04948	1.77828	0.82	2.1	9.56	32.13	124.83	206.92	251.03	213.28	113.123	19.8	73.23	3.6985	4.26	3.27	13.83	0	0	0	1.48	0	0	0	0	2.78	1.66	1.61	0	0	0
CG33232	matzyg	chr3L:2466902-2499228	3286.9	4103.4	4919.8	0.581869	2721.55	3075.83	3731.04	0.455147	2721.55	3075.83	3731.04	355.661	693.704	853.528	2.04378	1.66322	1.02718	1.19869	18.92	10.55	6.4	6.47	53.53	108.13	297.43	288.66	90	155.57	217.23	1.3963	52.68	9.92	68.39	1.6	12.81	7.59	4.87	0	12.82	0	0	12.99	0	3.7	3.97	2.25	2.82
CG16813	mat	chr2L:13227852-13228407	6601.97	4115.06	3682.41	-0.842245	6601.97	4115.06	3682.41	-0.842245	6601.97	4115.06	3682.41	0	0	0	0.379747	0.340729	0.251704	0.201978	NaN	NaN	NaN	NaN	NaN	NaN	NaN	NaN	NaN	15.03	65.33	4.3466	55.82	9.27	45.22	4.33	8.5	10.55	3.14	3.97	6.35	4.28	5.09	9.61	0	2.49	4.47	2.31	3.58
spri	matzyg	chrX:10384097-10387769	7506.68	5169.13	4727.58	-0.667072	5060.02	3617.43	3676.69	-0.460737	5037.8	3566.03	3592.02	1320.39	819.302	428.48	2.03998	1.3422	1.34106	1.08353	50.39	61.5	51.41	43.63	104.77	180.14	90.92	75.1	90	9.6	62.3	6.4896	41.96	8.63	60.38	1.79	7.36	9.52	1.94	2.02	6.41	0	3.61	9.31	0	6.74	0	1.89	3.24
ftz	zyg	chr3R:2690045-2691950	9138.28	16001.3	16245.1	0.830007	3982.67	3999.53	3627.49	-0.134762	3982.67	3999.53	3627.49	1076.62	1761.02	2156.13	3.58515	3.59578	3.41687	3.55204	0.92	22.72	54.19	83.06	89.1	266.25	406.03	428.57	93.3634	40.07	94.67	2.3626	150.98	45.13	96.1	6.11	32.05	21.88	9.46	9.42	23.41	13.09	13.61	21.95	16.01	15.49	9.23	4.4	21.14
Brd	zyg	chr3L:14965768-14966301	5486.08	5708.09	6658.32	0.279382	3063.13	3026.54	3618.34	0.240319	3063.13	3026.54	3618.34	1725.7	1705.91	1989.09	3.801	3.69048	3.69916	3.56866	25.56	80.16	183.73	188.49	55.69	74.28	523.55	698.23	90	132.23	272.6	2.0616	40.71	11.98	52.04	2.19	5.98	5.23	4.43	0	6.83	3.81	4.6	7.64	3.41	3.29	2.87	2.41	2.25
kuk	matzyg	chr3R:12905950-12910550	3106.11	4137.85	3918.68	0.335257	2760.82	3581.93	3481.61	0.334659	2760.82	3581.93	3481.61	243.776	428.729	302.625	3.29292	2.94853	3.25671	3.09797	764.58	689.38	987.74	1279.99	1987.42	2445.32	3394.08	3505	90	2341.33	2335.6	0.9976	49.01	1.99	24.84	2.23	12.68	6.47	3.22	0	6.9	2.91	5.49	9.11	0	1.99	0	0	0
tll	zyg	chr3R:26678036-26680095	9207.93	7376.37	9155.4	-0.008254	2840.1	2836.82	3419.83	0.267981	4508.75	2891.4	3482.19	4508.75	2891.4	3482.19	2.44987	2.36408	2.49886	2.53508	0.18	13.95	25.93	68.66	61.9	106.2	70.09	45.26	95.045	65.15	158.97	2.4401	130.33	17.74	70.21	10.88	19.77	17.77	8.98	2.38	20.51	13.87	17.71	18.46	2.04	7.61	3.34	4.75	0
sala	zyg	chr2L:11486188-11486955	2410.35	2850.07	4051.97	0.749382	2162.87	2279.31	3416.97	0.659773	2162.87	2279.31	3416.97	161.53	329.099	285.463	3.08025	2.83003	3.15091	2.884	0.48	3.07	27.4	93.44	317.41	499.07	1708.2	1969.76	107.973	66.57	632.07	9.4948	13.41	3.4	30.51	0	0	0	0.95	0	8.52	0	0	3.94	0	2.25	1.15	0	0
shn	mat	chr2R:7086375-7104918	13063.1	14744.8	14859.5	0.185883	4886.64	4107.11	3383.22	-0.530446	4754.75	4051.46	4590.28	2904.57	3770.06	4590.28	1.42356	1.29753	0.569332	0.910342	NaN	NaN	NaN	NaN	NaN	NaN	NaN	NaN	NaN	211.83	278.8	1.3161	97.93	19.52	137.81	6.68	17.23	16.82	4.76	2.7	15.89	3.26	12.2	18.39	2.68	7.24	7.28	2.32	9.38
CG14317	zyg	chr3R:13906842-13908189	8224.67	7547.01	6527.31	-0.333469	5629.08	4209.39	3375.21	-0.737923	5040.76	3726.6	2757.37	1847.96	1723.93	1612.66	2.84465	2.67078	2.86249	2.72176	24.79	65.5	365.46	1158.66	2670.67	3183.73	1469.3	929.53	90	8.57	560	65.3442	65.33	2.88	40.66	2.84	15.15	10.92	4.72	2.9	9.54	3.7	4.07	11.49	0	0	2.88	0	0
hkb	zyg	chr3R:170727-172372	3777.42	6338.19	7461.5	0.982064	1141.82	2628.55	3354.04	1.55456	2133.97	2945.99	3354.04	2133.97	2945.99	3316.29	2.56805	2.27648	2.44935	2.36916	0.08	5.09	10.27	35.37	52.94	115.59	75.97	67.17	104.82	94.9	150.8	1.589	98.05	13.99	63.74	5.21	14.78	19.85	3.49	4	8.91	14.94	9.64	17.23	0	7.64	3.4	2.95	0
zen	zyg	chr3R:2578585-2582059	3214.29	3423.47	3317.43	0.045566	3214.29	3423.47	3317.43	0.045566	3214.29	3423.47	3317.43	0	0	0	2.8858	2.7046	2.81619	2.74938	9.91	49.62	125.58	288.41	447.15	601.45	88.52	57.41	90	64.5	234.87	3.6414	46.87	12.52	58.63	3.49	0	7.95	4.35	3.4	6.6	4.64	5.67	10.77	0	3.78	4.05	4.69	4.46
Rgl	mat	chr3L:13899990-13918348	2183.61	4160.1	5792.2	1.40739	1553.05	2557.54	3288.83	1.08246	1484.89	2409.15	3110.91	431.98	1126.14	1814.03	1.66478	0.873036	0.389595	0.427827	NaN	NaN	NaN	NaN	NaN	NaN	NaN	NaN	NaN	518.93	763.43	1.4712	27.7	1.85	35.95	0	5.76	0	6.56	0	6.18	0	0	9.2	0	1.85	0	0	2.66
CG14014		chr2L:5549706-5550835	4726.59	3134.12	3237.34	-0.545991	4726.59	3134.12	3237.34	-0.545991	4726.59	3134.12	3237.34	0	0	0	1.33879	0.76824	1.32354	0.817918	NaN	NaN	NaN	NaN	NaN	NaN	NaN	NaN	NaN	3.37	237.27	70.4065	5.31	0	12.87	0	2.42	0	0	0	1.43	0	0	1.46	0	0	0	0	0
prd	zyg	chr2L:12082996-12085792	5836.55	8327.63	9569.58	0.713339	506.077	2458.44	3212.17	2.66612	3067.58	3279.86	3322.01	3067.58	3279.86	3322.01	2.65178	2.39035	2.30732	2.38076	0.27	2.44	6.9	9.53	14.03	54.36	209.3	266.77	113.649	66.03	83.4	1.2631	109.63	38.53	59.16	9.37	16.36	13.26	6.68	2.53	16.16	8.34	25.39	11.54	11.59	14.37	7.49	5.08	3.66
tld	zyg	chr3R:20575455-20579234	4593.22	3822	3467.31	-0.405688	3828.55	3390.09	3189.29	-0.263563	3828.55	3390.09	3189.29	472.733	251.196	119.562	1.6086	1.18929	1.37183	1.30435	0.6	4.02	26.98	55.97	119.83	124.82	100.94	84.84	106.712	3.3	61.8	18.7273	51.1	8.24	33.97	3.3	9.1	6.65	2.09	1.6	6.49	7.97	5.21	8.69	1.65	2.54	2.25	1.8	0
hrg	matzyg	chr2R:15551421-15557326	5580.92	4257.61	3267.66	-0.772245	5507.57	4143.67	3172.12	-0.795965	4013.05	2821.98	2388.39	73.3552	113.939	95.5356	2.3024	1.89377	1.75538	1.56901	73.46	71.93	165.3	340.26	702.87	661.5	404.29	208.06	90	292.6	326.33	1.1153	15.12	4.25	20.09	0	4.63	0	2.26	0	2.76	0	0	5.47	0	4.25	0	0	2.47
yellow-e3	zyg	chr3R:9229144-9230590	894.34	1988.37	3120.07	1.80268	894.34	1988.37	3120.07	1.80268	517.191	1097	1701.91	0	0	0	1.72418	1.0464	1.59371	1.07457	0.1	0	0.41	1.3	5.81	14.05	99.14	133.72	148.018	5.83	7	NaN	12.98	1.59	15.17	0	3.52	0	0	0	2.59	0	3.51	3.36	0	1.59	0	0	0
run	matzyg	chrX:20565467-20568353	9489.49	6881.39	5581.11	-0.765779	3263.19	3098.08	3058.28	-0.093563	3556.61	3098.08	3058.28	3556.61	1682.59	1219.65	2.88278	2.86389	2.59034	2.78101	2.1	26.76	47.8	33.11	16.25	49.51	141.63	145.41	91.6817	72.33	169.77	2.3472	84.32	37.88	84.03	4.66	12.84	4.99	12.08	2.37	14.92	11.14	4.48	16.84	6.31	11.42	8.76	11.39	10.34
CG15625	zyg	chr2L:4889994-4891378	1519.71	2669.36	3089.75	1.02369	1427.83	2615.83	3055.42	1.09754	1427.83	2615.83	3055.42	91.8792	53.5249	34.3242	0.504549	0.030606	0.557596	0.078159	0	0.23	0.6	4.58	4.43	2.08	2.09	3.36	195	12.57	22	1.7502	14.78	1.43	41.61	0	5.04	0	2.95	0	3.91	0	0	2.88	0	1.43	0	0	18.65
HmgZ	zyg	chr2R:17585055-17591993	173.385	2126.69	3968.45	4.51652	110.403	1684.18	3049.13	4.78754	46.6806	720.201	1308.89	33.3433	323.269	736.825	2.09108	1.77521	1.63121	1.381	0	0.15	0	0.2	0.77	11.25	144.82	71.23	159.264	482.4	232.7	0.4824	19.84	7.17	33.5	1.2	3.29	2.39	2.28	0	4.54	0	0	6.14	0	4.95	2.22	0	0
l(1)sc	zyg	chrX:303755-304850	2482.96	3189.77	4688.11	0.916944	2077.66	2276.13	2947.3	0.504438	2077.66	2276.13	2947.3	229.698	408.061	590.376	2.92042	2.53867	2.73325	2.43054	5.55	36.95	149.2	92.55	37.53	10.87	67.92	101.13	90	27.97	154.77	5.5334	14.89	3.6	20.25	0	3.07	0	3.66	0	3.24	0	0	4.92	0	2.04	1.56	0	0
Smg5	matzyg	chr2L:13899352-13904659	2723.77	3190.3	2990.78	0.134914	2439.24	3085.9	2943.87	0.271279	2439.24	3085.9	2943.87	284.529	104.4	46.9097	1.95012	1.33458	1.36578	1.13651	38.32	33.69	42.96	38.21	58.72	67	218.47	232	90	138.9	210.93	1.5186	23.06	2.12	16.97	2.26	5.04	4.74	2.57	0	2.46	0	0	5.99	0	1.12	1	0	1.77
CG34214	zyg	chr2R:20552949-20553543	1938.35	2845.83	3166.98	0.708273	1686.43	2585.62	2934.72	0.79925	1686.43	2585.62	2934.72	251.927	260.205	232.26	3.67991	3.27006	3.84333	3.33022	3.16	32.37	131.94	529.01	1572.06	2871.05	2179.04	1644.6	93.2583	8.4	472.47	56.2464	23.9	2.25	19.19	2.49	4.94	4.83	2.95	1.81	2.86	0	0	4.02	0	2.25	0	0	0
CG14427	zyg	chrX:6934640-6935802	3511.42	2841.59	3141.23	-0.160722	3278.01	2583.5	2905.54	-0.174015	3278.01	2583.5	2905.54	191.168	202.971	137.869	4.17368	3.9742	4.06569	3.8924	5.33	46.34	106.94	108.52	246.96	284.32	420.46	336.66	90	50.6	125.53	2.4808	56.17	14.5	38.64	6.82	10.55	9.86	4.32	0	6.7	3.9	5.53	8.49	3.34	5.61	2.04	3.51	0
CG10924	zyg	chr2R:14419912-14423263	2100.63	2703.8	3047.99	0.537037	1693.84	2495	2894.67	0.773104	1127	1301.03	1553.17	371.963	133.017	79.5176	-0.002335	-0.173803	-0.055579	-0.097956	0	0	0.07	0.7	1.94	1.34	5.38	3.98	177.237	2	3.6	NaN	11.78	0	18.46	0	0	7.31	0	0	2.23	0	0	2.24	0	0	0	0	0
CycE	mat	chr2L:15727783-15748155	4699.18	6392.25	7297.89	0.635071	912.864	2125.63	2876.36	1.65577	2050.98	2125.63	2876.36	2050.98	1711.74	1886.68	2.6835	2.79709	2.59419	2.68186	NaN	NaN	NaN	NaN	NaN	NaN	NaN	NaN	NaN	1153.27	1151.2	0.9982	73.33	16.41	91.95	4.12	11.11	17.83	10.4	2.16	12.32	5.5	0	9.89	0	6.99	6.44	2.98	0
Tollo	zyg	chr3L:15228740-15235932	3016.45	7867.1	11077.6	1.87671	491.998	1810.31	2823.16	2.52059	978.069	2182.33	2972.47	978.069	2182.33	2972.47	2.07378	2.17228	1.60271	1.84507	14.32	9.03	12.87	2.6	1.06	4.18	44.62	64.5	90	233.9	367.23	1.57	134.4	33.44	138.25	8.52	20.17	24.06	6.17	6.31	20.07	5.8	14.35	28.95	5.7	6.6	11.16	9.98	17.65
CG12420	zyg	chr3R:6048434-6049467	1072.17	2107.08	2796.28	1.38297	1072.17	2107.08	2796.28	1.38297	1072.17	2107.08	2796.28	0	0	0	2.34326	1.87798	2.29354	1.79639	0	0.38	2.12	10.89	51.41	169.48	490.13	481.45	127.417	3.6	45.77	NaN	11.49	3.36	16.78	1.72	3.51	0	0	0	3.18	0	0	3.08	0	0	2.04	1.32	0
CG13427	zyg	chr2R:16426381-16426819	2214.73	2747.79	2788.84	0.332531	2214.73	2747.79	2788.84	0.332531	2214.73	2747.79	2788.84	0	0	0	4.40451	4.15658	4.27736	4.01917	3.89	43.63	173.02	768.47	2275.5	5163	9915.05	9416.28	92.2072	573.9	1228.77	2.1411	26.95	5.89	22.57	3.35	6.09	3.84	1.88	0	4.43	2.39	0	4.97	0	2.44	3.45	0	0
ZnT63C	mat	chr3L:3303721-3313480	1914.64	3206.19	3437.57	0.844311	1428.57	2474.33	2781.4	0.961237	1397.45	2365.69	2640.67	486.071	731.86	656.164	1.63468	0.629481	0.618043	0.248855	NaN	NaN	NaN	NaN	NaN	NaN	NaN	NaN	NaN	323.23	405.53	1.2546	15.17	1.98	20.92	2.25	0	0	0	0	5.74	1.56	0	5.62	0	1.98	0	0	0
ec	matzyg	chrX:3730128-3751658	3871.52	5966.17	7031.88	0.861009	1527.12	2318.53	2759.66	0.853677	1533.05	2528.39	3143.52	1533.05	2528.39	3143.52	2.0773	2.21022	1.53901	1.7002	0.32	0.44	0.83	2.89	13.53	32.49	64.53	60.79	139.82	2.27	34.9	15.3744	59.07	13.5	89.25	2.11	10.06	6.41	4.4	2.01	10.17	2.11	0	21.8	0	6.64	4.99	1.87	6.55
trn	zyg	chr3L:13107372-13111188	767.636	2280.9	3324.87	2.1148	347.511	1694.78	2755.66	2.98727	347.511	1694.78	2755.66	264.523	305.251	337.521	2.50783	2.45506	2.23887	2.55125	0	0.03	1.44	5.15	11.26	8	153.46	223.58	134.565	97.7	96.7	0.9898	32.03	18.62	55.88	0	2.39	5.11	1.93	0	8.6	3.75	0	10.25	2.99	4.58	8.1	2.95	0
ac	zyg	chrX:264063-264980	1744.96	2356.16	3499.92	1.00412	1335.95	1891.39	2748.22	1.04063	1335.95	1891.39	2748.22	271.933	119.239	245.418	2.09793	1.40034	2.21685	1.46936	0.61	11.81	57.18	24.1	18.43	11.43	6	6.04	98.7237	15	102.1	6.8067	10.81	3.44	24.73	0	3.18	0	1.25	0	3.17	0	0	3.21	0	3.44	0	0	0
grn	zyg	chr3R:3973071-4007164	959.545	2559.13	3707.58	1.95006	515.709	1764.73	2743.07	2.41116	515.709	1764.73	2743.07	143.006	350.297	454.223	1.29713	0.889258	0.00798	0.321479	0.02	0.03	0.01	0.07	0.24	0.38	5.76	8.4	177.658	5.77	37.7	6.5338	42.14	12.37	87.02	0	2.73	0	1.58	0	12.12	4	0	21.71	0	7.3	2.92	2.15	11.84
Doc3	zyg	chr3L:8998297-9000351	375.667	2038.19	3266.52	3.12023	263.782	1707.5	2737.92	3.37566	263.782	1707.5	2737.92	89.6563	177.003	319.787	1.9493	1.52221	1.57467	1.49334	0.13	0.12	0.68	1.89	3.82	10.15	65.91	71.29	154.85	18.93	48.5	2.5621	0	3.88	18.32	0	0	0	0	0	0	0	0	0	0	2.2	1.68	0	0
CG13921	matzyg	chr3L:1746909-1752390	999.557	2048.78	2727.05	1.44798	999.557	2048.78	2727.05	1.44798	999.557	2048.78	2727.05	0	0	0	1.70601	0.838775	0.751645	0.48561	53.52	90.24	57.5	53.09	33.84	28.8	56.68	69.9	90	335.83	334.2	0.9951	25.12	7.66	28.92	1.81	5.51	4.71	1.11	2.25	5.3	0	0	4.43	0	3.3	2.6	1.76	5.83
CG34137	zyg	chr2L:22151622-22152566	4120.49	3292.05	3072.58	-0.423362	3669.98	2799.72	2713.32	-0.435711	3669.98	2799.72	2713.32	233.403	231.588	140.157	3.62746	3.39818	3.6441	3.4042	18.17	63.36	273.05	1076.66	1806	2223.04	205.05	145.09	90				13.04	0	14.11	2.47	7.29	0	0	0	3.28	0	0	0	0	0	0	0	0
CG8960	zyg	chr3L:2197012-2198107	3996	3621.67	2759.09	-0.534365	3914.5	3514.62	2710.46	-0.530287	3914.5	3514.62	2710.46	81.5057	107.05	48.6259	2.40013	1.94193	2.52366	1.94409	9.67	65.43	197.16	507.13	778.9	1283.62	1405.37	1186.42	90	13.7	649.7	47.4234	9.55	0	8.6	0	3.82	2.28	0	0	1.56	0	0	1.89	0	0	0	0	0
sna	zyg	chr2L:15476592-15478269	7883.09	5629.12	5359.72	-0.556604	3254.3	2791.77	2673.28	-0.283737	3254.3	2791.77	2673.28	3147.6	1614.23	1469.65	3.54983	3.4856	3.28997	3.32212	6.95	26.29	33.57	39.45	99.04	190.27	251.39	230	90	140.47	254.93	1.8148	58.17	9.61	78.23	2.3	7.85	8.76	8.05	0	12.52	4.74	0	13.95	0	5.83	1.8	1.98	0
CG6234	zyg	chr3R:8473781-8478635	5495.71	8146.91	7486.67	0.446019	1696.06	2682.6	2614.36	0.624269	2128.78	3639.69	3419.26	2128.78	3639.69	3419.26	2.65284	2.28218	1.89242	1.89214	0.17	0.4	11.7	66.82	176.95	271.51	819.24	813.06	113.964	130.57	135.53	1.038	62.31	21.35	47.87	2.48	7.2	10.1	5.18	0	6.29	6.84	12.87	11.35	2.51	6.27	7.79	4.78	2.62
slp1	zyg	chr2L:3825679-3827137	4336.85	4404.41	4541.09	0.066391	1705.69	1976.18	2609.21	0.613254	1733.85	1976.18	2609.21	1733.85	1748.83	1422.16	3.19381	3.10409	3.08937	3.07828	0.98	18.35	36.65	58.42	53.33	98.28	149.1	185.42	93.5736	64.33	92.1	1.4317	60.17	26.69	50.64	9.47	6.63	10.63	3.2	0	9.41	4.34	6.66	9.83	4.75	3.96	13.06	4.92	7.88
tara	matzyg	chr3R:12068540-12085988	3890.05	8098.16	9919.11	1.35042	309.722	2086.94	2608.64	3.07425	2623.74	3778.54	4716.14	2623.74	3778.54	4716.14	1.71389	1.04355	0.460405	0.557382	4.62	2.6	0.59	0.37	1.3	2.47	9.73	12.04	171.036	41.8	31.67	0.7577	68.78	16.95	123.88	2.46	10.1	8.65	7.51	0	15.84	0	0	24.22	0	7.33	6.14	3.48	2.75
CG34360	zyg	chr3R:5700402-5814598	1677.54	3430.89	4114.9	1.29451	566.835	1997.91	2605.78	2.20071	566.835	1997.91	2605.78	391.228	432.969	696.208	1.28299	0.668817	-0.084757	0.502013	0.1	0.48	0.09	0.21	0.45	0.28	1.9	3.36	195	27.23	41.5	1.5241	61.95	21.55	120.84	1.28	13.85	6.23	10.93	0	9.7	2.35	3.06	14.55	2.12	9.2	8.25	1.98	9.64
CG30015	zyg	chr2R:6726598-6762229	1837.58	4866.53	7189.2	1.96802	267.487	1515.66	2590.33	3.2756	1570.1	3350.87	4598.87	1570.1	3350.87	4598.87	2.11663	1.48922	1.41647	1.25834	1.25	1.71	2.13	3.22	12.52	30.79	164.51	168.51	140.03	34.8	57.57	1.6543	28.47	10.46	57.08	0	4.56	5.96	1.77	0	6.71	0	0	9.47	0	5.54	4.92	0	3.29
dpp	zyg	chr2L:2451241-2459609	5732.82	6932.8	8245.24	0.524316	927.684	2098.07	2569.16	1.46959	2439.24	1926.37	2462.76	2439.24	1926.37	2462.76	1.94254	1.4542	1.55324	1.40735	0.02	0.46	3.18	9.36	11.9	27.04	26.13	28.23	124.895	8.87	50.7	5.7159	76.12	35.11	93.66	5.55	9.53	6.91	7.65	3.36	14.07	6.68	7.89	14.48	5	12.01	9.66	8.44	7.07
corto	mat	chr3R:909342-912408	4385.75	12912.2	14347.5	1.7099	707.618	2453.14	2561.73	1.85607	1047.72	2921.08	3200.73	1047.72	2921.08	3200.73	2.53832	2.69829	1.57115	1.99406	NaN	NaN	NaN	NaN	NaN	NaN	NaN	NaN	NaN	1019.17	1054.27	1.0344	120.05	27.62	147.46	5.99	22.98	12.7	14.29	2.8	19.53	7.09	5.44	29.23	0	9.22	13.55	4.85	1.93
Acer	matzyg	chr2L:8521898-8524991	820.244	2393.25	3045.7	1.89265	592.769	1806.6	2560.01	2.11061	592.769	1806.6	2560.01	163.752	514.051	431.34	2.37359	0.839971	1.24899	0.591285	82.43	89.94	96.23	100.76	116.43	128.35	252.15	247.46	90	327.77	327.17	0.9982	14.84	1.81	18.51	1.47	3.49	0	1.44	0	3.48	0	0	4.96	0	1.81	0	0	0
pcx	matzyg	chrX:2119743-2132089	3434.36	3274.03	2549.71	-0.429704	3434.36	3274.03	2549.71	-0.429704	3434.36	3274.03	2549.71	0	0	0	1.29615	0.81004	0.689173	0.437435	41.13	34.12	38.69	20.2	3.26	1.85	20.17	26.52	90	193.03	326.03	1.689	5.01	1.33	9.2	0	0	0	0	0	0	2.56	0	2.45	0	1.33	0	0	0
CG34266	zyg	chr3L:4677850-4678117	4594.7	3063.64	2816.87	-0.705878	4579.88	2909.95	2533.12	-0.854393	4579.88	2909.95	2533.12	14.8192	153.685	283.746	1.19945	0.57843	1.24546	0.527249	23.36	110.56	253.64	380.16	400.01	278.92	77.48	84.29	90	7.43	282.7	38.0485	14.25	2.41	16.41	1.79	0	0	4.44	0	3.35	0	0	4.67	0	0	2.41	0	0
MESR4	mat	chr2R:13435328-13443644	543.125	2111.85	2525.11	2.21699	543.125	2111.85	2525.11	2.21699	543.125	2111.85	2525.11	0	0	0	2.54947	2.05728	1.62293	1.37775	NaN	NaN	NaN	NaN	NaN	NaN	NaN	NaN	NaN	265.17	366.97	1.3839	12.95	5.61	18.62	0	4.55	0	3.33	0	0	0	0	5.07	0	2.76	2.85	0	0
CycT	matzyg	chr3L:17545612-17550888	1919.83	2296.27	2717.9	0.501514	1459.69	2007.45	2502.8	0.777879	1116.63	1366.74	1553.74	268.228	113.939	92.1032	2.25945	2.18748	2.23538	2.168	206.95	163.42	129.13	49.21	20.58	26.07	93.11	91.68	90	505.67	496.4	0.9817	28.67	6.56	28.15	2.29	5.3	4.28	3.05	0	4.31	0	4.73	4.71	0	3.58	1.15	1.83	0
tsg	zyg	chrX:11882195-11882946	4054.54	2530.51	2501.66	-0.696653	4054.54	2530.51	2501.66	-0.696653	4054.54	2530.51	2501.66	0	0	0	1.42874	0.929649	1.54947	0.97663	6.1	67.51	123.96	191.14	341.54	416.15	177.93	147.44	90	1.7	147	86.4706	19.86	0	11.06	2.73	4.79	6.04	1.46	0	1.99	0	0	2.85	0	0	0	0	0
Gli	zyg	chr2L:15756000-15762755	489.034	2049.84	2743.64	2.48808	424.571	1810.31	2471.91	2.54155	424.571	1810.31	2471.91	41.4938	144.676	167.616	1.51351	0.457022	0.671812	0.282893	1.54	0.93	1.55	2.11	8.67	13.67	36.85	42.32	142.868	57.23	47.53	0.8305	11.74	1.93	15.77	0	0	2.04	3.06	0	3.3	0	0	3.34	0	1.93	0	0	0
ran	mat	chrX:11038894-11042622	482.366	1980.42	2454.75	2.34738	482.366	1980.42	2454.75	2.34738	482.366	1980.42	2454.75	0	0	0	1.79038	1.37037	1.59143	1.16369	NaN	NaN	NaN	NaN	NaN	NaN	NaN	NaN	NaN	814.67	841.8	1.0333	13.56	2.67	22.3	0	3.26	0	0	0	2.57	2.08	0	5.65	0	2.67	0	0	0
ind	zyg	chr3L:15035893-15037177	288.975	1599.39	2799.71	3.27626	262.3	1405.96	2437.59	3.21616	262.3	1405.96	2437.59	26.6746	193.432	362.12	1.60941	1.29784	1.60029	1.40799	0	0.2	1.25	1.84	0.6	1.29	56.65	77.22	167.568	13.9	15.77	NaN	4.46	4.29	9.24	0	0	0	0	0	0	0	0	4.46	0	0	4.29	0	0
CG6398	matzyg	chrX:17724872-17735630	1816.1	4499.27	5836.25	1.6842	685.389	1766.32	2384.39	1.79862	757.262	1766.32	2384.39	757.262	1716.51	2205.33	2.41561	2.01198	1.33518	1.4935	224.56	218.97	241.46	248.99	329.06	345.54	551.9	605.14	90	622.1	754.97	1.2136	42.43	7.3	41.72	1.79	7.01	4.54	2.45	0	6.68	8.26	5.1	6.6	0	3.36	2.57	1.37	5.17
HLHm5	zyg	chr3R:21854575-21855457	609.811	1799.18	2606.92	2.09591	545.348	1617.94	2382.1	2.12698	545.348	1617.94	2382.1	44.4577	100.16	148.738	2.70383	2.40966	2.79741	2.45938	0.62	8.26	9.43	4.42	0.87	4.17	48.88	62.79	96.6216	38.07	39.97	NaN	19.63	9.66	25.83	0	0	2.83	0	0	5.01	2.13	3.67	5.99	0	3.48	4.37	1.81	0
Sry-alpha	zyg	chr3R:25866936-25868808	3111.3	2362.51	2347.77	-0.406223	3111.3	2362.51	2347.77	-0.406223	3111.3	2362.51	2347.77	0	0	0	3.80057	3.43606	3.62792	3.47249	10.19	38.78	141.03	412.59	1275.67	2223.99	1667.74	1239.36	90	49.5	393.7	7.9535	23.5	2.57	16.18	3.31	5.15	3.09	2.42	0	3.43	2.77	0	3.33	0	2.57	0	0	0
CG14561	matzyg	chr3L:22059041-22060067	6607.15	5748.89	5788.77	-0.190772	2257.71	2033.95	2328.32	0.044431	3355.07	2551.71	2698.45	3355.07	2551.71	2698.45	2.89483	2.01048	2.8805	2.02163	133.31	198.84	182.25	280.55	550.17	969.55	789.11	810.11	90	376.2	364.7	0.9694	21.13	6.27	27.89	2.43	5.22	0	0	0	1.94	3.25	2.45	5.84	0	3.4	0	2.87	4.3
sisA	zyg	chrX:11215611-11216379	9879.98	5508.82	4526.21	-1.1262	5229.7	2890.87	2309.44	-1.17918	5229.7	2890.87	2309.44	4650.27	2617.95	2216.77	2.49066	2.31609	2.54797	2.31026	13.52	79.44	106.56	75.17	152.47	250.05	241.23	240.36	90	22.1	136.97	6.1977	47.88	2.6	32.13	3.66	8.09	8.76	1.72	2.8	7.02	4.34	5.22	6.27	0	2.6	0	0	4.03
CG11050	mat	chr2L:6611022-6617064	463.842	1704.32	2400.98	2.37192	443.836	1599.92	2307.16	2.37802	443.836	1599.92	2307.16	20.006	104.4	93.8194	1.87555	1.50469	1.31137	0.832527	NaN	NaN	NaN	NaN	NaN	NaN	NaN	NaN	NaN	686.5	884.2	1.288	14.06	3.52	20.69	0	4.11	2.27	0	0	3.41	0	0	4.27	0	3.52	0	0	3.41
pnr	zyg	chr3R:11860111-11866639	1848.7	5512	6300.77	1.76902	572.763	1868.6	2306.01	2.00939	763.931	2303.69	2800.85	763.931	2303.69	2800.85	0.742526	0.916991	0.449649	0.529928	0.03	0	0.09	0.79	0.31	0.63	10.41	19.98	173.348	2.27	46.3	20.3965	69.16	19.27	50.04	1.72	9.89	15.12	2.86	2.99	13.38	0	12.1	11.1	5.62	7.51	3.49	2.65	3.4
CG16815	mat	chr2L:13229641-13230720	6279.65	3791.79	2302.58	-1.44743	6279.65	3791.79	2302.58	-1.44743	6279.65	3791.79	2302.58	0	0	0	2.14034	1.83544	2.22001	1.91385	NaN	NaN	NaN	NaN	NaN	NaN	NaN	NaN	NaN	29.2	89.93	3.0798	40.06	2.66	6.38	3.37	7.43	11.15	5.02	2.24	6.29	0	4.56	0	0	1.01	1.65	0	0
hb	mat	chr3R:4517037-4523540	4933.32	4844.8	4216.15	-0.226632	2396.27	2393.25	2296.29	-0.061487	2508.9	2393.25	2296.29	2508.9	2383.18	1824.33	2.93642	2.82148	2.7723	2.87238	NaN	NaN	NaN	NaN	NaN	NaN	NaN	NaN	NaN	1156.5	1172.87	1.0142	70.96	15.12	54.97	16.46	2.81	8.48	8.08	0	6.58	9.4	11.05	8.1	0	10.13	3.24	1.75	2.54
Bsg25A	zyg	chr2L:4683049-4684459	2622.26	2664.06	2295.14	-0.192228	2622.26	2664.06	2295.14	-0.192228	2622.26	2664.06	2295.14	0	0	0	1.48422	1.07335	1.33909	1.04786	6.29	48.64	230.61	817.66	1909.31	1960.53	683.21	512.53	90	6.6	525	79.5455	6.72	0	10.1	0	3.24	0	0	0	2.02	0	0	1.46	0	0	0	0	0
Nek2	mat	chrX:7783098-7785605	533.492	1403.31	2430.72	2.18785	478.661	1280.36	2247.66	2.23135	478.661	1280.36	2247.66	54.8311	122.948	183.062	2.19276	1.88605	1.88786	1.85016	NaN	NaN	NaN	NaN	NaN	NaN	NaN	NaN	NaN	231.77	253.5	1.0938	7.98	2.68	21.07	0	0	0	1.91	0	6.07	0	0	0	0	2.68	0	0	12.4
fus	mat	chr2R:11544822-11564198	2592.62	4271.39	4129.2	0.671448	849.142	1820.91	2208.76	1.37916	849.142	1820.91	2208.76	455.691	675.156	556.624	1.59147	0.253672	0.001873	-0.06994	NaN	NaN	NaN	NaN	NaN	NaN	NaN	NaN	NaN	64.87	79.3	1.2224	16.13	4.88	35.74	0	2.96	0	1.41	0	4.78	2.14	0	4.84	0	1.58	1.84	1.46	0
comm2	zyg	chr3L:15690690-15692949	964.732	4928	8581.04	3.15295	293.421	1221	2187.59	2.8983	293.421	2059.91	3825.43	266.005	2059.91	3825.43	2.26755	2.25796	1.95104	2.07155	0.01	0.08	0.48	2.31	2.62	21.75	69.68	96.34	154.429	50.5	60.77	1.2034	41.65	24.45	39.08	3.8	5.79	9.25	1.92	1.91	7.47	1.92	0	9.59	3.12	7.49	10.15	3.69	0
CREG	matzyg	chr3R:13218993-13220362	932.87	1656.62	2179.01	1.22393	932.87	1656.62	2179.01	1.22393	932.87	1656.62	2179.01	0	0	0	1.72504	0.863887	1.5923	0.902538	39.12	20.89	46.07	67.23	128.21	107.5	180.73	219.29	90	191.13	221.73	1.1601	37.62	5.14	27.65	2.83	6.84	6.57	1.61	2.38	3.91	4.45	3.41	5.62	0	1.67	1.57	1.9	3.63
gt	zyg	chrX:2321139-2322996	3090.55	3712.83	3442.14	0.155443	1699.02	2330.19	2172.72	0.354795	1699.02	2330.19	2172.72	1214.44	1094.35	1011.99	3.21237	2.99166	3.12798	3.09253	0.56	12.69	44.29	89.83	128.39	325.97	153.15	124.83	97.8829	78.95	121.65	1.5408	105.92	9.41	40.14	7.89	13.01	18.16	13.09	4.47	16.29	8.67	12.16	12.18	0	3.98	5.43	0	0
CG6145	matzyg	chr2R:9424892-9434493	1259.63	2376.29	2482.21	0.97862	1117.37	2067.33	2165.28	0.954449	866.925	1477.5	1537.15	88.9154	238.477	276.882	1.6326	0.906429	0.767474	0.498465	64.71	66.46	72.04	65.24	36.83	21.39	63.81	68.23	90	453.47	471.7	1.0402	22.48	8.29	37.72	0	6.92	0	4.17	0	4.51	2.3	0	4.58	0	3.55	4.74	0	0
CG4440	zyg	chr2L:16329926-16330369	1428.57	1793.35	2161.85	0.597691	1428.57	1793.35	2161.85	0.597691	1428.57	1793.35	2161.85	0	0	0	4.18379	3.903	3.92853	3.62543	2.79	17.7	34.38	104.21	620.15	1820.12	5408.32	5264.03	92.4174	901.6	1040.4	1.1539	9.98	0	14.17	0	4.56	0	0	0	2.33	0	0	3.09	0	0	0	0	0
hbn	zyg	chr2R:16842168-16848414	1847.22	2978.85	4140.07	1.1643	773.564	1472.73	2084.05	1.4298	836.545	1472.73	2084.05	836.545	1232.66	1809.46	1.59146	0.822423	0.696379	0.47284	0	0	0.33	2.3	10.13	36.36	16.3	11.89	142.342	13.7	12.9	0.9416	44.57	12	39.95	4.72	3.36	8.68	3.24	0	6.71	5.67	0	12.19	0	3.51	6.63	1.86	0
Corp	mat	chrX:8164062-8165437	409.752	1338.65	2068.6	2.33583	409.752	1338.65	2068.6	2.33583	409.752	1338.65	2068.6	0	0	0	1.9562	1.04435	1.7563	1.00713	NaN	NaN	NaN	NaN	NaN	NaN	NaN	NaN	NaN	268.13	310.53	1.1581	7.21	2.38	13.55	0	0	2.06	2.08	0	0	0	0	3.07	0	2.38	0	0	0
Z600	zyg	chr3L:15502160-15502613	2301.43	1977.24	2066.31	-0.155468	2301.43	1977.24	2066.31	-0.155468	2301.43	1977.24	2066.31	0	0	0	3.97618	3.85053	4.07889	3.94051	2.64	10.06	51.14	467.25	1593.91	2814.92	1235.21	695.22	97.988	15.7	426.7	27.1783	15.5	0	11.81	2.18	6.33	3.78	0	0	3.21	0	0	0	0	0	0	0	0
Bsg25D	matzyg	chr2L:5273826-5277338	2540.76	2584.56	2022.27	-0.329286	2540.76	2584.56	2022.27	-0.329286	2540.76	2584.56	2022.27	0	0	0	2.96357	2.60344	2.36081	2.19202	141.01	187.63	270.29	516.63	1218.18	2243.97	1073.76	861.96	90	734.2	901.67	1.2281	31.77	2.81	17.79	2.76	9.24	6.37	5.25	0	4.12	0	0	4.03	0	1.15	1.66	0	0
Sxl		chrX:6970742-6992086	5895.09	6341.9	5892.89	-0.000539	3200.95	2792.83	2011.4	-0.670304	3200.95	2792.83	2011.4	1072.91	1666.69	1899.27	2.50216	2.19125	1.67355	1.23459	NaN	NaN	NaN	NaN	NaN	NaN	NaN	NaN	NaN				48.39	14.85	46	0	10.35	4.39	9.64	0	5.85	6.14	0	12.02	0	11.53	3.32	0	2.33
heph	mat	chr3R:27676741-27819000	1524.16	3658.77	4778.5	1.64854	374.185	1281.42	2001.67	2.41938	374.185	1281.42	2001.67	186.722	563.336	1044.6	1.00198	0.456826	-0.297516	-0.086893	NaN	NaN	NaN	NaN	NaN	NaN	NaN	NaN	NaN	737.67	760.27	1.0306	59.22	21	122.82	0	7.71	6.13	6.63	0	15.58	2.11	2.45	18.61	0	4.36	16.64	0	1.79
btl	zyg	chr3L:14068871-14075985	323.8	1137.8	2000.53	2.6272	323.8	1137.8	2000.53	2.6272	323.8	1137.8	2000.53	0	0	0	0.559143	-0.114561	-0.067391	-0.192347	0	0	0	0	1.55	1.55	2.3	3.12	195	2.13	3.43	NaN	11.76	5.01	16.91	0	2.84	0	1.18	0	3.41	0	0	4.33	0	2.19	0	2.82	3.43
salm	zyg	chr2L:11434310-11445603	5037.05	7429.36	8035.29	0.673769	392.709	1100.18	1979.36	2.3335	2185.09	2338.67	2065.17	2185.09	2338.67	2065.17	2.1467	2.05884	1.01123	1.33147	0.01	0	0.03	0.08	1.32	7.25	42.48	46.93	161.366	21.6	42.07	1.9477	135.53	30.61	95.3	7.59	26.2	18.46	8.09	6.58	23.12	10.74	8.13	26.62	5.25	8.02	12.92	4.42	3.87
CG9883	matzyg	chr2L:2577670-2579180	1215.92	1749.36	1967.92	0.694625	1215.92	1749.36	1967.92	0.694625	1215.92	1749.36	1967.92	0	0	0	3.55547	3.25182	3.65479	3.45673	185.18	293.49	303.98	579.59	1361.97	2579.53	510.49	343.09	90	623.6	711.2	1.1405	24.65	2.69	14.95	4.5	7.12	4.02	7.38	1.63	0	0	0	0	0	2.69	0	0	0
bowl	zyg	chr2L:3771705-3784129	1181.83	2479.63	3136.66	1.4082	510.522	1405.43	1967.92	1.94662	529.046	1101.76	1455.34	529.046	791.744	789.456	1.41073	0.473662	0.32101	0.332609	0	0.05	0.06	0.61	2.72	2.4	19.32	21.39	168.934	35.27	25.23	0.7153	21.1	10.42	54.69	1.66	4.3	0	2.81	0	7.46	0	0	4.87	0	4.55	2.39	3.48	5.79
esg	zyg	chr2L:15333863-15336150	2494.08	2240.63	2255.1	-0.145315	2207.32	1935.91	1962.77	-0.169407	2207.32	1935.91	1962.77	171.162	199.791	205.945	2.18419	1.92699	1.67147	1.73797	5.19	25.66	55.54	37.92	24.78	24.5	15.61	19.26	90	41.33	196.4	4.752	24.4	7.9	42.82	1.21	4.75	3.79	3.62	0	5.06	0	0	5.97	0	3.26	1.44	3.2	11.24
CtBP	mat	chr3R:8837387-8851905	712.805	2216.78	2843.18	1.99593	375.667	1379.99	1954.19	2.37904	279.342	1308.98	1895.84	232.662	522.53	442.782	1.42643	1.26683	0.852893	0.706813	NaN	NaN	NaN	NaN	NaN	NaN	NaN	NaN	NaN	186.37	230.43	1.2364	20.94	7	43.65	0	2.07	2.66	0.95	0	6.23	0	2.37	6.66	0	4.64	1.08	1.28	5.11
m4	zyg	chr3R:21849547-21850280	7826.03	6913.19	7975.79	0.027346	1802.76	1704.32	1908.42	0.082175	6023.27	5208.87	6067.37	6023.27	5208.87	6067.37	3.03532	2.88043	3.01544	2.66533	8.65	77.39	145.84	254.15	295.62	304.02	199.61	237.71	90	157.5	196.37	1.2468	19.12	6.44	36.84	2.09	3.73	0	3.88	0	5.91	0	0	3.51	0	1.99	2.6	1.85	0
CG13454	zyg	chr3L:15509632-15510152	506.077	1243.26	1964.49	1.95672	236.367	1107.06	1896.41	3.00417	269.71	1107.06	1896.41	269.71	136.197	68.0763	1.71866	1.42767	2.53101	2.08441	0	0.52	2.24	16.16	83.56	165.96	454.87	461.69	125.631	5.3	60.25	11.3679	14	0	22.98	1.47	2.14	2.02	1.18	0	2.45	0	0	4.74	0	0	0	0	0
cad	mat	chr2L:20770734-20783142	4647.31	5792.88	4677.81	0.009438	1902.79	2228.97	1892.98	-0.007458	2368.85	2613.71	1967.35	2368.85	2613.71	1967.35	1.13067	0.673903	0.357407	0.608133	NaN	NaN	NaN	NaN	NaN	NaN	NaN	NaN	NaN	1572.33	1557.6	0.9906	26.4	16.3	48.77	0	8.11	6.15	0	0	4.33	3.04	0	4.77	2.81	0	7.52	5.97	0
Kr	zyg	chr2R:21114137-21117057	3610.7	5421.91	6341.39	0.812519	693.54	1505.06	1889.55	1.44599	1950.95	2101.78	2211.05	1950.95	2101.78	2211.05	3.15966	3.13174	2.94685	3.07783	0.3	2.06	16.32	52.73	105.83	186.21	140.34	139.58	110.39	146.3	212.7	1.4539	128.23	9.78	60.65	4.98	15.37	18.63	23.96	0	34.74	3.57	11.53	15.45	0	4.71	5.07	0	0
grh	zyg	chr2R:13690293-13729118	6822.03	11777.1	12940.8	0.923652	366.776	1422.91	1884.97	2.36157	4259.05	5223.18	4891.77	4259.05	5223.18	4891.77	1.40644	1.38281	0.414366	0.856433	0.31	0.19	0.2	0.67	5.78	4.78	54.75	55.75	146.231	9.57	6.33	NaN	76.19	16.73	102.25	3.73	16.91	6.07	6.17	0	12.8	4.44	4.88	21.19	0	7.74	5.32	3.67	6.05
CG13713	zyg	chr3L:4697678-4697978	13191.3	8099.75	6265.88	-1.074	5672.8	2447.84	1829.48	-1.63263	7518.53	5651.91	4436.4	7518.53	5651.91	4436.4	0.998649	1.01131	0.951487	0.799586	19.62	128.62	276.21	445.73	408.24	563.95	79.59	91.67	90	13.67	264.93	19.3804	0	0	3.49	0	0	0	0	0	0	0	0	0	0	0	0	0	3.49
CG1806	zyg	chrX:11901210-11903940	519.414	1527.31	1804.88	1.79695	519.414	1527.31	1804.88	1.79695	519.414	1527.31	1804.88	0	0	0	1.50138	0.391362	1.1161	0.341995	0.52	0.44	0.32	1.82	5.62	13.29	42.85	37.1	148.228	26.43	29.3	1.1086	2.09	0	12.39	0	0	0	0	0	0	0	0	2.09	0	0	0	0	0
nvy		chr2R:20163259-20178611	1396.71	2691.08	1907.85	0.449914	1295.94	2542.17	1803.73	0.476987	1295.94	2542.17	1803.73	68.1684	87.9716	68.6483	1.65155	0.495523	0.03122	0.117203	NaN	NaN	NaN	NaN	NaN	NaN	NaN	NaN	NaN	7.67	31.07	4.0508	12.1	11.14	39.11	0	3.16	0	0	0	1.78	2.89	0	4.27	1.5	4.07	2.23	3.34	0
lid	mat	chr2L:5990440-5999483	700.208	2213.07	2844.33	2.02223	486.812	1367.27	1798.59	1.88543	486.812	1367.27	1798.59	151.897	542.138	664.745	1.54362	1.12091	0.844559	0.599572	NaN	NaN	NaN	NaN	NaN	NaN	NaN	NaN	NaN	654.4	612.5	0.936	7.61	2.47	26.52	0	0	0	0	0	1.78	0	0	5.83	0	2.47	0	0	3.01
odd	zyg	chr2L:3604221-3606748	6281.87	7137.36	5813.37	-0.11182	1649.38	2292.56	1795.73	0.122643	3033.5	3138.36	2658.41	3033.5	3138.36	2658.41	3.36043	3.11459	3.03871	3.14124	0.42	6.63	15.6	19.82	22.24	156.76	203.16	221.04	101.667	60.23	84.87	1.4091	105.64	37.73	90.26	5.53	20.62	6.62	5.86	7.8	16.04	12.64	18.66	11.87	2.31	13.48	12.96	8.98	21.67
CG12068	zyg	chr3R:25620357-25621420	895.081	1040.82	1819.75	1.02365	787.642	983.586	1786	1.18112	787.642	983.586	1786	107.439	57.2345	33.7521	1.28984	0.528825	1.28131	0.514444	0	0	0.34	1.55	5.09	11.17	53.91	51.21	149.7	1.4	2.07	NaN	16.76	1.67	11.86	0	3.52	2.4	1.68	0	2.7	1.93	0	4.53	0	1.67	0	0	0
Traf4	zyg	chr2L:4371989-4380725	1931.69	5389.59	7144	1.88687	983.997	1451	1763.69	0.841872	962.509	1554.87	2169.29	231.18	1554.87	2169.29	2.36408	2.20833	1.68726	1.93715	0	0.04	0.62	5.08	34.33	45.17	222.06	260.94	134.88	134.5	104.4	0.7762	61.27	26.02	130.43	0	11.85	8.1	6.17	0	12.07	2.34	5.68	15.06	2.33	9.63	10.49	3.57	11.88
Ac3	zyg	chr2L:21632598-21647967	663.16	1847.4	2430.72	1.87396	270.451	1279.83	1740.24	2.68584	237.108	1205.1	1636.69	185.981	412.301	569.209	0.356177	0.096883	0.162574	-0.009874	0.14	0.13	0.02	0.18	0.83	0.77	3.71	5.31	191.006	12.75	5.1	0.4	20.86	7.07	19.38	0	7.62	4.42	1.45	0	3.4	0	0	3.97	2.1	3.17	0	1.8	0
jbug	zyg	chr2R:18604825-18616786	2571.88	3948.65	3747.63	0.543156	375.667	1362.5	1719.64	2.19458	1049.94	1838.92	1719.64	1049.94	1838.92	1596.07	1.73903	1.06406	0.89199	0.737848	0.11	0.06	0.12	0.6	2.46	7.61	80.45	94.27	159.895	25.07	64.4	2.5688	13.29	1.94	19.67	1.68	2.23	0	0	0	2.29	0	0	7.09	0	1.94	0	0	0
CG6885	zyg	chr3L:18737593-18738803	2570.39	2205.65	1751.1	-0.553725	2440.73	2092.77	1704.19	-0.51822	2440.73	2092.77	1704.19	129.668	112.879	46.9097	1.18193	0.721799	1.16547	0.726861	5.73	12.81	86.91	238.78	554.77	377.65	213.63	309.84	90	3.63	213	58.6777	12.67	0	9.28	0	3.47	2.76	1.4	0	2.01	0	0	3.03	0	0	0	0	0
CG14915	zyg	chr2L:11071026-11071532	2399.23	3417.11	3744.77	0.642303	1280.38	1689.48	1700.19	0.409123	1280.38	1727.64	2044.58	1118.85	1727.64	2044.58	3.55787	3.42139	3.93188	3.81853	0.69	11.43	80.66	338.15	1190.17	2504.84	3335.87	2065.41	99.039	3.6	364.77	101.325	12.8	0	9.02	0	3.21	2.22	1.43	0	2.9	0	0	3.04	0	0	0	0	0
sad	zyg	chr3R:7702956-7705476	1180.35	1602.57	1679.02	0.508406	1180.35	1602.57	1679.02	0.508406	1180.35	1602.57	1679.02	0	0	0	1.6533	0.467598	1.23371	0.478425	0	0.13	0.97	3.03	7.15	10.59	17.79	19.71	142.658	9.83	7.5	NaN	4.27	6.61	17.38	0	0	0	0	0	2.32	0	0	1.95	0	1.77	3.41	1.43	0
bl	matzyg	chr2R:16475009-16494359	1483.4	5540.62	6823.64	2.20163	189.686	1399.6	1665.29	3.13409	621.667	2274.54	2933.57	621.667	2274.54	2933.57	2.9732	2.89354	2.95873	2.95331	150.06	170.03	173.5	193.47	264.85	572.06	977.17	917.28	90	686.33	670.87	0.9775	55.26	19.51	88.38	7.2	11.6	4.35	4.84	1.71	8.4	0	0	17.16	1.72	8.08	8.04	1.67	1.88
malpha	zyg	chr3R:21836684-21837101	224.511	1090.11	1717.35	2.93533	201.541	1019.09	1634.4	3.01961	201.541	1019.09	1634.4	22.9698	71.0132	82.9501	2.25727	1.96555	2.54088	2.04983	0	0.41	4.69	4.57	5.14	9.39	25.88	36.42	147.913	54.53	54.55	1.0004	8.43	8.2	32.82	0	0	0	2.22	0	3	0	0	3.21	0	2.79	2.75	2.66	4.2
CG13653	matzyg	chr3R:21021281-21022057	574.986	1342.89	1602.94	1.47912	574.986	1342.89	1602.94	1.47912	574.986	1342.89	1602.94	0	0	0	1.12734	1.00299	1.18591	1.0092	0	0	1.19	7.93	20.46	33.86	73.98	78.84	129.94	3	14.13	NaN	36.95	4.36	13.75	2.6	6.02	6.73	2.71	2.27	4.59	2.03	6.03	3.97	0	2.84	0	1.52	0
drm	zyg	chr2L:3539734-3548086	1599.74	2376.29	2806.57	0.810976	763.931	1193.45	1600.65	1.06714	763.931	1193.45	1600.65	477.179	357.186	432.484	1.3378	0.620716	0.529176	0.390725	0	0	0.22	0.88	0.6	0.39	18.37	34.47	171.036	20.2	29	1.4356	42.78	31.15	62	2.67	3.15	6.61	3.01	0	10.78	3.26	2.5	10.8	2.2	6.88	14.53	7.54	12.05
Blimp-1	zyg	chr3L:5624082-5642049	3463.25	5346.66	6488.98	0.905865	403.824	1256.51	1600.65	1.98686	1835.36	2012.75	2395.25	1835.36	2012.75	2395.25	1.6584	1.17808	0.417792	0.825848	0	0	0.04	0	0.05	0.31	37.47	45.79	168.619	13.97	27.8	NaN	94.26	15.52	68.26	2.5	14.4	23.02	5.74	4.91	13.21	5.42	4.28	20.78	2.1	8.74	4.68	0	3.92
rap	mat	chrX:4561314-4573619	827.654	1721.81	1780.85	1.10547	713.546	1485.98	1589.21	1.15523	713.546	1485.98	1589.21	114.108	235.827	191.643	1.75453	1.09442	0.587095	0.521293	NaN	NaN	NaN	NaN	NaN	NaN	NaN	NaN	NaN	14.7	15.13	1.0293	13.11	2.5	23.32	0	2.34	0	2.15	0	4.26	0	0	4.36	0	0	0	2.5	0
CG6424	mat	chr2R:13590839-13606832	260.077	1257.57	1627.54	2.64568	205.246	1191.86	1580.63	2.94507	180.054	1077.39	1367.82	54.8311	65.7137	46.9097	1.08818	-0.148305	0.23478	-0.010247	NaN	NaN	NaN	NaN	NaN	NaN	NaN	NaN	NaN	16	22.85	1.4281	11.76	9.94	22.61	0	1.82	0	0	0	5.07	1.67	0	3.2	0	2.04	3.41	4.49	0
CG3838	mat	chr2L:9568891-9573572	1739.78	2965.6	3272.24	0.911375	922.497	1577.13	1574.33	0.771127	890.635	1508.77	1442.19	395.673	669.326	952.496	1.25128	0.48651	0.781281	0.338884	NaN	NaN	NaN	NaN	NaN	NaN	NaN	NaN	NaN	370.57	440.53	1.1888	22.07	4.15	29.07	0	4.05	0	3.94	0	6.37	0	0	7.71	0	4.15	0	0	2.44
ry	zyg	chr3R:8858258-8863748	523.86	1372.04	1568.61	1.58224	523.86	1372.04	1568.61	1.58224	523.86	1372.04	1568.61	0	0	0	1.6611	1.09138	0.774982	0.694927	0	0.13	0.82	2.08	5.15	7.45	51.71	56.5	149.279	25.55	14.63	0.5726	9.21	0	22.07	1.81	4	0	1.06	0	2.34	0	0	0	0	0	0	0	0
Ptr	zyg	chr2R:2069479-2083512	2486.67	4011.19	3367.77	0.437582	432.721	1491.28	1533.15	1.82498	2053.94	2519.91	1834.63	2053.94	2519.91	1834.63	2.92226	2.88037	2.04092	2.3542	0.03	0	0.27	3.28	45.44	99.05	545.02	629.66	136.982	75.03	316.7	4.221	41.07	12.3	62.32	1.95	11.62	4.43	3.15	0	6.44	1.63	0	11.85	1.6	4.46	3.93	2.31	7.4
sca	zyg	chr2R:8668048-8689515	1092.18	3306.35	3854.6	1.81938	172.644	1172.25	1529.71	3.14739	265.264	1009.02	1312.33	265.264	844.739	1088.08	2.58587	2.07449	1.17514	1.5543	0	0.13	0.23	3.83	59.5	103.8	166.53	155.14	136.246	45.27	62.53	1.3813	48.41	27.05	78.85	4.53	8.24	3.66	7.25	1.94	7.57	1.96	2.26	11	5.58	6.99	5.42	9.06	2.94
CG11582	zyg	chr3L:4283067-4283478	1545.65	1696.9	1521.13	-0.023063	1545.65	1696.9	1521.13	-0.023063	1545.65	1696.9	1521.13	0	0	0	1.43997	0.903672	1.33087	0.782918	4.38	14.06	116.72	347.05	521.06	296.64	84.67	102.98	93.5736	5	154.47	30.894	8.81	0	9.35	0	3.49	3.45	1.87	0	0	0	0	0	0	0	0	0	0
CG3835	matzyg	chrX:2035520-2038972	912.864	1821.44	2145.83	1.23307	623.889	1175.43	1516.56	1.28144	623.889	1175.43	1516.56	158.566	424.489	414.75	0.091113	-0.184854	0.153914	-0.137084	2.85	3.59	6.45	5.02	8.05	8.79	9.97	12.06	111.967	87.13	36.8	0.4224	32.21	5.82	10.45	2.31	8.85	4.11	1.24	1.78	5.89	0	4.93	3.1	0	1.98	3.84	0	0
CG7884	zyg	chrX:19114656-19129946	1287.05	2617.42	3668.68	1.51119	548.311	1094.88	1503.4	1.45516	682.425	1406.49	1987.94	682.425	1406.49	1987.94	2.1548	1.55933	0.860811	1.1416	0	0.09	0.07	0.23	7.27	14.04	105.79	117.88	145.916	31.1	43.8	1.4084	30.77	10.76	35.43	2.03	5.87	6.1	1.99	1.85	4.38	0	3.11	5.44	2.18	3.31	5.27	0	1.93
CG34383	zyg	chr3R:9540944-9588535	1738.3	2634.38	3401.52	0.968508	532.01	1151.58	1481.66	1.47769	1206.29	1482.8	1919.86	1206.29	1482.8	1919.86	2.0202	1.13892	0.286006	0.936877	0.02	0.04	0.09	0.04	2.38	2.68	33.38	34.41	167.568	27.6	43	1.558	24.89	8.53	60.17	1.32	7.81	2.22	3.22	0	4.81	0	0	5.51	0	2.96	3.56	2.01	4.69
CG12835		chr2R:2994446-2995433	763.931	1447.29	1565.75	1.03534	726.883	1379.46	1464.5	1.01061	726.883	1379.46	1464.5	37.0481	67.8335	101.256	0.166486	-0.078013	0.171317	-0.0674	NaN	NaN	NaN	NaN	NaN	NaN	NaN	NaN	NaN	17.9	21.43	NaN	4.17	1.94	15.28	0	0	0	0	0	1.52	0	0	2.65	0	1.94	0	0	0
CG15161	zyg	chr2L:18614338-18616067	106.698	656.077	1451.34	3.76577	106.698	656.077	1451.34	3.76577	106.698	656.077	1451.34	0	0	0	-0.243749	-0.285367	-0.248267	-0.237865	0	0.11	0.04	0.08	0	0	4.01	6.22	185.646	12.97	24.47	NaN	17.08	4.86	24.61	0	2.92	2.37	3.56	0	3.79	0	0	4.44	0	1.76	3.1	0	0
Ilp4	zyg	chr3L:9796490-9797378	1004.74	1478.03	1403.86	0.48257	1004.74	1478.03	1403.86	0.48257	1004.74	1478.03	1403.86	0	0	0	1.96919	1.95281	1.98446	1.97358	1.19	4.21	33.25	101.11	206.63	352.04	590.06	631.49	106.396	21.97	227.87	10.3719	6.34	0	12.39	0	0	0	1.67	0	1.43	0	3.24	0	0	0	0	0	0
CG13711	zyg	chr3L:4758028-4758412	3808.54	2527.33	1442.19	-1.40098	3690.73	2410.21	1399.28	-1.39922	3690.73	2410.21	1399.28	117.813	117.119	42.9052	1.03789	0.718789	1.08903	0.568749	6.25	36.9	132.95	287.77	452.88	284.88	39.91	23.16	90	16.97	224.6	13.2351	15.44	0	6.69	2.28	5.02	0	2.97	0	3.2	0	0	1.97	0	0	0	0	0
Gp150	zyg	chr2R:18205166-18216933	1020.3	3212.02	4373.47	2.09978	228.216	828.311	1389.56	2.60615	792.088	2383.71	2983.91	792.088	2383.71	2983.91	2.24272	1.86455	1.41448	1.36718	0.28	0.18	0.1	0.61	11.48	27.07	339.61	431.89	143.078	84.77	137.97	1.6276	36.69	7.64	40.65	1.96	6.85	4.63	5.15	0	7.05	1.56	3.2	6.29	0	3.83	3.81	0	0
PPP4R2r	mat	chrX:10372865-10375977	250.445	835.73	1382.69	2.46491	250.445	835.73	1382.69	2.46491	250.445	835.73	1382.69	0	0	0	1.25966	0.668794	0.837802	0.562512	NaN	NaN	NaN	NaN	NaN	NaN	NaN	NaN	NaN	626.73	640.47	1.0219	3.78	0	13.51	0	0	0	0	0	0	0	0	3.78	0	0	0	0	0
aru	zyg	chr2L:861848-868352	304.535	950.729	1396.99	2.19765	220.066	891.905	1378.12	2.64669	184.499	731.86	1145.28	84.4696	58.8244	18.8783	1.20313	0.25659	0.210541	-0.047834	4.86	2.31	0.85	0.34	2.18	5	19.51	27.03	165.045	40.97	35.65	0.8701	10.07	1.82	22.67	2.47	2.63	0	1.45	0	0	0	0	3.52	0	1.82	0	0	1.87
Bj1	mat	chr3L:5923361-5925873	243.776	926.882	1376.4	2.49727	243.776	926.882	1376.4	2.49727	243.776	926.882	1376.4	0	0	0	2.02442	1.25328	1.81151	1.44514	NaN	NaN	NaN	NaN	NaN	NaN	NaN	NaN	NaN	2141	1974.53	0.9222	2.71	0	12.61	0	0	0	0	0	0	0	0	2.71	0	0	0	0	0
AP-2	zyg	chr3L:21601222-21606453	2008.75	3784.9	3721.31	0.889516	368.258	1052.48	1371.82	1.89731	1092.92	1346.6	1260.84	1092.92	1346.6	950.207	0.098078	-0.554911	-0.093279	-0.287881	0	0.1	0.08	0.28	1.64	1.42	0.72	0.61	195	10.47	9.27	NaN	18.19	5.43	49.77	0	0	0	3.73	0	4.6	2.2	0	7.66	0	2.3	1.3	1.83	0
Os-C		chr3R:3804680-3805252	3541.05	2476.98	1374.68	-1.36508	3332.84	2367.81	1335.21	-1.31969	3332.84	2367.81	1335.21	208.21	109.17	39.4728	-0.390637	-0.330309	-0.42895	-0.354618	NaN	NaN	NaN	NaN	NaN	NaN	NaN	NaN	NaN	18.63	21.1	1.1326	2.4	0	0	0	2.4	0	0	0	0	0	0	0	0	0	0	0	0
ligatin	mat	chr3R:24975617-24977512	448.282	1016.97	1447.34	1.69092	385.3	925.292	1334.07	1.79178	385.3	925.292	1334.07	62.9817	91.6813	113.27	2.22816	1.60838	1.80569	1.30286	NaN	NaN	NaN	NaN	NaN	NaN	NaN	NaN	NaN	173.7	215.97	1.2434	2.51	2.6	12.28	0	0	0	0	0	0	0	0	2.51	0	1.11	1.49	0	0
gk	zyg	chr3L:18132503-18138520	2244.37	2808.2	2990.21	0.413933	1074.39	1249.09	1329.49	0.307349	1169.98	1559.11	1660.72	1169.98	1559.11	1660.72	2.0423	1.21067	1.10412	0.78143	2.57	1.12	11.38	46.21	181.59	219.08	83.24	45.03	113.438	23.63	125.8	5.3237	24.14	3.16	18.13	2	6.92	3.19	2.15	0	2.99	0	3.18	3.71	0	3.16	0	0	0
term	zyg	chr3L:18585402-18586865	765.413	1187.09	1385.55	0.856151	655.751	1136.21	1326.63	1.01655	655.751	1136.21	1326.63	109.662	50.8751	58.9231	3.65785	3.18219	3.63289	3.20558	9.94	86.32	254.53	848.19	2170.53	3407.39	1676.4	1830.14	90	145.43	823.93	5.6655	14.62	0	16.17	1.5	5.76	0	1.26	0	3.34	0	0	2.76	0	0	0	0	0
Mkp3	matzyg	chr3L:19060831-19079522	1752.37	4058.88	5343.13	1.60837	330.469	828.311	1319.19	1.99707	1307.8	2878.69	3553.7	1307.8	2878.69	3553.7	1.96498	1.53042	0.632659	1.13459	76.4	56.65	47.08	25.56	9.04	13.83	95.08	112.24	90	25.57	26.07	1.0196	42.21	5.43	41.41	0	7.97	5.53	7.04	2.06	7.65	0	2.91	9.05	0	3.49	1.94	0	0
mas	zyg	chr3L:4161653-4167461	1167.76	2434.59	2568.02	1.13692	618.703	1339.71	1311.76	1.08418	618.703	1339.71	1311.76	296.385	535.249	613.258	0.841759	-0.10818	-0.025133	-0.292778	0	0.15	3.21	15.03	28.18	48.59	63.98	66.55	123.529	5.37	39.13	NaN	25.99	1.27	17.4	1.16	5.21	3.2	4.57	0	4.18	2.05	0	5.62	0	1.27	0	0	2.69
CG12986	matzyg	chrX:17713270-17713648	2241.41	1322.75	1309.47	-0.775426	2241.41	1322.75	1309.47	-0.775426	2241.41	1322.75	1309.47	0	0	0	0.670134	0.370257	1.04347	0.42203	0.34	5.98	2.91	2.26	5.32	13.83	19.62	10.08	99.1441	6.5	13.1	NaN	19.38	4.45	24.36	1.98	3.59	5.74	1.51	0	2.82	0	0	3.74	0	3.42	1.03	0	0
zen2	zyg	chr3R:2568853-2569862	6762.75	3559.67	3269.38	-1.04859	2107.29	1386.35	1300.31	-0.696532	4655.46	2173.32	1969.06	4655.46	2173.32	1969.06	0.832513	0.733396	0.829976	0.731862	3.64	13.79	78.42	123.3	77.14	38.77	4.41	10.96	95.1501	15.6	144.53	9.2647	18.57	0	9.99	2.35	6.84	2.09	2.2	0	2.94	0	0	2.15	0	0	0	0	0
dp	zyg	chr2L:4479470-4591963	918.792	1556.46	1557.17	0.761119	787.642	1343.42	1300.31	0.723248	787.642	1343.42	1300.31	78.5419	151.036	216.242	0.603815	-0.099976	-0.460675	-0.192616	0	0.01	0	0	0.01	0	0.06	0.05	195	23.87	22.03	NaN	33.23	9.56	82.63	0	4.26	2.96	2.62	0	8.56	0	0	14.83	0	1.46	3.16	4.94	6.41
CG8773	matzyg	chr3R:9120471-9124010	2119.89	1354.55	1376.4	-0.623091	1894.64	1237.96	1284.3	-0.560945	1894.64	1237.96	1284.3	139.301	58.2944	52.0583	-0.386596	-0.38838	-0.438468	-0.33913	0.14	0.14	0.26	0.47	0.31	0.27	0.79	0.71	195	12.1	22.17	NaN	3.4	0	0	0	0	0	3.4	0	0	0	0	0	0	0	0	0	0
so		chr2R:3306536-3322377	1116.63	1581.37	1558.32	0.480839	1047.72	1361.97	1257.41	0.263201	1047.72	1361.97	1257.41	68.9094	219.399	300.909	1.50633	0.098916	-0.184047	-0.234321	NaN	NaN	NaN	NaN	NaN	NaN	NaN	NaN	NaN	10.63	12.1	NaN	9.15	1.91	27.21	0	0	0	0	0	2.65	2.6	0	3.9	0	1.91	0	0	0
imd	matzyg	chr2R:14297295-14301077	297.125	820.892	1247.11	2.06944	297.125	820.892	1247.11	2.06944	297.125	820.892	1247.11	0	0	0	0.415961	0.138065	0.839874	0.442298	27.87	17.64	17.01	6.41	1.7	4.98	18.79	17.22	90	55.03	30.83	0.5602	8.36	3.52	8.12	0	0	0	2.92	0	0	2.48	0	2.96	0	3.52	0	0	0
Psc	mat	chr2R:8853814-8868494	1675.31	5085.39	7244.69	2.11249	116.331	689.994	1237.39	3.41099	722.437	2808.73	3587.45	722.437	2808.73	3587.45	2.68353	1.94204	0.660548	0.850439	NaN	NaN	NaN	NaN	NaN	NaN	NaN	NaN	NaN	197.43	179.43	0.9088	66.51	21.53	95.08	2.17	9.53	2.59	12.4	0	11.53	2.01	5.37	20.91	0	8.94	8.6	3.99	5.15
CG8112	matzyg	chr3R:4526703-4540990	2252.52	3145.25	3604.04	0.678072	380.854	923.172	1223.08	1.68321	1517.49	1779.04	2047.44	1517.49	1779.04	2047.44	-0.26369	-0.480846	0.079607	-0.09344	37.49	21.12	9.82	3.02	6.68	7.89	28	31.99	90	376.57	280.87	0.7459	90.05	15.09	42.88	0	11.02	13.36	15.12	6.78	15.64	3.76	4.55	19.82	3.13	2.49	6.61	2.86	7.81
ato	mat	chr3R:4103513-4104996	8635.9	9198.33	9138.24	0.081569	1896.12	1542.15	1197.91	-0.662527	5028.9	6158.54	6845.38	5028.9	6158.54	6845.38	1.62973	0.105174	1.27937	0.143367	NaN	NaN	NaN	NaN	NaN	NaN	NaN	NaN	NaN	28.53	98.1	3.4385	44	26.43	58.61	3.51	5.48	10.43	0	0	6.61	6.08	3.43	8.46	2.86	8.84	9.05	5.68	16.49
CG15626	matzyg	chr2L:4835332-4837996	736.516	980.936	1183.61	0.684408	736.516	980.936	1183.61	0.684408	736.516	980.936	1183.61	0	0	0	1.22784	0.604613	1.04727	0.568839	88.88	112.17	83.73	40.29	13.09	11.29	50.2	60.24	90	632.73	747.73	1.1818	8.33	0	6.61	0	2.12	0	0	0	0	3.58	0	2.63	0	0	0	0	0
CG8596	zyg	chr3L:7334982-7338281	534.974	704.303	1169.31	1.12812	534.974	704.303	1169.31	1.12812	337.878	479.604	962.793	0	0	0	0.591854	-0.261507	0.683611	0.010283	0	0.15	0.03	0	0.16	0.6	2.52	3.09	195	10.73	14.97	NaN	4.3	0	7.19	0	0	0	0	0	1.04	0	0	3.26	0	0	0	0	0
bbg	zyg	chr3L:14405920-14469788	2079.14	4321.21	6026.75	1.5354	135.596	657.137	1159.01	3.09551	949.171	1785.93	2368.94	949.171	1785.93	2368.94	1.54768	0.830967	0.190203	0.54911	14.39	11.38	13.32	4.86	0.97	0.26	33.72	38.61	90	143.23	111.8	0.7806	62.47	19.41	68.79	0	16.1	13.33	5.91	2.7	11.26	2.29	0	10.88	2.52	6.4	8.04	2.45	0
Pak	mat	chr3R:2176619-2185974	715.769	1891.92	2221.92	1.63424	308.981	1003.72	1142.42	1.88651	308.981	1003.72	1142.42	228.957	739.279	999.977	0.935557	0.33622	0.190192	-0.005288	NaN	NaN	NaN	NaN	NaN	NaN	NaN	NaN	NaN	458.97	473.77	1.0322	5.67	1.69	12.47	0	0	0	0	0	2.59	0	0	3.08	0	1.69	0	0	0
pan	zyg	chr4:89955-129430	262.3	1037.64	1289.44	2.29746	200.801	888.725	1139.56	2.50464	200.801	888.725	1139.56	61.4998	148.916	149.882	2.08978	1.77416	0.999283	0.846533	11.17	2.39	11.01	12.81	8.28	3.04	29.6	42.79	90	52.3	85.2	1.6291	14.39	1.27	19.99	1.45	3.88	0	0	0	4.3	0	0	4.76	0	1.27	0	0	4.08
scw	zyg	chr2L:19699626-19701035	4011.56	4540.61	3344.32	-0.262453	1579.73	1441.99	1138.42	-0.472647	1582.69	1962.93	1367.82	1582.69	1962.93	1367.82	0.755114	0.723972	0.630079	0.691888	13.66	54.24	264.36	592.54	750.56	425.17	43.26	34.59	90	12.57	436.87	34.755	10.39	0	5.14	0	3.54	2.76	0	0	2.38	1.71	0	0	0	0	0	0	0
CG33691	zyg	chrX:6770107-6774552	297.866	1413.38	2030.85	2.76934	190.427	755.708	1126.4	2.56441	161.53	649.718	974.806	67.4275	464.236	688.199	2.08182	1.80913	1.14855	1.13232	0	0	0	0	0	0	3.57	3.7	195				43.38	7.99	65.99	0	3.83	6.98	7	0	8.18	0	0	17.39	0	6.18	0	1.81	2.97
sdt	zyg	chrX:8110161-8133487	2765.27	4629.11	5940.94	1.10327	270.451	832.021	1121.26	2.05168	1334.47	1803.95	2177.3	1334.47	1803.95	2177.3	2.10858	2.03688	1.19497	1.37639	14.51	19.56	13.36	7.4	3.78	6.05	110.24	127.94	90				53.18	9.61	88.77	0	10.49	0	6.7	0	10.71	4.89	0	20.39	0	6.28	1.86	1.47	0
l(2)08717	zyg	chr2R:14684768-14689904	319.354	1383.17	2234.5	2.80672	54.0902	538.959	1120.68	4.37287	265.264	844.209	1120.68	265.264	844.209	1113.82	2.11384	1.5484	1.28536	1.09014	0.71	0.58	0.73	1.44	5.08	11.23	113.92	111.61	149.805	35	62.97	NaN	29.63	20.28	45.69	0	5.03	4.06	1.7	0	5.09	4.69	2.2	6.86	3.67	6.07	5.47	5.07	5.57
hyx	mat	chr3R:4865489-4868072	2082.84	1988.37	1698.47	-0.294314	755.04	1189.74	1110.39	0.556438	818.021	1189.74	1110.39	818.021	328.569	232.26	1.22727	0.856073	1.15809	0.769568	NaN	NaN	NaN	NaN	NaN	NaN	NaN	NaN	NaN	456.37	491.67	1.0773	13.03	6.22	24.26	0	4.2	0	4.49	0	0	0	0	4.34	1.91	2.13	2.18	0	0
CG4221	zyg	chr3R:11746634-11758614	608.329	1508.24	1957.62	1.68618	478.661	1074.74	1100.66	1.2013	478.661	1074.74	1100.66	56.3131	189.192	362.692	1.89171	1.29985	0.812693	0.896163	0.04	0.08	0.08	0.7	3.28	7.66	94.38	103.47	158.213	28.1	23.1	NaN	20.61	8.61	29.74	2.08	4.14	0	2.61	0	3.03	4.09	0	4.66	0	4.9	3.71	0	1.82
twi	zyg	chr2R:18933848-18935849	2699.32	2940.16	2716.19	0.008985	449.023	1165.89	1093.8	1.28449	1674.57	1403.84	1354.66	1674.57	1403.84	1354.66	2.18517	2.34501	2.1286	2.39555	0.11	3.74	14.71	45.53	160.86	334.09	401.14	384.25	107.973	136.57	147.97	1.0835	31.4	7.33	36.43	1.05	9.27	4.61	2.64	0	3.89	3.91	0	6.03	0	4.83	2.5	0	0
Orct2	zyg	chr3R:20098752-20101013	174.126	676.745	1090.94	2.64736	174.126	676.745	1090.94	2.64736	174.126	676.745	1090.94	0	0	0	1.23209	0.020672	0.638784	0.192994	0.29	0.31	0.95	0.54	0.49	0.73	3.55	4.32	195	2.53	5.83	NaN	2.3	4.24	18.09	0	0	0	0	0	0	0	0	2.3	0	1.82	2.42	0	0
B4	mat	chr2L:13502655-13549323	208.21	994.715	1085.22	2.38187	208.21	994.715	1085.22	2.38187	183.017	909.393	1006.84	0	0	0	1.76376	0.005308	0.026178	-0.109681	NaN	NaN	NaN	NaN	NaN	NaN	NaN	NaN	NaN	108.9	95.7	0.8788	11.73	6.87	43.59	0	0	0	0	0	4.22	0	0	7.51	0	5.66	0	1.21	0
tun	mat	chr2R:11736110-11741092	873.593	829.371	1106.95	0.341562	565.353	723.911	1084.07	0.939235	565.353	723.911	1084.07	308.24	105.46	22.8828	-0.210297	-0.363442	-0.308611	-0.318913	NaN	NaN	NaN	NaN	NaN	NaN	NaN	NaN	NaN	553.37	560.33	1.0126	0	0	3.44	0	0	0	0	0	0	0	0	0	0	0	0	0	0
CG13712	mat	chr3L:4709502-4709856	1510.08	1503.47	1191.62	-0.341699	1267.04	1243.79	1078.92	-0.231875	1267.04	1243.79	1078.92	131.891	184.422	81.8059	1.62211	1.1187	1.71789	1.04096	NaN	NaN	NaN	NaN	NaN	NaN	NaN	NaN	NaN	1.9	119.2	62.7368	18.22	1.61	4.23	0	5.51	7.28	0	0	2.6	0	0	2.83	0	1.61	0	0	0
CG31414	zyg	chr3R:19530525-19533930	384.559	733.45	1196.2	1.63718	357.884	640.179	1058.9	1.565	357.884	640.179	1058.9	26.6746	93.2711	137.297	0.156096	-0.308765	-0.131062	-0.294149	0	0	0	0.21	0.43	0.05	3.9	5.12	191.006	2.2	4.6	NaN	2.35	3.06	10.27	0	0	0	0	0	0	0	0	2.35	0	1.87	1.19	0	0
mnd	mat	chr3L:14978214-14984770	677.239	1246.44	1046.31	0.627581	677.239	1246.44	1046.31	0.627581	677.239	1246.44	1046.31	0	0	0	0.458833	0.124163	0.228054	0.095762	NaN	NaN	NaN	NaN	NaN	NaN	NaN	NaN	NaN	575.1	590.93	1.0275	3.92	1.92	12.09	0	2.59	0	0	0	0	0	0	1.33	0	0	1.92	0	0
CG15382	zyg	chr2L:2155759-2156791	4219.03	3517.8	1608.66	-1.39105	2665.24	1985.19	1045.17	-1.35052	2665.24	1985.19	1045.17	1448.58	1428.21	528.592	2.10445	1.38427	2.12789	1.40513	9.94	39.88	146.63	482.28	948.77	793.67	20.98	7.29	90	63.3	671.8	10.613	17.61	0	9.15	2.22	4.43	3.19	3.06	0	2.35	0	0	2.36	0	0	0	0	0
siz	matzyg	chr3L:21041325-21068544	3400.27	6223.2	5903.76	0.795983	416.42	1015.38	1012.56	1.2819	773.564	1668.81	2435.87	773.564	1668.81	2435.87	2.18349	2.00372	1.7373	1.60213	51.77	51.83	39.28	31.26	65.42	83.95	74.95	71.18	90	365.9	452.27	1.236	68.59	10.79	111.18	4.01	8.31	6.61	3.57	3.46	15.54	8.41	0	18.68	2.57	4.19	4.03	0	6.8
cenG1A	mat	chr2L:13835566-13898715	1361.89	3394.33	4665.8	1.77652	244.517	802.343	1006.84	2.04183	351.216	918.932	1607.52	351.216	918.932	1607.52	1.53967	0.246204	-0.05586	-0.047353	NaN	NaN	NaN	NaN	NaN	NaN	NaN	NaN	NaN	267.13	263.97	0.9882	83.09	31.68	100.24	3.15	9.12	6.09	6.54	0	26.24	3.74	7.48	20.73	0	10.39	15.46	5.83	0
lola	mat	chr2R:6369711-6430767	1381.15	3649.23	3480.47	1.33341	437.167	1125.08	997.117	1.18958	632.781	1942.79	2013.68	632.781	1942.79	2013.68	3.22913	3.2014	1.29267	0.975651	NaN	NaN	NaN	NaN	NaN	NaN	NaN	NaN	NaN	3.17	25.3	7.9811	76.46	20.04	115.82	3.94	14.69	3.97	14.74	0	11.64	2.41	0	25.07	0	10.71	5.76	3.57	3.41
nullo		chrX:6943510-6944354	5311.95	5227.95	3896.94	-0.446901	2129.52	1584.02	992.54	-1.10133	2129.52	2729.24	2197.32	2056.91	2729.24	2197.32	0.69834	0.494827	0.669928	0.443058	NaN	NaN	NaN	NaN	NaN	NaN	NaN	NaN	NaN	40.43	373.47	9.2374	56.22	9.92	27.85	1.15	13.39	13.77	4.07	0	11.48	3.79	0	8.57	0	1.76	8.16	0	0
aop	mat	chr2L:2156483-2178749	3606.26	8041.45	11313.2	1.64944	99.2888	590.894	989.108	3.31642	1342.62	2995.27	4716.71	1342.62	2995.27	4716.71	1.93759	1.99846	1.4935	1.62948	NaN	NaN	NaN	NaN	NaN	NaN	NaN	NaN	NaN	518.53	525.87	1.0142	80.54	28.48	115.23	2.8	10.47	12.93	7.47	2.78	12.09	4.74	6.79	20.47	2.55	9.56	8.56	7.81	1.87
Cad74A	zyg	chr3L:17360850-17372629	512.004	1271.88	1898.13	1.89035	119.295	569.696	981.099	3.03987	354.18	599.903	981.099	354.18	599.903	786.595	1.52415	0.703971	0.527858	0.282748	0	0.03	0.02	0.14	1.6	1.3	34.26	34.35	168.198	32.27	49.6	1.537	13	6.66	26.69	0	0	0	2.75	0	4.34	0	0	5.91	0	2.82	2.02	1.82	0
cav	mat	chr3R:20046863-20049254	46.6806	446.747	970.23	4.37743	46.6806	446.747	970.23	4.37743	46.6806	446.747	970.23	0	0	0	1.79412	1.37032	1.47121	1.0311	NaN	NaN	NaN	NaN	NaN	NaN	NaN	NaN	NaN	715.2	741.6	1.0369	5.05	0	11.22	0	0	0	0	0	1.82	0	0	3.23	0	0	0	0	0
l(3)neo38	zyg	chr3R:7594334-7604826	4779.2	6760.03	7577.06	0.664869	92.6202	670.916	962.793	3.37783	4479.85	4962.45	5032.49	4479.85	4962.45	5032.49	2.5342	1.7693	1.33989	1.49504	1.67	2.28	2.18	2.86	12.36	21.29	138.37	166.79	140.345				44.41	13.16	62.14	1.69	10.91	0	5.59	0	10.09	2.16	6.14	7.83	0	7.52	3.92	1.72	0
m2	zyg	chr3R:21842235-21843192	291.939	550.617	945.059	1.69474	291.939	550.617	945.059	1.69474	291.939	550.617	945.059	0	0	0	0.981814	0.680548	1.00351	0.687708	0	0.27	0.56	0.34	0.11	0.22	1.33	2.39	195	40.53	47	1.1596	3.12	0	15	0	0	0	0	0	1.24	0	0	1.88	0	0	0	0	3.15
CG17272	mat	chr3R:16649027-16649951	369.74	545.318	939.91	1.34601	369.74	545.318	939.91	1.34601	369.74	545.318	939.91	0	0	0	1.29862	0.532269	1.2842	0.49262	NaN	NaN	NaN	NaN	NaN	NaN	NaN	NaN	NaN	645.33	579.93	0.8987	0	0	3.07	0	0	0	0	0	0	0	0	0	0	0	0	0	0
CG15233		chr2R:2487409-2488483	7672.65	14244.5	14900.1	0.957526	1169.98	1376.28	921.604	-0.344263	2394.79	2734.01	3076.02	2394.79	2734.01	3076.02	-0.680757	-0.642985	-0.646547	-0.62279	NaN	NaN	NaN	NaN	NaN	NaN	NaN	NaN	NaN	5.07	5.27	NaN	7.55	0	0	0	4.08	0	0	0	0	0	0	3.47	0	0	0	0	0
slmo	mat	chr2L:6046645-6048505	243.776	617.921	916.455	1.91051	243.776	617.921	916.455	1.91051	243.776	617.921	916.455	0	0	0	2.29403	1.64689	1.89522	1.34978	NaN	NaN	NaN	NaN	NaN	NaN	NaN	NaN	NaN	598.57	595.27	0.9945	6.07	3.99	13.81	0	0	0	1.63	0	0	0	0	4.44	0	2.5	1.49	0	0
18w	zyg	chr2R:15999015-16004437	3870.04	10559.8	13428.8	1.7949	74.0961	651.308	901.581	3.60499	1085.51	2873.39	3219.03	1085.51	2873.39	3219.03	2.92806	2.92143	2.28387	2.61939	0	0	0.11	1.82	2.9	26.54	81.15	88.14	153.483	69.77	145.6	2.0869	156.73	42.12	159.58	5.01	35.57	11.4	13.25	3.32	29.2	11.26	17.54	30.18	3.3	19.19	17.85	1.78	7.68
SoxN	zyg	chr2L:8825624-8829670	9922.21	11539.6	14186.2	0.515752	67.4275	545.848	899.293	3.73738	5107.45	3727.13	5177.8	5107.45	3727.13	5177.8	2.2923	2.28502	1.58787	1.83691	0.04	0.04	0.47	2.24	5.42	19.21	92.89	131.83	148.754	82.6	63.37	0.7672	137.31	31.43	155.62	10.97	22.17	19.03	14.85	3.81	19.81	12.81	7.88	25.98	1.83	9.59	13.97	6.04	5.59
CG6915	zyg	chr3L:8466106-8474162	906.937	1152.11	888.424	-0.029754	906.937	1152.11	888.424	-0.029754	906.937	1152.11	888.424	0	0	0	0.472836	0.771346	0.768717	0.662983	0.09	0.13	0.06	0.52	5.42	13.7	49.6	56.13	149.069	23.83	32.93	NaN	5.3	0	8.01	0	2.95	0	0	0	0	0	0	2.35	0	0	0	0	0
CG13716	zyg	chr3L:4634435-4634789	1808.69	1481.21	883.847	-1.03307	1808.69	1481.21	883.847	-1.03307	1808.69	1481.21	883.847	0	0	0	0.085995	-0.086421	0.388018	-0.199922	5.3	8.99	91.65	153.85	30.18	10.97	2.94	2.18	90	6.97	103.87	14.9024	13.42	0	3.72	1.59	2.75	2.29	3.3	0	2.11	0	0	1.38	0	0	0	0	0
ptc	zyg	chr2R:4537139-4552728	1973.18	5293.66	5701.82	1.5309	97.0659	772.136	879.843	3.18021	1145.53	2496.06	2644.1	1145.53	2496.06	2644.1	2.40627	2.23396	1.47731	1.98418	0.28	0.37	0.52	1.13	12.61	32.07	167.31	176.58	142.342	32.6	45.13	1.3844	98	23.78	104.36	7.5	13.07	15.29	10.55	2.23	17.63	7.42	4.37	19.94	0	9.73	8.85	5.2	2.54
Ance	zyg	chr2L:13905644-13909172	767.636	1080.57	926.18	0.270871	699.467	1015.91	879.271	0.33005	699.467	1015.91	879.271	68.1684	64.6538	46.9097	1.78098	0.866913	0.883827	0.678182	0	0.3	2.72	13.92	43.19	88.3	235.42	245.72	125	20.4	62.07	3.0426	0	0	0	0	0	0	0	0	0	0	0	0	0	0	0	0	0
Nca	mat	chr3L:19985022-19990668	245.258	700.593	868.401	1.82406	245.258	700.593	868.401	1.82406	245.258	700.593	868.401	0	0	0	0.566743	0.045845	0.236446	-0.089846	NaN	NaN	NaN	NaN	NaN	NaN	NaN	NaN	NaN	651.9	636.1	0.9758	0	0	0	0	0	0	0	0	0	0	0	0	0	0	0	0	0
Su(dx)	mat	chr2L:2037801-2044373	759.485	1006.9	987.964	0.379436	462.36	729.21	844.946	0.869844	462.36	729.21	844.946	297.125	277.693	143.017	0.990424	0.616978	0.76191	0.340765	NaN	NaN	NaN	NaN	NaN	NaN	NaN	NaN	NaN	210.13	229.83	1.0938	5.98	1.04	13.06	0	0	0	0	0	0	2.69	0	3.29	0	1.04	0	0	0
CG12026	zyg	chr3L:1885658-1891470	946.949	1133.03	1123.54	0.246699	193.391	501.332	844.946	2.12734	437.908	501.332	844.946	437.908	325.919	141.301	1.62832	0.745959	0.598814	0.365286	0	0	0.04	0.69	2.79	5.7	63.35	85.94	162.943	40.9	50.73	NaN	7.56	4.08	23.97	0	0	0	0	0	1.92	0	0	5.64	0	1.18	2.9	0	0
Doc2	zyg	chr3L:9005784-9012340	2806.76	4467.47	5101.14	0.861914	172.644	574.465	840.942	2.28421	1507.12	2160.6	2049.15	1507.12	2160.6	2049.15	0.886263	1.0317	0.621278	0.619209	0	0	0	0.32	0.75	1.57	57.71	63.75	167.357	10.27	42	4.0896	82.45	24.98	81.28	3.65	16.34	12.21	1.44	3.25	11.57	8.77	8.85	16.37	0	10.04	8.61	6.33	0
ps	zyg	chr3R:5245316-5275190	575.727	1164.3	1560.03	1.43812	35.5661	453.107	838.082	4.55851	401.601	453.107	838.082	401.601	396.402	323.219	0.538597	0.104298	-0.200052	-0.063719	0.97	2.03	1.15	0.89	0.6	0.61	3.03	5.54	191.847	37.37	39.17	1.0482	9.09	1.04	32.31	0	0	0	0	0	0	0	0	9.09	0	1.04	0	0	0
CG15479	zyg	chr2L:13233795-13234633	1351.51	1422.91	931.329	-0.537213	1224.07	1329.64	823.78	-0.571353	1224.07	1329.64	823.78	127.445	93.2711	107.549	1.42104	1.29492	1.60648	1.42966	1.66	7.48	17.57	28.03	30.2	69.47	164.24	176.98	99.6697	29.2	61.53	2.1072	16.8	6.58	24.34	0	2.12	3.1	2.28	0	3.93	0	0	5.37	0	3.01	1.35	2.22	4.5
CG4570	mat	chr3R:6682512-6683796	2017.64	1471.67	811.766	-1.31353	2017.64	1471.67	811.766	-1.31353	2017.64	1471.67	811.766	0	0	0	1.48343	0.980192	1.45149	1.02961	NaN	NaN	NaN	NaN	NaN	NaN	NaN	NaN	NaN	1084.67	901.87	0.8315	6.2	0	10.5	0	2.8	0	0	0	1.31	0	0	2.09	0	0	0	0	0
pbl	matzyg	chr3L:7889213-7905051	2329.58	4029.74	4275.07	0.875878	293.421	533.129	811.766	1.46809	1001.78	1743.53	1938.17	1001.78	1743.53	1938.17	2.45643	2.20172	1.54905	1.60244	132.92	74.78	69.16	20.92	37.08	59.15	351.14	436.7	90	846.07	700.3	0.8277	35.75	8.51	45.9	2.51	7.66	4.42	4.55	0	4.46	1.59	2.34	8.22	2.68	2.44	3.39	0	2.79
stet	mat	chr3L:1475447-1489547	810.612	1703.79	1628.11	1.00612	103.735	533.129	808.906	2.96307	414.197	767.897	808.906	414.197	767.897	407.313	-0.185656	-0.235858	-0.373374	-0.418251	NaN	NaN	NaN	NaN	NaN	NaN	NaN	NaN	NaN	450.7	626.33	1.3897	17.28	10.06	35	0	0	4.62	0.96	0	2.65	0	0	9.05	0	2.52	3.92	3.62	6.87
Gasp	zyg	chr3R:1914950-1926609	1060.32	1069.44	897.005	-0.241306	1012.89	958.678	800.897	-0.338794	1012.89	958.678	800.897	47.4215	110.759	96.1077	-0.149459	-0.161517	-0.171059	-0.056486	0	0	0.14	0.26	1.19	1.92	2.61	2.78	195	32.07	97.57	3.0424	4.51	1.77	4.13	1.8	0	0	1.3	0	0	0	0	1.41	0	0	1.77	0	0
CG7139	mat	chr3L:22060343-22064954	296.385	573.935	852.383	1.52403	194.132	478.544	798.037	2.03942	194.132	478.544	798.037	102.253	95.3909	54.3466	1.25444	0.741248	1.29644	0.843444	NaN	NaN	NaN	NaN	NaN	NaN	NaN	NaN	NaN	818.4	753.43	0.9206	13.13	0	17.73	0	0	6.23	1.57	0	3.07	0	0	2.26	0	0	0	0	0
gsb	zyg	chr2R:20949501-20952166	146.71	683.635	1307.18	3.15541	42.2348	402.232	784.879	4.21596	68.9094	402.232	784.879	68.9094	232.648	441.065	1.72721	1.24729	1.33693	1.24983	0	0.26	0	0.14	0.61	1.35	5.21	12.84	179.444	18.23	16.2	NaN	13.29	20.18	41.12	1.87	0	0	0.93	0	4.95	0	0	5.54	0	4.23	11.9	4.05	0
jigr1	mat	chr3R:21463548-21475972	1500.45	3489.72	4129.77	1.46067	337.878	733.98	784.879	1.21597	489.034	912.573	1055.47	489.034	912.573	1055.47	2.51867	2.37251	2.0748	2.01829	NaN	NaN	NaN	NaN	NaN	NaN	NaN	NaN	NaN	1333	1351.13	1.0136	62.73	18.7	72.01	5.58	6.26	5.57	10.17	2.54	14.16	3.3	0	15.15	0	7.7	7.92	3.08	4.19
nimC4	zyg	chr2L:14047583-14048863	669.829	1204.05	1688.75	1.33409	134.855	451.517	775.726	2.52414	534.974	752.528	913.023	534.974	752.528	913.023	1.05743	0.677603	0.958652	0.728139	0	0.22	0.18	0.18	0.4	2.49	47.38	57.69	167.147	3.17	30.67	NaN	5.36	6.34	22.66	0	0	0	0	0	2.57	0	0	2.79	0	1.7	4.64	0	0
CG11152	zyg	chr4:857609-865132	100.771	784.855	1387.84	3.78369	54.0902	444.098	772.294	3.83571	54.0902	444.098	772.294	34.8252	258.615	487.975	0.245653	0.112331	0.121043	-0.069576	2.06	0.61	1.78	1.27	1.26	0.62	7.41	13.37	175.556	26.27	9.1	NaN	12.44	0	17.26	1.39	0	0	0	0	2.67	1.33	0	7.05	0	0	0	0	0
ced-6	mat	chr2R:5322173-5329065	148.192	662.437	1219.08	3.04025	94.843	436.678	770.577	3.02232	72.6142	362.485	646.438	53.3492	225.758	448.502	1.10929	0.204862	0.243042	0.05678	NaN	NaN	NaN	NaN	NaN	NaN	NaN	NaN	NaN	1417.47	1354.47	0.9556	3.4	5.75	19.59	0	0	0	0	0	0	0	0	3.4	0	1.85	2.25	1.65	2.24
mira	zyg	chr3R:15757520-15760842	270.451	884.486	992.54	1.87576	145.228	632.76	769.433	2.40547	145.228	632.76	769.433	69.6504	152.095	151.598	2.6555	2.59273	2.53117	2.60784	0	0	0	12.07	81.16	286.04	742.51	838.67	129.204	125	229.93	1.8394	0	0	10.34	0	0	0	0	0	0	0	0	0	0	0	0	0	0
scro	matzyg	chr3LHet:207677-241373	472.733	966.628	1005.13	1.08828	373.444	700.593	763.713	1.03214	373.444	700.593	763.713	57.054	201.381	176.197	NaN	NaN	NaN	NaN	0.59	0.04	0.27	0.68	0.35	0.25	0.78	0.51	195	49.2	32.3	0.6565	0	0	0	0	0	0	0	0	0	0	0	0	0	0	0	0	0
sm	mat	chr2R:15417413-15519007	795.051	1612.64	1672.73	1.07309	94.843	512.991	757.42	2.99748	297.866	472.185	598.385	297.866	472.185	403.309	0.991244	0.060035	-0.288029	0.036716	NaN	NaN	NaN	NaN	NaN	NaN	NaN	NaN	NaN	40.73	34	0.8348	24.35	3.63	36.85	0	6.98	0	0	0	4.88	3.11	0	9.38	0	2.17	0	1.46	0
rdx	mat	chr3R:9793673-9857777	1531.57	3816.7	4809.39	1.65084	34.0842	367.785	755.704	4.47064	513.486	1239.02	1191.62	513.486	1239.02	1191.62	2.05929	1.74651	1.48269	1.46356	NaN	NaN	NaN	NaN	NaN	NaN	NaN	NaN	NaN	665.53	535.3	0.8043	74.48	44.54	171	2.7	7.07	2.43	3.35	0	25.13	2.41	3.74	27.65	5.98	12.62	17.67	8.27	38.62
CG8788	mat	chr2R:5025978-5029486	104.476	557.507	735.681	2.81591	104.476	557.507	735.681	2.81591	104.476	557.507	735.681	0	0	0	0.847335	-0.038963	0.618395	0.086665	NaN	NaN	NaN	NaN	NaN	NaN	NaN	NaN	NaN	658	683.1	1.0381	4.77	3.47	21.67	0	0	0	0	0	1.4	0	0	3.37	0	1.61	1.86	0	3.45
CG1958		chrX:7160936-7161914	2113.96	1190.27	1058.33	-0.998162	2071.73	984.116	725.956	-1.51288	2071.73	984.116	725.956	21.4879	128.778	216.242	-0.744936	-0.767112	-0.743808	-0.77323	NaN	NaN	NaN	NaN	NaN	NaN	NaN	NaN	NaN	8.77	9.27	NaN	22.26	2.48	37.42	1.63	0	3.69	2.72	0	7.89	0	0	6.33	0	0	2.48	0	0
insc	matzyg	chr2R:16708770-16723569	531.269	1172.78	1582.34	1.57455	269.71	533.129	725.956	1.42847	269.71	533.129	725.956	132.632	342.877	498.272	1.70489	0.319898	0.662158	0.444012	1.28	1.03	0.18	0.02	0.16	0.46	2.46	2.64	195	53.93	94.57	1.7536	34.72	4.27	57.48	0	4.35	0	0	0	8.38	0	5.24	16.75	0	2.83	0	1.44	5.83
CG6520	zyg	chr2R:13362702-13363566	220.065	848.979	1525.14	2.79293	153.379	427.669	718.519	2.22792	153.379	427.669	806.618	66.6865	421.31	806.618	0.798285	0.467284	0.801587	0.425533	0	0	0	0	0	1.28	2.51	2.57	195	11.5	21.9	1.9043	0	3.44	19.81	0	0	0	0	0	0	0	0	0	0	3.44	0	0	0
CG12194	zyg	chr2L:4839218-4841465	732.07	1013.26	891.856	0.28483	562.39	714.372	712.226	0.340766	562.39	714.372	712.226	98.5479	182.833	110.409	0.710489	0.38918	0.749084	0.306015	7.13	4.1	3.85	6.88	20.85	30.99	79.5	88.91	90	37.2	88.97	2.3917	1.58	0	3.05	0	0	0	0	0	1.58	0	0	0	0	0	0	0	0
Imp	mat	chrX:10690029-10716815	4976.3	6687.43	7548.46	0.601109	114.849	465.296	710.51	2.62912	3343.96	4093.33	4477.59	3343.96	4093.33	4477.59	1.18342	0.874707	0.341579	0.723846	NaN	NaN	NaN	NaN	NaN	NaN	NaN	NaN	NaN	514.93	441.87	0.8581	70.33	17.32	88.3	1.71	12.21	11.95	13.42	0	12.93	2.5	0	15.61	0	11.42	3.87	2.03	0
Elf	mat	chr2L:12434431-12440605	609.07	685.755	705.362	0.211754	609.07	685.755	705.362	0.211754	609.07	685.755	705.362	0	0	0	1.53255	1.01959	1.05998	0.633599	NaN	NaN	NaN	NaN	NaN	NaN	NaN	NaN	NaN	1782.1	1700.8	0.9544	9.29	2.15	15.69	0	1.73	0	1.25	0	1.96	0	0	4.35	0	2.15	0	0	0
brk	zyg	chrX:7201973-7205645	246.74	1023.33	1416.44	2.52121	68.9094	554.327	696.208	3.33675	151.897	554.327	696.208	151.897	367.785	564.06	2.26021	2.2528	1.77218	1.8922	0.12	0.17	1.03	4.16	15.51	36.44	47.59	52.13	137.087				14.45	8.17	60.56	0	0	0	1.96	0	3.09	0	0	9.4	0	6.54	0	1.63	0
Df31	mat	chr2L:21626856-21629928	3049.06	3925.34	3665.82	0.265774	717.251	684.695	695.064	-0.045331	1310.02	1359.85	1653.28	1310.02	1359.85	1653.28	3.27057	2.89589	2.44255	2.13571	NaN	NaN	NaN	NaN	NaN	NaN	NaN	NaN	NaN	2469	2147.33	0.8697	16.74	3.41	15.01	1.8	4.32	0	3.14	0	2.84	0	0	4.64	0	1.72	1.69	0	2
Tango5	mat	chrX:10654080-10658269	480.884	609.972	743.118	0.627903	346.77	493.913	689.916	0.992441	283.047	421.84	635.569	134.114	116.059	53.2025	1.41245	0.463193	0.747211	0.308201	NaN	NaN	NaN	NaN	NaN	NaN	NaN	NaN	NaN	315.17	417.17	1.3236	9.46	0	12.42	1.42	0	0	1.9	0	1.83	0	0	4.31	0	0	0	0	0
byn	zyg	chr3L:11924480-11928831	371.963	1018.03	1053.18	1.50152	227.475	585.594	676.758	1.57293	227.475	585.594	676.758	59.2769	200.851	229.972	0.339584	0.514461	0.368452	0.619699	0	0	0.22	1.76	9.08	13.68	74.65	78.81	142.447	26.75	44.07	1.6475	15.1	0	13.03	0	4.92	3.36	0	0	2.46	0	0	4.36	0	0	0	0	0
egr	matzyg	chr2R:5965869-5971715	820.985	2214.13	2421	1.56017	156.343	593.013	668.177	2.09552	664.642	1621.12	1752.82	664.642	1621.12	1752.82	2.16954	1.79202	1.41765	1.35351	2.95	4.29	4.17	9.49	42.61	117.64	343.13	288.8	125.526	39.1	60.8	1.555	20.66	2.48	30.06	1.84	3.49	2.76	1.24	0	3.43	0	4.77	3.13	0	2.48	0	0	5.44
CG11652	matzyg	chr3L:11686978-11690086	311.945	787.505	667.605	1.0977	311.945	787.505	667.605	1.0977	311.945	787.505	667.605	0	0	0	1.69449	1.393	2.31661	1.96282	128.66	123.54	167.43	142.12	192.5	198.48	367.83	413.6	90	317.93	273.37	0.8598	7.35	0	10.92	0	0	3.2	0	0	2.29	0	0	1.86	0	0	0	0	0
scyl	mat	chr3L:11245409-11248343	526.083	1535.26	2255.1	2.09983	20.7469	290.412	667.033	5.00678	280.083	527.83	667.033	280.083	527.83	578.934	3.14183	3.12057	2.94222	2.98265	NaN	NaN	NaN	NaN	NaN	NaN	NaN	NaN	NaN	624	689.93	1.1057	47.53	18.87	74.27	0	3.16	2.15	8.46	0	11.89	3.36	2.24	16.27	2.02	5.22	6.46	5.17	5.87
fkh	zyg	chr3R:24406804-24410834	1309.28	2499.24	2474.77	0.918524	96.325	479.074	666.461	2.79054	614.257	989.945	1145.85	614.257	989.945	1145.85	1.79345	1.80335	1.31752	1.36852	0	0	0.02	0.1	2.07	8.06	51.25	48.86	159.685	14.13	63.4	4.4869	48.86	10.37	60.38	2.03	13.38	3.96	2.25	1.97	9.73	2.49	0	13.05	0	5.53	4.84	0	6.8
CG7102	mat	chr2L:7883467-7887489	94.843	362.485	665.889	2.81167	94.843	362.485	665.889	2.81167	94.843	362.485	665.889	0	0	0	1.07115	0.46459	0.979185	0.604455	NaN	NaN	NaN	NaN	NaN	NaN	NaN	NaN	NaN	79.37	79.5	1.0016	1.13	0	5.34	0	0	0	0	0	0	0	0	1.13	0	0	0	0	0
ems	zyg	chr3R:9727580-9730346	901.009	1393.77	1688.75	0.906341	40.0119	416.54	665.889	4.05678	637.968	605.202	665.889	637.968	605.202	614.403	1.60117	1.39575	1.31545	1.39866	0	0.07	0.52	2.8	5.2	25.99	19.55	24.95	149.279	49.73	74.25	1.4931	62.55	31.07	92.66	7.98	0	4.73	1.81	0	10.12	8.43	13.05	16.43	2.92	3.78	12.39	11.98	18.13
CG31607	zyg	chr2L:8148949-8155603	122.259	598.843	664.173	2.44162	122.259	598.843	664.173	2.44162	122.259	598.843	664.173	0	0	0	1.54374	1.33344	1.13092	0.950117	0	0	0	0	15.23	29.73	215.65	225.14	141.922	2.7	50.7	18.7778	1.39	1.4	1.32	0	0	0	0	0	0	0	0	1.39	0	1.4	0	0	0
CG8965	zyg	chr2L:5859761-5879481	3455.84	6321.24	7327.64	1.08431	99.2888	484.374	657.308	2.72687	1282.6	2611.06	3093.18	1282.6	2611.06	3093.18	1.59303	1.04173	0.007979	0.31221	0	0	0	0	3.27	4.11	33.28	58.88	166.727	16.55	29.4	1.7764	46.55	12.75	70.34	3.38	4.62	3.59	1.04	1.66	8.04	7.54	5.66	11.02	0	6.58	1.72	4.45	0
tup	zyg	chr2L:18859499-18881256	5877.3	7027.13	6948.35	0.241517	94.843	504.512	648.727	2.774	1985.04	2329.66	2339.19	1985.04	2329.66	2339.19	1.78628	1.13107	0.201867	0.547923	0	0	0.02	0.09	0.7	1.1	19.72	26.28	169.775	14.5	2.63	0.1814	77.14	29.6	119.52	8.12	8.43	19.56	0	0	11.23	5.24	8.66	15.9	0	11.94	9.39	8.27	8.2
CG10479	zyg	chr3L:5960640-5969105	2794.91	4720.26	5389.47	0.947342	56.3131	415.48	643.578	3.51457	1872.41	2197.7	2345.48	1872.41	2197.7	2345.48	1.9829	1.78124	1.19665	1.41531	0.13	0	0.64	15.65	26.55	23.65	49.57	70.12	126.156	51.9	75.2	1.4489	60.49	16.4	77.28	1.35	8.64	4.55	8.95	0	11.86	0	7.78	17.36	3.05	2.39	8.37	2.59	3.78
Notum	zyg	chr3L:16016579-16025861	2914.94	5500.34	5791.63	0.990503	63.7227	470.595	642.434	3.33367	1724.22	2939.63	3177.27	1724.22	2939.63	3177.27	1.90682	1.10439	1.03178	1.01733	0	0.09	2.15	11.37	32.67	39.98	10.98	9.44	126.682	7.23	52.7	7.2891	94.93	14.31	60.27	5.25	15.82	15.45	9.77	4.73	11.46	5.03	7.36	20.06	0	6.71	3.02	4.58	2.55
Apc2	mat	chr3R:19989689-19994041	94.1021	368.315	634.425	2.75315	94.1021	368.315	634.425	2.75315	94.1021	368.315	634.425	0	0	0	1.35949	0.697677	0.91984	0.493408	NaN	NaN	NaN	NaN	NaN	NaN	NaN	NaN	NaN	31.3	34.7	1.1086	2	0	4.74	0	0	0	0	0	0	0	0	2	0	0	0	0	0
kis	mat	chr2L:210731-250795	728.365	3927.46	5329.97	2.87139	65.9456	454.697	626.416	3.24777	263.041	1160.06	1382.12	263.041	1160.06	1382.12	2.18377	1.77425	1.3711	1.18791	NaN	NaN	NaN	NaN	NaN	NaN	NaN	NaN	NaN				86.77	15.53	95.12	1.36	20.34	11.4	10.2	2.14	10.53	4.63	3.09	23.08	0	9.3	6.23	0	0
CG15170	zyg	chr2L:18988267-18990233	228.957	611.562	625.272	1.44941	228.957	611.562	625.272	1.44941	228.957	611.562	625.272	0	0	0	-0.028151	-0.052384	0.14291	0.039251	0	0	0	0.43	0.29	0.25	0.64	0.9	195	5.7	11.27	NaN	4.18	0	4.82	0	0	0	0	0	1.52	0	0	2.66	0	0	0	0	0
eve	zyg	chr2R:5866745-5868284	10097.1	9767.5	7212.65	-0.485337	1482.66	1239.55	621.267	-1.2549	2909.75	2110.26	1759.11	2909.75	2110.26	1759.11	3.40568	3.11578	3.05076	2.97399	3.29	44.12	32.79	44.97	47.28	201.75	203.45	217.85	90.4204	67.87	139.93	2.0617	108.08	31.31	45.42	4.19	20.39	16.36	12.33	10.95	12.02	7.22	7.75	16.87	4.14	9.29	8.08	9.8	6.24
CG15634		chr2L:4687512-4688956	827.654	1057.25	613.258	-0.432532	827.654	1057.25	613.258	-0.432532	827.654	1057.25	613.258	0	0	0	1.26302	1.00876	1.22565	1.04539	NaN	NaN	NaN	NaN	NaN	NaN	NaN	NaN	NaN	25.6	466.67	18.2293	4.1	0	6.46	1.32	2.78	0	0	0	0	0	0	0	0	0	0	0	0
CG17639	zyg	chr3R:8209082-8211348	485.33	836.26	610.398	0.330785	485.33	836.26	610.398	0.330785	485.33	836.26	610.398	0	0	0	0.814442	0.527417	0.383788	0.258473	0	0	0	0.45	1.04	1.77	5.87	6.18	175.661	16.23	22.87	NaN	0	0	0	0	0	0	0	0	0	0	0	0	0	0	0	0	0
skpD		chrX:19706761-19707421	715.028	632.23	606.394	-0.237745	715.028	632.23	606.394	-0.237745	715.028	632.23	606.394	0	0	0	-0.25332	-0.146398	-0.250988	-0.123039	NaN	NaN	NaN	NaN	NaN	NaN	NaN	NaN	NaN	5.1	3.23	NaN	2.15	0	1.68	0	0	0	0	0	2.15	0	0	0	0	0	0	0	0
Obp56a	zyg	chr2R:15585227-15586016	732.811	815.062	596.096	-0.297895	732.811	815.062	596.096	-0.297895	732.811	815.062	596.096	0	0	0	0.389313	0.295767	0.431899	0.212644	0	0.31	3.02	12.13	20.71	18.58	11.18	18.08	124.474	4.83	17.77	NaN	0	0	1.11	0	0	0	0	0	0	0	0	0	0	0	0	0	0
Tom	zyg	chr3L:14962446-14963417	5027.42	7410.81	8549.58	0.766034	228.216	447.277	593.236	1.3782	1756.82	2007.45	2303.72	1756.82	2007.45	2303.72	4.32472	4.32652	4.3649	4.35176	2.6	22.19	68.42	139.58	227.67	305.2	1254.56	1756.61	93.5736	816.6	486.43	0.5957	84.4	28.96	92.43	4.78	11.62	10.51	12.26	0	12.26	10.31	2.54	20.12	7.11	6.09	9.16	6.6	15.97
dpr7	zyg	chr4:270224-280205	288.975	571.285	919.888	1.67051	115.59	354.536	584.083	2.33716	115.59	354.536	584.083	90.3973	171.174	291.755	0.529346	-0.028051	-0.0186	-0.268451	0.13	0	0	0	0	0	3.92	6.3	185.856	21.55	12.13	0.5629	2.15	0	3.91	0	0	0	0	0	0.97	0	0	1.18	0	0	0	0	0
Cct1	mat	chr3L:1546080-1553235	180.795	661.907	972.518	2.42737	140.042	434.559	578.362	2.04612	140.042	434.559	578.362	40.7529	227.348	394.156	1.47129	0.53967	0.514801	0.169595	NaN	NaN	NaN	NaN	NaN	NaN	NaN	NaN	NaN	272.9	331.03	1.213	9.88	7.9	27.05	0	2.2	2.58	0	0	0	0	0	5.1	0	4.17	3.73	0	6.08
dan	zyg	chr3R:21010734-21018528	2019.12	4256.55	6355.69	1.65432	89.6563	392.163	576.646	2.68521	1290.75	1877.61	2425.57	1290.75	1877.61	2425.57	1.94287	1.87165	1.50343	1.63712	0	0.3	0.07	0.18	0.68	10.62	389.04	527.8	159.79	113.83	120.5	1.0586	5.37	7.03	5.2	0	0	0	0	0	0	0	0	5.37	0	4.06	0	2.97	0
dmrt99B		chr3R:25518312-25522747	1034.38	1608.4	2327.75	1.17017	122.259	368.845	565.205	2.20884	752.076	1077.92	1583.49	752.076	1077.92	1583.49	0.136601	-0.006641	-0.243322	-0.203342	NaN	NaN	NaN	NaN	NaN	NaN	NaN	NaN	NaN	5.6	7.5	NaN	13.38	3.37	30.35	0	0	0	0	0	3.98	0	0	9.4	0	2.24	1.13	0	0
CG17129	mat	chr3L:677878-680322	829.136	1328.05	1950.18	1.23393	382.336	487.553	559.484	0.549255	382.336	754.118	1352.37	320.095	754.118	1352.37	1.12609	0.334832	0.702375	0.205206	NaN	NaN	NaN	NaN	NaN	NaN	NaN	NaN	NaN	272.17	223.53	0.8213	9.04	2.38	10.86	0	2.89	0	0	0	3.23	0	0	2.92	0	2.38	0	0	0
Gmd	mat	chr2L:4975299-4977018	171.903	373.614	545.182	1.66514	171.903	373.614	545.182	1.66514	171.903	373.614	545.182	0	0	0	1.09845	0.514924	1.02985	0.462045	NaN	NaN	NaN	NaN	NaN	NaN	NaN	NaN	NaN	482.53	539.07	1.1172	1.77	2.65	3.12	0	0	0	0	0	0	0	0	1.77	0	0	2.65	0	0
Pfrx	matzyg	chrX:19389537-19403390	1160.35	1570.24	1367.25	0.236718	203.764	418.66	544.61	1.41832	929.906	1060.43	641.862	929.906	1060.43	641.862	1.46729	1.09889	1.35027	1.10877	28.39	24.48	13.56	8.01	5.33	9.2	67.16	75.7	90	90.9	104.4	1.1485	11.56	11.1	36.54	0	0	0	1.14	0	0.95	0	0	9.47	0	7.53	1.48	2.09	0
CG31792		chr2L:18997994-19002483	1048.46	654.488	544.038	-0.946493	1048.46	654.488	544.038	-0.946493	738.738	472.715	374.705	0	0	0	-0.033946	-0.274569	-0.327665	-0.347956	NaN	NaN	NaN	NaN	NaN	NaN	NaN	NaN	NaN	10.2	5.6	NaN	0	0	2.54	0	0	0	0	0	0	0	0	0	0	0	0	0	0
ade3	mat	chr2L:7014860-7023940	62.2407	314.26	542.894	3.12474	62.2407	314.26	542.894	3.12474	62.2407	314.26	542.894	0	0	0	0.939356	-0.192447	0.08404	-0.183174	NaN	NaN	NaN	NaN	NaN	NaN	NaN	NaN	NaN	125.4	135.73	1.0824	0	0	5.44	0	0	0	0	0	0	0	0	0	0	0	0	0	0
Sr-CII	zyg	chr2R:8096399-8098730	1969.48	2145.77	1475.37	-0.416737	223.029	452.047	542.322	1.28191	1413.75	1396.42	815.771	1413.75	1396.42	815.771	2.13078	1.90195	1.79776	1.68236	0	0.31	3.37	17.73	49.53	70.69	355.36	380.44	123.213	73.37	145.97	1.9895	20.25	0	17.16	1.7	3.84	3.64	0	0	3.66	1.93	0	5.48	0	0	0	0	0
exba	mat	chr3R:1421085-1426891	198.578	502.922	542.322	1.44945	198.578	502.922	542.322	1.44945	108.18	314.79	309.49	0	0	0	2.53756	1.95726	1.73377	1.25355	NaN	NaN	NaN	NaN	NaN	NaN	NaN	NaN	NaN				9.68	3.88	15.49	0	0	0	1.8	0	3.61	0	0	4.27	0	2.43	1.45	0	0
Su(var)3-9	matzyg	chr3R:11083655-11089196	130.409	430.319	538.889	2.04694	130.409	430.319	538.889	2.04694	130.409	430.319	538.889	0	0	0	2.32612	1.93437	1.60043	1.35796	271.3	225.85	164.11	101.78	57.7	74.14	319.19	336.7	90	234.13	265.87	1.1356	8.98	2.37	18.08	1.17	1.65	0	0	0	0	2.71	0	3.45	0	2.37	0	0	0
W	matzyg	chr3L:18160841-18178737	643.154	2120.33	3085.74	2.26238	52.6082	306.841	537.173	3.35202	257.855	1357.2	2037.71	257.855	1357.2	2037.71	1.30332	0.66887	0.150019	0.226503	4.44	3.95	3.46	2.71	4.68	2.85	4.32	7.01	184.7	106.87	46.3	0.4332	47.04	15.69	40.62	0	12.18	3.29	4.62	0	7.06	0	6.19	13.7	1.49	6.66	2.13	5.41	0
l(3)mbt	mat	chr3R:23091951-23098995	2587.44	2715.99	1743.1	-0.569872	1169.24	1059.9	534.313	-1.12981	1418.2	1656.09	1208.78	1418.2	1656.09	1208.78	2.08436	0.983383	0.889601	0.505526	NaN	NaN	NaN	NaN	NaN	NaN	NaN	NaN	NaN	397.83	405.33	1.0189	7.25	1.84	11.79	0	4.07	0	0	0	0	0	0	3.18	0	1.84	0	0	0
Ama	zyg	chr3R:2589127-2590983	154.861	555.917	842.086	2.44299	46.6806	264.975	533.741	3.51524	64.4636	200.321	373.561	64.4636	185.482	215.67	2.52447	2.56881	2.4452	2.61484	0	0	0.36	3.01	17.12	83.17	647.06	730.53	139.189	299.03	239.63	0.8014	31	10.35	42.53	0	6.26	0	3.02	0	7.07	2.86	4.91	6.88	2.56	2.66	2.36	2.77	3.38
croc	zyg	chr3L:21467134-21469656	2760.08	3266.08	3354.61	0.281437	59.2769	360.366	526.304	3.15035	1207.77	1254.39	1107.53	1207.77	1254.39	1107.53	1.73394	1.37608	1.42919	1.31775	0.06	0.02	0.17	1.94	7.76	23.6	18.75	33.19	144.655	22.07	19.97	NaN	47.13	28.31	92.49	3.36	3.91	4.23	2.91	0	3.52	8.92	5.32	14.96	0	6.86	9.03	12.42	19.25
CG8483		chr3R:9034469-9040187	286.752	568.636	525.732	0.874523	286.752	568.636	525.732	0.874523	286.752	568.636	525.732	0	0	0	0.353108	0.065826	-0.055671	-0.029446	NaN	NaN	NaN	NaN	NaN	NaN	NaN	NaN	NaN	8.73	19.17	NaN	0	0	5.77	0	0	0	0	0	0	0	0	0	0	0	0	0	0
CG4096	zyg	chrX:5593219-5602666	786.901	596.723	548.615	-0.520389	667.606	538.429	525.16	-0.346241	667.606	538.429	525.16	119.295	58.2944	23.4548	-0.26866	-0.187906	-0.229208	-0.143797	0	0	0	0.02	0.67	1.25	1.74	1.96	195	12.4	21.7	NaN	5.42	0	6.8	0	0	0	0	0	2.09	0	0	3.33	0	0	0	0	0
CG4688	zyg	chr2R:9127232-9128523	1327.06	2119.8	1900.41	0.518079	214.138	467.945	523.443	1.28949	1112.92	1651.85	1376.97	1112.92	1651.85	1376.97	0.488558	0.067786	0.389212	-0.003798	0	0.09	0	1.01	2.67	2.84	13.06	17.55	169.985	0.87	1.33	NaN	13.71	0	6.89	0	5.16	0	1.88	0	3.03	0	0	3.64	0	0	0	0	0
Tm1	mat	chr3R:11113758-11130251	129.668	896.674	1225.37	3.24032	51.8673	399.052	523.443	3.33513	77.8009	497.622	701.929	77.8009	497.622	701.929	1.43347	0.615993	0.328527	0.18736	NaN	NaN	NaN	NaN	NaN	NaN	NaN	NaN	NaN	20.7	84.8	4.0966	17.36	3.12	35.26	0	0	3.31	3.14	0	3.58	0	0	7.33	0	2.11	1.01	0	0
RhoGEF3	matzyg	chr3L:292691-305292	2277.71	3979.92	5616.58	1.3021	306.758	402.762	522.299	0.767776	1755.34	2732.95	3725.32	1755.34	2732.95	3725.32	2.12936	1.82264	1.13499	1.21694	73.8	46.38	37.07	8.45	4.76	7.49	91.41	106.72	90	24.4	19.27	0.7898	42.4	6	47.5	2.19	8.92	9.63	2.16	0	11.89	0	0	7.61	0	4.16	1.84	0	3.78
CG3744	mat	chr3R:20697502-20702366	163.011	431.909	669.893	2.03896	105.216	332.278	518.295	2.30041	105.216	332.278	518.295	57.795	99.6305	151.598	0.827647	0.452627	0.616101	0.27317	NaN	NaN	NaN	NaN	NaN	NaN	NaN	NaN	NaN	482.13	543.53	1.1274	1.89	0	5.11	0	0	0	0	0	0	0	0	1.89	0	0	0	0	0
CG31716	mat	chr2L:10396710-10402885	2974.22	3221.56	2361.5	-0.332806	429.017	534.719	506.853	0.240535	1925.76	2277.19	1612.09	1925.76	2277.19	1612.09	1.56912	1.31628	1.11721	0.682561	NaN	NaN	NaN	NaN	NaN	NaN	NaN	NaN	NaN	866.43	890.77	1.0281	11.23	0	9.63	0	3.68	0	1.1	0	2.91	0	0	3.54	0	0	0	0	0
argos	zyg	chr3L:16463478-16476801	1798.31	2795.48	4197.27	1.22281	35.5661	304.721	504.565	3.82646	567.576	1160.59	2048.01	567.576	1160.59	2048.01	1.66753	0.823031	0.313759	0.300504	2.44	3.96	5.32	5.42	0.85	0.64	22.13	22.07	114.595	23.47	30.8	1.3123	0	0	5.36	0	0	0	0	0	0	0	0	0	0	0	0	0	0
CG4287	mat	chr3R:11787888-11789571	185.24	393.752	566.921	1.61375	151.897	315.85	501.133	1.7221	151.897	315.85	501.133	33.3433	77.9026	65.788	1.25058	0.964631	1.11833	0.872373	NaN	NaN	NaN	NaN	NaN	NaN	NaN	NaN	NaN	564.63	664.07	1.1761	0	0	8.44	0	0	0	0	0	0	0	0	0	0	0	0	0	0
Alh	mat	chr3R:2920317-2949907	1165.53	4313.79	4122.33	1.82247	75.5781	418.13	498.845	2.72255	268.969	1099.65	1094.37	268.969	1099.65	1094.37	2.03705	1.9359	1.18174	1.21768	NaN	NaN	NaN	NaN	NaN	NaN	NaN	NaN	NaN	4.03	17.6	4.3672	84.39	22.6	96.62	1.79	22.58	11.77	7.45	0	14.1	0	7.34	19.36	2.57	8.89	6.32	4.82	2.64
faf	mat	chr3R:27602755-27615753	681.684	702.713	546.326	-0.319341	489.775	544.788	497.128	0.021498	489.775	544.788	497.128	191.909	157.925	49.198	-0.203838	-0.17353	-0.413033	-0.343354	NaN	NaN	NaN	NaN	NaN	NaN	NaN	NaN	NaN	60.77	91.93	1.5128	0	0	8.13	0	0	0	0	0	0	0	0	0	0	0	0	0	0
CG9005	mat	chr2R:7506983-7520075	463.101	1521.48	2416.42	2.38347	43.7167	319.03	497.128	3.50736	131.15	442.508	697.353	131.15	442.508	697.353	2.03479	1.68162	0.834696	0.770756	NaN	NaN	NaN	NaN	NaN	NaN	NaN	NaN	NaN	269.53	298.27	1.1066	24.63	6.08	49.03	0	5.08	1.81	3.87	0	4.7	0	0	9.17	0	4.65	1.43	0	3.49
Sema-2a	mat	chr2R:12403710-12420934	1269.27	4142.08	5980.99	2.23639	40.0119	316.38	495.984	3.63179	500.89	1201.93	1478.8	500.89	1201.93	1478.8	0.554823	0.446503	-0.039698	0.282835	NaN	NaN	NaN	NaN	NaN	NaN	NaN	NaN	NaN	1039.37	1049.33	1.0096	63.17	9.27	82.15	1.48	13.84	8.81	6.57	0	12.36	3.39	0	16.72	0	4.88	2.62	1.77	1.97
RhoGAPp190	mat	chrX:17533175-17546585	322.318	978.287	1512.55	2.23043	177.09	285.113	493.124	1.47747	177.09	693.174	1019.43	145.228	693.174	1019.43	1.17597	0.80553	0.805712	0.430482	NaN	NaN	NaN	NaN	NaN	NaN	NaN	NaN	NaN	55.67	97.6	1.7532	12.18	5.06	25.5	0	1.81	0	1.94	0	2.46	0	0	5.97	0	2.9	2.16	0	0
brat	mat	chr2L:19133805-19172572	803.202	4567.63	6974.1	3.11817	60.0179	392.693	488.547	3.02503	227.475	1406.49	1969.06	227.475	1406.49	1969.06	2.33141	2.30098	1.62191	1.73753	NaN	NaN	NaN	NaN	NaN	NaN	NaN	NaN	NaN	1050.5	916.7	0.8726	127.25	28.34	143.08	1.76	26.09	20.14	19.67	0	21.91	4.78	2.62	30.28	0	13.72	11.77	2.85	8.52
CG18269	zyg	chr2L:5552045-5552648	3430.65	1720.75	486.831	-2.81699	3430.65	1720.75	486.831	-2.81699	3430.65	1720.75	486.831	0	0	0	-0.155416	-0.37796	-0.341253	-0.534804	20.57	51.3	211.15	511.16	254.04	58.09	2.7	3.22	90	5.4	235.43	43.5981	0	0	0	0	0	0	0	0	0	0	0	0	0	0	0	0	0
Act5C	mat	chrX:5794896-5798500	84.4696	495.503	646.438	2.93601	25.1927	331.218	465.664	4.20821	45.9396	331.218	465.664	45.9396	94.8609	123.567	2.66423	2.27069	2.17534	2.06065	NaN	NaN	NaN	NaN	NaN	NaN	NaN	NaN	NaN	3132.87	2778.23	0.8868	38.89	5.31	48.77	0	5.29	7.68	3.68	0	7.86	2.44	0	11.94	0	3.62	0	1.69	0
pnt	matzyg	chr3R:19116825-19171884	3074.25	4558.09	5830.53	0.923394	96.325	275.574	461.088	2.25906	1189.24	1523.07	1899.84	1189.24	1523.07	1899.84	1.10348	0.641356	-0.069303	0.316239	19.66	15.31	15.47	6.98	1.44	1.16	9.84	13.3	90	36.5	40.3	1.1041	71.21	20.09	106.01	1.78	7.06	8.69	10.02	0	13.37	4.9	5.22	20.17	2.08	10.82	3.76	3.43	4.15
th	matzyg	chr3L:16031504-16039937	2305.87	3294.7	3086.89	0.42084	109.662	338.108	458.228	2.063	2061.35	2386.36	1688.75	2061.35	2386.36	1688.75	1.9195	1.46019	1.04819	0.857638	74.39	77.53	60.2	50.67	53.31	48.5	94.01	112.41	90	362.67	339.7	0.9367	43.76	11.35	53.9	0	8.99	2.04	7.15	0	7.25	2.64	3.2	12.49	0	8.39	1.5	1.46	0
Tango14	mat	chr2L:1158678-1160221	1144.79	687.874	455.939	-1.32816	1144.79	687.874	455.939	-1.32816	1144.79	687.874	455.939	0	0	0	1.18952	0.618353	0.979084	0.555126	NaN	NaN	NaN	NaN	NaN	NaN	NaN	NaN	NaN	407.53	365.43	0.8967	0	1.64	2.16	0	0	0	0	0	0	0	0	0	0	1.64	0	0	0
Trl	mat	chr3L:14743341-14754149	113.367	505.572	790.028	2.8009	48.1625	288.822	452.507	3.23196	48.1625	288.822	452.507	28.8975	80.5523	124.139	1.86111	1.57397	1.13549	0.664624	NaN	NaN	NaN	NaN	NaN	NaN	NaN	NaN	NaN	427.5	576.3	1.3481	18.36	9.26	55.89	0	3.48	0	2.23	0	2.64	0	0	10.01	0	4.42	3.53	1.31	3.59
Zpr1	mat	chrX:9054149-9056074	1667.9	1011.14	450.791	-1.88751	1667.9	1011.14	450.791	-1.88751	1667.9	1011.14	450.791	0	0	0	0.73431	0.457929	0.713002	0.387696	NaN	NaN	NaN	NaN	NaN	NaN	NaN	NaN	NaN	278.23	324.13	1.165	5.69	1.63	5.45	0	3.78	0	0	0	0	0	0	1.91	0	1.63	0	0	0
CG13472	matzyg	chr3L:14779892-14782765	188.945	391.103	447.358	1.24346	188.945	391.103	447.358	1.24346	188.945	391.103	447.358	0	0	0	1.85641	1.36437	1.47586	1.05099	75.58	56.13	31.56	11.74	11.67	24.94	123.5	134.66	90	242.9	293.97	1.2103	10.36	1.08	7.54	0	2.05	0	3.64	0	1.85	0	0	2.82	0	1.08	0	0	0
mRpS18B	mat	chr2L:20096430-20098065	584.618	697.943	567.493	-0.042893	250.445	514.051	445.642	0.831392	250.445	514.051	445.642	183.017	117.649	93.8194	1.72457	1.17261	1.74595	1.17705	NaN	NaN	NaN	NaN	NaN	NaN	NaN	NaN	NaN	410.2	470.8	1.1477	5.95	1.81	8.45	0	1.99	0	0	0	1.59	0	0	2.37	1.81	0	0	0	0
milt	mat	chr2L:7037997-7056011	1143.3	1220.47	1700.76	0.572973	40.7529	270.274	445.07	3.44905	1013.64	815.592	1080.07	1013.64	815.592	1080.07	1.71084	1.27925	1.09015	1.10966	NaN	NaN	NaN	NaN	NaN	NaN	NaN	NaN	NaN	401.57	477.97	1.1903	59.48	6.59	48.55	2.6	14.86	10.7	4.65	0	9.27	3.46	0	13.94	0	4.73	1.86	0	0
nub	zyg	chr2L:12587870-12628143	1418.94	3263.43	4008.49	1.49824	89.6563	292.002	441.065	2.29851	416.42	1113.42	1363.24	416.42	1113.42	1363.24	1.64243	1.41383	1.3445	1.36579	0	0	0	0.06	2.22	17.28	43.67	53.3	154.745	55.17	75.43	1.3672	90.28	13.18	82.06	0	14.01	12.31	7.45	3.58	24.55	0	6.66	21.72	0	6.9	6.28	0	2.2
CG12301	mat	chr3L:15573941-15576473	257.114	339.168	439.921	0.77484	257.114	339.168	439.921	0.77484	257.114	339.168	439.921	0	0	0	0.648452	0.273138	0.531572	0.233489	NaN	NaN	NaN	NaN	NaN	NaN	NaN	NaN	NaN	214.4	294.4	1.3731	0	0	4.65	0	0	0	0	0	0	0	0	0	0	0	0	0	0
SdhB	mat	chr2R:2695115-2696678	764.672	619.511	456.511	-0.74419	521.637	582.944	431.912	-0.272307	521.637	582.944	431.912	243.035	36.5665	24.599	0.588766	0.076821	0.61956	0.191902	NaN	NaN	NaN	NaN	NaN	NaN	NaN	NaN	NaN	390.63	422.8	1.0824	1.16	0	1.02	0	0	0	0	0	0	0	0	1.16	0	0	0	0	0
HLHmbeta	zyg	chr3R:21830647-21831745	119.295	372.554	479.394	2.00668	43.7167	313.2	430.196	3.29874	75.578	313.2	430.196	75.578	59.3543	49.198	1.30368	1.01341	1.25559	1.03221	0	0	0.05	0.13	0	0.13	0.85	2.14	195	19.73	28.6	NaN	4	7.95	17.34	0	0	0	1.41	0	0	0	0	2.59	0	5.41	0	2.54	0
CG31033	mat	chr3R:25653002-25660823	410.493	355.596	467.953	0.189007	289.716	290.942	426.192	0.556864	289.716	290.942	426.192	120.777	64.6538	41.7611	0.905038	0.553474	0.316744	0.054306	NaN	NaN	NaN	NaN	NaN	NaN	NaN	NaN	NaN	281.7	324.67	1.1525	1.81	1.11	5.85	0	0	0	0	0	0	0	0	1.81	0	0	1.11	0	0
lab	zyg	chr3R:2487139-2504312	93.3611	354.006	534.313	2.51679	71.1323	258.085	422.187	2.5693	71.1323	258.085	422.187	22.2288	95.9208	112.126	0.852308	-0.169113	-0.285306	-0.312124	0.02	0	0	0.02	0.35	0.2	0.44	0.85	195	7	5.37	NaN	22.8	11.05	47.56	2.67	0	3.21	0	0	4.17	3.93	3.7	5.12	0	3.97	2.74	4.34	8.05
Cyp317a1		chr2R:10786999-10788556	45.9396	239.537	419.899	3.19223	45.9396	239.537	419.899	3.19223	45.9396	239.537	419.899	0	0	0	-0.605988	-0.476334	-0.535873	-0.483689	NaN	NaN	NaN	NaN	NaN	NaN	NaN	NaN	NaN	2.83	16.97	NaN	0	0	4.24	0	0	0	0	0	0	0	0	0	0	0	0	0	0
CG17271	mat	chr3R:16644848-16647587	100.03	308.431	419.327	2.06765	100.03	308.431	419.327	2.06765	100.03	308.431	419.327	0	0	0	1.12477	0.568096	0.747818	0.349411	NaN	NaN	NaN	NaN	NaN	NaN	NaN	NaN	NaN	653.1	674.6	1.0329	0	0	6.36	0	0	0	0	0	0	0	0	0	0	0	0	0	0
lama	mat	chr3L:5336714-5349023	1344.84	946.49	664.745	-1.01657	105.216	316.91	418.755	1.99274	1239.63	629.58	418.755	1239.63	629.58	245.99	1.0516	0.027249	0.084759	-0.029935	NaN	NaN	NaN	NaN	NaN	NaN	NaN	NaN	NaN	567.67	656.37	1.1563	6.76	0	12.66	0	1.6	0	0	0	1.7	0	0	3.46	0	0	0	0	0
spen	mat	chr2L:159033-203251	1235.18	1638.6	1818.04	0.557657	444.577	427.139	414.75	-0.10019	444.577	427.139	414.75	194.132	251.726	370.129	1.61919	1.35576	0.434894	0.915009	NaN	NaN	NaN	NaN	NaN	NaN	NaN	NaN	NaN	92.23	122.4	1.3271	43.04	11.59	84.67	0	4.28	6.6	6	0	10.99	2.05	0	13.12	0	4.69	1.64	5.26	24.69
RnrS	matzyg	chr2R:7870645-7872948	85.2105	268.684	414.75	2.28314	85.2105	268.684	414.75	2.28314	85.2105	268.684	414.75	0	0	0	2.71869	2.24482	2.3804	2.14912	216.4	132.69	60.69	14.79	16.35	50.83	397.12	493.9	90	1676.87	1361.03	0.8116	2.81	0	10.44	0	0	0	0	0	0	0	0	2.81	0	0	0	0	0
CG15528	zyg	chr3R:25874530-25875253	200.801	410.181	413.606	1.04249	200.801	410.181	413.606	1.04249	200.801	410.181	413.606	0	0	0	1.00894	0.538672	0.948459	0.527574	0.05	0	0	0.28	1.93	2.69	3.71	5.77	190.375	4.8	6.3	NaN	9.05	0	7.79	0	3.1	0	0	0	2.14	0	0	3.81	0	0	0	0	0
CG11498	zyg	chr3R:25978743-25986195	735.034	670.916	555.479	-0.404077	551.275	472.185	413.034	-0.416512	551.275	472.185	413.034	140.042	101.75	78.9456	-0.38903	-0.203626	-0.279421	-0.21201	0	0	0.02	0.16	0.65	0.66	2.75	3.59	195	13.83	11	NaN	9.09	0	25.41	2.1	0	3.53	0	0	0	3.46	0	0	0	0	0	0	5.54
noc	matzyg	chr2L:14490861-14494019	3273.57	5317.51	4987.87	0.607561	151.897	394.282	413.034	1.44317	1550.83	1963.99	2490.22	1550.83	1963.99	2490.22	2.58968	2.57267	1.9664	2.24182	0.07	0.87	12.24	32.53	24.25	14.48	41.64	54.01	112.598	388.37	214.93	0.5534	99.5	39.69	101.55	3.63	17.9	11.77	3.99	3.47	16.86	4.86	8.02	29	8.29	9.67	10.67	11.06	11.02
tin	zyg	chr3R:17204700-17207692	160.789	801.813	1142.99	2.82958	50.3854	298.362	411.318	3.02917	58.5359	313.73	445.642	58.5359	313.73	445.642	0.941359	0.410935	0.561354	0.271994	0	0	0.06	0.21	0.31	0.52	8.54	16.77	174.61	13.53	15.2	NaN	2.52	2.25	16.02	0	0	0	0	0	0	0	0	2.52	0	0	2.25	0	0
tou	matzyg	chr2R:7466384-7503336	1297.42	4334.99	5624.01	2.11595	34.8252	232.648	411.318	3.56205	276.379	1233.72	1565.75	276.379	1233.72	1565.75	1.35195	0.989096	0.673181	0.951479	129.87	125.86	134.66	122.27	67.9	47.54	171.68	161.15	90	571.53	663.03	1.1601	79.53	22.85	149.15	0	8.27	7.35	9.64	0	19.58	4.99	3.33	26.37	0	11.78	1.57	9.5	21.24
CG3493	mat	chr2R:19258873-19264535	672.793	489.143	410.746	-0.711916	672.793	489.143	410.746	-0.711916	672.793	489.143	410.746	0	0	0	0.511511	0.250811	0.50941	0.34127	NaN	NaN	NaN	NaN	NaN	NaN	NaN	NaN	NaN	391.37	395.03	1.0094	1.49	0	8.36	0	0	0	0	0	0	0	0	1.49	0	0	0	0	0
CG14910		chr3L:6454765-6455269	1584.92	2160.07	1804.31	0.187038	456.432	568.106	409.602	-0.156179	479.402	715.432	752.271	479.402	715.432	752.271	-0.1871	-0.255097	-0.280808	-0.436988	NaN	NaN	NaN	NaN	NaN	NaN	NaN	NaN	NaN	20.97	24.8	NaN	18.08	1.24	30.02	0	4.19	0	1.1	0	4.43	0	0	8.36	0	1.24	0	0	0
CG17672	zyg	chr3L:13022063-13029537	134.114	632.76	665.889	2.31182	59.2769	327.509	409.03	2.78666	59.2769	327.509	409.03	29.6385	131.957	100.112	0.826822	-0.397776	-0.149512	-0.421281	0.49	0.57	0.63	1.48	2.38	3.63	6.69	5.49	171.141	33.67	43.35	1.2875	4.37	2.04	11.58	0	0	0	0	0	0.93	0	0	3.44	0	0	2.04	0	0
eIF-3p66	mat	chr3R:19505766-19508039	120.036	243.247	404.453	1.75251	120.036	243.247	404.453	1.75251	120.036	243.247	404.453	0	0	0	1.4362	0.86921	1.03135	0.671624	NaN	NaN	NaN	NaN	NaN	NaN	NaN	NaN	NaN	1226.67	1167.7	0.9519	2.02	0	4.08	0	0	0	0	0	0	0	0	2.02	0	0	0	0	0
sob	zyg	chr2L:3578009-3580766	112.626	380.504	447.93	1.99173	50.3854	297.832	402.165	2.99671	62.2407	297.832	402.165	62.2407	82.6721	45.7655	1.23975	0.688483	0.658859	0.589645	0	0.1	0.08	0.13	1.23	4.28	13.22	17.59	166.937	40.37	34.5	0.8546	9.42	7.38	25.63	0	2.84	0	0	0	2.05	0	0	4.53	0	2.19	2.99	2.2	1.72
jar	matzyg	chr3R:20078586-20096953	726.883	1314.27	1782	1.2937	203.764	293.062	401.021	0.976774	454.209	961.328	1281.44	454.209	961.328	1281.44	1.7618	0.611137	0.45626	0.346826	53.61	20.91	14.57	4.03	2.16	3.17	67.79	86.4	90	174.13	163.43	0.9386	19.36	7.75	40.35	0	5.31	0	0	0	4.12	1.49	2.24	6.2	0	3.86	2.53	1.36	0
lolal	mat	chr2R:14042349-14045697	875.816	1567.59	1700.76	0.957481	57.795	288.292	400.449	2.7926	818.021	1279.3	1300.31	818.021	1279.3	1300.31	1.67802	1.50688	1.35199	1.07332	NaN	NaN	NaN	NaN	NaN	NaN	NaN	NaN	NaN	984.83	895.6	0.9094	15.79	5.96	28.79	1.33	0	0	1.73	0	2.4	3.1	0	7.23	1.98	2.44	1.54	0	1.9
maf-S	mat	chr2R:16528475-16529179	300.83	269.214	393.584	0.387721	300.83	269.214	393.584	0.387721	300.83	269.214	393.584	0	0	0	1.11871	0.72616	1.01146	0.597112	NaN	NaN	NaN	NaN	NaN	NaN	NaN	NaN	NaN	588.67	467.3	0.7938	2.6	0	2.84	0	0	0	0	0	0	0	0	2.6	0	0	0	0	0
hth	zyg	chr3R:6335568-6464386	7802.32	12982.2	15051.7	0.947953	62.2407	374.144	390.723	2.65021	1836.84	2879.75	4186.98	1836.84	2879.75	4186.98	2.26379	2.45133	0.311512	1.31837	0	0	0	0.1	4.55	2.15	69.63	116.8	167.252	49.97	60.65	1.2137	201.6	33.65	217.38	7.54	37.99	28.45	18.96	0	38.11	15.91	13.15	41.49	3.48	8.87	17.74	3.56	8.4
mav	matzyg	chr4:643841-646656	77.06	322.209	521.155	2.75766	64.4636	246.426	390.151	2.59748	64.4636	246.426	390.151	12.5963	75.7828	131.004	0.716664	0.137316	0.62696	0.00224	3.56	1.16	6.17	5.37	3.18	2.68	7.27	9.23	115.33	335.7	417.7	1.2443	5.07	1.42	8.63	0	2.13	0	0	0	1.59	0	0	1.35	0	0	1.42	0	0
CG6954	matzyg	chr3R:18492482-18508211	725.401	2287.26	3314.57	2.19197	37.789	233.178	384.431	3.34668	286.011	1112.89	1843.21	286.011	1112.89	1843.21	1.8693	1.87629	1.57945	1.36809	17.31	10.93	9.83	3.58	5.99	17.38	157.83	167.19	90	113.67	126.27	1.1108	36.12	12.84	43.24	2.51	9.74	6.27	3.98	0	7.26	0	0	6.36	2.82	3.33	3.83	2.86	5.18
spi	matzyg	chr2L:19567898-19577324	386.041	901.444	919.316	1.25181	70.3913	276.634	383.859	2.4471	292.68	540.018	426.764	292.68	540.018	426.764	2.38534	2.11145	1.86286	1.57475	25.28	19.52	9.82	3.52	9.88	34.67	223.56	267.56	90	252.8	226.53	0.8961	38.39	8.29	47.27	0	8.93	3.4	5.05	0	4.97	3.55	2.89	9.6	0	2.7	2.58	3.01	4.23
homer	mat	chr2L:6720394-6723355	366.035	461.586	418.755	0.194125	188.945	372.025	381.57	1.01398	188.945	372.025	381.57	177.09	89.5615	37.1845	1.64913	1.06591	1.301	0.777804	NaN	NaN	NaN	NaN	NaN	NaN	NaN	NaN	NaN	311.4	424.77	1.3641	9.05	0	14.77	1.28	1.91	0	0	0	0	2.96	0	2.9	0	0	0	0	0
CG5130	matzyg	chr3L:20477383-20487884	68.9094	279.283	379.854	2.46267	68.9094	279.283	379.854	2.46267	68.9094	279.283	379.854	0	0	0	1.07523	0.25621	0.415864	0.039623	42.87	28.28	41.52	44.04	38.93	22.41	47.64	75.27	90	115.03	180.2	1.5665	5.15	0	11.47	0	0	0	0	0	2.78	0	0	2.37	0	0	0	0	3.49
slif	mat	chr3L:22874145-22886929	730.588	1013.26	915.883	0.326106	51.8673	265.505	378.138	2.86601	295.644	484.904	394.728	295.644	484.904	394.728	0.520109	0.1445	-0.197786	-0.296334	NaN	NaN	NaN	NaN	NaN	NaN	NaN	NaN	NaN	1137.57	1017.53	0.8945	1.94	0	5.04	0	0	0	0	0	1.94	0	0	0	0	0	0	0	0
bnb	zyg	chrX:18688540-18691712	3371.37	3890.89	3161.26	-0.092839	317.131	621.101	376.994	0.24946	2857.89	2663.53	2265.97	2857.89	2663.53	2265.97	3.76138	3.71883	3.41875	3.57155	0	0	33.35	114.4	387.15	1243.56	2869.69	2937.29	109.97	193.33	425.97	2.2033	11.97	2.12	3.5	0	0	5.06	0	0	2.85	0	0	4.06	0	2.12	0	0	0
CG9281	mat	chrX:15599838-15604631	70.3913	489.673	620.123	3.13908	42.2348	295.712	375.85	3.15365	42.2348	295.712	375.85	28.1565	193.961	244.274	1.87311	1.22542	1.18295	0.749184	NaN	NaN	NaN	NaN	NaN	NaN	NaN	NaN	NaN	229.43	301.6	1.3146	5.38	1.93	15.13	0	0	0	0	0	2.08	0	0	3.3	0	1.93	0	0	0
CG10730		chr2L:20070076-20072209	630.558	635.409	467.381	-0.432031	364.553	452.577	374.705	0.039629	364.553	452.577	374.705	167.457	118.179	52.0583	0.22845	0.191813	0.341383	0.135654	NaN	NaN	NaN	NaN	NaN	NaN	NaN	NaN	NaN	19.3	17.13	0.8876	0	0	2.86	0	0	0	0	0	0	0	0	0	0	0	0	0	0
skf	matzyg	chr2R:7113961-7120056	43.7167	184.952	374.133	3.09729	43.7167	184.952	374.133	3.09729	43.7167	184.952	374.133	0	0	0	0.356376	-0.205084	-0.222307	-0.278216	1	1.1	1.43	0.76	0.5	0.26	1.72	2.66	195	29.9	20.8	NaN	0	3.77	6.93	0	0	0	0	0	0	0	0	0	0	0	3.77	0	0
CG11739	mat	chr3R:204385-206932	844.696	832.551	593.236	-0.509826	355.661	405.411	372.989	0.06863	355.661	405.411	372.989	280.083	288.292	118.418	-0.289193	-0.608352	-0.258504	-0.433649	NaN	NaN	NaN	NaN	NaN	NaN	NaN	NaN	NaN	435.17	485.3	1.1152	1.7	0	2.07	0	0	0	0	0	0	0	0	1.7	0	0	0	0	0
CG11356		chrX:11996976-11997843	569.058	614.741	403.309	-0.496691	496.444	531.539	372.417	-0.414711	496.444	531.539	372.417	72.6142	83.2021	30.8917	NaN	NaN	NaN	NaN	NaN	NaN	NaN	NaN	NaN	NaN	NaN	NaN	NaN	15.4	23.8	NaN	0	0	0	0	0	0	0	0	0	0	0	0	0	0	0	0	0
CG12972	matzyg	chr3L:21338137-21340169	45.9396	239.537	372.417	3.01911	45.9396	239.537	372.417	3.01911	27.4156	138.317	197.936	0	0	0	0.815096	0.576102	0.729214	0.564454	24.87	11.08	8.37	0.96	1.95	7.57	35.53	37.05	90	187.33	86.87	0.4637	16.07	4.84	22.01	0	3.81	2.7	2.41	0	4.04	0	0	3.11	0	2.55	2.29	0	0
CG14505		chr2R:14190449-14191482	992.888	3222.62	3844.31	1.95302	57.795	306.311	371.845	2.68568	421.607	1420.26	1627.54	421.607	1420.26	1627.54	-0.236945	-0.001177	-0.248727	0.024444	NaN	NaN	NaN	NaN	NaN	NaN	NaN	NaN	NaN	2.13	2.2	NaN	35.84	3.6	26.7	1.18	6.33	4.73	5.42	0	9.3	0	0	8.88	0	1.47	2.13	0	1.74
CG1140	matzyg	chr3L:1964469-1966808	129.668	240.067	371.273	1.51765	129.668	240.067	371.273	1.51765	129.668	240.067	371.273	0	0	0	0.76581	0.184179	0.557365	0.237584	56.78	55.1	64.68	72.01	81.08	70.22	131.08	132.26	90	207.67	282.73	1.3614	1.66	0	10.46	0	0	0	0	0	0	0	0	1.66	0	0	0	0	0
Dsp1	mat	chrX:16227644-16232927	312.686	974.577	1120.11	1.84086	61.4998	287.233	367.841	2.58042	240.071	624.28	630.42	240.071	624.28	630.42	2.11811	2.12718	1.75705	1.62805	NaN	NaN	NaN	NaN	NaN	NaN	NaN	NaN	NaN	1139.83	1039.93	0.9124	15.45	2.41	25.51	0	5.47	0	2.72	0	2.79	0	0	4.47	0	2.41	0	0	0
CG8388	matzyg	chr2R:11896905-11898850	524.601	422.9	359.26	-0.546193	524.601	422.9	359.26	-0.546193	524.601	422.9	359.26	0	0	0	1.15633	0.722964	1.03655	0.677643	19.94	13.16	14.84	9.83	5.59	10.62	54.17	52.19	90	167.57	144.4	0.8617	2.52	0	6.12	0	0	0	0	0	0	0	0	2.52	0	0	0	0	0
fs(1)h	mat	chrX:7933975-7954963	86.6925	422.9	541.75	2.64365	48.1625	233.708	359.26	2.89904	30.3794	144.676	211.094	30.3794	112.349	110.409	1.90995	1.77587	1.35335	1.20412	NaN	NaN	NaN	NaN	NaN	NaN	NaN	NaN	NaN	222.53	311.93	1.4017	39.77	15.05	51.93	0	4.52	4.83	7.08	0	3.92	1.98	0	17.44	1.53	11.56	1.96	0	1.94
btd	zyg	chrX:9588220-9591606	1633.82	1781.16	1554.31	-0.071972	73.3552	295.712	357.543	2.28515	901.75	555.387	358.688	901.75	555.387	358.688	1.13382	1.07212	1.11467	1.13526	0.22	0.37	3.84	6.45	8.28	23.83	26.87	28.98	126.156	46.23	52.15	1.1281	47.69	8.74	34.8	4.19	6.53	6.8	2.2	0	6.68	7.71	7.51	6.07	0	2.93	2.41	3.4	0
CG8235	matzyg	chr2R:4814518-4815605	160.048	331.748	356.399	1.15499	160.048	331.748	356.399	1.15499	160.048	331.748	356.399	0	0	0	1.11892	0.808791	1.09959	0.805765	41.18	55.03	14.31	9.08	4.69	9.44	42.64	49.01	90	395.17	346.2	0.8761	0	0	3.01	0	0	0	0	0	0	0	0	0	0	0	0	0	0
Eip75B	mat	chr3L:17945062-18052698	6874.64	4275.1	3797.4	-0.856273	1175.91	640.179	354.683	-1.72917	3858.19	2528.92	2668.7	3858.19	2528.92	2668.7	1.71327	0.136373	-0.188025	-0.137746	NaN	NaN	NaN	NaN	NaN	NaN	NaN	NaN	NaN	174.43	148.93	0.8538	37.94	11.18	106.68	0	5.69	4.58	0	0	6.95	3.32	0	17.4	2.08	4.09	0	5.01	5.67
Pten	mat	chr2L:10256318-10261017	106.698	364.605	352.395	1.72365	106.698	364.605	352.395	1.72365	106.698	364.605	352.395	0	0	0	1.19922	0.67519	0.82908	0.288915	NaN	NaN	NaN	NaN	NaN	NaN	NaN	NaN	NaN	157.1	170.87	1.0877	10.4	0	9.86	0	2.49	0	2.48	0	3.43	0	0	2	0	0	0	0	0
Dr	zyg	chr3R:25382108-25391007	766.154	1102.29	1352.37	0.819786	42.2348	208.8	348.962	3.04656	283.047	357.716	441.638	283.047	357.716	441.638	1.33525	0.653443	0.179469	0.319652	0	0.03	0	0.04	0.36	0.43	1.45	2.87	195	12.67	24.1	1.9021	37.29	27.85	97.57	0	2.13	2.53	1.8	0	11.54	0	2.81	16.48	3.15	7.21	12.04	5.45	8.46
Osi17		chr3R:2141019-2153033	81.5057	231.058	347.246	2.09098	81.5057	231.058	347.246	2.09098	81.5057	231.058	347.246	0	0	0	0.023097	-0.368751	-0.233622	-0.184402	NaN	NaN	NaN	NaN	NaN	NaN	NaN	NaN	NaN	3	4.77	NaN	1.61	0	4.87	0	0	0	0	0	1.61	0	0	0	0	0	0	0	0
Fer2LCH	mat	chr3R:26213553-26216306	384.559	423.96	600.101	0.642	27.4156	150.506	347.246	3.66289	211.915	179.123	192.787	211.915	179.123	121.279	1.05522	0.104136	0.679164	0.198768	NaN	NaN	NaN	NaN	NaN	NaN	NaN	NaN	NaN	1356.3	1387.33	1.0229	2.33	3.61	30	0	2.33	0	0	0	0	0	0	0	0	2.56	1.05	0	7.84
l(2)tid	mat	chr2R:19594384-19596561	260.818	393.222	346.674	0.410534	260.818	393.222	346.674	0.410534	260.818	393.222	346.674	0	0	0	1.14624	0.664772	0.791681	0.561796	NaN	NaN	NaN	NaN	NaN	NaN	NaN	NaN	NaN	265.57	254.2	0.9572	0	0	4	0	0	0	0	0	0	0	0	0	0	0	0	0	0
lin-28	zyg	chr3L:5647782-5650484	225.993	215.159	424.475	0.909402	31.1204	108.64	346.102	3.47526	112.626	108.64	346.102	112.626	58.8244	47.4818	1.0738	0.084872	0.351655	-0.067401	0	0	0	0	0.2	0	3.96	3.47	195	7.7	8.03	NaN	7.99	6.45	16.87	0	0	0	2.77	0	2.18	0	0	3.04	0	3.6	2.85	0	0
CG5002	zyg	chr2R:13637802-13640719	128.927	391.103	682.479	2.40423	90.3973	241.127	345.53	1.93446	90.3973	241.127	345.53	38.53	149.976	336.949	1.14953	0.762656	0.704246	0.533709	0.03	0	0	0	0.22	1.9	33.81	35.49	167.778	9.63	20.53	NaN	11.2	10.97	17.05	0	0	6.49	0	2.9	0	0	0	1.81	0	1.12	4.48	5.37	0
CG13000	zyg	chrX:16842140-16842473	2468.88	1292.55	342.67	-2.84897	2468.88	1292.55	342.67	-2.84897	2468.88	1292.55	342.67	0	0	0	0.548975	0.427241	0.495351	0.405238	13.27	103.63	322.48	496.48	869.44	543.83	88.27	69.26	90	20.8	320.27	15.3976	0	0	1.1	0	0	0	0	0	0	0	0	0	0	0	0	0	0
Antp	zyg	chr3R:2721974-2824950	2667.46	7562.91	8875.08	1.73429	62.2407	226.818	341.525	2.45606	462.36	854.278	782.019	462.36	854.278	782.019	1.50606	1.05794	-0.001053	0.396991	0	0.03	0.02	0	0.06	0.12	4.45	9.07	181.862	9.3	15.93	1.7129	269.03	75.56	321.11	2.85	45.16	49.6	15.81	2.16	49.84	8.53	20.11	74.97	15.73	25.31	24.47	10.05	23.93
CG1646	matzyg	chr3R:24637825-24643076	87.4334	235.298	339.237	1.95604	87.4334	235.298	339.237	1.95604	87.4334	235.298	339.237	0	0	0	1.86908	1.66791	1.35846	1.21252	85.2	65.57	92.16	86.69	86.47	86.19	211.89	223.86	90	439.63	350.8	0.7979	3.49	0	4.03	0	0	0	0	0	0	0	0	3.49	0	0	0	0	0
Scr	zyg	chr3R:2648841-2675754	1242.59	2347.68	2570.88	1.04891	224.511	305.251	339.237	0.595506	551.275	947.55	1105.81	551.275	947.55	1105.81	0.356246	0.032973	-0.295339	-0.194127	0	0	0	0.03	0.12	0.01	0.75	2.47	195	2.57	4.4	NaN	104.53	29.47	93.64	2.23	26.32	12.7	9.82	1.56	13.46	5.94	8.78	23.72	2.91	10.57	7.97	8.02	16.86
CG34457		chr2R:12557830-12559341	1498.96	927.411	338.093	-2.14847	1498.96	927.411	338.093	-2.14847	1498.96	927.411	338.093	0	0	0	-0.46791	-0.586971	-0.439963	-0.516924	NaN	NaN	NaN	NaN	NaN	NaN	NaN	NaN	NaN	26.5	44.33	NaN	0	0	0	0	0	0	0	0	0	0	0	0	0	0	0	0	0
Fem-1	mat	chr2R:16549978-16554748	186.722	340.228	337.521	0.854083	186.722	340.228	337.521	0.854083	100.771	209.86	186.495	0	0	0	1.51074	0.309266	0.476656	0.065018	NaN	NaN	NaN	NaN	NaN	NaN	NaN	NaN	NaN	62.33	93.03	1.4925	3.87	0	17.65	0	0	0	0	0	0	1.52	0	2.35	0	0	0	0	0
Rbf2	mat	chr3R:11791172-11793860	166.716	253.316	337.521	1.01758	166.716	253.316	337.521	1.01758	166.716	253.316	337.521	0	0	0	1.73497	1.45382	1.70488	1.33813	NaN	NaN	NaN	NaN	NaN	NaN	NaN	NaN	NaN	482.57	552.67	1.1453	3.76	0	3.99	0	0	0	0	0	2.35	0	0	1.41	0	0	0	0	0
al		chr2L:378115-387439	455.691	448.867	455.939	0.000785	40.7529	273.984	337.521	3.05	231.18	273.984	337.521	231.18	140.967	80.6618	-0.457496	-0.555575	-0.491726	-0.427931	NaN	NaN	NaN	NaN	NaN	NaN	NaN	NaN	NaN	29.63	20.23	NaN	3.27	8.35	20.23	0	0	0	0	0	0	0	0	3.27	0	1.9	6.45	0	0
CG4580	zyg	chr2L:16488202-16490115	56.3131	155.805	336.949	2.58099	56.3131	155.805	336.949	2.58099	56.3131	155.805	336.949	0	0	0	-0.503143	-0.63868	-0.608483	-0.638585	0	0	0.03	0.05	0.08	0.06	0.31	0.66	195	4.87	6.1	NaN	0	2.9	1.54	0	0	0	0	0	0	0	0	0	2.9	0	0	0	0
sr	zyg	chr3R:13916524-13959471	283.788	611.032	807.762	1.50911	42.9758	190.252	335.233	2.96357	188.204	217.809	384.431	188.204	217.809	384.431	0.492907	-0.181364	-0.205631	-0.238507	0.09	0.08	0.11	0.16	0.36	0.11	1.17	1	195	4.5	7.63	NaN	2.95	8.87	33.2	0	0	0	0	0	0.94	0	0	2.01	0	7.67	1.2	0	2.42
CG18011	mat	chr2R:6029844-6033711	77.06	132.487	333.516	2.1137	77.06	132.487	333.516	2.1137	77.06	132.487	333.516	0	0	0	0.694646	-0.053609	0.386559	0.053325	NaN	NaN	NaN	NaN	NaN	NaN	NaN	NaN	NaN	86.2	72.2	0.8376	1.58	5.14	1.64	0	0	0	0	0	0	0	0	1.58	5.14	0	0	0	0
CG1324	zyg	chrX:20605770-20606987	2491.85	3217.85	2959.89	0.248323	800.979	606.262	331.8	-1.27145	1315.21	1898.28	1956.48	1315.21	1898.28	1956.48	-0.17647	-0.171482	-0.136544	-0.093309	0	0.21	0.66	1.76	2.33	2.85	2.52	2.68	195	4.07	10.73	NaN	109.41	46.46	68.7	0	17.06	20.02	5.92	3.47	22.89	7.82	11.97	20.26	5.81	18.02	12.86	9.77	0
CG7881		chr2R:1848502-1854341	83.7286	194.491	331.8	1.98652	83.7286	194.491	331.8	1.98652	83.7286	194.491	331.8	0	0	0	-0.078572	-0.284855	-0.211998	-0.305643	NaN	NaN	NaN	NaN	NaN	NaN	NaN	NaN	NaN	10.57	5.87	NaN	3.5	0	7.12	0	0	0	0	0	2.17	0	0	1.33	0	0	0	0	5.45
ppa	zyg	chr2R:18573029-18576478	12649.7	14444.3	15304	0.274807	141.524	295.182	331.228	1.22678	4496.15	4960.33	5182.38	4496.15	4960.33	5182.38	2.98024	3.06084	2.86603	2.95209	0.25	2.16	13.33	50.2	235.11	286.83	242.11	266.88	111.126	106.4	289.23	2.7183	50.65	13.04	74.69	2.75	8.62	7.95	6.18	2.55	6.09	6.55	0	9.96	3.42	8.05	0	1.57	0
ey	matzyg	chr4:718314-741787	194.132	249.076	351.823	0.857811	29.6385	207.21	330.656	3.47979	164.493	207.21	330.656	164.493	41.866	21.1666	-0.040534	-0.489098	-0.29671	-0.431743	0.82	0.42	0.89	0.9	0.48	0.33	1.15	1.91	195	19.57	4.53	NaN	20.43	12.67	40.24	0	3.1	0	0	0	4.59	0	0	12.74	0	1.72	10.95	0	0
koko	mat	chr3R:14225454-14230448	38.53	204.031	327.796	3.08874	38.53	204.031	327.796	3.08874	21.4879	117.119	184.206	0	0	0	1.41783	0.570927	1.44694	0.406285	NaN	NaN	NaN	NaN	NaN	NaN	NaN	NaN	NaN	569.03	663.1	1.1653	5.03	0	15.38	0	0	0	2.17	0	2.86	0	0	0	0	0	0	0	0
CG12133	zyg	chr2R:5854736-5855941	403.083	499.742	323.791	-0.316013	403.083	499.742	323.791	-0.316013	403.083	499.742	323.791	0	0	0	-0.319721	-0.675273	-0.234394	-0.523292	0	0	0	0	0	0.1	0.86	0.78	195	14.03	21.6	NaN	1.04	0	2.66	0	0	0	0	0	1.04	0	0	0	0	0	0	0	0
eIF-3p40	mat	chr2L:5051192-5052792	40.7529	226.818	323.791	2.99009	40.7529	226.818	323.791	2.99009	40.7529	226.818	323.791	0	0	0	1.58312	0.741103	1.22579	0.704125	NaN	NaN	NaN	NaN	NaN	NaN	NaN	NaN	NaN	1124.73	1006.77	0.8951	4.7	2.32	2.73	0	1.81	0	0	0	0	0	0	2.89	0	0	2.32	0	0
Pk61C	mat	chr3L:129451-145293	903.232	1975.12	2476.49	1.45513	31.1204	164.284	323.219	3.37658	462.36	714.902	767.717	462.36	714.902	767.717	1.4867	1.10322	0.429995	0.587596	NaN	NaN	NaN	NaN	NaN	NaN	NaN	NaN	NaN	461.43	390.23	0.8457	51.43	12.95	71.13	0	9.52	6.58	8.03	0	10.27	5.03	0	12	0	6.25	5.24	1.46	7.13
CG1236	mat	chr3R:1562465-1563996	89.6563	228.408	320.931	1.83978	89.6563	228.408	320.931	1.83978	89.6563	228.408	320.931	0	0	0	1.33734	0.342399	1.1696	0.340632	NaN	NaN	NaN	NaN	NaN	NaN	NaN	NaN	NaN	287.17	249.9	0.8702	0	0	5.79	0	0	0	0	0	0	0	0	0	0	0	0	0	0
opa	zyg	chr3R:678534-695709	7165.1	8603.73	8921.42	0.316288	540.161	459.996	320.359	-0.7537	1927.98	2941.22	3439.28	1927.98	2941.22	3439.28	2.97578	3.13737	1.7071	2.54349	0.14	0.06	0.19	0.32	3.07	32.57	281.74	352.05	152.958	132.5	148.73	1.1225	164.42	65.11	150.63	7.03	28.83	18.05	15.8	3.62	23.98	17.83	25.53	23.75	14.76	15.73	19.63	14.99	33.29
numb	mat	chr2L:9449829-9463293	2780.83	5443.11	5720.12	1.04053	56.3131	303.131	320.359	2.50814	1590.84	1956.57	1736.23	1590.84	1956.57	1736.23	2.25099	1.88628	1.32475	1.36754	NaN	NaN	NaN	NaN	NaN	NaN	NaN	NaN	NaN	949.63	826.97	0.8708	62.66	12.84	76.47	2.96	9.64	5.02	7.47	0	13.1	6.84	4.87	12.76	0	6.48	1.08	5.28	2.65
melt	zyg	chr3L:7127617-7136174	1212.21	1811.37	2418.71	0.996595	78.5419	255.966	319.787	2.02557	458.655	622.161	923.32	458.655	622.161	923.32	1.32907	0.52088	0.669617	0.358782	0.11	0.06	0.25	2.31	0.9	7.65	23.58	30.71	160.841	16.7	24.97	NaN	35.16	6.39	34.2	2.55	3.22	7.48	5.73	0	4.47	3.22	2.13	6.36	0	3.88	0.94	1.57	1.62
Csp	mat	chr3L:22260360-22266846	466.065	1515.13	1519.42	1.70491	138.56	305.251	318.071	1.19884	172.644	719.671	867.257	172.644	719.671	867.257	2.10924	0.95635	0.901838	0.29784	NaN	NaN	NaN	NaN	NaN	NaN	NaN	NaN	NaN	516	624.63	1.2105	7.8	5.13	17.07	0	1.47	0	1.32	0	2.48	0	0	2.53	0	2.07	1.93	1.13	0
Rac2	matzyg	chr3L:7426991-7428279	79.2829	221.519	317.499	2.00167	79.2829	221.519	317.499	2.00167	54.0902	131.957	161.324	0	0	0	1.65792	1.06288	1.45425	0.994511	30.8	25.95	35.61	29.53	32.28	24.38	53.85	69.58	90	189.5	224.87	1.1866	10.23	6.93	16.59	0	2.92	0	2.02	0	0	2.21	0	3.08	2.11	2.13	2.69	0	0
CG6422	mat	chr3R:20859865-20864801	102.994	241.657	316.354	1.61899	102.994	241.657	316.354	1.61899	102.994	241.657	316.354	0	0	0	0.633426	0.160469	0.35094	0.076134	NaN	NaN	NaN	NaN	NaN	NaN	NaN	NaN	NaN	944.57	975.27	1.0325	2.99	0	6.43	0	0	0	0	0	0	0	0	2.99	0	0	0	0	0
robl	mat	chr2R:13343978-13344634	40.0119	208.27	316.354	2.98304	40.0119	208.27	316.354	2.98304	40.0119	208.27	316.354	0	0	0	0.813552	0.269281	0.805715	0.063733	NaN	NaN	NaN	NaN	NaN	NaN	NaN	NaN	NaN	670.53	583.7	0.8705	2.49	0	0	0	0	0	0	0	0	0	0	2.49	0	0	0	0	0
laza		chr3L:22451915-22454283	1925.76	1612.64	1244.25	-0.630149	29.6385	208.8	315.21	3.41077	787.642	621.101	494.84	787.642	621.101	494.84	0.900019	-0.121644	0.350197	-0.069706	NaN	NaN	NaN	NaN	NaN	NaN	NaN	NaN	NaN	14.07	18.7	NaN	4.04	10.87	12.17	0	0	0	0	0	0.97	0	0	3.07	0	2.35	5.7	2.82	0
Abd-B	zyg	chr3R:12753394-12769991	1310.02	4552.8	6681.77	2.35064	176.349	216.749	312.35	0.824731	313.427	1490.22	2664.7	313.427	1490.22	2664.7	0.849589	0.243724	0.098374	0.088494	0.01	0	0	0.04	0.05	0.2	2.4	5.06	194.79	94.83	106.1	1.1188	151.46	29.15	136.2	2.16	40.64	13.67	6.93	4.63	22.3	9.61	12.79	38.73	4.39	12.6	12.16	0	3.98
RpS11	mat	chr2R:8086523-8088333	5212.66	4552.27	2527.97	-1.04404	351.957	357.716	311.778	-0.174879	2323.65	2160.6	1431.89	2323.65	2160.6	1431.89	1.95833	1.65262	1.71151	1.442	NaN	NaN	NaN	NaN	NaN	NaN	NaN	NaN	NaN	43.85	51.8	1.1813	4.29	0	11.02	0	0	0	0	0	0	0	0	4.29	0	0	0	0	0
slbo		chr2R:20219044-20221829	986.219	504.512	311.206	-1.66404	986.219	504.512	311.206	-1.66404	986.219	504.512	311.206	0	0	0	0.087116	0.108195	-0.026237	0.133857	NaN	NaN	NaN	NaN	NaN	NaN	NaN	NaN	NaN	20.93	40.97	1.9575	1.15	0	4.4	0	0	0	0	0	0	0	0	1.15	0	0	0	0	0
Ptx1	zyg	chr3R:26738609-26755873	242.294	344.997	351.251	0.53574	78.5419	262.855	307.201	1.96765	163.752	262.855	307.201	163.752	82.1422	44.0493	0.33376	-0.1898	-0.258256	-0.227498	0	0	0	0.04	0.38	0.76	0.66	1.39	195	31.23	34.9	1.1175	18.9	8.83	48.84	0	2.97	0	0.95	0	9.47	0	0	5.51	0	4.06	4.77	0	4.89
Cys	zyg	chr3R:10394752-10395363	447.541	1412.32	1439.33	1.6853	62.2407	227.878	306.629	2.30056	385.3	1184.44	1132.7	385.3	1184.44	1132.7	2.93792	2.60259	3.02955	2.62148	11.93	16.61	51.45	232.47	706.56	1453.17	2599.71	2759.59	90	71.83	440.47	6.1321	3.14	0	0	0	0	0	0	0	0	0	0	3.14	0	0	0	0	0
CG12016		chr3L:3320336-3322489	93.3611	261.795	306.057	1.71291	93.3611	261.795	306.057	1.71291	93.3611	261.795	306.057	0	0	0	1.55497	1.2095	1.38022	0.898118	NaN	NaN	NaN	NaN	NaN	NaN	NaN	NaN	NaN	499.6	455.73	0.9122	8.76	2.06	6.47	0	2.98	3.03	0	0	0	0	0	2.75	0	2.06	0	0	0
CG12424	zyg	chr2R:10850818-10868089	168.198	365.135	406.741	1.27395	44.4577	216.219	304.913	2.77789	71.1323	216.219	304.913	71.1323	75.7828	69.2204	1.74167	1.29877	0.658705	0.866289	0.67	1.01	0.58	0.76	4.26	12.55	47.13	48.15	152.222	47.23	27.15	0.5748	18.95	4.28	48.66	0	3.45	0	1.09	0	4.35	0	0	10.06	0	1.67	1.32	1.29	0
shot	mat	chr2R:9751741-9829615	1469.33	2703.8	3340.89	1.18508	94.843	208.27	303.769	1.67936	451.245	933.771	1053.75	451.245	933.771	1053.75	1.49415	0.640357	0.049491	0.185265	NaN	NaN	NaN	NaN	NaN	NaN	NaN	NaN	NaN	108.87	128.13	1.1769	22.86	12.43	69.47	0	0	0	3.79	0	9.17	0	0	9.9	0	7.34	3.11	1.98	0
Atet	zyg	chr2L:4333925-4345411	248.963	455.756	640.146	1.36247	53.3492	211.98	301.481	2.49852	154.861	211.98	301.481	154.861	123.478	276.31	0.769412	-0.226664	-0.303006	-0.356146	0	0	0	0.1	0.36	0.32	1.77	2.18	195	7.67	10.07	NaN	6.93	4.76	28.4	0	0	0	0	0	0	0	0	6.93	0	1.2	3.56	0	0
tutl	zyg	chr2L:4283146-4321233	1717.55	4829.96	6057.07	1.81827	67.4275	233.708	300.909	2.15792	976.587	2151.59	2368.94	976.587	2151.59	2368.94	1.43094	0.770102	0.172806	0.460939	0	0	0	0.31	7.95	9.17	73.61	67.54	144.024	11.03	15.75	1.4279	46.74	8.7	57.95	2.24	7.39	0	3.11	2.64	11.48	4.39	7.87	7.62	0	4.15	4.55	0	0
loco	mat	chr3R:18445689-18465082	480.884	297.832	426.764	-0.172251	54.8311	178.063	300.908	2.45626	399.378	109.7	207.089	399.378	74.1929	99.5401	1.23758	0.984477	0.45118	0.558902	NaN	NaN	NaN	NaN	NaN	NaN	NaN	NaN	NaN	387.93	335.6	0.8651	5.23	0	31.43	0	0	0	0	0	0	0	0	5.23	0	0	0	0	0
CG13288		chr3L:5900504-5910650	144.487	247.486	296.904	1.03905	144.487	247.486	296.904	1.03905	144.487	247.486	296.904	0	0	0	-0.21497	-0.286597	-0.372816	-0.237236	NaN	NaN	NaN	NaN	NaN	NaN	NaN	NaN	NaN	32.57	36.7	1.1268	0	0	0	0	0	0	0	0	0	0	0	0	0	0	0	0	0
CG7112	matzyg	chr3L:8340262-8345034	290.457	360.896	324.363	0.159287	135.596	269.214	296.904	1.13068	154.861	269.214	296.904	154.861	91.6813	27.4593	0.777112	0.385027	0.444008	0.17619	54.86	35.31	25.04	5.89	3.16	4.56	40.82	48.41	90	253.27	297.93	1.1763	3.67	0	3.47	0	0	0	0	0	1.17	0	0	2.5	0	0	0	0	0
CG14446	mat	chrX:6119968-6125940	112.626	256.496	293.472	1.38168	112.626	256.496	293.472	1.38168	112.626	256.496	293.472	0	0	0	0.98526	0.71828	0.705092	0.319525	NaN	NaN	NaN	NaN	NaN	NaN	NaN	NaN	NaN	61.63	78.33	NaN	0	0	8.78	0	0	0	0	0	0	0	0	0	0	0	0	0	0
Osi15		chr3R:2127527-2129375	300.089	435.618	447.358	0.576039	128.927	235.298	292.9	1.18385	171.162	235.298	292.9	171.162	200.321	154.459	-0.233094	-0.024864	-0.330486	-0.180531	NaN	NaN	NaN	NaN	NaN	NaN	NaN	NaN	NaN	1.43	191.9	134.196	0	0	0	0	0	0	0	0	0	0	0	0	0	0	0	0	0
Kap-alpha1	mat	chr3L:19800346-19803498	494.962	868.587	573.214	0.211754	211.915	274.514	291.755	0.461274	213.397	450.987	291.755	213.397	450.987	193.359	0.64969	0.119369	0.464144	0.114214	NaN	NaN	NaN	NaN	NaN	NaN	NaN	NaN	NaN	789.83	821.87	1.0406	4.28	0	11.38	0	0	0	0	0	2.05	2.23	0	0	0	0	0	0	0
cenB1A	mat	chr3R:18944124-18949941	100.03	224.169	291.755	1.54433	100.03	224.169	291.755	1.54433	100.03	224.169	291.755	0	0	0	1.22452	0.593418	0.642985	0.23888	NaN	NaN	NaN	NaN	NaN	NaN	NaN	NaN	NaN	730.3	718.27	0.9835	4.11	1.17	6.84	0	0	0	0	0	1.63	0	0	2.48	0	1.17	0	0	0
Sema-5c	zyg	chr3L:12060610-12074927	830.618	1721.81	2780.83	1.74326	8.15057	125.598	291.755	5.1617	292.68	745.109	1264.85	292.68	745.109	1264.85	1.5597	0.917574	0.403181	0.495155	3.84	2.63	4.97	6.46	4.66	3.45	37.58	48.93	120.27				38.38	11.6	45.82	1.56	3.62	6.8	5.1	0	6.9	1.98	4.28	8.14	2.89	2.43	3.22	3.06	6.91
Fili	zyg	chr2R:17759536-17833769	131.891	151.036	289.467	1.13405	131.891	151.036	289.467	1.13405	131.891	151.036	289.467	0	0	0	0.992391	-0.141922	-0.24874	-0.093405	0.04	0	0	0.11	0	0	0.08	0.21	195	10.13	13.47	NaN	9.63	2.41	35.57	0	2.16	0	0	0	2.15	0	0	5.32	0	2.41	0	0	7.24
tna	zyg	chr3L:10850991-10867746	5229.7	8828.96	12560.4	1.26408	37.0481	153.685	288.895	2.96307	1712.36	2392.72	2851.19	1712.36	2392.72	2851.19	1.64359	1.30722	0.959761	1.30349	0.01	0.09	0.08	0.46	3.34	9.08	60.61	62.06	156.321	52.6	68.53	1.3029	93.08	19.24	136.7	0	24	2.59	11.58	2.59	24.15	3.26	0	24.91	0	9.14	7.59	2.51	14.45
CG8928	mat	chrX:15839043-15839922	109.662	184.952	287.179	1.38888	109.662	184.952	287.179	1.38888	109.662	184.952	287.179	0	0	0	1.87032	1.22948	1.89774	1.22047	NaN	NaN	NaN	NaN	NaN	NaN	NaN	NaN	NaN	768.73	708.23	0.9213	2.09	0	6.23	0	0	0	0	0	0	0	0	2.09	0	0	0	0	0
wg	zyg	chr2L:7307160-7316255	1303.35	4135.2	5696.67	2.12789	76.319	262.855	284.891	1.90029	274.156	937.481	1386.7	274.156	937.481	1386.7	1.72375	1.19636	0.777446	0.847173	0	0	0.02	1.41	1.91	3.38	24.43	30.02	167.462	19.3	32.1	1.6632	83.95	52.18	105.04	2.17	13.74	15.15	8.58	0	14.14	9.28	2.99	17.9	7.57	13.68	22.11	8.82	7.03
otk	matzyg	chr2R:7888982-7907329	114.849	341.817	565.205	2.29903	74.8371	175.943	284.318	1.92568	74.8371	175.943	284.318	27.4156	84.7919	166.472	0.620191	0.071237	0.005401	0.039612	0	0	0.02	0.08	1.3	2.76	10.85	7.31	169.775	14	11.5	0.8214	10.73	2.43	22.77	0	0	3.44	0	0	2.06	0	0	5.23	0	0	2.43	0	2.58
CG11125	zyg	chr2R:3334983-3336915	123.741	220.989	283.174	1.19437	123.741	220.989	283.174	1.19437	123.741	220.989	283.174	0	0	0	0.993235	0.245505	0.682553	0.253861	9.71	13.56	13.38	12.25	15.11	17.21	60.65	55.63	90	101.17	80.5	0.7957	0	0	1.88	0	0	0	0	0	0	0	0	0	0	0	0	0	0
gol		chr2R:20960177-20971843	144.487	316.91	422.187	1.54694	103.735	181.773	283.174	1.44879	103.735	181.773	283.174	40.7529	135.137	139.013	0.083159	-0.434624	-0.221492	-0.320264	NaN	NaN	NaN	NaN	NaN	NaN	NaN	NaN	NaN	6.1	8.35	1.3689	12.76	7.49	20.94	1.91	0	1.87	0	0	0.95	1.55	0	6.48	0	2.71	4.78	0	0
Nox	zyg	chr2R:12197071-12203725	663.16	923.702	774.01	0.222994	100.03	240.067	282.602	1.49834	563.131	683.635	491.408	563.131	683.635	491.408	-0.149628	-0.097528	-0.27524	-0.362309	0.05	0.03	0	0	0.03	0.11	0.46	0.42	195	19.9	16.1	0.809	0	0	8.28	0	0	0	0	0	0	0	0	0	0	0	0	0	0
Picot	mat	chr2R:12542819-12555183	921.015	1092.76	653.303	-0.495472	151.897	249.606	280.314	0.883949	769.118	843.15	372.989	769.118	843.15	372.989	-0.430518	-0.538841	-0.353642	-0.224568	NaN	NaN	NaN	NaN	NaN	NaN	NaN	NaN	NaN	133.43	178.77	1.3398	5.11	1.46	6.1	0	3.59	0	0	0	0	0	0	1.52	0	0	1.46	0	0
Prat	matzyg	chr3R:3735309-3737501	157.084	296.242	279.742	0.832562	157.084	296.242	279.742	0.832562	157.084	296.242	279.742	0	0	0	1.06715	0.210104	0.959461	0.376913	41.35	28.62	0	0	0	0	9.29	20.82	90	658.13	484.53	0.7362	0	1.49	8.36	0	0	0	0	0	0	0	0	0	0	1.49	0	0	0
bnl	zyg	chr3R:15619794-15662539	57.795	246.956	279.17	2.27212	57.795	246.956	279.17	2.27212	57.795	246.956	279.17	0	0	0	0.972034	0.35362	-0.210908	-0.106278	0.13	0.02	0.02	0	0.06	0.16	0.56	1.58	195	4	6.13	1.5325	18.96	11.12	53.54	0	0	0	0	0	7.02	0	0	11.94	0	1.1	6.79	3.23	5.63
HLHm7	zyg	chr3R:21862759-21863741	200.801	966.628	1815.18	3.17627	37.789	182.303	278.598	2.88214	133.373	677.805	1323.2	133.373	677.805	1323.2	2.24236	1.84965	2.49052	1.89486	0	1.54	5.52	8.69	13.4	27.5	77.02	92.71	118.063	90.5	84.5	0.9337	11.56	8.04	38.58	0	4.51	0	0	0	3.55	0	0	3.5	0	3.5	2.31	2.23	0
Gug	mat	chr3L:8443415-8465769	306.017	1319.57	2012.54	2.71733	27.4156	208.8	278.598	3.34511	80.7648	369.375	616.119	80.7648	369.375	616.119	0.788713	0.725248	0.582608	0.630773	NaN	NaN	NaN	NaN	NaN	NaN	NaN	NaN	NaN	102.03	103.8	1.0173	59.9	10.56	64.42	2.12	12.57	4.58	4.23	0	11.07	4.89	2.46	17.98	0	5.38	5.18	0	0
CG12769	mat	chr2R:3941330-3953056	96.325	484.374	598.957	2.63647	22.2288	220.989	278.026	3.64471	28.1565	220.989	278.026	28.1565	101.22	153.887	0.382786	-0.304713	-0.257069	-0.350243	NaN	NaN	NaN	NaN	NaN	NaN	NaN	NaN	NaN	18.6	25.1	1.3495	15.7	2.13	32.56	2.59	0	1.81	2.68	0	0	0	0	8.62	0	0	2.13	0	2.82
CG10932	mat	chrX:7781299-7782785	163.011	249.076	276.882	0.764295	163.011	249.076	276.882	0.764295	163.011	249.076	276.882	0	0	0	0.906688	0.5522	0.789232	0.358916	NaN	NaN	NaN	NaN	NaN	NaN	NaN	NaN	NaN	636.1	655.07	1.0298	9.65	0	7.96	0	0	4.91	0	0	1.39	1.89	0	1.46	0	0	0	0	0
CG6833	mat	chr3L:14044310-14045569	88.9154	258.615	276.882	1.63876	88.9154	258.615	276.882	1.63876	88.9154	258.615	276.882	0	0	0	1.48444	0.884334	1.60536	1.0097	NaN	NaN	NaN	NaN	NaN	NaN	NaN	NaN	NaN	345.8	363.83	1.0521	3.98	1.36	3.44	0	0	0	0	0	0	2.31	0	1.67	0	1.36	0	0	0
CG1103	mat	chr3R:163481-165640	230.439	296.242	359.26	0.640642	74.0961	186.542	275.165	1.89283	156.343	186.542	275.165	156.343	109.7	84.0942	0.867278	0.356425	0.625844	0.266238	NaN	NaN	NaN	NaN	NaN	NaN	NaN	NaN	NaN	911.93	909.73	0.9976	22.1	8.09	35.08	2.08	0	6.03	2.06	0	3.24	0	0	8.69	0	1.21	3.06	3.82	11.79
klu	zyg	chr3L:10974825-11001924	901.75	584.534	532.025	-0.761235	47.4215	187.602	275.165	2.53668	758.744	233.708	176.769	758.744	233.708	145.878	0.780671	0.093906	-0.222259	-0.083496	0	0.05	0.03	0.01	0.59	0.47	0.3	0.47	195	28.7	32.03	1.116	7.26	3.08	29.38	0	0	2	0	0	0	0	0	5.26	0	3.08	0	0	0
CG15497	zyg	chr3R:17491299-17492248	1034.38	1484.39	1211.64	0.228196	418.643	477.484	275.165	-0.605422	615.739	1006.9	936.478	615.739	1006.9	936.478	0.994038	0.338032	1.00808	0.33259	0.18	0.44	2.77	4.16	4.67	3.65	7.38	13.28	172.718	14.6	25.3	1.7329	0	0	0	0	0	0	0	0	0	0	0	0	0	0	0	0	0
Myo61F	matzyg	chr3L:1318481-1329623	191.909	266.565	321.503	0.74441	131.891	212.51	274.593	1.05795	131.891	212.51	274.593	60.0179	54.0548	46.9097	0.005091	-0.238533	-0.319145	-0.336863	1.8	0.91	0.05	0.05	0.15	0.12	1.3	1.3	195	33.97	24.57	NaN	1.75	0	2.31	0	0	0	0	0	1.75	0	0	0	0	0	0	0	0
CG2924	mat	chrX:2159023-2164712	45.1986	193.961	274.593	2.60294	45.1986	193.961	274.593	2.60294	45.1986	193.961	274.593	0	0	0	1.15027	0.559848	0.575242	0.234186	NaN	NaN	NaN	NaN	NaN	NaN	NaN	NaN	NaN	1203.77	1154.67	0.9592	9.43	3.16	13	0	0	0	1.38	0	2.1	2.69	0	3.26	0	1.63	1.53	0	0
CG8004	mat	chr3L:19920282-19921586	846.178	533.129	272.305	-1.63574	846.178	533.129	272.305	-1.63574	846.178	533.129	272.305	0	0	0	0.728689	0.198675	0.776036	0.225531	NaN	NaN	NaN	NaN	NaN	NaN	NaN	NaN	NaN	447.73	537.03	1.1995	2.09	0	1.23	0	0	0	0	0	0	0	0	2.09	0	0	0	0	0
ena	mat	chr2R:15029139-15050121	77.06	232.118	404.453	2.39192	49.6444	156.335	271.161	2.44944	49.6444	156.335	271.161	27.4156	75.7828	133.292	1.84093	1.39733	0.666639	1.10957	NaN	NaN	NaN	NaN	NaN	NaN	NaN	NaN	NaN	446	510.73	1.1451	3.33	1.62	5.86	0	0	0	0	0	1.16	0	0	2.17	0	0	1.62	0	0
dbe	mat	chr2L:868674-869911	69.6504	234.238	270.589	1.9579	69.6504	234.238	270.589	1.9579	69.6504	234.238	270.589	0	0	0	1.31509	0.775115	1.34855	0.815717	NaN	NaN	NaN	NaN	NaN	NaN	NaN	NaN	NaN	249.07	311.5	1.2507	0	0	0	0	0	0	0	0	0	0	0	0	0	0	0	0	0
CG14619	mat	chrX:21857638-21870327	217.843	350.297	348.962	0.679785	39.2709	213.57	268.873	2.77538	178.572	138.317	169.905	178.572	136.727	80.0897	1.88371	1.26948	0.366747	0.251714	NaN	NaN	NaN	NaN	NaN	NaN	NaN	NaN	NaN	325.33	348.33	1.0707	10.21	2.3	14.15	0	0	3.59	1.42	0	1.82	0	0	3.38	0	2.3	0	0	0
dac	zyg	chr2L:16466509-16485984	192.65	631.7	849.523	2.14067	35.5661	179.653	265.44	2.89981	107.439	323.269	416.467	107.439	323.269	416.467	1.1146	-0.054317	-0.065521	-0.158559	0.06	0.11	0.04	0	0.57	0.85	0.37	0.49	195	31.7	9	0.2839	14.96	5.03	31.67	0	4.38	0	3.94	0	0.9	0	0	5.74	0	2.72	2.31	0	0
stg	mat	chr3R:25077539-25081502	696.504	606.792	1067.48	0.616008	586.841	207.21	264.868	-1.1477	384.559	264.445	491.98	57.795	264.445	491.98	2.30009	1.64582	1.95392	1.9525	NaN	NaN	NaN	NaN	NaN	NaN	NaN	NaN	NaN	1827.77	1681.1	0.9198	52.03	8.72	69.64	1.68	3.15	5.34	8.42	0	13.5	3.94	3.61	12.39	0	4.65	2.32	1.75	0
gish	mat	chr3R:12098175-12128094	460.137	888.725	1268.85	1.46339	95.584	145.206	264.296	1.46731	195.614	295.712	404.453	195.614	295.712	404.453	1.51412	0.92543	0.372718	0.666188	NaN	NaN	NaN	NaN	NaN	NaN	NaN	NaN	NaN				29.58	7.49	49.13	0	1.94	2.98	5.9	0	4.33	3.32	0	11.11	0	4.43	3.06	0	0
CG33169	matzyg	chr3L:22856963-22857596	62.2407	127.188	262.58	2.07682	62.2407	127.188	262.58	2.07682	62.2407	127.188	262.58	0	0	0	1.14079	0.326777	1.18484	0.268447	37.06	28.02	17.89	11.69	6.74	4.78	19.96	23.57	90	54.4	52.67	0.9682	2.08	4.52	2.39	0	0	0	0	0	0	0	0	2.08	4.52	0	0	0	0
pdm2	zyg	chr2L:12678605-12686312	2906.79	2735.6	3388.37	0.221163	32.6023	109.7	262.008	3.00656	2218.44	1586.67	1632.11	2218.44	1586.67	1632.11	1.54403	1.27125	0.916282	0.835125	0.03	0	0.17	0.34	1.94	4.2	53.02	49.66	165.991	43.43	54.53	1.2556	96.27	18.55	87.88	3.08	9.39	13.12	5.73	0	25.47	2.35	7.28	29.85	0	11.24	7.31	0	0
bun	mat	chr2L:12456576-12546630	3249.86	5026.57	6180.64	0.92738	134.114	197.671	262.008	0.966149	2123.59	2317.47	2645.82	2123.59	2317.47	2645.82	2.14987	2.02225	1.659	1.66053	NaN	NaN	NaN	NaN	NaN	NaN	NaN	NaN	NaN	7.9	11.77	NaN	102.26	25.95	140.46	0	15.5	7.24	13.57	0	23.8	1.95	6.06	34.14	0	16.93	5.43	3.59	5.34
Dll	zyg	chr2R:20702352-20722686	1970.22	3212.02	3561.13	0.853982	22.9698	164.814	260.864	3.50548	1040.31	2027.59	2431.29	1040.31	2027.59	2431.29	1.45397	0.536398	-0.126534	0.17939	0	0	0	0	0.07	0.05	16.53	19.51	170.826	3.27	19.4	5.9327	18.55	13.45	36.65	2.7	0	0	0	1.91	3.33	5.4	0	5.21	0	3.15	6.68	3.62	0
Hip14	mat	chr3L:15981339-15984743	97.8069	293.062	335.805	1.77961	84.4696	202.441	259.72	1.62045	84.4696	202.441	259.72	13.3373	90.6214	76.0852	0.97946	0.2777	0.674644	0.091844	NaN	NaN	NaN	NaN	NaN	NaN	NaN	NaN	NaN	374.03	500.07	1.337	1.44	0	5.44	0	0	0	0	0	0	0	0	1.44	0	0	0	0	0
Best2		chr3L:6239031-6249766	150.415	239.007	259.147	0.784823	150.415	239.007	259.147	0.784823	150.415	239.007	259.147	0	0	0	0.549151	-0.108452	-0.197545	-0.172959	NaN	NaN	NaN	NaN	NaN	NaN	NaN	NaN	NaN	5.1	4.17	0.8176	0	0	2.83	0	0	0	0	0	0	0	0	0	0	0	0	0	0
abd-A	zyg	chr3R:12633348-12655769	7934.21	12511	13039.2	0.716694	123.741	262.855	259.147	1.06645	2906.79	4419.78	4154.37	2906.79	4419.78	4154.37	0.740253	0.790857	0.247797	0.363995	0.18	0.22	0.46	0.7	0.17	0.45	5.46	6.51	177.868	60.87	37	0.6079	214.39	49	174.96	2.79	53.95	28.78	14.48	3.59	37.57	16.29	14.25	42.69	7.68	16.12	16.18	9.02	14.05
dgo	mat	chr2R:6703541-6707378	328.987	278.223	258.575	-0.347445	328.987	278.223	258.575	-0.347445	328.987	278.223	258.575	0	0	0	1.32525	0.570403	0.837489	0.383732	NaN	NaN	NaN	NaN	NaN	NaN	NaN	NaN	NaN	142.33	45.17	0.3174	2.22	0	1.26	0	0	0	0	0	0	0	0	2.22	0	0	0	0	0
CG3940	mat	chr3R:5938267-5945142	258.595	503.982	664.745	1.3621	65.2046	208.27	258.003	1.98434	119.295	208.27	258.003	119.295	155.805	205.945	0.319668	-0.214332	-0.031826	-0.121348	NaN	NaN	NaN	NaN	NaN	NaN	NaN	NaN	NaN	139.37	147.27	1.0567	15.95	3.86	8.74	0	3.84	2.9	1.1	0	3.18	0	0	4.93	0	2.48	1.38	0	0
mirr	zyg	chr3L:12686847-12703243	217.102	899.854	1332.92	2.61815	44.4577	175.413	256.287	2.52725	45.9396	199.791	294.616	45.9396	199.791	294.616	1.21675	0.920641	0.138	0.414986	0	0	0	0.03	0.37	0.55	4	7.23	184.595	44.43	37.63	0.847	51.85	19.39	124.47	3.14	4.66	4.24	2.2	0	10.94	3.27	4.17	19.23	2.09	5.12	4.84	7.34	25.06
MED23	matzyg	chr2R:18776506-18781948	1030.68	520.94	407.313	-1.33938	241.553	182.833	255.715	0.082195	592.769	220.459	255.715	592.769	220.459	106.977	1.02617	0.498541	0.498158	0.200078	28.2	17.2	30.93	27.08	26.15	10.89	36.26	41.36	90	38.2	54.5	1.4267	0	0	1.61	0	0	0	0	0	0	0	0	0	0	0	0	0	0
Mst89B		chr3R:12092733-12094155	649.823	1108.65	1284.3	0.982858	149.674	258.085	255.715	0.772711	500.149	850.569	1028.58	500.149	850.569	1028.58	-0.066148	-0.505095	0.098394	-0.422978	NaN	NaN	NaN	NaN	NaN	NaN	NaN	NaN	NaN	7.27	5.17	NaN	0	0	0	0	0	0	0	0	0	0	0	0	0	0	0	0	0
CG34184	zyg	chr2R:10253200-10254163	200.801	251.726	255.143	0.345543	200.801	251.726	255.143	0.345543	200.801	251.726	255.143	0	0	0	0.421411	-0.082002	0.428173	-0.065702	0.09	0.09	0	0	0.16	0	1.5	2.41	195	5.87	4.83	NaN	0	0	0	0	0	0	0	0	0	0	0	0	0	0	0	0	0
katanin-60	mat	chr3R:1053009-1057940	254.15	563.336	794.032	1.64352	91.1382	204.031	255.143	1.48518	163.011	359.306	538.889	163.011	359.306	538.889	1.16823	0.439933	0.740696	0.250126	NaN	NaN	NaN	NaN	NaN	NaN	NaN	NaN	NaN	828.8	840.3	1.0139	3.96	0	10.15	0	0	0	0	0	0	0	0	3.96	0	0	0	0	0
Hph	mat	chr3R:1082762-1094197	1152.19	1251.21	1097.23	-0.07052	39.2709	193.432	255.143	2.69977	827.654	370.965	263.724	827.654	370.965	263.724	1.05993	0.432124	0.626188	0.52223	NaN	NaN	NaN	NaN	NaN	NaN	NaN	NaN	NaN				5.61	5.09	25.87	0	0	0	0	0	1.59	0	0	4.02	0	2.69	2.4	0	0
Awh		chr3L:3846152-3861685	523.119	985.176	1546.88	1.56415	42.9758	186.542	254.571	2.56647	238.59	408.061	847.235	238.59	408.061	847.235	0.881286	0.203786	-0.235617	-0.171423	NaN	NaN	NaN	NaN	NaN	NaN	NaN	NaN	NaN	4.87	3.83	NaN	29.76	13.88	65	0	4.86	2.7	2.02	0	6.07	3.8	0	10.31	0	6.3	1.69	5.89	8.55
Btk29A	mat	chr2L:8259503-8301072	1811.65	3481.77	4788.79	1.40236	234.144	220.459	254.571	0.120673	520.896	1086.93	1894.69	520.896	1086.93	1894.69	1.91848	1.45341	0.661545	0.832289	NaN	NaN	NaN	NaN	NaN	NaN	NaN	NaN	NaN	620.3	564.4	0.9099	60.35	3.85	75.45	3.12	9.64	6.49	4.55	0	14.48	2.2	0	19.87	0	1.6	2.25	0	2.25
TMS1	mat	chr3L:16405854-16408488	610.552	486.494	253.999	-1.26529	610.552	486.494	253.999	-1.26529	610.552	486.494	253.999	0	0	0	1.20832	0.492661	0.859522	0.459243	NaN	NaN	NaN	NaN	NaN	NaN	NaN	NaN	NaN	470.17	489.67	1.0415	0	0	0	0	0	0	0	0	0	0	0	0	0	0	0	0	0
mid	zyg	chr2L:5461640-5467609	633.522	1090.11	1148.72	0.858555	20.7469	157.925	253.427	3.61059	162.271	173.293	253.427	162.271	173.293	193.932	1.50322	1.0347	0.746235	0.693767	0	0	0.14	0.12	0.42	0.2	4.59	14.15	181.021	102.77	19.53	0.19	64.82	36.52	80.73	1.93	12.22	7.62	3.92	0	14.72	2.72	6.49	15.2	9.35	15.41	9.1	2.66	26.45
CBP	matzyg	chrX:7231402-7236768	20.7469	224.699	431.34	4.37785	5.92769	129.838	252.855	5.41467	14.8192	129.838	252.855	14.8192	94.8609	178.486	1.62449	1.04319	1.01608	0.820433	241.57	142.67	168.22	111.21	48.71	48.51	136.43	162.23	90	1120.57	856.77	0.7646	8.95	1.27	23.05	0	0	0	3.49	0	1.88	0	0	3.58	0	0	0	1.27	3.14
CG8353	zyg	chr2L:8214304-8215239	28.8975	167.464	251.711	3.12275	28.8975	167.464	251.711	3.12275	28.8975	167.464	251.711	0	0	0	0.473159	-0.058646	0.522103	-0.026529	1.28	1.11	0.65	3.74	7.21	11.3	18.27	20.55	140.766	31.53	41.13	1.3045	0	0	2.62	0	0	0	0	0	0	0	0	0	0	0	0	0	0
MAPk-Ak2	mat	chrX:5653940-5658231	89.6563	172.234	251.138	1.48601	89.6563	172.234	251.138	1.48601	89.6563	172.234	251.138	0	0	0	1.61468	1.1605	0.92747	0.547958	NaN	NaN	NaN	NaN	NaN	NaN	NaN	NaN	NaN	879.47	846.93	0.963	3.4	1.52	9.78	0	0	0	0	0	0	0	0	3.4	0	1.52	0	0	0
PebIII	zyg	chr2R:19914055-19915040	264.523	234.238	250.566	-0.078201	264.523	234.238	250.566	-0.078201	264.523	234.238	250.566	0	0	0	0.410017	-0.178672	0.410956	-0.175264	0	0	0.29	0.72	1.92	1.74	5.94	5.46	175.45	6.87	29.5	4.294	0	0	1.12	0	0	0	0	0	0	0	0	0	0	0	0	0	0
net	zyg	chr2L:82455-87382	346.77	1014.85	1513.12	2.12548	4.44577	122.418	250.566	5.81658	311.945	822.482	1167.02	311.945	822.482	1167.02	2.29777	2.21932	1.71704	1.70407	0	0.08	0	0.49	1.27	7.04	51.37	56.05	161.682	14.43	59.37	4.1143	12.96	0	35.74	0	0	7.75	0	0	1.76	1.84	0	1.61	0	0	0	0	0
Six4	zyg	chr3L:20781985-20785868	204.505	208.8	299.192	0.548934	73.3552	141.496	249.994	1.76892	131.15	141.496	249.994	131.15	67.3036	49.198	1.36082	0.301287	0.503085	0.147297	0	0	0.08	0.5	0.62	1.25	2.95	3.88	195	15.9	14.57	NaN	1.47	1.77	10.74	0	0	0	0	0	0	0	0	1.47	0	0	1.77	0	0
CG14107	zyg	chr3L:13373458-13374443	560.908	450.457	249.422	-1.16917	560.908	450.457	249.422	-1.16917	560.908	450.457	249.422	0	0	0	2.36563	1.99753	2.36563	1.99753	0	0	0.63	1.19	3.83	4.29	3.14	6.35	191.006	5.43	17.17	NaN	0	0	1.31	0	0	0	0	0	0	0	0	0	0	0	0	0	0
CG6136	matzyg	chr3R:11195756-11197898	3443.25	1078.98	279.17	-3.62455	3191.32	995.775	247.706	-3.68745	3191.32	995.775	247.706	251.927	83.2021	31.4638	1.36031	0.775505	1.05238	0.493286	6.84	6.23	2.53	1.64	0.92	3.01	19.5	21.11	90	6.13	14.4	2.3491	0	0	2.17	0	0	0	0	0	0	0	0	0	0	0	0	0	0
Gyc76C	mat	chr3L:19744042-19786645	364.553	577.645	802.041	1.13755	108.921	183.363	247.706	1.18534	205.987	217.279	287.179	205.987	217.279	287.179	0.614324	-0.223668	-0.193587	-0.239417	NaN	NaN	NaN	NaN	NaN	NaN	NaN	NaN	NaN				21.07	2.68	36.24	1.78	4.4	2.39	0	0	3.52	0	0	8.98	0	1.68	1	0	0
CG34439	mat	chr2R:9046117-9047695	120.036	210.92	245.99	1.03513	120.036	210.92	245.99	1.03513	120.036	210.92	245.99	0	0	0	1.30963	0.24328	0.974021	0.173989	NaN	NaN	NaN	NaN	NaN	NaN	NaN	NaN	NaN				2.5	0	8.16	0	0	0	0	0	0	0	0	2.5	0	0	0	0	0
B-H2		chrX:17208613-17218195	208.951	729.74	883.275	2.0797	80.0238	277.693	242.557	1.59982	80.0238	277.693	242.557	60.7588	138.317	230.544	0.293604	0.141098	-0.023062	-0.098291	NaN	NaN	NaN	NaN	NaN	NaN	NaN	NaN	NaN	2.07	4.67	NaN	26.48	6.29	78.72	0	3.69	0	0	0	8.12	0	0	14.67	0	1.33	3.16	1.8	9.36
zfh1	mat	chr3R:26591647-26612899	5271.94	7419.82	8444.89	0.679745	65.2046	167.464	242.557	1.89528	3367.67	4631.23	5033.07	3367.67	4631.23	5033.07	1.0089	0.391248	0.058735	0.276156	NaN	NaN	NaN	NaN	NaN	NaN	NaN	NaN	NaN	77.97	93.17	1.1949	62.7	25.54	92.78	2.03	15.76	3.59	1.98	0	9.72	7.83	2.78	19.01	0	9.32	8.87	7.35	14.06
danr	zyg	chr3R:20963798-20965625	241.553	358.776	472.529	0.968062	31.8613	153.685	241.413	2.92162	159.307	153.685	241.413	159.307	148.916	155.031	2.52412	2.38726	2.1931	2.26179	0.07	0.92	1.71	2.53	7.45	28.9	186.38	245.27	144.865	76.33	61.47	0.8053	11.59	7.62	23.08	1.82	0	0	0	0	4.14	3.25	0	2.38	0	2.68	1.73	3.21	0
inv	zyg	chr2R:7361969-7394688	102.994	425.019	526.304	2.35334	22.9698	171.704	240.269	3.38684	80.0238	253.316	286.035	80.0238	253.316	286.035	0.686121	0.052109	-0.315205	-0.199654	0	0.03	0.03	0.16	1.06	0.76	0.33	0.39	195	8.8	8.67	NaN	3.95	4.17	26.24	1.17	0	0	0	0	0	0	0	2.78	0	2.07	0	2.1	0
CG4194	zyg	chrX:1962626-1963721	150.415	219.929	239.125	0.668815	150.415	219.929	239.125	0.668815	150.415	219.929	239.125	0	0	0	0.295188	-0.11203	0.239809	-0.090725	0	0	0	0	0	0	1.29	2.19	195	19	47.4	2.4947	0	0	6.54	0	0	0	0	0	0	0	0	0	0	0	0	0	0
east	mat	chrX:1906344-1916904	177.831	406.471	622.984	1.80869	41.4938	151.566	238.553	2.52334	69.6504	168.524	241.985	69.6504	168.524	241.985	1.91175	1.54587	0.968074	0.675861	NaN	NaN	NaN	NaN	NaN	NaN	NaN	NaN	NaN	592.17	428.33	0.7233	6.73	2.34	22.27	0	0	0	2.78	0	0	0	0	3.95	0	2.34	0	0	4.78
Vha16	mat	chr2R:2512746-2520633	50.3854	280.343	299.192	2.56999	32.6023	198.201	238.553	2.87126	32.6023	198.201	238.553	17.7831	82.1422	60.6394	1.15034	0.264741	0.318829	-0.113346	NaN	NaN	NaN	NaN	NaN	NaN	NaN	NaN	NaN	827.6	829.77	1.0026	16.35	10.49	34.31	0	0	3.36	1.24	0	0	2.97	0	8.78	0	4.9	2.94	2.65	0
Dad	matzyg	chr3R:12879728-12896135	1637.52	2936.98	2962.18	0.855141	11.8554	138.847	238.553	4.33068	1327.8	2472.74	2507.95	1327.8	2472.74	2507.95	-0.050157	-0.233573	-0.049311	-0.196229	1.13	1.75	1.82	1.14	0.49	0.25	0.89	1.38	195	46.1	148	3.2104	7.76	2.5	37.74	0	0	0	1.99	0	1.13	0	0	4.64	0	2.5	0	0	0
CG14441	mat	chrX:6593878-6611012	70.3913	259.145	324.363	2.20414	60.7588	199.791	237.981	1.96968	60.7588	199.791	237.981	9.6325	59.3543	86.3825	0.024135	-0.372194	-0.061124	-0.126988	NaN	NaN	NaN	NaN	NaN	NaN	NaN	NaN	NaN	26.6	27.07	NaN	9.2	1.97	22.51	0	0	0	0	0	1.04	0	0	8.16	0	1.97	0	0	0
Pde8	zyg	chr2R:19545098-19568368	1711.62	3477.53	3323.72	0.957437	21.4879	99.1005	237.981	3.46924	1252.22	2693.2	2638.96	1252.22	2693.2	2638.96	0.543967	-0.547462	-0.272747	-0.259959	0	0	0.07	0.04	0.17	0.15	2.38	1.58	195	0.23	0.47	NaN	4.82	3.64	24.69	0	0	0	0	0	0	0	0	4.82	0	1.71	1.93	0	0
eya	zyg	chr2L:6527448-6536111	198.578	405.411	575.502	1.53512	38.53	146.266	236.265	2.61635	63.7227	146.266	236.265	63.7227	127.718	134.436	1.0987	0.357267	0.238948	0.140951	0.04	0	0.02	0	0.18	0.28	5.36	4.26	177.553	12.5	13.1	1.048	10.19	4.4	32.61	1.13	0	0	0	0	2.59	1.75	0	4.72	0	4.4	0	0	0
Mes2	mat	chr3L:22938758-22945346	1778.31	2533.69	2463.33	0.470106	28.8975	134.607	234.548	3.02087	1259.63	1158.47	1118.97	1259.63	1158.47	1118.97	1.88037	1.50342	0.91379	0.712007	NaN	NaN	NaN	NaN	NaN	NaN	NaN	NaN	NaN	769.07	797.47	1.0369	30.13	5.07	53.35	0	4.56	2.86	3.71	0	7.05	0	0	11.95	0	3.5	0	1.57	0
CG9571	mat	chrX:19985635-19986418	498.667	338.638	233.976	-1.09171	498.667	338.638	233.976	-1.09171	498.667	338.638	233.976	0	0	0	0.780898	0.32912	0.828381	0.32599	NaN	NaN	NaN	NaN	NaN	NaN	NaN	NaN	NaN	26.27	55.7	NaN	3	0	2.88	3	0	0	0	0	0	0	0	0	0	0	0	0	0
EcR	mat	chr2R:1977923-2044634	862.479	1708.03	2053.73	1.25168	38.53	167.994	232.832	2.59523	154.861	367.785	530.308	154.861	367.785	530.308	1.80075	0.974172	-0.013801	0.226352	NaN	NaN	NaN	NaN	NaN	NaN	NaN	NaN	NaN	219.53	204.8	0.9329	80.62	18.3	127.91	1.23	13.6	6.13	11.67	2.32	11.84	2.28	3.11	28.44	2.06	6.73	5.76	3.75	2.14
sas	zyg	chr3R:2988550-3009424	600.92	579.765	707.078	0.234697	14.8192	129.308	231.688	3.96663	200.06	182.833	244.846	200.06	182.833	244.846	1.37898	0.070309	-0.274594	-0.212623	0.05	0.07	0.02	0.03	0.27	0.2	3.93	6.41	185.751	33.4	21.93	0.6566	12.14	5.61	23.59	0	0	0	0	0	3.39	3.05	0	5.7	0	2.24	1.18	2.19	2.94
rib	zyg	chr2R:15163230-15168901	2980.89	3554.37	3010.23	0.014131	45.1986	175.943	230.544	2.35069	981.033	1045.06	1010.27	981.033	1045.06	1010.27	2.55697	2.39682	1.87767	1.82195	0.05	0.07	0.5	5.23	22.35	32.72	54.22	56.37	134.565	121.33	172.67	1.4231	58.34	8.04	39.41	3.13	11.21	9.94	8.35	0	7.25	0	6.88	11.58	0	4.38	2.07	1.59	2.97
pygo	mat	chr3R:27401556-27406412	59.2769	168.524	229.4	1.95232	59.2769	168.524	229.4	1.95232	59.2769	168.524	229.4	0	0	0	1.46129	0.958386	0.740716	0.505502	NaN	NaN	NaN	NaN	NaN	NaN	NaN	NaN	NaN	885.97	868.97	0.9808	2.06	0	10.29	0	0	0	2.06	0	0	0	0	0	0	0	0	0	2.91
ttk	mat	chr3R:27550730-27561114	320.095	321.679	443.926	0.471817	37.0481	107.05	228.828	2.62679	199.319	189.722	228.828	199.319	189.722	201.94	1.54624	0.376098	0.151877	0.027282	NaN	NaN	NaN	NaN	NaN	NaN	NaN	NaN	NaN	88.23	102	1.1561	8.13	1.82	21.05	0	0	0	0	0	2.33	3.29	0	2.51	0	1.82	0	0	0
vvl	zyg	chr3L:6783251-6787637	911.382	2023.35	2475.34	1.4415	29.6385	130.898	228.828	2.94872	389.005	641.769	959.36	389.005	641.769	959.36	1.24256	0.257985	0.462486	0.208269	0.08	0.14	0.14	0.05	0.14	0.14	0.42	0.62	195	3.07	6.2	NaN	69.9	33.31	97.98	2.13	0	11.27	2.58	0	28.44	4.81	4.37	16.3	2.37	7.24	13.47	10.23	6.9
G-oalpha47A	mat	chr2R:6325465-6351297	91.8792	310.55	280.314	1.60923	38.53	239.537	227.112	2.55934	53.3492	239.537	227.112	53.3492	71.0132	53.2025	0.058815	-0.234856	-0.236632	-0.147053	NaN	NaN	NaN	NaN	NaN	NaN	NaN	NaN	NaN	313.13	457.53	1.4612	0	0	7.24	0	0	0	0	0	0	0	0	0	0	0	0	0	0
Lk6	mat	chr3R:7578505-7590179	641.672	2151.59	2465.05	1.94171	71.8732	184.952	226.539	1.65623	360.107	954.439	875.266	360.107	954.439	875.266	0.954067	0.21847	0.178739	-0.122661	NaN	NaN	NaN	NaN	NaN	NaN	NaN	NaN	NaN	1092.3	1264.6	1.1577	35.94	8.57	43.56	0	7.12	7.93	6.76	0	5.19	2.51	0	6.43	0	2.42	3.32	2.83	3.1
Dfd	zyg	chr3R:2617557-2628153	5227.48	7045.15	7624.54	0.544534	22.2288	153.155	226.539	3.34925	2760.08	3148.96	3598.32	2760.08	3148.96	3598.32	0.690559	0.480944	0.068069	0.056833	0	0	0	0	0.29	0.77	18	28.85	170.511	7.5	37.5	5	57.4	13.46	59.33	5.05	1.72	2.52	3.53	0	11.07	3.42	11.44	18.65	1.71	5.4	4.18	2.17	9.33
CG1582	mat	chrX:10788968-10793335	196.355	333.338	351.251	0.839038	20.006	130.898	226.539	3.50126	176.349	202.441	226.539	176.349	202.441	124.711	1.20808	0.457033	0.569871	0.268171	NaN	NaN	NaN	NaN	NaN	NaN	NaN	NaN	NaN	264.93	264.27	0.9975	0	0	6.75	0	0	0	0	0	0	0	0	0	0	0	0	0	0
CadN	zyg	chr2L:17649865-17739521	5138.57	7317.54	8444.32	0.716615	767.636	643.889	224.251	-1.77531	1434.5	1673.05	2513.1	1434.5	1673.05	2513.1	-0.067692	0.809085	-0.106283	0.336688	0.07	0.05	0.04	0.04	0.04	0.01	0.49	1.13	195	10.4	4.5	NaN	92.2	23.22	99.09	0	15.95	10.64	5.95	2.79	16.68	7.51	8.14	24.54	1.72	11.39	7.58	2.53	3.76
CG15482	zyg	chr2L:13210772-13211814	153.379	176.473	223.679	0.54433	153.379	176.473	223.679	0.54433	153.379	176.473	223.679	0	0	0	3.2391	1.80232	3.1828	1.75289	0.79	0.98	0.9	1.21	1.88	3.45	6.91	7.44	171.456	9.57	10.07	NaN	4.63	0	6.93	1.79	0	0	0	0	0.9	0	0	1.94	0	0	0	0	0
l(2)44DEa	mat	chr2R:4553359-4570296	1414.5	3047.74	4025.65	1.50893	5.92769	148.916	223.107	5.2341	1026.97	1652.38	1959.34	1026.97	1652.38	1959.34	0.849664	-0.042206	-0.047622	-0.220745	NaN	NaN	NaN	NaN	NaN	NaN	NaN	NaN	NaN	160.07	146.63	0.916	8.17	6.17	32.6	0	0	0	0	0	2.14	0	0	6.03	0	4.63	0	1.54	2.92
CG15445	mat	chrX:20988185-20991362	80.0238	114.999	221.963	1.47182	80.0238	114.999	221.963	1.47182	80.0238	114.999	221.963	0	0	0	0.10357	0.00102	0.048444	0.010601	NaN	NaN	NaN	NaN	NaN	NaN	NaN	NaN	NaN	189.5	211.2	1.1145	2.51	5.09	6.34	0	0	0	0	0	0	0	0	2.51	5.09	0	0	0	0
CG32138	mat	chr3L:14046868-14063469	121.518	379.974	481.682	1.98691	34.0842	220.989	221.391	2.69942	36.3071	220.989	221.391	36.3071	66.7736	118.418	0.726746	0.371843	0.119447	0.17855	NaN	NaN	NaN	NaN	NaN	NaN	NaN	NaN	NaN	121.53	166.9	1.3733	3.53	0	10.35	0	0	0	0	0	1.16	0	0	2.37	0	0	0	0	1.8
Mgstl	mat	chrX:20914098-20915134	109.662	202.971	220.819	1.00979	109.662	202.971	220.819	1.00979	109.662	202.971	220.819	0	0	0	0.133926	0.094514	0.128213	0.089866	NaN	NaN	NaN	NaN	NaN	NaN	NaN	NaN	NaN	1170.1	992.47	0.8482	0	0	2.89	0	0	0	0	0	0	0	0	0	0	0	0	0	0
ago	mat	chr3L:4246325-4254309	489.034	1392.71	2306.58	2.23775	11.1144	116.059	220.247	4.3086	280.083	745.109	1160.73	280.083	745.109	1160.73	2.16797	1.86744	1.58146	1.22325	NaN	NaN	NaN	NaN	NaN	NaN	NaN	NaN	NaN	701.4	748.3	1.0669	30.42	7.64	32.41	3.23	3.51	3.94	6.05	0	3.69	0	3.22	6.78	0	3.08	2.29	2.27	0
Mov34	mat	chr2R:20290493-20292050	757.262	472.185	307.201	-1.30161	379.372	233.708	217.958	-0.799561	379.372	233.708	217.958	193.391	189.192	67.5042	1.04485	0.580144	0.755903	0.436893	NaN	NaN	NaN	NaN	NaN	NaN	NaN	NaN	NaN	828.83	634.47	0.7655	2.3	0	0	0	0	0	2.3	0	0	0	0	0	0	0	0	0	0
CG12535	zyg	chrX:3286518-3342976	826.913	1517.25	1883.82	1.18786	28.1565	130.898	217.958	2.95251	344.547	700.593	797.465	344.547	700.593	797.465	-0.500515	-0.398439	-0.609755	-0.545934	0.05	0	0.26	0.07	0.24	0.37	1.67	2.07	195	31.7	28.93	NaN	34.15	0	19.7	2.32	10.78	5.6	3.19	0	5.88	0	0	6.38	0	0	0	0	0
vnd	zyg	chrX:485074-491855	5136.34	4456.87	4906.64	-0.066007	5.18673	118.709	217.958	5.39306	4225.7	2720.76	2382.1	4225.7	2720.76	2382.1	1.46795	1.47928	1.0135	0.965396	0.11	0.29	0.28	1.54	7.1	24.03	24.5	28.47	146.021	49.7	57.2	1.1509	78.11	15.18	99.77	6.21	9.89	9.97	3.39	2.33	14.95	13.96	6.56	10.85	0	10.39	1.66	3.13	5.23
ana1	mat	chr3R:20356399-20362118	174.867	289.352	217.386	0.314004	174.867	289.352	217.386	0.314004	174.867	289.352	217.386	0	0	0	0.996549	0.577755	0.284658	0.132687	NaN	NaN	NaN	NaN	NaN	NaN	NaN	NaN	NaN	246.33	269.57	1.0943	3.86	2.12	2.06	0	0	0	0	0	2.19	0	0	1.67	0	0	2.12	0	0
cact	mat	chr2L:16313028-16326101	1650.86	1617.41	1712.78	0.053117	58.5359	146.266	216.814	1.88906	1592.33	1471.14	1495.96	1592.33	1471.14	1495.96	2.30307	1.56995	1.13779	1.00138	NaN	NaN	NaN	NaN	NaN	NaN	NaN	NaN	NaN	1772.3	1685.97	0.9513	14.43	5.09	55.61	0	1.87	0	0	0	5.77	0	0	6.79	0	3.49	1.6	0	0
nerfin-1		chr3L:909138-912319	254.15	213.57	276.882	0.12359	36.3071	103.34	216.814	2.57813	217.843	110.229	216.814	217.843	110.229	60.0673	1.25421	0.769947	0.58001	0.352283	NaN	NaN	NaN	NaN	NaN	NaN	NaN	NaN	NaN	8.65	18.8	2.1734	10.92	10.05	29.38	0	0	0	0	0	3.35	0	0	7.57	0	2.92	3.65	3.48	2.92
tey	zyg	chr3L:19643901-19656763	34.0842	174.883	216.242	2.66547	34.0842	174.883	216.242	2.66547	34.0842	174.883	216.242	0	0	0	0.617369	-0.217491	-0.270649	-0.357048	0	0	0.05	0.02	0.2	0.14	0.1	0.16	195	4	2.33	NaN	15.71	3.16	20.18	1.44	0	0	0	0	4.59	6.33	0	3.35	0	2.21	0.95	0	0
CG10082	mat	chr2R:17533682-17544944	1355.96	1362.5	945.059	-0.520838	24.4517	184.422	216.242	3.14464	702.431	761.007	537.173	702.431	761.007	537.173	1.7404	1.06947	0.581596	0.479078	NaN	NaN	NaN	NaN	NaN	NaN	NaN	NaN	NaN	142.23	151.1	1.0624	16.44	5.67	27.09	0	2.92	0	2.54	0	3.59	0	0	7.39	0	3.47	2.2	0	0
Mdr49	zyg	chr2R:8827827-8833850	214.138	566.516	641.862	1.58372	60.7588	241.127	215.67	1.82766	80.0238	245.367	400.449	80.0238	245.367	400.449	2.43491	1.98271	1.80299	1.72427	0.05	0.02	0.86	5.65	36.49	135.64	360	330.07	133.829	112.27	95.13	0.8473	7.53	0	11.24	2.52	1.65	0	1.35	0	0	0	0	2.01	0	0	0	0	0
E(spl)	zyg	chr3R:21866045-21866585	48.1625	140.967	215.67	2.16284	48.1625	140.967	215.67	2.16284	48.1625	140.967	215.67	0	0	0	1.68243	1.11331	2.21353	1.51072	0	0.76	4.33	4.47	3.07	14.95	29.55	32.09	154.85	3.87	3.2	NaN	6.79	3.96	29.47	0	0	0	1.73	0	2.4	0	0	2.66	0	2.4	1.56	0	0
atl	mat	chr3R:20451396-20460436	22.2288	129.838	215.098	3.27448	22.2288	129.838	215.098	3.27448	22.2288	129.838	215.098	0	0	0	1.29753	0.544675	0.36409	0.059271	NaN	NaN	NaN	NaN	NaN	NaN	NaN	NaN	NaN	419.33	444.67	1.0604	4.45	3	26.64	0	0	0	0	0	0	0	0	4.45	0	1.22	1.78	0	4.09
CG12909	mat	chr2R:6197628-6198648	125.963	177.533	214.526	0.768147	125.963	177.533	214.526	0.768147	125.963	177.533	214.526	0	0	0	0.8406	0.443065	0.820335	0.436978	NaN	NaN	NaN	NaN	NaN	NaN	NaN	NaN	NaN	299.47	317.33	1.0596	2.28	0	4.13	0	0	0	0	0	0	0	0	2.28	0	0	0	0	0
CG11347	zyg	chr3L:4407144-4420266	2071.73	3113.98	3505.64	0.758844	36.3071	179.123	214.526	2.56283	1540.46	2265	2406.7	1540.46	2265	2406.7	1.26815	0.487961	0.37628	0.243582	0.36	0.18	0.17	1.16	3.33	5.74	34.14	51.61	162.102	9.17	3.43	NaN	33.99	7.2	33.36	1.76	4.31	4.54	1.94	1.99	6.35	0	5.87	7.23	0	3.1	2.05	2.05	3.58
Mnf	mat	chr3L:11107268-11113875	16.3011	98.0406	213.954	3.71425	16.3011	98.0406	213.954	3.71425	16.3011	98.0406	213.954	0	0	0	0.412317	-0.052149	0.108332	-0.119722	NaN	NaN	NaN	NaN	NaN	NaN	NaN	NaN	NaN	493.13	472.13	0.9574	8.61	1.45	22.89	0	0	0	3.3	0	0	0	0	5.31	0	1.45	0	0	1.98
CG14995	mat	chr3L:4094342-4102697	70.3913	172.764	255.143	1.85783	9.6325	117.649	212.238	4.46161	60.7588	117.649	212.238	60.7588	55.1147	42.9052	0.718499	0.334285	0.165045	-0.014185	NaN	NaN	NaN	NaN	NaN	NaN	NaN	NaN	NaN	298.27	320.57	1.0748	4.56	6.4	16.26	0	0	0	1.42	0	1.29	0	0	1.85	0	2.72	1.65	2.03	4.54
Gpo-1	zyg	chr2R:11745255-11750251	439.39	717.022	398.16	-0.142153	218.584	298.891	212.238	-0.042504	220.806	418.13	185.923	220.806	418.13	185.923	0.323485	-0.282366	0.14474	-0.144467	1.96	4.04	1.77	2.82	4.78	13.84	7.15	5.58	150.856	39.83	41.3	NaN	0	0	3.37	0	0	0	0	0	0	0	0	0	0	0	0	0	0
CG4278	mat	chr2L:16327070-16328131	88.9154	185.482	211.666	1.25128	88.9154	185.482	211.666	1.25128	88.9154	185.482	211.666	0	0	0	0.874416	0.399479	0.89389	0.398051	NaN	NaN	NaN	NaN	NaN	NaN	NaN	NaN	NaN	558.47	395.67	0.7085	0	0	0	0	0	0	0	0	0	0	0	0	0	0	0	0	0
CG13163	mat	chr2R:8208797-8210017	257.855	195.021	244.846	-0.074685	84.4696	125.598	210.522	1.31746	173.385	125.598	210.522	173.385	69.4234	34.3242	0.690619	0.222094	0.688563	0.264585	NaN	NaN	NaN	NaN	NaN	NaN	NaN	NaN	NaN	124.57	148.57	1.1927	0	0	5.83	0	0	0	0	0	0	0	0	0	0	0	0	0	0
CG14492		chr2R:13781186-13781847	595.733	1392.71	1570.9	1.39886	191.168	268.684	209.949	0.135201	277.12	995.775	1311.76	277.12	995.775	1311.76	-0.635724	-0.839961	-0.806752	-1.09176	NaN	NaN	NaN	NaN	NaN	NaN	NaN	NaN	NaN	5.33	4.3	NaN	0	0	0	0	0	0	0	0	0	0	0	0	0	0	0	0	0
CG3308	mat	chr3R:17096799-17099537	664.642	429.259	292.327	-1.18499	83.7286	166.404	209.949	1.32625	580.914	262.855	209.949	580.914	262.855	82.378	0.907374	0.322833	0.946915	0.40758	NaN	NaN	NaN	NaN	NaN	NaN	NaN	NaN	NaN	232.2	192.83	0.8304	0	0	1.58	0	0	0	0	0	0	0	0	0	0	0	0	0	0
CG12081	mat	chrX:8482856-8484743	585.359	516.701	335.233	-0.80416	234.144	217.809	209.377	-0.161289	234.144	217.809	209.377	175.608	179.653	84.0942	0.854046	0.359165	0.724558	0.333998	NaN	NaN	NaN	NaN	NaN	NaN	NaN	NaN	NaN	397.07	425.17	1.0708	0	0	6.13	0	0	0	0	0	0	0	0	0	0	0	0	0	0
CG15923	zyg	chr3R:16436972-16442619	217.843	282.993	245.99	0.175312	139.301	239.537	208.233	0.579997	139.301	239.537	208.233	78.5419	43.4559	37.7566	-0.015456	0.005477	0.324355	-0.026538	0.02	0	0	0	0.08	0.05	0.05	0.16	195	7.93	10.57	NaN	0	0	0	0	0	0	0	0	0	0	0	0	0	0	0	0	0
CycA	mat	chr3L:11820296-11826677	348.252	1024.92	1583.49	2.1849	40.0119	144.146	207.661	2.37573	126.704	303.131	570.925	126.704	303.131	570.925	2.59712	2.21056	1.73395	1.37345	NaN	NaN	NaN	NaN	NaN	NaN	NaN	NaN	NaN	2604.93	2387.6	0.9166	21.64	3.88	23.14	0	4.46	3.99	0	0	4.57	0	0	8.62	0	1.78	2.1	0	0
CG1910	matzyg	chr3R:27573366-27576745	85.2105	196.081	325.507	1.93359	27.4156	112.879	207.661	2.92116	57.795	112.879	207.661	57.795	83.2021	117.846	2.65941	2.25508	1.92745	1.75543	350.34	328.67	367.7	248.86	61.75	55.24	265.41	317.15	90	685.2	780.93	1.1397	9.71	4.63	19.9	0	0	0	3.38	0	0	2.33	0	4	0	3	1.63	0	0
Sip1	mat	chr2R:13282100-13292678	792.829	1037.64	818.059	0.045196	47.4215	153.685	207.089	2.12663	273.415	270.804	332.944	273.415	270.804	332.944	1.10041	-0.077431	-0.068478	-0.199181	NaN	NaN	NaN	NaN	NaN	NaN	NaN	NaN	NaN	417.93	420.5	1.0061	17.54	5.09	22.91	0	1.7	0	1.41	0	6.33	0	0	8.1	0	2.66	2.43	0	0
apt	mat	chr2R:19452419-19487223	1149.97	4104.46	5535.92	2.26722	28.8975	137.787	207.089	2.84123	434.944	1792.29	2601.77	434.944	1792.29	2601.77	2.0368	1.81402	0.528903	1.03317	NaN	NaN	NaN	NaN	NaN	NaN	NaN	NaN	NaN	125.47	176.27	1.4049	79.57	17.81	105.57	1.49	14.26	12.82	8.55	1.67	15.44	0	3.73	21.61	0	9.66	5.08	3.07	8.72
Cyp1	mat	chrX:16211705-16214445	40.7529	181.773	205.945	2.33728	40.7529	181.773	205.945	2.33728	40.7529	181.773	205.945	0	0	0	1.0915	0.499025	0.835757	0.302026	NaN	NaN	NaN	NaN	NaN	NaN	NaN	NaN	NaN	2167.67	1877.47	0.8661	13.29	5.34	18.81	0	3.72	2.12	1.32	0	2.44	0	0	3.69	0	2.1	1.77	1.47	3.82
lectin-21Cb	zyg	chr2L:620432-621540	71.1323	100.69	204.801	1.52564	71.1323	100.69	204.801	1.52564	71.1323	100.69	204.801	0	0	0	-0.394883	-0.23717	-0.419316	-0.292802	0	0	0	0	0	0.31	0.2	0.43	195	11.2	7.1	NaN	0	0	4.68	0	0	0	0	0	0	0	0	0	0	0	0	0	0
dys	zyg	chr3R:21902313-21924433	58.5359	173.293	303.769	2.37558	39.2709	123.478	203.657	2.3746	39.2709	123.478	203.657	19.265	49.8152	100.112	0.225001	-0.110029	-0.228371	-0.156656	0	0	0.01	0.02	0.16	0.18	1	0.58	195	20.13	22.73	NaN	5.68	2.2	9.66	0	0	0	0	0	1.53	0	0	4.15	0	0	2.2	0	0
Sox21b		chr3L:14105482-14124424	2743.04	6709.69	9122.22	1.73361	32.6023	133.547	203.657	2.64309	733.552	1731.87	2484.5	733.552	1731.87	2484.5	-0.179432	-0.291625	-0.212998	-0.204376	NaN	NaN	NaN	NaN	NaN	NaN	NaN	NaN	NaN	5.3	3.07	0.5792	83.78	23.13	125.45	5.86	0	11.96	8.38	3.29	12.38	3.42	6.37	32.12	2.43	5.73	7.87	7.1	16.37
B-H1		chrX:17291533-17297312	244.517	372.024	420.471	0.78207	42.2348	147.856	203.085	2.26557	83.7286	147.856	203.085	83.7286	84.262	101.828	0.646979	0.105659	0.112633	-0.071002	NaN	NaN	NaN	NaN	NaN	NaN	NaN	NaN	NaN	5.53	4.83	NaN	14.95	4.67	29.87	1.32	0	0	0	0	2.62	2.65	0	8.36	0	3.27	1.4	0	3.15
CG32982	zyg	chr2L:9125750-9163721	6262.6	7811.45	11524.9	0.879921	5.18673	90.0914	203.085	5.29108	2071.73	2358.8	3190.43	2071.73	2358.8	3190.43	1.71635	1.34602	0.442993	0.83152	0	0	0	0	0.37	0.58	73.8	89.02	167.462	35	19.6	NaN	73.21	9.52	100.81	0	12.1	10.32	7.18	0	18.17	4.13	0	21.31	0	2.36	7.16	0	0
dup	mat	chr2R:11264123-11268465	43.7167	163.754	202.513	2.21175	43.7167	163.754	202.513	2.21175	43.7167	163.754	202.513	0	0	0	2.45564	1.52249	1.40515	1.02326	NaN	NaN	NaN	NaN	NaN	NaN	NaN	NaN	NaN	1211.2	1128.53	0.9317	11.28	3.98	19.92	0	0	0	4.49	0	2.31	0	0	4.48	0	2.09	1.89	0	3.66
CG31522	matzyg	chr3R:267136-279036	3286.16	3479.12	3120.07	-0.074827	28.8975	144.676	202.513	2.80899	2768.97	2594.63	2283.13	2768.97	2594.63	2283.13	0.767374	-0.097393	0.010791	-0.178921	18.57	16.38	19.92	15.27	6.61	3.66	12.96	12.16	90	6.2	12.55	2.0242	33.26	9.29	33.5	1.27	5.7	7.99	2.71	0	4.54	4.74	0	6.31	0	2.21	4.92	2.16	0
Herp	mat	chr2L:7796307-7799846	872.111	402.232	283.174	-1.62282	84.4696	138.317	201.94	1.25743	787.642	263.915	201.94	787.642	263.915	81.2338	1.04624	0.58285	0.597576	0.31238	NaN	NaN	NaN	NaN	NaN	NaN	NaN	NaN	NaN	666.53	624.4	0.9368	2.55	0	5.8	0	0	0	0	0	0	0	0	2.55	0	0	0	0	0
CG13287	zyg	chr3L:5875506-5876892	298.607	368.845	398.732	0.417171	27.4156	113.939	199.652	2.86442	125.963	113.939	199.652	125.963	101.75	125.283	-0.413321	-0.539127	-0.465581	-0.563637	0.05	0.04	0	0.04	0.13	0	0.46	0.18	195	1.67	1.73	NaN	11.22	7.57	20.42	0	0	0	2.05	0	0	3.52	0	5.65	0	1.69	2.87	3.01	0
sqd	mat	chr3R:9461213-9472026	280.083	739.279	821.492	1.55239	123	186.542	197.936	0.68638	123	192.902	235.121	77.06	192.902	235.121	2.43743	2.25203	1.71181	1.17874	NaN	NaN	NaN	NaN	NaN	NaN	NaN	NaN	NaN				17.15	2.71	19.46	1.95	1.7	0	2.99	0	2.51	2.27	0	5.73	0	2.71	0	0	0
CG33932	mat	chrX:19638465-19639780	71.1323	185.482	197.936	1.47646	71.1323	185.482	197.936	1.47646	71.1323	185.482	197.936	0	0	0	1.23786	0.682744	1.08003	0.636146	NaN	NaN	NaN	NaN	NaN	NaN	NaN	NaN	NaN				2.06	0	5.76	0	0	0	0	0	0	0	0	2.06	0	0	0	0	0
svp	zyg	chr3R:8106873-8128509	881.744	1240.08	1269.42	0.52574	40.0119	129.308	197.364	2.30235	394.191	687.344	814.055	394.191	687.344	814.055	0.786475	0.174428	-0.29438	-0.203661	0.02	0	0.02	0.01	0.02	0.01	0.06	0.03	195	2.87	4.3	1.4983	33.9	6.83	38.44	1.49	0	4.09	1.97	0	10.42	5.1	0	10.83	0	4.69	0	2.14	0
fas	zyg	chr2R:9510592-9636882	797.274	1587.73	1630.97	1.03258	139.301	160.045	196.792	0.498468	217.843	397.462	541.75	217.843	397.462	541.75	1.05971	-0.1405	-0.290899	-0.002557	0.01	0	0.04	0	0.02	0.01	0.15	0.5	195	8.9	3.7	NaN	34.02	7.21	62.51	0	7.3	0	3.76	0	7.04	0	0	15.92	0	1.66	3.39	2.16	7.16
hh	zyg	chr3R:18953890-18967628	184.499	328.039	485.687	1.39641	19.265	122.418	195.648	3.3442	83.7286	122.418	195.648	83.7286	85.3219	147.022	1.60449	0.817259	0.212682	0.309658	0	0	0	0	0	0	5.52	12.16	178.814	20.2	31.4	1.5545	69.81	49.5	123.17	2.46	11.01	9.7	2.54	0	14.03	3.07	9.96	17.04	6.6	11.39	15.94	15.57	40.39
CG10077	mat	chr3L:6942590-6949004	1239.63	678.865	232.26	-2.41609	1041.79	587.184	195.076	-2.41696	1041.79	587.184	195.076	197.837	91.6813	37.1845	1.42476	0.886714	0.82096	0.549054	NaN	NaN	NaN	NaN	NaN	NaN	NaN	NaN	NaN	1470.57	1422.87	0.9676	3.57	0	3.12	0	0	0	1.7	0	0	0	0	1.87	0	0	0	0	0
CG14529		chr3R:24698626-24700753	200.801	233.178	195.076	-0.041729	200.801	233.178	195.076	-0.041729	200.801	233.178	195.076	0	0	0	-0.577092	-0.479021	-0.590382	-0.506272	NaN	NaN	NaN	NaN	NaN	NaN	NaN	NaN	NaN	1.87	3.17	NaN	0	0	0	0	0	0	0	0	0	0	0	0	0	0	0	0	0
eIF-4a	mat	chr2L:5981758-5985572	1061.8	1534.2	1817.46	0.775418	39.2709	153.155	193.932	2.30401	1022.53	1381.05	1623.53	1022.53	1381.05	1623.53	2.25672	1.80239	1.85861	1.4538	NaN	NaN	NaN	NaN	NaN	NaN	NaN	NaN	NaN	2339.47	2257.57	0.965	23.69	4.3	29.73	2.65	3.22	5.71	1.71	0	2.24	3.28	0	4.88	0	2.56	1.74	0	0
CG9384	mat	chr3L:14755144-14760812	248.963	306.311	236.265	-0.075527	106.698	199.791	193.359	0.857746	142.265	199.791	193.359	142.265	106.52	42.9052	0.590132	0.221789	0.201089	-0.029457	NaN	NaN	NaN	NaN	NaN	NaN	NaN	NaN	NaN	70.97	68.53	0.9656	5.5	0	3.98	0	0	0	0	0	0	2.65	0	2.85	0	0	0	0	0
seq	mat	chr2R:9067186-9077579	311.945	1005.84	1196.2	1.93909	20.006	129.838	193.359	3.27278	170.421	565.986	629.848	170.421	565.986	629.848	1.98872	1.55252	0.750534	0.964374	NaN	NaN	NaN	NaN	NaN	NaN	NaN	NaN	NaN	36.1	51.75	1.4335	20.2	5.72	11.8	3.46	3.71	0	3.22	0	1.96	1.96	0	5.89	0	2.84	2.88	0	0
slp2	zyg	chr2L:3836841-3839201	1447.84	2180.21	2230.5	0.623466	30.3794	101.22	192.215	2.66155	1250	1728.69	1594.93	1250	1728.69	1594.93	0.943453	1.21615	0.84134	1.0529	0	0	0.58	1.45	0.76	2.23	11.06	11.02	170.195	12.33	26.3	2.133	52.39	8.36	67.36	5.85	5.8	4.19	2.87	3.5	9.36	6.69	6.28	7.85	0	2.09	4.62	1.65	15.8
CG14694	zyg	chr3R:6683635-6685535	3895.23	3690.57	2051.44	-0.925072	458.655	417.07	191.643	-1.25899	2956.44	2799.72	1603.51	2956.44	2799.72	1603.51	0.509314	-0.018555	0.727371	0.316142	0.44	0.71	1.63	4	5.87	3.77	3.56	3.04	141.291	46.5	73.27	1.5757	6.82	0	9.83	0	4.09	0	0	0	1.08	0	0	1.65	0	0	0	0	0
Ubx	zyg	chr3R:12482097-12560348	3728.52	8555.5	10284.1	1.46374	25.9336	83.732	191.071	2.88121	1317.43	2339.2	2431.87	1317.43	2339.2	2431.87	1.52142	0.848006	0.092552	0.279759	0.03	0	0	0.01	0.05	0.02	1.37	2.01	195	9.9	9.63	NaN	164.67	51.39	175.41	2.69	24.77	16.06	9.47	0	45.68	13.01	9.18	43.81	8.86	18.59	17.74	6.2	2.71
CG34150	matzyg	chr3R:20639983-20640652	28.8975	93.801	190.499	2.72076	28.8975	93.801	190.499	2.72076	28.8975	93.801	190.499	0	0	0	0.81936	0.295035	0.985821	0.368186	1.81	1.08	0.79	0.38	3.14	1.59	3	3.33	195	3.9	6.3	NaN	1.15	0	0	0	0	0	0	0	1.15	0	0	0	0	0	0	0	0
CG34367		chr2L:10347850-10353631	24.4517	105.99	190.499	2.96177	24.4517	105.99	190.499	2.96177	24.4517	105.99	190.499	0	0	0	-0.216234	-0.28145	-0.113947	-0.108638	NaN	NaN	NaN	NaN	NaN	NaN	NaN	NaN	NaN	2.9	7.1	NaN	0	0	2.48	0	0	0	0	0	0	0	0	0	0	0	0	0	0
Hmx	zyg	chr3R:13384651-13394126	22.2288	84.7919	190.499	3.09927	22.2288	84.7919	190.499	3.09927	22.2288	84.7919	190.499	0	0	0	0.8732	0.091695	-0.075696	-0.113175	0	0	0	0.05	0	0.02	1.65	2.02	195	10.53	16.87	NaN	9.51	3.48	17.22	0	0	0	1.34	0	3.16	0	0	5.01	0	2.14	1.34	0	0
trbl	matzyg	chr3L:20389387-20394708	3950.81	6892.52	6519.87	0.722697	42.2348	159.515	189.927	2.16894	3835.96	6354.62	5843.12	3835.96	6354.62	5843.12	3.32266	3.47914	2.89554	3.05566	68.6	65.77	70.93	110.98	178	459.5	317	294.53	90	238.27	394.43	1.6554	29.68	10.47	59.12	2.63	6.05	5.14	5.08	1.88	3.99	0	0	4.91	0	5.7	1.98	2.79	4.31
sdk	mat	chrX:580872-643529	1207.77	2858.55	3588.59	1.57107	6.66865	84.7919	189.927	4.83189	550.534	1508.77	2377.52	550.534	1508.77	2377.52	1.9188	0.932409	-0.04493	0.490703	NaN	NaN	NaN	NaN	NaN	NaN	NaN	NaN	NaN	474.33	617.1	1.301	45.85	16.71	81.64	0	8.38	0	3.72	0	12.97	3.83	3.42	13.53	0	5.2	8.05	3.46	0
Su(z)2	mat	chr2R:8884627-8895307	740.22	1470.61	2294.57	1.6322	28.8975	240.597	189.355	2.71207	349.734	1037.64	1922.15	349.734	1037.64	1922.15	0.416269	-0.4574	-0.241038	-0.364796	NaN	NaN	NaN	NaN	NaN	NaN	NaN	NaN	NaN	72.8	53.53	0.7353	21.95	6.15	42.34	0	5.08	0	3.34	0	5.49	0	0	8.04	0	3.13	3.02	0	0
CG9821	mat	chr3R:4643362-4646386	763.931	1502.41	1192.76	0.642795	347.511	403.821	188.783	-0.88033	416.42	1098.59	1003.98	416.42	1098.59	1003.98	2.54071	2.33943	2.08637	2.0007	NaN	NaN	NaN	NaN	NaN	NaN	NaN	NaN	NaN	727.67	934.13	1.2837	15.27	1.65	14.05	0	3.79	2.11	3.74	0	2.03	0	0	3.6	0	1.65	0	0	0
PQBP-1	zyg	chr3R:4204892-4303315	5040.02	6406.56	7146.86	0.503881	22.2288	138.847	188.211	3.08184	3690.73	5139.45	6016.45	3690.73	5139.45	6016.45	1.71091	0.373871	-0.212405	0.156142	0	0.07	0.02	0	0.02	0.02	0.19	0.15	195				65.2	10.89	55.89	3.61	11.03	9.96	1.4	0	11.34	6.29	9.46	12.11	0	5.61	5.28	0	3.46
CG13188		chr2R:7826988-7854942	817.28	257.555	188.211	-2.11848	817.28	257.555	188.211	-2.11848	505.336	144.676	133.864	0	0	0	-0.552054	-0.547236	-0.271606	-0.224892	NaN	NaN	NaN	NaN	NaN	NaN	NaN	NaN	NaN	50.83	46.9	0.9227	2.76	0	3.08	0	0	0	0	0	0	0	0	2.76	0	0	0	0	0
cnn	mat	chr2R:9326818-9337990	3632.93	5104.47	5004.46	0.46208	17.0421	143.086	187.639	3.46077	3358.04	4672.56	4558.25	3358.04	4672.56	4558.25	1.93732	1.04245	1.02206	0.771831	NaN	NaN	NaN	NaN	NaN	NaN	NaN	NaN	NaN	627.47	717.07	1.1428	22.44	5.33	38.03	0	5.44	2.62	0	0	3.77	2.23	2.29	6.09	0	2.24	1.81	1.28	1.92
stck	mat	chr3R:4182688-4185745	245.999	226.818	187.067	-0.395101	245.999	226.818	187.067	-0.395101	245.999	226.818	187.067	0	0	0	1.04047	0.359706	0.82795	0.249048	NaN	NaN	NaN	NaN	NaN	NaN	NaN	NaN	NaN	910.2	892.1	0.9801	4.19	0	12.45	0	0	1.97	0	0	0	0	0	2.22	0	0	0	0	2.45
CG32772	mat	chrX:4803180-4808994	22.2288	100.69	187.067	3.07304	22.2288	100.69	187.067	3.07304	22.2288	100.69	187.067	0	0	0	0.162438	0.098492	0.215498	0.051333	NaN	NaN	NaN	NaN	NaN	NaN	NaN	NaN	NaN	794.17	731.67	0.9213	7.19	0	20.68	0	0	0	1.23	0	2.55	0	0	3.41	0	0	0	0	2.87
bgm	mat	chr2L:14013747-14019328	413.456	412.831	222.535	-0.893703	178.572	276.634	186.495	0.062631	234.885	276.634	186.495	234.885	136.197	36.0404	0.593576	-0.12651	-0.119215	-0.104934	NaN	NaN	NaN	NaN	NaN	NaN	NaN	NaN	NaN	782.13	558.73	0.7144	0	0	2.74	0	0	0	0	0	0	0	0	0	0	0	0	0	0
CG4053		chr3R:12957149-12957881	113.367	242.187	186.495	0.718132	113.367	242.187	186.495	0.718132	113.367	242.187	186.495	0	0	0	-0.33292	-0.228137	-0.341659	-0.14496	NaN	NaN	NaN	NaN	NaN	NaN	NaN	NaN	NaN	1.33	2.6	NaN	0	0	0	0	0	0	0	0	0	0	0	0	0	0	0	0	0
l(1)G0095	mat	chrX:8449275-8452794	69.6504	246.426	292.9	2.0722	42.2348	128.778	186.495	2.14263	42.2348	128.778	186.495	27.4156	117.649	106.405	1.27268	0.680011	0.915473	0.528464	NaN	NaN	NaN	NaN	NaN	NaN	NaN	NaN	NaN	213.07	202.1	0.9485	1.88	4.55	5.62	0	0	0	0	0	0	0	0	1.88	0	1.84	0	2.71	0
disco	zyg	chrX:16104630-16110767	867.666	2165.37	3176.7	1.87232	76.319	196.611	185.923	1.28459	200.801	711.722	1342.07	200.801	711.722	1342.07	1.68174	1.19322	0.644681	0.663713	0	0	0.04	0	0.32	1.43	27.65	23.42	168.408	10.27	22.63	NaN	70.19	22.89	94.31	0	12.94	9.91	2.09	2.65	16.77	2.52	5.69	17.62	4.57	6.78	6.59	4.95	8.19
sprt	zyg	chr2R:7272237-7284935	383.077	1977.24	2562.87	2.74205	25.1927	113.409	185.923	2.88362	232.662	1147.87	1478.23	232.662	1147.87	1478.23	2.00887	1.21889	0.505381	0.719533	1.3	1.77	2.13	2.14	11.51	18.11	41.3	48.75	141.502	19.8	14.8	NaN	48.6	11.19	49.1	0	11.74	8.6	5.67	1.52	6.72	2.82	6.28	5.25	0	5.06	3.99	2.14	1.81
gcm	zyg	chr2L:9579448-9581742	170.421	484.904	843.23	2.30682	20.7469	126.658	185.923	3.16373	80.7648	190.252	355.827	80.7648	190.252	355.827	1.58612	0.709153	0.651428	0.405348	0	0	0.1	0.25	1	1.11	15.06	13.95	170.195	13.8	22.5	NaN	32.4	11.71	36.85	2.6	2.82	8.81	0	0	6.28	3.73	0	8.16	0	5.91	4.33	1.47	10.16
ND42	mat	chr3R:17853426-17855115	60.7588	148.916	184.778	1.60463	60.7588	148.916	184.778	1.60463	60.7588	148.916	184.778	0	0	0	0.99424	0.73751	0.917969	0.694707	NaN	NaN	NaN	NaN	NaN	NaN	NaN	NaN	NaN	848.67	866.43	1.0209	0	0	3.73	0	0	0	0	0	0	0	0	0	0	0	0	0	0
CG4500	zyg	chr2L:14027009-14029372	154.861	496.563	605.249	1.96656	50.3854	181.773	184.778	1.87472	104.476	314.79	420.471	104.476	314.79	420.471	2.16639	2.0887	1.92935	2.01334	0	0.11	1.49	7.32	30.89	41.05	314.7	343.49	130.886	48.53	112.73	2.3229	3.25	0	21.6	0	0	0	0	0	1.52	0	0	1.73	0	0	0	0	0
CG18549	mat	chr3R:8275017-8282084	80.0238	192.372	324.935	2.02165	61.4998	78.9625	184.206	1.58267	61.4998	113.409	184.206	18.524	113.409	140.729	0.687762	0.210868	0.312014	0.042741	NaN	NaN	NaN	NaN	NaN	NaN	NaN	NaN	NaN	422.6	353.83	0.8373	2.58	3.1	10.23	0	0	0	0	0	0	0	0	2.58	0	0.97	2.13	0	0
HmgD	mat	chr2R:17600835-17604230	48.9034	203.501	294.616	2.59082	16.3011	104.4	184.206	3.49827	32.6023	104.4	184.206	32.6023	99.1005	110.409	3.06935	3.0099	2.80711	2.59951	NaN	NaN	NaN	NaN	NaN	NaN	NaN	NaN	NaN	2027.13	1849.17	0.9122	7.11	4.06	15.41	0	0	0	4.09	0	0	0	0	3.02	0	2.26	0	1.8	0
CG11836	mat	chr3R:20896852-20898434	300.83	280.873	299.192	-0.007877	88.9154	153.685	183.062	1.04183	118.554	153.685	183.062	118.554	64.6538	68.6483	1.09796	0.507731	1.10209	0.517626	NaN	NaN	NaN	NaN	NaN	NaN	NaN	NaN	NaN	543.83	484.8	0.8915	0	0	0	0	0	0	0	0	0	0	0	0	0	0	0	0	0
for	mat	chr2L:3622073-3656951	112.626	190.252	270.017	1.26151	28.8975	112.349	183.062	2.66331	83.7286	112.349	183.062	83.7286	77.9026	86.9545	1.01782	0.109862	0.084727	0.028604	NaN	NaN	NaN	NaN	NaN	NaN	NaN	NaN	NaN	1985.73	1952.83	0.9834	11.11	7.39	34.42	0	0	0	0	0	5.04	0	0	6.07	0	2.09	2.88	2.42	0
CG11489	mat	chr3L:22267108-22277436	1780.53	1698.49	1322.05	-0.429527	62.2407	189.192	181.918	1.54736	694.281	765.777	518.295	694.281	765.777	518.295	0.224025	-0.056971	-0.183895	-0.314105	NaN	NaN	NaN	NaN	NaN	NaN	NaN	NaN	NaN	5.9	9.95	1.6864	0	0	6.04	0	0	0	0	0	0	0	0	0	0	0	0	0	0
CG7970	mat	chr3L:1653004-1654112	123.741	136.197	181.346	0.551426	123.741	136.197	181.346	0.551426	123.741	136.197	181.346	0	0	0	0.953027	0.187373	0.997131	0.233207	NaN	NaN	NaN	NaN	NaN	NaN	NaN	NaN	NaN	898.23	889.73	0.9905	1.63	0	1.7	0	0	0	0	0	0	0	0	1.63	0	0	0	0	0
desat1	mat	chr3R:8265321-8273338	70.3913	117.119	179.058	1.34695	70.3913	117.119	179.058	1.34695	70.3913	117.119	179.058	0	0	0	0.050077	-0.152664	0.00861	-0.160703	NaN	NaN	NaN	NaN	NaN	NaN	NaN	NaN	NaN				10.83	0	12.62	0	0	0	0	0	5.15	2.67	0	3.01	0	0	0	0	0
Rm62	mat	chr3R:1826152-1834301	486.812	403.292	359.26	-0.438337	265.264	196.611	177.914	-0.576253	265.264	196.611	177.914	108.921	102.81	120.135	2.89505	2.62421	1.90789	1.70405	NaN	NaN	NaN	NaN	NaN	NaN	NaN	NaN	NaN	2131.87	1916.07	0.8988	12.17	3.98	19.22	0	2.77	0	2.69	0	2.95	0	0	3.76	0	3.98	0	0	0
CG7800	matzyg	chr3R:4043699-4045456	461.619	399.052	286.607	-0.687629	57.795	136.727	177.914	1.62216	403.824	262.325	177.914	403.824	262.325	108.693	0.401968	-0.047181	0.323338	0.09001	38.19	16.3	31.28	21.92	11.17	5.56	19.22	25.64	90	208.9	125.5	0.6008	0	0	6.86	0	0	0	0	0	0	0	0	0	0	0	0	0	2.68
CG5953	mat	chr2L:16509119-16532877	143.746	236.887	326.08	1.1817	48.1625	105.46	177.342	1.88055	67.4275	105.46	177.342	67.4275	72.6031	98.3959	1.01168	-0.057014	-0.10289	-0.134792	NaN	NaN	NaN	NaN	NaN	NaN	NaN	NaN	NaN	304.13	377.8	1.2422	5.98	0	32.2	0	0	0	0	0	0	0	0	5.98	0	0	0	0	4.57
knrl	zyg	chr3L:20590240-20613636	220.066	806.583	1266.56	2.52491	14.0783	115.529	177.342	3.65498	85.2105	261.795	447.358	85.2105	261.795	447.358	1.6449	1.49813	0.267863	0.645592	0	0	0	0	0.18	0.76	20.64	28.35	169.88	32.9	13.47	0.4094	42.45	14.34	45.61	2.96	3.78	2.93	2.12	2.35	8.28	6.04	4.99	9	0	5.05	4.67	4.62	0
Oseg1	mat	chr3L:8400368-8404675	32.6023	108.64	176.769	2.43882	32.6023	108.64	176.769	2.43882	32.6023	108.64	176.769	0	0	0	0.027332	-0.210635	0.163537	0.01594	NaN	NaN	NaN	NaN	NaN	NaN	NaN	NaN	NaN	240.93	220.13	0.9137	2.61	0	11.89	0	0	0	0	0	0	0	0	2.61	0	0	0	0	5.6
kay	mat	chr3R:25592496-25619838	1111.44	2924.79	3638.36	1.71086	21.4879	123.478	176.769	3.04027	361.589	1075.8	1462.78	361.589	1075.8	1462.78	0.080317	-0.163351	-0.13799	0.001394	NaN	NaN	NaN	NaN	NaN	NaN	NaN	NaN	NaN	41.33	36.47	0.8824	31.57	15.73	49.85	0	5.81	0	2.26	0	6.88	2.49	0	14.13	0	8.72	4.27	2.74	0
sano	zyg	chr2R:14834808-14847000	1852.4	1721.28	1116.11	-0.730922	12.5963	73.663	176.197	3.80611	1340.4	1241.14	597.24	1340.4	1241.14	597.24	0.12856	0.000964	-0.308629	-0.201155	0.11	0.16	0.16	0.04	0.07	0	1.12	0.8	195	13.95	16.7	1.1971	9.91	2.67	14.66	0	0	0	0	0	3.46	0	0	6.45	0	1.3	1.37	0	0
CG9215	matzyg	chrX:15474962-15476905	131.15	139.907	175.625	0.421281	131.15	139.907	175.625	0.421281	131.15	139.907	175.625	0	0	0	0.914617	0.653329	0.846564	0.706315	22.2	14.35	5.6	2.92	2.07	6.44	31.65	31.86	90	105.5	90.3	0.8559	1.17	2.11	1.34	0	0	0	0	0	0	0	0	1.17	0	2.11	0	0	0
tkv	mat	chr2L:5218995-5271353	1730.89	2437.24	2896.96	0.743029	52.6082	112.879	175.053	1.73443	529.787	1325.93	1873.53	529.787	1325.93	1873.53	1.99616	1.75806	0.810656	1.39081	NaN	NaN	NaN	NaN	NaN	NaN	NaN	NaN	NaN	583.7	568.63	0.9742	29.58	14.96	50.9	1.71	3.1	0	2.05	0	9.31	0	0	13.41	0	4.81	8.43	1.72	0
CG33291	zyg	chr3L:21638059-21659405	358.625	745.109	840.37	1.22855	26.6746	120.828	174.481	2.70953	187.463	478.014	608.11	187.463	478.014	608.11	-0.102061	-0.316108	-0.282573	-0.183322	0.01	0	0	0	0	0	0.08	0.08	195	22.87	28.87	NaN	2.18	6.6	11.95	0	0	0	0	0	0	0	0	2.18	1.74	1.84	0.97	2.05	0
ovo	mat	chrX:4942329-4964962	936.575	2226.85	3216.75	1.78014	37.789	112.879	173.909	2.20229	531.269	1171.72	1847.21	531.269	1171.72	1847.21	0.936517	0.303065	-0.042165	0.053429	NaN	NaN	NaN	NaN	NaN	NaN	NaN	NaN	NaN	1731.17	1564.37	0.9036	33.99	6.83	55.98	0	2.38	5.82	3.89	0	9.11	0	0	12.79	0	5.4	1.43	0	1.72
Ef1alpha100E	mat	chr3R:27565381-27569028	106.698	328.569	493.124	2.20841	34.8252	134.077	173.909	2.32013	71.8732	194.491	319.215	71.8732	194.491	319.215	0.534595	-0.037841	0.151978	-0.196396	NaN	NaN	NaN	NaN	NaN	NaN	NaN	NaN	NaN	59.13	22.85	0.3864	4.98	3.02	14.79	0	0	0	0	0	2.45	0	0	2.53	1.51	0	0	1.51	0
Gsc	zyg	chr2L:583539-594810	1038.83	1156.35	1007.41	-0.0443	14.0783	95.9208	173.909	3.62678	383.077	326.979	275.737	383.077	326.979	275.737	0.976611	0.388401	-0.109255	-0.101619	0.55	0.29	0.17	0	0.03	0.03	7.96	7.29	173.874	18.2	21.75	1.1951	21.34	1.73	39.9	0	0	3.05	1.45	0	5.19	3.68	0	7.97	0	0	1.73	0	2.21
CG3916		chr3R:8055177-8056041	323.059	232.648	173.337	-0.898218	323.059	232.648	173.337	-0.898218	323.059	232.648	173.337	0	0	0	-0.319329	-0.094912	-0.251669	-0.077123	NaN	NaN	NaN	NaN	NaN	NaN	NaN	NaN	NaN	2.67	2.2	NaN	1.32	0	0	0	0	0	0	0	0	0	0	1.32	0	0	0	0	0
alpha-Est1	mat	chr3R:3371448-3374844	666.865	457.876	335.233	-0.992232	273.415	171.704	173.337	-0.657511	273.415	171.704	173.337	188.945	118.179	62.9276	0.060282	-0.098656	0.071922	0.012974	NaN	NaN	NaN	NaN	NaN	NaN	NaN	NaN	NaN	111.47	213.3	1.9135	1.8	0	3.74	0	1.8	0	0	0	0	0	0	0	0	0	0	0	0
CheB42a		chr2R:2836853-2837789	200.801	215.689	287.179	0.516186	96.325	126.128	173.337	0.847597	104.476	126.128	173.337	104.476	89.5615	113.842	-0.689414	-0.238006	-0.7572	-0.293034	NaN	NaN	NaN	NaN	NaN	NaN	NaN	NaN	NaN				0	0	0	0	0	0	0	0	0	0	0	0	0	0	0	0	0
CG12267	mat	chr3R:8286135-8288140	54.0902	101.22	172.765	1.67537	54.0902	101.22	172.765	1.67537	54.0902	101.22	172.765	0	0	0	0.304557	-0.00759	0.21232	-0.065763	NaN	NaN	NaN	NaN	NaN	NaN	NaN	NaN	NaN	141.5	139.5	0.9859	0	0	3.1	0	0	0	0	0	0	0	0	0	0	0	0	0	0
ush	zyg	chr2L:523466-540541	1049.2	3033.43	4325.99	2.04374	30.3794	90.6214	172.193	2.50286	462.36	1651.85	2377.52	462.36	1651.85	2377.52	2.19942	1.10618	0.332547	0.647853	2.29	0.93	1.41	0.6	0.19	0.03	41.78	50.85	168.514	28.13	34	1.2087	70.29	23.08	65.4	3.07	8.86	10.1	2.31	2.91	14.18	5.69	10.92	12.25	2.74	8.74	6.89	4.71	2.28
king-tubby	zyg	chr2R:16989434-17011220	138.56	169.054	171.621	0.308716	138.56	169.054	171.621	0.308716	110.403	93.801	128.716	0	0	0	1.77855	0.441451	0.051325	0.128451	0.1	0	0	0	0.58	0.94	15.73	12.65	170.195	19.5	24.9	NaN	10.95	6.89	29.22	1.1	0	0	0	0	2.17	4.62	0	3.06	0	3.8	1.09	2	3.71
CG5073	matzyg	chr3R:11197680-11199970	207.469	142.556	169.905	-0.288172	207.469	142.556	169.905	-0.288172	207.469	142.556	169.905	0	0	0	1.23542	0.690937	0.776138	0.424027	36.67	28.92	17.35	12.5	5.5	1.86	20.24	26.81	90	119	99.43	0.8355	4.19	0	6.82	0	1.81	0	0	0	0	0	0	2.38	0	0	0	0	0
htl	zyg	chr3R:13870935-13875086	57.054	321.679	584.655	3.35718	31.8613	117.649	169.333	2.40998	31.8613	129.838	272.877	17.0421	129.838	272.877	1.59468	1.36332	1.02306	1.08798	0.28	0.24	0.08	0.41	1.49	1.89	51.33	52.32	167.357	32.9	29.5	0.8967	15.17	4.07	27.64	0	2.86	0	0	0	3.29	4.12	0	4.9	0	2.41	1.66	0	0
stv	mat	chr3L:13473547-13476621	222.288	164.284	187.639	-0.244475	113.367	127.188	168.76	0.573975	113.367	127.188	168.76	108.921	37.0965	18.8783	-0.025581	-0.035537	-0.127403	-0.164282	NaN	NaN	NaN	NaN	NaN	NaN	NaN	NaN	NaN				0	0	2.47	0	0	0	0	0	0	0	0	0	0	0	0	0	0
TBPH	matzyg	chr2R:19746589-19750135	257.114	182.833	185.923	-0.467704	60.7588	133.547	168.76	1.47381	196.355	133.547	168.76	196.355	49.2853	17.1621	1.53947	1.06636	1.20494	0.82237	52.31	58.27	46.93	26.83	16.07	30.5	142.64	159.94	90	118.3	153.53	1.2978	2.26	0	6.06	0	0	0	0	0	0	0	0	2.26	0	0	0	0	0
ventrally-expressed-protein-D	zyg	chr2R:18296155-18296693	14.8192	81.0823	168.76	3.50943	14.8192	81.0823	168.76	3.50943	14.8192	81.0823	168.76	0	0	0	1.83501	1.41343	1.99035	1.49677	0	0	0	0.39	0.61	1.74	59.9	62.74	167.147	33.17	11	0.3316	3.09	2.34	25.19	0	0	0	0	0	1.5	0	0	1.59	0	2.34	0	0	0
SNF4Agamma	mat	chr3R:16982099-17038409	97.0659	270.804	398.732	2.03838	14.0783	83.732	168.76	3.58343	67.4275	125.068	168.76	67.4275	125.068	151.598	1.19414	0.210385	-0.0681	0.029916	NaN	NaN	NaN	NaN	NaN	NaN	NaN	NaN	NaN	411.03	400.43	0.9742	18.61	1.33	49.58	1.36	2.45	2.74	0	0	4.1	0	0	7.96	0	1.33	0	0	1.84
chn	mat	chr2R:11016420-11032288	11816.9	11511	12201.7	0.046233	56.3131	109.7	167.616	1.57362	7433.32	5137.33	4577.13	7433.32	5137.33	4577.13	1.72468	1.34539	0.908554	0.990802	NaN	NaN	NaN	NaN	NaN	NaN	NaN	NaN	NaN	689.7	704.9	1.022	88.46	13.29	92.45	0	13.71	11	9.45	0	17.38	14.57	8.08	14.27	0	8.87	4.42	0	3.84
Mio	mat	chr2L:21286077-21310032	150.415	310.02	426.192	1.50255	39.2709	110.759	167.616	2.09363	74.0961	124.008	184.778	74.0961	124.008	184.778	1.93637	0.496907	0.25138	0.07994	NaN	NaN	NaN	NaN	NaN	NaN	NaN	NaN	NaN	601.97	619.77	1.0296	5.54	2.12	19.31	0	0	0	0	0	0	0	0	5.54	0	0	2.12	0	0
CG3386	matzyg	chr3L:680647-682193	25.1927	89.5615	167.616	2.73408	25.1927	89.5615	167.616	2.73408	25.1927	89.5615	167.616	0	0	0	1.33991	0.556806	1.15204	0.479777	21.19	12.36	18.67	21.49	18.48	18.41	42.81	49.32	90	138.53	193.9	1.3997	14.54	1.32	17.91	0	4.5	0	0	0	1.38	3.96	0	4.7	0	1.32	0	0	2.48
CG2182	matzyg	chr3R:1481951-1485631	137.078	255.436	216.242	0.657653	66.6865	179.653	167.044	1.32476	70.3913	110.759	90.959	70.3913	75.7828	49.198	2.39194	1.7938	1.93133	1.539	148.76	111.42	88.64	60.41	53.05	74.26	270.78	272.4	90	625.13	541.9	0.8669	6.45	1.25	14.99	1.66	0	0	0.93	0	0	0	0	3.86	0	1.25	0	0	0
ss		chr3R:12200147-12229405	133.373	310.55	472.529	1.82494	47.4215	134.077	165.9	1.8067	58.5359	134.077	201.368	58.5359	108.64	201.368	0.645708	-0.330044	-0.304425	-0.259341	NaN	NaN	NaN	NaN	NaN	NaN	NaN	NaN	NaN	1.77	3.83	NaN	20.7	20.16	42.46	0	3	0	1.7	0	3.02	3.4	0	9.58	0	9.2	5.79	5.17	5.74
ara		chr3L:12573773-12589118	34.0842	95.3909	165.328	2.27815	34.0842	95.3909	165.328	2.27815	34.0842	95.3909	165.328	0	0	0	0.179029	-0.092495	-0.214393	-0.250186	NaN	NaN	NaN	NaN	NaN	NaN	NaN	NaN	NaN	3.6	6.3	NaN	5.34	1.25	26.36	0	0	0	0	0	1.2	0	0	4.14	0	1.25	0	0	0
CG13384	matzyg	chr2L:8384466-8388803	2391.08	3951.83	3467.88	0.536392	131.891	203.501	164.756	0.320983	1648.64	2710.16	2346.63	1648.64	2710.16	2346.63	1.64448	1.20584	1.4363	1.05353	55.7	43.53	57.29	43.12	39.38	32.94	81.26	109.98	90	440.4	501.07	1.1378	20.67	2.25	30.09	1.96	4.68	4.37	0	0	4.46	0	0	5.2	0	2.25	0	0	0
gcm2	zyg	chr2L:9608478-9612710	29.6385	101.22	164.756	2.47478	29.6385	101.22	164.756	2.47478	29.6385	101.22	164.756	0	0	0	-0.395063	-0.289183	-0.415704	-0.378309	0	0	0	0	0	0	0.02	0.04	195	2	2.3	NaN	0	2.91	10.39	0	0	0	0	0	0	0	0	0	0	0	2.91	0	0
CG32354	zyg	chr3L:8408952-8414380	67.4275	170.644	164.184	1.2839	67.4275	170.644	164.184	1.2839	67.4275	170.644	164.184	0	0	0	-0.411898	-0.408865	-0.179435	-0.271909	0.03	0	0.12	0.12	0.22	0.27	0.26	0.2	195	21.73	26.27	NaN	0	0	3.01	0	0	0	0	0	0	0	0	0	0	0	0	0	0
fj	zyg	chr2R:14120267-14123816	666.865	1840.51	2592.05	1.95862	19.265	80.5523	164.184	3.09125	157.825	557.507	1066.34	157.825	557.507	1066.34	1.48513	0.879355	1.04232	0.985673	0.14	0.1	0.36	0.14	0.98	1.86	10.74	14.71	171.456	23.87	18.57	NaN	10.97	4.23	46.67	0	0	0	0	0	4.9	0	0	6.07	0	2.12	0	2.11	0
gro	mat	chr3R:21867431-21874621	131.15	152.095	163.612	0.319058	131.15	152.095	163.612	0.319058	131.15	152.095	163.612	0	0	0	1.64622	1.38216	0.703271	0.461676	NaN	NaN	NaN	NaN	NaN	NaN	NaN	NaN	NaN	223.6	171.3	0.7661	11.12	4.71	12.37	0	3.68	0	2.54	0	0.96	0	0	3.94	0	2.88	1.83	0	0
H15		chr2L:5404341-5415928	904.714	2009.57	2130.96	1.23597	20.006	98.0406	163.612	3.03177	319.354	556.447	756.848	319.354	556.447	756.848	-0.354094	-0.446971	-0.270969	-0.344406	NaN	NaN	NaN	NaN	NaN	NaN	NaN	NaN	NaN	5.93	16.57	NaN	67.71	34.83	85.51	0	11.85	7.06	4.93	0	14.29	5.79	2.49	21.3	3.02	6.79	15.23	9.79	20.97
ras	mat	chrX:10638538-10642839	146.71	670.916	1049.18	2.83821	28.1565	85.8518	163.04	2.53368	51.1263	202.441	291.183	51.1263	202.441	291.183	3.08502	1.39515	1.31565	0.417629	NaN	NaN	NaN	NaN	NaN	NaN	NaN	NaN	NaN	1019.1	920.37	0.9031	8.4	2.61	13.81	0	1.78	0	1.68	0	2.3	2.64	0	0	0	0	0	2.61	0
ds	zyg	chr2L:640020-714968	2018.38	2640.21	3039.4	0.590592	18.524	73.663	162.468	3.13268	1070.69	1201.4	1134.41	1070.69	1201.4	1134.41	1.11131	0.649821	-0.301008	0.035177	0	0.01	0.01	0.02	0.01	0.01	0.57	0.88	195	26.7	18.07	0.6768	23.88	6.55	60.79	0	1.89	0	2.34	0	6.77	0	0	12.88	0	4.82	1.73	0	0
stwl	mat	chr3L:14396609-14403023	1873.15	2144.71	1886.68	0.010387	216.361	177.003	161.896	-0.418374	1614.55	1860.12	1622.96	1614.55	1860.12	1622.96	1.30655	0.808907	0.97129	0.66315	NaN	NaN	NaN	NaN	NaN	NaN	NaN	NaN	NaN	167.07	202.9	1.2145	18.36	1.53	20.42	0	6.89	3.47	0	0	2.11	0	0	5.89	0	1.53	0	0	0
CG13894	zyg	chr3L:693087-699143	792.829	1384.76	1754.54	1.14601	26.6746	121.358	161.896	2.60152	562.39	901.444	1202.49	562.39	901.444	1202.49	1.50921	0.662049	0.806865	0.41325	0	0	0.14	2.02	5.65	10.89	41.68	46.57	147.808	30.87	37.2	NaN	38.89	2.2	44.08	5.48	5.66	0	5.97	0	8.2	7.25	0	6.33	0	2.2	0	0	3.58
CG11843	zyg	chr3R:24880245-24881488	614.998	560.157	405.025	-0.60257	163.011	170.114	161.324	-0.015016	451.986	390.043	243.702	451.986	390.043	243.702	0.145112	0.197401	0.252278	0.229529	0	0.09	0.22	0.1	1.34	0.42	5.54	9.08	178.393	5.13	8.77	NaN	0	0	0	0	0	0	0	0	0	0	0	0	0	0	0	0	0
pod1	mat	chrX:6697719-6707554	187.463	129.838	160.751	-0.221775	187.463	129.838	160.751	-0.221775	187.463	129.838	160.751	0	0	0	1.15124	0.796618	0.80148	0.412759	NaN	NaN	NaN	NaN	NaN	NaN	NaN	NaN	NaN	275.13	294.13	1.0691	8.56	2.06	17.03	0	2.02	0	0	0	2.78	0	0	3.76	0	2.06	0	0	0
mura	matzyg	chr3R:5363875-5377528	145.228	353.476	414.75	1.51392	49.6444	112.879	159.035	1.67964	49.6444	112.879	159.035	38.53	100.69	102.4	1.81748	1.30854	0.672882	0.238919	29.26	39.07	30.73	22.49	12.02	8.54	24.93	27.59	90	98.97	120.8	1.2206	5.42	0	21.47	0	0	0	0	0	0	0	0	5.42	0	0	0	0	3.03
CG5715	matzyg	chr3R:20119085-20121107	31.1204	111.289	159.035	2.35341	31.1204	111.289	159.035	2.35341	31.1204	111.289	159.035	0	0	0	2.39582	1.44174	1.48772	0.897947	1.65	2.34	2.71	1.36	1.18	0.26	2.82	4.19	195	10.6	5.43	0.5123	1.3	1.83	5.98	0	0	0	1.3	0	0	0	0	0	0	1.83	0	0	0
Pros28.1A		chr3R:16573850-16574796	2148.79	1771.62	878.126	-1.29102	571.281	491.263	158.463	-1.85005	1577.51	1280.36	719.663	1577.51	1280.36	719.663	-0.328476	-0.319494	-0.361557	-0.395207	NaN	NaN	NaN	NaN	NaN	NaN	NaN	NaN	NaN	8.6	5.87	NaN	0	0	3.45	0	0	0	0	0	0	0	0	0	0	0	0	0	0
E(bx)	mat	chr3L:234100-246901	77.8009	157.395	221.391	1.50873	29.6385	103.34	158.463	2.4186	48.1625	103.34	158.463	48.1625	54.0548	62.9276	1.47696	1.245	0.999197	0.564135	NaN	NaN	NaN	NaN	NaN	NaN	NaN	NaN	NaN	397.7	372.2	0.9359	2.35	2.14	8.36	0	0	0	0	0	0	0	0	2.35	0	0	2.14	0	0
exex	zyg	chr3L:7941290-7944667	22.2288	120.299	158.463	2.83364	22.2288	120.299	158.463	2.83364	22.2288	120.299	158.463	0	0	0	1.09301	0.215786	0.413807	0.184217	0	0	0.06	0	0.21	0.1	2	3.5	195	7.23	11.87	NaN	4.97	3.8	15.53	0	0	0	0	0	0	2.14	0	2.83	0	1.99	1.81	0	0
CG7692	mat	chr3L:17346176-17351243	330.469	284.053	295.188	-0.162881	76.319	106.52	157.891	1.04882	140.042	113.939	157.891	140.042	113.939	110.409	0.985301	0.354436	0.201914	0.024554	NaN	NaN	NaN	NaN	NaN	NaN	NaN	NaN	NaN	195.17	202.13	1.0357	1.93	2.01	5.49	0	0	0	0	0	0	0	0	1.93	0	0	2.01	0	0
Ef1alpha48D	mat	chr2R:7779596-7783025	119.295	237.417	351.823	1.56032	48.9034	119.239	157.891	1.69092	48.9034	119.239	157.891	38.53	80.5523	131.004	2.46338	1.92831	1.76141	1.49449	NaN	NaN	NaN	NaN	NaN	NaN	NaN	NaN	NaN	2787.6	2636.33	0.9457	7.99	4.03	17.99	0	0	0	0	0	0.94	2.46	0	4.59	0	2.39	1.64	0	0
nuf	mat	chr3L:14183976-14226350	464.583	1880.26	2635.52	2.50408	25.9336	106.52	157.319	2.60079	270.451	958.149	1266.56	270.451	958.149	1266.56	1.84693	1.01988	0.32111	0.646168	NaN	NaN	NaN	NaN	NaN	NaN	NaN	NaN	NaN	25.03	27.3	1.0907	43.15	9.96	63.64	1.54	7.51	4.26	4.58	0	7.01	0	0	18.25	0	6.45	3.51	0	2
CG7294		chr2L:10688726-10689269	268.969	213.04	156.747	-0.779001	268.969	213.04	156.747	-0.779001	268.969	213.04	156.747	0	0	0	-0.027851	-0.010235	-0.051226	0.122362	NaN	NaN	NaN	NaN	NaN	NaN	NaN	NaN	NaN	1.77	10.4	NaN	0	0	0	0	0	0	0	0	0	0	0	0	0	0	0	0	0
Cyp6d5	zyg	chr3R:9854951-9857206	206.728	367.785	738.542	1.83694	44.4577	96.9807	156.175	1.81266	162.271	270.804	582.367	162.271	270.804	582.367	0.385681	0.389889	0.497908	0.498393	0	0	0	0	1.16	3.34	47.16	50.27	166.622	24.57	35.1	NaN	1.89	0	3.36	0	0	0	0	0	0	0	0	1.89	0	0	0	0	0
CG16711	mat	chr3L:9697769-9702809	389.005	150.506	179.058	-1.11936	210.433	105.46	155.603	-0.435492	210.433	105.46	155.603	178.572	45.0457	23.4548	-0.22973	-0.180415	-0.254859	-0.296155	NaN	NaN	NaN	NaN	NaN	NaN	NaN	NaN	NaN	93.27	131.83	1.4134	0	0	2.45	0	0	0	0	0	0	0	0	0	0	0	0	0	0
ttm50	matzyg	chrX:2624251-2626218	128.927	139.377	155.603	0.271311	128.927	139.377	155.603	0.271311	128.927	139.377	155.603	0	0	0	1.27516	0.736237	1.14534	0.817891	38.27	26.25	7.63	2.03	3.77	7.26	32.95	50.17	90	320.47	238.87	0.7454	2.05	1.58	6.2	0	0	0	0	0	0	0	0	2.05	0	1.58	0	0	0
CoRest	mat	chrX:19415961-19424937	87.4334	128.778	155.603	0.831611	87.4334	128.778	155.603	0.831611	87.4334	128.778	155.603	0	0	0	1.8927	1.29483	1.23542	0.755551	NaN	NaN	NaN	NaN	NaN	NaN	NaN	NaN	NaN	516.37	594.4	1.1511	4.47	4.28	9.08	0	0	0	0	0	1.52	0	0	2.95	0	2.92	1.36	0	0
gw	mat	chr4:670574-681222	266.005	141.496	168.76	-0.656477	82.9877	105.46	155.603	0.906899	183.017	105.46	155.603	183.017	36.0366	13.1576	2.11908	1.61884	1.16113	0.631567	NaN	NaN	NaN	NaN	NaN	NaN	NaN	NaN	NaN	1476.7	1545.93	1.0469	8.56	0	10.83	0	2.79	0	0	0	2.67	0	0	3.1	0	0	0	0	0
SsRbeta	mat	chr3L:16122739-16124086	44.4577	98.5706	155.031	1.80205	44.4577	98.5706	155.031	1.80205	44.4577	98.5706	155.031	0	0	0	1.23619	0.628177	1.28373	0.723884	NaN	NaN	NaN	NaN	NaN	NaN	NaN	NaN	NaN	728.63	829.27	1.1381	0	0	2.13	0	0	0	0	0	0	0	0	0	0	0	0	0	0
CG10674	mat	chr3L:5128847-5129392	3557.36	2522.03	1439.9	-1.30484	157.825	110.759	153.887	-0.036455	3399.53	2411.27	1286.01	3399.53	2411.27	1286.01	1.00479	0.454112	1.20147	0.641619	NaN	NaN	NaN	NaN	NaN	NaN	NaN	NaN	NaN	347.8	275.6	0.7924	2.41	0	3.54	0	0	0	0	0	0	0	0	2.41	0	0	0	0	0
tth	mat	chrX:13507223-13510387	97.0659	138.317	153.887	0.664831	97.0659	138.317	153.887	0.664831	97.0659	138.317	153.887	0	0	0	0.457499	0.211136	0.410415	0.274182	NaN	NaN	NaN	NaN	NaN	NaN	NaN	NaN	NaN	426.8	510.7	1.1966	0	0	2.47	0	0	0	0	0	0	0	0	0	0	0	0	0	0
CG14438	mat	chrX:6650354-6664330	116.331	136.197	205.945	0.824024	17.7831	69.4234	153.887	3.11328	98.5479	69.4234	153.887	98.5479	66.7736	52.0583	1.02694	-0.075607	0.538727	0.180579	NaN	NaN	NaN	NaN	NaN	NaN	NaN	NaN	NaN	238.67	278.53	1.167	1.97	1.57	10.74	0	0	0	0	0	0	0	0	1.97	0	1.57	0	0	0
lea	zyg	chr2L:1380085-1420449	9883.68	14536.5	16796.5	0.765043	64.4636	133.017	153.315	1.24994	3266.9	4171.23	4863.73	3266.9	4171.23	4863.73	2.66131	2.70397	0.867849	1.73231	0	0	0	0.15	8.59	7.59	123.59	156.72	143.288	119.33	83.73	0.7017	136.23	30.36	149.58	7.12	27.51	14.97	8.45	3.68	25.56	3.7	14.17	31.07	4.85	8.88	11.58	5.05	0
NetA	zyg	chrX:14498044-14547864	3130.56	2893.52	2694.45	-0.216432	42.9758	136.197	153.315	1.8349	1877.6	1117.13	1101.23	1877.6	1117.13	1101.23	1.99866	1.39864	0.234605	0.823268	0	0.03	0.07	0.19	2.8	5.47	58.12	71.49	163.574	53.27	12.1	NaN	52.7	15.14	65.55	0	8.25	0	4.89	0	12.2	8.38	0	18.98	0	7.1	4.26	3.78	2.6
DNaseII	zyg	chr3R:13845098-13846883	214.138	280.343	229.4	0.099325	26.6746	105.46	153.315	2.52295	120.777	129.838	153.315	120.777	129.838	38.9007	0.536448	0.272254	0.300992	0.149345	0	0.05	0.84	4.27	8.74	12.59	40.89	39.19	137.718	4.2	20.83	NaN	0	0	2.51	0	0	0	0	0	0	0	0	0	0	0	0	0	0
Ssl2	zyg	chr3R:24856579-24858255	302.312	414.42	247.134	-0.290746	191.909	270.274	152.743	-0.32932	191.909	270.274	152.743	110.403	144.146	94.3914	0.102196	-0.048879	0.272499	0.075713	0.05	0	0.2	0	0.15	0.1	1.83	1.88	195	19.27	54.05	2.8049	0	0	1.03	0	0	0	0	0	0	0	0	0	0	0	0	0	0
LBR	mat	chr2R:17608016-17611564	190.427	450.457	511.43	1.4253	26.6746	101.75	152.743	2.51756	163.752	348.707	358.688	163.752	348.707	358.688	1.75374	1.58399	1.64867	1.42807	NaN	NaN	NaN	NaN	NaN	NaN	NaN	NaN	NaN	1055.77	848.2	0.8034	0	0	8.49	0	0	0	0	0	0	0	0	0	0	0	0	0	0
CG12974	zyg	chr3L:21275113-21278364	148.192	351.886	418.183	1.49666	22.2288	138.317	152.17	2.77518	125.963	213.57	266.012	125.963	213.57	266.012	0.278407	0.029177	-0.020237	-0.152201	0	0	0.13	0.09	0.33	0.3	1.88	2.45	195	13.83	34.3	2.4801	6.69	0	6.5	0	0	0	2.01	0	2.47	0	0	2.21	0	0	0	0	0
Nup214	mat	chr2R:18806458-18812255	62.9817	157.925	151.598	1.26725	62.9817	157.925	151.598	1.26725	62.9817	157.925	151.598	0	0	0	1.02311	0.816412	0.437733	0.327574	NaN	NaN	NaN	NaN	NaN	NaN	NaN	NaN	NaN	525.67	526.03	1.0007	0	0	0	0	0	0	0	0	0	0	0	0	0	0	0	0	0
Best1	matzyg	chr3R:5987185-5996207	450.504	994.715	1202.49	1.41641	125.222	124.538	151.026	0.270306	325.282	870.177	1051.46	325.282	870.177	1051.46	1.87224	1.0275	0.803276	0.453955	87.34	60.42	48.97	13.06	11.17	13.27	98.88	107.16	90	524.57	413.2	0.7877	19.33	5.24	21.49	0	4.9	0	1.3	0	5.12	0	0	8.01	2.71	1.43	1.1	0	0
Con		chr3L:4938047-4976172	245.258	599.903	987.964	2.01016	45.1986	105.99	151.026	1.74045	90.3973	226.818	416.467	90.3973	226.818	416.467	1.34298	0.633416	-0.061005	0.371095	NaN	NaN	NaN	NaN	NaN	NaN	NaN	NaN	NaN	12.9	7.4	0.5736	25.97	7.28	31.27	0	3.91	0	2.99	0	4.85	2.93	0	11.29	0	3.51	3.77	0	0
Trxr-1	mat	chrX:8136516-8142072	317.131	212.51	150.454	-1.07576	317.131	212.51	150.454	-1.07576	317.131	212.51	150.454	0	0	0	0.867868	0.10511	0.298794	0.013817	NaN	NaN	NaN	NaN	NaN	NaN	NaN	NaN	NaN	1493.87	1372.93	0.919	11.63	6.26	15.8	0	0	0	2.21	0	1.88	3.75	0	3.79	0	2.22	1.63	2.41	0
CG16886	zyg	chr2L:13920711-13923549	9.6325	112.349	150.454	3.96526	9.6325	112.349	150.454	3.96526	9.6325	112.349	150.454	0	0	0	0.68763	0.002612	-0.178515	-0.222868	0	0.03	0.24	0.72	1.04	1.16	5.72	4.01	176.291	29.3	47.2	1.6109	1.41	0	3.27	0	0	0	0	0	0	0	0	1.41	0	0	0	0	0
CG8147	zyg	chr3R:5320538-5322452	292.68	710.662	863.253	1.56046	51.1263	90.6214	149.31	1.54617	174.126	545.318	668.749	174.126	545.318	668.749	2.04648	1.58004	1.85492	1.70924	0	0.13	1.69	3.99	13.29	88.71	260.56	147.64	138.348	7	73.7	10.5286	11.03	3.88	14.82	0	3.9	0	0	0	2.87	0	0	4.26	0	2.61	0	1.27	0
CG32372	zyg	chr3L:7512587-7521116	128.186	169.054	193.932	0.597305	29.6385	91.1513	149.31	2.33277	98.5479	91.1513	149.31	98.5479	77.9026	44.6214	1.2146	0.664849	0.4096	0.307095	0.02	0	0.04	0.36	4.42	8.68	60.52	73.61	152.432	40.93	62.7	1.5319	0.97	1.25	23.06	0.97	0	0	0	0	0	0	0	0	0	1.25	0	0	0
CG5978	mat	chr3L:8615138-8616990	123.741	112.879	148.738	0.265455	123.741	112.879	148.738	0.265455	123.741	112.879	148.738	0	0	0	0.115117	-0.041064	0.111978	-0.001545	NaN	NaN	NaN	NaN	NaN	NaN	NaN	NaN	NaN	417.37	497	1.1908	0	0	0	0	0	0	0	0	0	0	0	0	0	0	0	0	0
CG14661		chr3R:779227-780974	397.155	414.42	260.864	-0.606407	161.53	181.773	148.166	-0.124584	179.313	181.773	148.166	179.313	162.165	72.0807	-0.359376	-0.591816	-0.286089	-0.497816	NaN	NaN	NaN	NaN	NaN	NaN	NaN	NaN	NaN	5.47	8	NaN	0	0	1.65	0	0	0	0	0	0	0	0	0	0	0	0	0	0
gogo	zyg	chr3L:20261958-20288231	5131.9	3815.64	2855.77	-0.845612	44.4577	131.427	148.166	1.73671	3506.97	2608.94	1969.06	3506.97	2608.94	1969.06	1.42653	0.398289	0.154492	0.20852	0.03	0.07	0.14	0.14	4.61	3.9	8.31	11.55	170.826	10.9	20.15	1.8486	19.41	4.26	34.55	0	2.38	0	1.5	0	6.67	2.26	0	6.6	0	4.26	0	0	0
trh	mat	chr3L:366523-377316	797.274	1905.7	1874.67	1.23349	34.0842	146.796	148.166	2.12004	264.523	497.093	485.115	264.523	497.093	485.115	0.893282	-0.113487	-0.021213	-0.122748	NaN	NaN	NaN	NaN	NaN	NaN	NaN	NaN	NaN	15.37	27.9	1.8152	30.8	10.48	29.42	0	0	3.82	1.43	0	7.63	4.17	2.16	11.59	1.47	4.62	1.8	2.59	0
fax	matzyg	chr3L:16396386-16404939	1471.55	2377.35	1919.29	0.383239	31.8613	119.769	147.594	2.21175	1232.96	1724.99	1323.77	1232.96	1724.99	1323.77	2.73845	2.50577	2.01776	1.9496	264.69	222.72	273.54	315.08	327.05	253.19	666.78	813.67	90	1148.87	1113.4	0.9691	37.85	14.67	56.47	2.12	5.12	2.51	4.66	0	7.65	6.76	0	9.03	0	5.9	4.56	4.21	6.82
su(f)	mat	chrXHet:76209-80010	626.112	1337.06	1155.58	0.884124	117.072	187.602	147.022	0.328636	412.715	860.638	678.474	412.715	860.638	678.474	NaN	NaN	NaN	NaN	NaN	NaN	NaN	NaN	NaN	NaN	NaN	NaN	NaN	63.55	97	1.5264	0	0	0	0	0	0	0	0	0	0	0	0	0	0	0	0	0
CG5933	zyg	chr3R:19857913-19859979	99.2888	81.6122	147.022	0.566327	99.2888	81.6122	147.022	0.566327	99.2888	81.6122	147.022	0	0	0	1.38029	0.776532	1.16127	0.698767	8.12	2.31	1.13	1.2	2.1	10.37	78.98	92.36	90	82.43	54.9	0.666	2.97	0	2.66	0	0	0	2.97	0	0	0	0	0	0	0	0	0	2.66
olf186-F	mat	chr2R:13738383-13748075	180.795	500.272	655.592	1.85844	10.3735	87.4416	147.022	3.82505	112.626	184.422	303.197	112.626	184.422	303.197	1.39464	0.67032	0.506568	0.262869	NaN	NaN	NaN	NaN	NaN	NaN	NaN	NaN	NaN	126.53	369.93	2.9237	2.97	0	15.01	0	0	0	0	0	0	0	0	2.97	0	0	0	0	0
pita	mat	chr2R:19436487-19442241	185.24	201.381	177.914	-0.058222	119.295	124.008	145.878	0.290228	85.9515	77.3726	93.2473	65.9456	77.3726	32.0359	1.76493	1.20479	1.52923	1.06593	NaN	NaN	NaN	NaN	NaN	NaN	NaN	NaN	NaN	560.27	498.87	0.8904	7.45	2.49	20.79	0	0	0	0	0	1.72	0	0	5.73	0	0	2.49	0	2.01
fz2	zyg	chr3L:19135997-19163743	1750.89	3313.77	5348.28	1.61098	21.4879	87.4416	145.878	2.76316	380.854	834.67	1224.23	380.854	834.67	1224.23	1.84735	1.63642	0.351744	1.0788	14.72	16.38	14.17	13.75	4.44	2.43	30.98	52.12	90	50.47	57	1.1294	70.36	25.62	132.62	0	6.22	3.86	2.74	1.95	24.7	2.84	0	28.05	4.59	6.82	9.44	4.77	15.26
cas	zyg	chr3R:1538663-1543022	573.504	802.343	1026.86	0.84037	21.4879	83.732	145.878	2.76316	206.728	290.942	501.133	206.728	290.942	501.133	0.884358	-0.114967	0.302647	0.10491	0	0.02	0.02	0.18	1.94	4.55	12.72	15.37	166.411	10.23	23.47	NaN	27.44	4.65	20.93	0	0	6.69	2.03	0	9.13	2.36	2.43	4.8	0	3.33	1.32	0	0
lin	mat	chr2R:4802032-4805739	1411.53	2034.48	1787.14	0.340395	191.168	150.506	145.306	-0.39575	1139.6	1760.49	1529.71	1139.6	1760.49	1529.71	1.1392	0.798383	0.947898	0.618709	NaN	NaN	NaN	NaN	NaN	NaN	NaN	NaN	NaN	438.83	557.97	1.2715	7.71	0	13.07	0	2.28	0	1.94	0	0	0	0	3.49	0	0	0	0	0
CG6654	matzyg	chr3R:11036998-11039322	384.559	237.417	175.625	-1.1307	291.939	184.952	144.734	-1.01227	291.939	184.952	144.734	92.6202	52.465	30.8917	1.54387	0.722338	1.45077	0.841056	56	62.51	44.56	35.22	37.05	39.2	72.43	82.23	90	233.3	216.97	0.93	1	0	4.59	0	0	0	0	0	0	0	0	1	0	0	0	0	0
Zn72D	matzyg	chr3L:16099695-16105488	866.925	1527.31	1040.59	0.263429	95.584	149.446	144.161	0.592844	771.341	1377.87	896.433	771.341	1377.87	896.433	1.6197	1.02342	0.867494	0.575358	91.96	89.79	60.28	30.93	15.41	13.89	55.08	66.45	90	236.67	307.4	1.2989	1.82	1.83	1.7	0	0	0	0	0	0	0	0	1.82	0	1.83	0	0	0
CG2310	mat	chr3R:25317245-25319235	50.3854	102.81	144.161	1.51661	50.3854	102.81	144.161	1.51661	50.3854	102.81	144.161	0	0	0	0.609236	0.157747	0.566304	0.172648	NaN	NaN	NaN	NaN	NaN	NaN	NaN	NaN	NaN	489.63	384.73	0.7858	2.31	0	10.32	0	0	0	0	0	0	0	0	2.31	0	0	0	0	0
Arc-p20	mat	chr2L:6125137-6125911	243.035	172.234	143.589	-0.759216	243.035	172.234	143.589	-0.759216	243.035	172.234	143.589	0	0	0	1.58466	0.788343	1.56708	0.673419	NaN	NaN	NaN	NaN	NaN	NaN	NaN	NaN	NaN	571.37	501	0.8768	1.49	0	1.67	0	0	0	0	0	0	0	0	1.49	0	0	0	0	0
Bre1	mat	chr3L:5783273-5787291	239.33	192.902	143.589	-0.737054	239.33	192.902	143.589	-0.737054	128.927	119.239	84.0942	0	0	0	1.11774	0.802942	0.821175	0.631073	NaN	NaN	NaN	NaN	NaN	NaN	NaN	NaN	NaN	672.43	782.37	1.1635	0	1.16	4.82	0	0	0	0	0	0	0	0	0	0	1.16	0	0	0
eIF3-S10	mat	chr3R:255638-259652	1556.76	877.596	439.921	-1.82323	480.143	197.671	143.017	-1.74727	1076.62	679.925	296.904	1076.62	679.925	296.904	1.85236	1.35688	1.34945	1.16463	NaN	NaN	NaN	NaN	NaN	NaN	NaN	NaN	NaN	867.3	850.67	0.9808	2.16	1.98	10.99	0	0	0	0	0	0	0	0	2.16	0	1.98	0	0	0
skl	zyg	chr3L:18431655-18433037	140.042	201.381	320.359	1.19383	60.7588	112.349	143.017	1.23502	60.7588	112.349	143.017	43.7167	56.1746	101.256	1.63329	0.226805	1.29619	0.233139	0	0	0.17	2.21	7.68	4.74	3.44	2.5	141.922	177.7	16	0.09	5.28	4.82	18.52	0	0	0	0	0	3.11	0	0	2.17	0	3.67	1.15	0	2.81
CG3371	matzyg	chr3L:682878-685545	60.0179	180.713	228.828	1.9308	20.7469	93.801	143.017	2.78521	39.2709	93.801	143.017	39.2709	86.9117	85.8104	0.248922	-0.330105	0.162515	-0.183867	6.74	3.17	1.06	0.92	0.82	2.08	8.73	11.17	90	184.4	120.03	0.6509	4.21	1.71	13.44	0	0	0	0	0	1.94	0	0	2.27	0	1.71	0	0	0
wb	zyg	chr2L:14263521-14328262	3057.95	3634.92	3961.01	0.373304	56.3131	104.93	142.445	1.33886	1862.78	2282.49	2776.25	1862.78	2282.49	2776.25	0.670758	0.409202	-0.151864	0.274406	0	0.01	0	0.02	0.18	0.47	12.08	15.33	171.877	25.83	29.05	1.1247	45.27	21.84	85.69	0	5.94	7.14	4.05	0	10.66	1.58	3.7	12.2	0	5.31	11.62	4.91	15.28
vig	matzyg	chr2L:15064197-15068056	63.7227	197.141	324.363	2.34773	34.0842	87.4416	142.445	2.06323	34.0842	109.7	181.918	29.6385	109.7	181.918	1.36563	0.984331	1.03134	0.767117	43.47	44.01	34.46	29.31	34.6	25.5	73.48	78.79	90	88.07	148.3	1.6839	1.79	0	8.1	0	0	0	0	0	0	0	0	1.79	0	0	0	0	0
chic	mat	chr2L:5972899-5981025	720.955	1525.19	1662.43	1.20531	22.2288	102.81	142.445	2.6799	557.944	1055.66	1127.55	557.944	1055.66	1127.55	2.40229	1.62177	1.31526	0.991689	NaN	NaN	NaN	NaN	NaN	NaN	NaN	NaN	NaN	1494.4	1377.6	0.9218	27.8	14.21	28.44	1.85	6.53	0	0	0	5.87	4.44	0	9.11	0	6.48	5.68	2.05	0
lig	mat	chr2R:3955459-3966320	458.655	1062.55	960.504	1.06638	71.8732	114.469	141.873	0.981074	148.192	402.762	483.971	148.192	402.762	483.971	1.9941	1.50758	0.85856	0.460969	NaN	NaN	NaN	NaN	NaN	NaN	NaN	NaN	NaN	999.97	1045.57	1.0456	11.69	4.42	29.48	0	0	0	2.66	0	1.98	0	0	7.05	0	2.39	2.03	0	3.62
tra2	mat	chr2R:10489508-10491857	129.668	188.132	141.301	0.123948	129.668	188.132	141.301	0.123948	129.668	188.132	141.301	0	0	0	1.08477	0.420353	1.02499	0.494542	NaN	NaN	NaN	NaN	NaN	NaN	NaN	NaN	NaN	794.9	711.17	0.8947	2.25	0	3.95	0	0	0	0	0	1.18	0	0	1.07	0	0	0	0	0
CG15443	mat	chr2L:4461630-4463437	62.9817	83.2021	140.729	1.15991	62.9817	83.2021	140.729	1.15991	62.9817	83.2021	140.729	0	0	0	1.29011	0.835799	1.19073	0.796056	NaN	NaN	NaN	NaN	NaN	NaN	NaN	NaN	NaN	348.57	296.7	0.8512	2.29	0	9.16	0	0	0	0	0	0	0	0	2.29	0	0	0	0	2.19
CG8229	mat	chr2R:4835617-4838609	30.3794	107.05	139.585	2.19997	30.3794	107.05	139.585	2.19997	30.3794	107.05	139.585	0	0	0	1.12032	0.620606	0.646434	0.388986	NaN	NaN	NaN	NaN	NaN	NaN	NaN	NaN	NaN	460.93	438.43	0.9512	0	0	0	0	0	0	0	0	0	0	0	0	0	0	0	0	0
Menl-1		chr2R:12304682-12306903	77.06	112.879	138.441	0.845215	77.06	112.879	138.441	0.845215	77.06	112.879	138.441	0	0	0	-0.528145	-0.022925	-0.37513	0.041594	NaN	NaN	NaN	NaN	NaN	NaN	NaN	NaN	NaN	2.8	4.33	NaN	0	0	0	0	0	0	0	0	0	0	0	0	0	0	0	0	0
CG9205	mat	chr3L:1035189-1036298	278.601	393.222	436.489	0.647742	34.8252	101.22	138.441	1.99106	142.265	180.713	237.409	142.265	180.713	237.409	1.02961	0.518884	0.785709	0.415548	NaN	NaN	NaN	NaN	NaN	NaN	NaN	NaN	NaN	396.6	379.37	0.9566	4.76	0	11.86	0	2.17	0	0	0	0	0	0	2.59	0	0	0	0	0
CG1888	mat	chr2R:5432676-5434459	431.98	625.34	743.118	0.782625	27.4156	74.1929	138.441	2.3362	213.397	278.753	342.67	213.397	278.753	342.67	0.802111	0.401841	0.666973	0.400724	NaN	NaN	NaN	NaN	NaN	NaN	NaN	NaN	NaN	240.1	202.77	0.8445	13.21	1.45	31.98	0	0	0	1.63	0	4.46	0	0	7.12	0	1.45	0	0	3.34
toy	matzyg	chr4:1010353-1026929	1759.04	2374.17	2205.33	0.326203	20.7469	126.658	138.441	2.73829	475.697	476.954	486.259	475.697	476.954	486.259	0.31288	-0.082114	0.046335	-0.141719	0.81	0.25	1	0.94	1.08	0.7	1	2.92	195	10.1	14.3	1.4158	46.54	2.6	37.09	0	4.68	10.56	5.58	0	11.31	0	0	14.41	0	1.11	0	1.49	0
cbt	mat	chr2L:476436-479682	264.523	718.611	1071.49	2.01815	38.53	78.9625	137.869	1.83924	128.927	378.914	548.615	128.927	378.914	548.615	0.284958	-0.042806	0.165221	-0.051958	NaN	NaN	NaN	NaN	NaN	NaN	NaN	NaN	NaN	306.6	246.13	0.8028	8.13	1.08	32.62	0	0	0	0	0	0	3.5	0	4.63	0	1.08	0	0	0
tmod	matzyg	chr3R:26388893-26404627	412.715	1016.97	1345.51	1.70493	206.728	244.307	137.869	-0.58444	206.728	445.158	684.195	126.704	445.158	684.195	1.58302	1.1254	0.68424	0.580569	52.12	22.52	10.88	2.01	3.39	3.92	103.59	107.05	90	374.2	322.67	0.8623	27.36	9.59	29.61	2.16	3.25	5.95	1.81	0	2.76	6.11	0	5.32	0	3.68	5.91	0	0
CG1402		chrX:7720473-7734718	124.481	193.961	231.688	0.896252	37.789	111.289	137.869	1.86725	86.6925	111.289	137.869	86.6925	82.6721	93.8194	-0.391609	-0.374079	-0.211874	-0.126477	NaN	NaN	NaN	NaN	NaN	NaN	NaN	NaN	NaN	2	3.63	NaN	3.6	0	4.11	0	0	0	0	0	3.6	0	0	0	0	0	0	0	0
PyK	mat	chr3R:18193233-18198464	14.0783	81.6122	137.869	3.29175	14.0783	81.6122	137.869	3.29175	14.0783	81.6122	137.869	0	0	0	-0.225572	-0.365986	-0.118335	-0.188441	NaN	NaN	NaN	NaN	NaN	NaN	NaN	NaN	NaN	1645.47	1643.43	0.9988	1.42	0	11.9	0	0	0	0	0	1.42	0	0	0	0	0	0	0	0
Bro	zyg	chr3L:1647868-1648613	485.33	308.961	136.725	-1.82769	485.33	308.961	136.725	-1.82769	485.33	308.961	136.725	0	0	0	0.737733	0.228277	0.76043	0.210527	15.65	89.46	238.05	719.95	1274.05	1136.43	268.41	222.22	90	3.07	325.03	105.873	3.04	0	7.73	0	3.04	0	0	0	0	0	0	0	0	0	0	0	0
pAbp	mat	chr2R:14028241-14033740	527.564	993.125	621.839	0.237195	111.885	145.736	136.153	0.283205	415.679	847.389	485.687	415.679	847.389	485.687	2.07491	1.56581	1.3545	0.983022	NaN	NaN	NaN	NaN	NaN	NaN	NaN	NaN	NaN	1766.43	1786.67	1.0115	9.07	1.95	12.85	1.07	0	0	1.86	0	2.1	0	0	4.04	0	1.95	0	0	0
CG14050	zyg	chrX:2218858-2219723	107.439	167.464	249.422	1.21507	65.2046	104.93	136.153	1.06218	65.2046	104.93	136.153	42.2348	62.534	113.27	0.953142	0.336027	0.995268	0.348626	1.8	0.99	0.43	0.67	2.02	4.06	28.87	31.69	166.517	53.2	27.13	0.51	6.33	1.67	16.4	0	0	0	0	0	2.09	0	0	4.24	0	1.67	0	0	0
Mkrn1	mat	chr3L:21523702-21526823	177.831	243.247	191.643	0.107919	61.4998	124.538	136.153	1.14657	116.331	124.538	136.153	116.331	118.709	55.4907	1.21513	0.636574	0.844364	0.4509	NaN	NaN	NaN	NaN	NaN	NaN	NaN	NaN	NaN	1146.33	1211.07	1.0565	3.94	1.34	4.9	0	0	0	0	0	1.9	0	0	2.04	0	1.34	0	0	0
larp	mat	chr3R:24143895-24162162	48.1625	154.215	307.773	2.67588	33.3433	71.5432	136.153	2.02975	33.3433	82.6721	171.621	14.8192	82.6721	171.621	1.68126	1.39617	0.984853	0.849078	NaN	NaN	NaN	NaN	NaN	NaN	NaN	NaN	NaN	115.3	156.43	1.3567	13.13	5.05	25.68	0	0	0	3.35	0	2.28	0	0	7.5	0	2.73	0	2.32	0
CG17385	mat	chr2R:10297521-10299077	17.7831	69.4234	136.153	2.93664	17.7831	69.4234	136.153	2.93664	17.7831	69.4234	136.153	0	0	0	0.847997	0.340529	0.742239	0.256356	NaN	NaN	NaN	NaN	NaN	NaN	NaN	NaN	NaN	678.23	702.27	1.0354	0	0	4.39	0	0	0	0	0	0	0	0	0	0	0	0	0	0
CG15269		chr2L:15109584-15112914	26.6746	71.0132	135.58	2.34561	26.6746	71.0132	135.58	2.34561	26.6746	71.0132	135.58	0	0	0	0.009306	-0.004837	-0.160452	-0.239785	NaN	NaN	NaN	NaN	NaN	NaN	NaN	NaN	NaN	1.33	1.5	NaN	2.62	3.04	15.61	0	0	0	1.32	0	1.3	0	0	0	0	0	3.04	0	0
repo	zyg	chr3R:14061915-14065326	25.9336	103.34	135.58	2.38625	25.9336	103.34	135.58	2.38625	25.9336	103.34	135.58	0	0	0	0.550893	-0.121389	0.275766	-0.022914	0.11	0	0.16	0.1	0.33	0.19	0.23	0.23	195	12.37	20.2	1.633	2.41	1.28	6.22	0	0	0	0	0	0	0	0	2.41	0	1.28	0	0	0
CG11357	mat	chr3L:4542128-4553458	300.089	206.15	135.008	-1.15234	300.089	206.15	135.008	-1.15234	300.089	206.15	135.008	0	0	0	1.27058	0.602321	0.368163	0.468049	NaN	NaN	NaN	NaN	NaN	NaN	NaN	NaN	NaN	550.5	477.57	0.8675	18.85	6.77	38.17	0	2.54	2.32	2.59	0	4.85	0	0	6.55	6.77	0	0	0	0
Acon	mat	chr2L:21168615-21173017	657.233	869.647	426.764	-0.622966	94.843	189.722	135.008	0.509435	446.059	553.267	248.278	446.059	553.267	248.278	1.32445	0.336655	0.347905	0.012993	NaN	NaN	NaN	NaN	NaN	NaN	NaN	NaN	NaN	1114.93	1136.3	1.0192	2.56	1.71	7.85	0	0	0	0	0	0	0	0	2.56	0	0	1.71	0	0
Lerp	mat	chr3R:22668183-22688843	301.571	218.869	166.472	-0.857217	35.5661	116.059	135.008	1.92447	266.005	116.059	135.008	266.005	102.81	31.4638	0.087149	-0.177871	-0.38023	-0.220651	NaN	NaN	NaN	NaN	NaN	NaN	NaN	NaN	NaN	444.87	424.8	0.9549	1.44	0	5.98	0	0	0	0	0	0	0	0	1.44	0	0	0	0	0
sesB	mat	chrX:10675018-10680978	101.512	252.256	319.215	1.65288	19.265	92.7412	135.008	2.80899	66.6865	92.7412	135.008	66.6865	89.5615	101.256	0.807521	0.140941	0.302274	-0.057225	NaN	NaN	NaN	NaN	NaN	NaN	NaN	NaN	NaN	2493.33	2268.3	0.9097	3.83	0	2.41	0	0	2.4	1.43	0	0	0	0	0	0	0	0	0	0
Lim1	zyg	chrX:8651267-8699808	706.136	913.103	1121.26	0.667097	96.325	164.814	134.436	0.480941	411.234	494.973	626.988	411.234	494.973	626.988	1.01378	0.370552	-0.091109	0.062024	0.1	0.15	0	0	0.06	0.28	1.98	1.86	195	12.9	7.33	0.5682	24.56	13.1	57.4	2.49	0	0	5.46	0	5.27	1.85	0	9.49	0	3.25	6.16	3.69	8.21
CG41452	zyg	chr3L:23018643-23020699	40.7529	109.7	134.436	1.72195	40.7529	109.7	134.436	1.72195	40.7529	109.7	134.436	0	0	0	-0.698604	-0.473635	-0.412548	-0.33601	0	0	0.1	0	0.14	0	0.51	0.49	195	2.43	3.33	NaN	0	0	0	0	0	0	0	0	0	0	0	0	0	0	0	0	0
nab	zyg	chr3L:4153617-4160932	214.138	800.224	1338.07	2.64354	36.3071	86.3818	134.436	1.8886	177.831	713.842	1203.63	177.831	713.842	1203.63	0.690787	-0.167737	0.024339	-0.089914	0	0	0.12	0.37	1.16	0.7	0.87	0.78	195				12.53	1.54	19.55	0	0	0	3.45	0	6.04	0	0	3.04	1.54	0	0	0	1.79
elav	zyg	chrX:410877-417259	237.108	932.711	1527.43	2.68749	19.265	84.7919	134.436	2.80286	111.144	600.433	1117.82	111.144	600.433	1117.82	2.0294	1.33703	1.2693	0.940962	0.18	0.13	0	0	0.53	1.08	17.84	23.54	170.09	27.4	19	0.6934	2.12	1.81	0	0	0	0	0	0	2.12	0	0	0	0	0	1.81	0	0
Poxm		chr3R:4143894-4159514	305.276	1365.15	1967.35	2.68806	14.8192	78.4325	134.436	3.18137	277.86	1197.16	1684.17	277.86	1197.16	1684.17	0.016138	-0.507093	-0.298485	-0.370185	NaN	NaN	NaN	NaN	NaN	NaN	NaN	NaN	NaN	4.17	5.67	NaN	7.75	4.28	24.1	0	0	0	0	0	1.66	0	0	6.09	0	1.75	2.53	0	0
CG33474	zyg	chr2R:6309737-6310343	74.8371	228.408	228.256	1.60882	13.3373	75.2528	134.436	3.33337	61.4998	153.155	134.436	61.4998	153.155	93.8194	1.39394	0.581947	1.31737	0.420709	0.63	0	0.52	2.23	0.88	1.28	11.77	7.66	170.931	19.1	23.9	1.2513	4.39	0	2.44	0	0	0	1.65	0	2.74	0	0	0	0	0	0	0	0
FucT6	matzyg	chrX:11600589-11603983	55.5721	127.718	132.72	1.25595	55.5721	127.718	132.72	1.25595	55.5721	127.718	132.72	0	0	0	1.25825	0.820908	0.798113	0.566448	24.86	19.25	5.87	2.25	1.61	3.56	27.9	35.72	90	418.6	383.9	0.9171	1.88	0	5.35	0	0	0	0	0	0	0	0	1.88	0	0	0	0	0
CG30118	mat	chr2R:14318030-14327986	526.083	1020.15	1348.94	1.35847	26.6746	94.8609	132.148	2.30861	404.565	714.902	915.883	404.565	714.902	915.883	1.7154	0.789732	0.506642	0.160944	NaN	NaN	NaN	NaN	NaN	NaN	NaN	NaN	NaN	117.9	111.47	0.9455	13.54	0	9.18	0	3.7	2.28	0	0	2.84	0	0	4.72	0	0	0	0	0
mub	mat	chr3L:21872709-21919801	483.107	678.335	896.433	0.891853	20.7469	77.9026	132.148	2.67118	123.741	139.377	211.094	123.741	139.377	211.094	1.09772	0.26791	-0.158705	-0.002117	NaN	NaN	NaN	NaN	NaN	NaN	NaN	NaN	NaN	695.8	701.13	1.0077	9.24	4.04	27.97	0	0	0	0.99	0	2.27	2.36	0	3.62	0	2.22	1.82	0	0
CG31523	mat	chr3R:291138-304828	1422.65	1943.32	1727.08	0.279756	784.678	470.595	131.004	-2.58249	784.678	1002.13	1182.47	445.318	1002.13	1182.47	0.994512	0.488591	0.149521	-0.017431	NaN	NaN	NaN	NaN	NaN	NaN	NaN	NaN	NaN	355.1	363.07	1.0224	14.53	3.13	33.11	0	0	0	1.55	0	5.62	0	0	7.36	0	1.43	1.7	0	0
CAP	mat	chr2R:6156527-6194529	194.873	231.588	175.053	-0.154739	118.554	133.017	131.004	0.144068	94.1021	98.5706	98.968	76.319	98.5706	44.0493	-0.171684	0.15501	-0.252371	-0.156627	NaN	NaN	NaN	NaN	NaN	NaN	NaN	NaN	NaN	55.47	115.83	2.0882	5.84	1.53	16.34	0	0	0	0	0	0	0	4.62	1.22	0	1.53	0	0	0
CG9977	mat	chr3L:2769347-2772323	410.493	227.348	159.035	-1.36801	114.108	108.11	130.432	0.192895	296.385	119.239	130.432	296.385	119.239	28.6035	1.22077	0.627069	0.707736	0.402176	NaN	NaN	NaN	NaN	NaN	NaN	NaN	NaN	NaN	159.33	243.13	1.526	2.1	0	2.94	0	0	0	0	0	0	0	0	2.1	0	0	0	0	0
Thiolase	mat	chr2R:19754123-19756139	7.40961	72.0731	130.432	4.13774	7.40961	72.0731	130.432	4.13774	7.40961	72.0731	130.432	0	0	0	-0.227055	-0.312852	0.115221	0.050024	NaN	NaN	NaN	NaN	NaN	NaN	NaN	NaN	NaN	992.9	934.6	0.9413	8.8	4.43	3.34	0	3.22	0	0	0	2.74	0	0	2.84	3.41	0	1.02	0	0
Vmat		chr2R:9405740-9417355	257.855	431.909	229.4	-0.168693	202.282	305.781	129.86	-0.639416	202.282	305.781	129.86	55.5721	126.128	99.5401	0.47428	0.155251	-0.066177	-0.132742	NaN	NaN	NaN	NaN	NaN	NaN	NaN	NaN	NaN	3.93	6.67	NaN	0	1.18	5.01	0	0	0	0	0	0	0	0	0	0	1.18	0	0	0
CG6569	zyg	chr3R:17691891-17693825	208.21	167.464	128.716	-0.693853	208.21	167.464	128.716	-0.693853	208.21	167.464	128.716	0	0	0	0.551398	0.031478	0.646662	0.237173	1.05	1.08	0.52	1.58	1.29	1.64	3.68	5.01	194.895	3.5	3.67	NaN	0	0	0	0	0	0	0	0	0	0	0	0	0	0	0	0	0
Indy	mat	chr3L:18821731-18833612	343.065	640.709	909.018	1.40583	20.7469	64.1239	128.716	2.63321	211.915	316.38	373.561	211.915	316.38	373.561	1.57056	0.533993	0.339095	0.003389	NaN	NaN	NaN	NaN	NaN	NaN	NaN	NaN	NaN	1261.2	1334.07	1.0578	17.01	5.26	40.85	0	0	0	4.39	0	4.04	1.85	0	6.73	0	3.62	1.64	0	2.06
fd96Cb	zyg	chr3R:20920830-20921655	197.096	276.634	354.111	0.845305	15.5602	75.2528	128.716	3.04825	181.536	201.381	225.395	181.536	201.381	225.395	0.118842	-0.227885	0.213341	-0.197643	0	0	0	0.07	0.76	0.31	0.32	0.41	195	5	4.7	NaN	1	0	15.84	0	0	0	0	0	0	0	0	1	0	0	0	0	0
CG2889	mat	chrX:10367970-10371235	14.8192	54.0548	128.144	3.11221	14.8192	54.0548	128.144	3.11221	14.8192	54.0548	128.144	0	0	0	1.0092	0.757595	0.369495	0.158845	NaN	NaN	NaN	NaN	NaN	NaN	NaN	NaN	NaN	77.2	57.43	0.7439	2.44	0	12.11	0	0	0	2.44	0	0	0	0	0	0	0	0	0	1.97
CG4624		chr3R:18983738-18985038	246.74	159.515	127.571	-0.951686	246.74	159.515	127.571	-0.951686	246.74	159.515	127.571	0	0	0	-0.262238	-0.5417	0.015027	-0.329821	NaN	NaN	NaN	NaN	NaN	NaN	NaN	NaN	NaN	33.7	29.33	0.8703	0	0	0	0	0	0	0	0	0	0	0	0	0	0	0	0	0
nxf2	mat	chr3L:16569958-16573075	25.9336	84.7919	127.571	2.2984	25.9336	84.7919	127.571	2.2984	25.9336	84.7919	127.571	0	0	0	1.17275	0.53132	0.633374	0.17171	NaN	NaN	NaN	NaN	NaN	NaN	NaN	NaN	NaN	554.1	383.5	0.6921	0	0	4.26	0	0	0	0	0	0	0	0	0	0	0	0	0	0
CG9894	matzyg	chr2L:2753233-2756606	2082.84	4271.92	4446.12	1.09399	71.8732	116.059	126.999	0.821294	1661.98	3088.55	3466.74	1661.98	3088.55	3466.74	3.9654	3.74506	3.48556	3.33838	405.59	360.26	346.43	365.53	544.61	1059.44	1866.98	1952.35	90	1401.93	1439.27	1.0266	64.69	17.46	55.44	5.4	14.56	5.63	4.46	0	7.07	4.09	8.9	14.58	1.84	9.29	3.64	2.69	2.06
YT521-B	mat	chr3L:3371100-3374166	320.836	303.131	335.805	0.065785	120.036	108.64	126.427	0.074844	200.801	194.491	209.377	200.801	194.491	209.377	1.13796	0.956455	0.917221	0.782004	NaN	NaN	NaN	NaN	NaN	NaN	NaN	NaN	NaN	236	280.13	1.187	3.63	1.8	10.53	0	0	0	0	0	0	0	0	3.63	0	1.8	0	0	0
CG2812	mat	chr2R:19812761-19814433	127.445	471.655	834.649	2.71129	21.4879	72.6031	125.855	2.55016	105.957	399.052	708.794	105.957	399.052	708.794	-0.022274	-0.154181	0.125831	-0.086095	NaN	NaN	NaN	NaN	NaN	NaN	NaN	NaN	NaN	36.9	64.3	1.7425	8.57	0	4.59	0	3.43	0	0	0	2.79	0	0	2.35	0	0	0	0	0
en	zyg	chr2R:7411508-7415388	134.855	679.925	1046.31	2.95584	20.006	84.7919	125.855	2.65326	48.1625	419.19	702.501	48.1625	419.19	702.501	1.54874	0.905393	0.909265	0.966438	0	0	0.02	0.24	1	0.97	1.95	5.49	193.529	17.65	28.3	1.6034	45.33	83.21	187.86	0	0	2.89	0	0	15.72	2.19	5.18	19.35	18.67	19.57	24.97	20	85.95
Mob2	mat	chr3L:11515856-11555333	197.837	379.444	495.412	1.32432	17.7831	66.7736	125.855	2.82318	139.301	157.925	155.603	139.301	157.925	155.603	0.972992	0.42997	-0.105476	0.249715	NaN	NaN	NaN	NaN	NaN	NaN	NaN	NaN	NaN				12.11	5.51	45.8	0	0	0	0	0	3.62	0	0	8.49	0	3.48	2.03	0	3.73
CG4996	mat	chr2R:13627397-13631480	540.161	632.76	419.327	-0.365314	177.09	202.971	125.283	-0.499287	363.071	429.789	294.044	363.071	429.789	294.044	0.697302	0.387763	0.533239	0.353057	NaN	NaN	NaN	NaN	NaN	NaN	NaN	NaN	NaN	387.9	443.5	1.1433	0	0	0	0	0	0	0	0	0	0	0	0	0	0	0	0	0
CG4699	mat	chr3R:11619497-11627658	160.048	403.291	611.542	1.93395	76.319	112.349	125.283	0.715078	76.319	197.671	332.372	60.7588	197.671	332.372	1.70754	1.49934	1.29438	1.11993	NaN	NaN	NaN	NaN	NaN	NaN	NaN	NaN	NaN	378.83	460.23	1.2149	14.55	2.18	20.8	0	4.84	0	2.21	0	0.91	1.84	0	4.75	0	2.18	0	0	0
Sec61beta	matzyg	chr2R:10506231-10507189	29.6385	88.5015	125.283	2.07965	29.6385	88.5015	125.283	2.07965	29.6385	88.5015	125.283	0	0	0	2.06105	1.6478	2.06996	1.64802	120.67	89.98	43.37	22.28	18.25	45.89	143.84	158.75	90	1266.83	1090.73	0.861	2.18	1.06	2.19	0	0	0	0	0	0	0	0	2.18	0	1.06	0	0	0
CG12708	matzyg	chrX:15569533-15571770	242.294	569.696	620.695	1.35712	11.8554	101.22	125.283	3.40157	163.011	266.565	249.422	163.011	266.565	249.422	1.30544	0.525238	0.890975	0.496399	4.14	2.23	0.97	0.67	1.02	6.5	5.98	6.16	159.79	45.17	15.13	NaN	11.65	1.62	24.16	0	0	0	0	0	6.74	0	0	4.91	0	1.62	0	0	0
CG8964	zyg	chr2R:7910650-7912775	26.6746	62.534	124.711	2.22505	26.6746	62.534	124.711	2.22505	26.6746	62.534	124.711	0	0	0	1.77493	0.674828	0.98574	0.429451	1.83	0.31	1.4	5.4	7.94	10.61	16.94	15.59	133.303	169.17	39.87	0.2357	2.66	4.23	4.61	0	0	0	0	0	1.25	0	0	1.41	0	2.33	1.9	0	0
pes	mat	chr2L:7987112-7994182	25.1927	146.796	259.72	3.36587	10.3735	56.7046	124.711	3.58761	14.8192	90.0914	135.008	14.8192	90.0914	135.008	1.51844	0.44709	0.514469	0.1558	NaN	NaN	NaN	NaN	NaN	NaN	NaN	NaN	NaN	806.3	788.17	0.9775	5.66	6.66	20.91	0	1.78	0	0	0	0	0	0	3.88	0	4.24	2.42	0	0
bocksbeutel	matzyg	chr3R:5415189-5416709	151.897	180.183	124.139	-0.291137	151.897	180.183	124.139	-0.291137	151.897	180.183	124.139	0	0	0	1.5578	0.825924	1.37656	0.730206	87.48	70.04	55.67	44.95	33.56	45.38	115.42	133.22	90	342.5	303.53	0.8862	0	0	0	0	0	0	0	0	0	0	0	0	0	0	0	0	0
y	matzyg	chrX:250541-255278	291.198	508.221	537.745	0.884923	50.3854	116.059	124.139	1.30088	155.602	267.095	327.224	155.602	267.095	327.224	0.348849	-0.352304	-0.231181	-0.509898	0	0	0	0.84	1.51	0.9	2.58	2.91	195	4.47	3.33	NaN	0	0	1.76	0	0	0	0	0	0	0	0	0	0	0	0	0	0
CG4660		chrX:5972743-5975400	239.33	216.749	147.594	-0.697371	105.216	156.335	122.995	0.225238	134.114	156.335	122.995	134.114	60.4142	24.599	0.073555	-0.057491	0.120816	-0.047039	NaN	NaN	NaN	NaN	NaN	NaN	NaN	NaN	NaN	4.43	4.63	NaN	4.2	1.67	6.86	0	0	0	0	0	1.48	0	0	2.72	0	1.67	0	0	0
sws	mat	chrX:7850852-7862269	160.048	388.453	398.16	1.31485	32.6023	69.9533	122.995	1.91555	127.445	318.5	275.165	127.445	318.5	275.165	0.921084	0.253724	0.221748	-0.011584	NaN	NaN	NaN	NaN	NaN	NaN	NaN	NaN	NaN	929.7	953.73	1.0258	13.14	3.09	24.26	0	1.7	0	0	0	0	3.2	0	8.24	0	1.32	1.77	0	0
CG1812	mat	chrX:20382573-20386859	62.2407	133.017	246.562	1.98602	21.4879	38.6863	122.995	2.517	40.7529	94.331	123.567	40.7529	94.331	123.567	0.587401	0.192627	0.493856	0.145343	NaN	NaN	NaN	NaN	NaN	NaN	NaN	NaN	NaN	409.43	449.53	1.0979	8	1.03	15.02	0	0	0	2.95	0	0	0	0	5.05	0	1.03	0	0	0
star1	zyg	chr3L:18553357-18569426	823.208	404.881	222.535	-1.88722	18.524	92.2112	122.995	2.73112	592.028	246.956	122.995	592.028	246.956	70.9366	-0.180467	0.021894	-0.341393	-0.200409	0	0	0	0	0.29	0.05	0.33	0.13	195	15.3	16.87	1.1026	0	0	5.9	0	0	0	0	0	0	0	0	0	0	0	0	0	0
CG10176	zyg	chr2L:18485453-18487710	1472.29	2318.53	3206.45	1.12291	14.0783	55.1147	122.995	3.12705	1428.57	2190.28	2955.31	1428.57	2190.28	2955.31	1.33079	1.15228	1.30576	1.08769	0	0	0.03	0.11	0.88	6.92	66.26	71.56	162.207	14.53	37.9	2.6084	19.8	7.34	15.23	0	4.77	4.62	1.14	0	3.64	2.7	0	2.93	3.15	1.15	3.04	0	0
CG9839	zyg	chr3R:4629192-4631352	153.379	214.1	174.481	0.18597	89.6563	124.008	122.423	0.449395	89.6563	124.008	122.423	63.7227	90.0914	52.0583	1.1657	1.0218	1.30108	1.16723	0	0	0	35.48	37.28	31.89	75.99	85.08	123.634	106.4	97.83	0.9195	1.75	0	4.86	0	1.75	0	0	0	0	0	0	0	0	0	0	0	0
CG5938	mat	chr3R:23100428-23102868	87.4334	146.266	122.423	0.485615	87.4334	146.266	122.423	0.485615	87.4334	146.266	122.423	0	0	0	0.961376	0.404147	0.540628	0.185432	NaN	NaN	NaN	NaN	NaN	NaN	NaN	NaN	NaN	488.17	524.83	1.0751	7.32	0	8.83	2.29	0	0	0	0	0	2.77	0	2.26	0	0	0	0	0
dve	zyg	chr2R:18131467-18173982	1678.28	2424.52	2119.52	0.336754	31.8613	68.3635	122.423	1.94199	577.209	634.879	552.047	577.209	634.879	552.047	0.716062	-0.687094	-0.253993	-0.267766	0.04	0.02	0.01	0.01	0.08	0.09	0.28	0.49	195	15.5	11.3	0.729	26.06	7.07	84.5	1.24	0	0	3.36	0	6.87	3.76	0	10.83	0	3.73	3.34	0	7.26
Tctp	mat	chr3R:7035974-7037006	214.138	787.505	1125.26	2.39365	27.4156	89.0315	122.423	2.1588	186.722	698.473	1002.84	186.722	698.473	1002.84	2.33177	2.04894	2.33021	2.0684	NaN	NaN	NaN	NaN	NaN	NaN	NaN	NaN	NaN	2607.83	2503.4	0.96	4.7	2.08	11.94	0	0	0	2.09	0	0	0	0	2.61	0	2.08	0	0	0
dlp	mat	chr3L:14625719-14664716	4003.41	5355.14	6310.5	0.656523	78.5419	94.8609	121.851	0.633581	2991.26	2414.98	2459.33	2991.26	2414.98	2459.33	1.53857	0.671629	-0.090815	0.291549	NaN	NaN	NaN	NaN	NaN	NaN	NaN	NaN	NaN	550.5	623.73	1.133	58.21	20.48	74.74	0	6.88	9.42	3.12	0	18.6	0	4.91	15.28	0	7.58	10.41	2.49	2.87
kni	zyg	chr3L:20685429-20688463	8208.37	6348.79	4791.08	-0.776744	37.0481	94.8609	121.851	1.71764	4490.97	3428.77	2142.4	4490.97	3428.77	2142.4	2.66124	2.48092	2.73051	2.74114	0.32	8.8	14.36	29.68	61.92	170.38	92.97	98.36	97.5676	76.4	97.3	1.2736	151.35	12.61	79.64	11.24	21.08	21.76	20.16	7.79	22.18	3.57	20.69	22.88	0	5.18	2.92	4.51	2.21
Moe	mat	chrX:8767635-8792343	431.98	426.079	360.404	-0.261352	16.3011	74.1929	121.851	2.90206	347.511	229.998	139.585	347.511	229.998	139.585	1.22367	-0.000688	-0.045468	-0.092234	NaN	NaN	NaN	NaN	NaN	NaN	NaN	NaN	NaN	1456.4	1538.73	1.0565	8.92	3.32	19.77	0	0	0	0	0	3.07	2.69	0	3.16	0	3.32	0	0	0
CG9062	mat	chr2R:7167981-7171461	76.319	92.2112	121.279	0.668211	76.319	92.2112	121.279	0.668211	76.319	92.2112	121.279	0	0	0	0.968388	0.529533	0.917765	0.498764	NaN	NaN	NaN	NaN	NaN	NaN	NaN	NaN	NaN	426.93	556.73	1.304	0	0	7.44	0	0	0	0	0	0	0	0	0	0	0	0	0	0
fne	zyg	chrX:12832567-12839836	120.777	298.362	411.318	1.76791	61.4998	90.6214	121.279	0.979672	61.4998	141.496	148.738	38.53	141.496	148.738	0.83584	0.043677	0.022482	-0.101225	0	0	0	0	0.09	0.02	0.45	0.44	195	13.5	25.3	1.8741	15.19	3.05	36.75	0	0	3.72	0	0	4.14	0	0	7.33	0	3.05	0	0	0
CG2158	mat	chr2R:4010520-4012563	61.4998	120.828	120.707	0.972851	61.4998	120.828	120.707	0.972851	61.4998	120.828	120.707	0	0	0	1.59854	1.20402	1.42971	1.07985	NaN	NaN	NaN	NaN	NaN	NaN	NaN	NaN	NaN	805.57	790.33	0.9811	1.65	0	0	0	0	0	0	0	1.65	0	0	0	0	0	0	0	0
CG5535	mat	chr3L:17845723-17849864	121.518	180.183	180.774	0.57302	11.8554	66.7736	120.707	3.34788	109.662	113.409	120.707	109.662	113.409	60.0673	0.146691	-0.256149	-0.057139	-0.2335	NaN	NaN	NaN	NaN	NaN	NaN	NaN	NaN	NaN	455.03	402.33	0.8842	1.13	3.75	7.76	0	0	0	0	0	1.13	0	0	0	0	0	3.75	0	0
dbr	mat	chr2L:67043-71390	74.0961	128.778	173.337	1.22611	11.1144	52.465	120.135	3.43413	62.9817	76.3127	120.135	62.9817	76.3127	53.2025	0.853612	0.158498	0.339353	0.065261	NaN	NaN	NaN	NaN	NaN	NaN	NaN	NaN	NaN	608.03	562.97	0.9259	7.77	3.3	15.42	0	0	0	2.12	0	1.64	0	0	4.01	0	1.92	1.38	0	1.9
CG11342	mat	chr3L:4366493-4367458	236.367	187.602	118.99	-0.99018	236.367	187.602	118.99	-0.99018	236.367	187.602	118.99	0	0	0	0.647316	0.087647	0.77368	0.07575	NaN	NaN	NaN	NaN	NaN	NaN	NaN	NaN	NaN	168.07	102.9	0.6122	0	0	3.99	0	0	0	0	0	0	0	0	0	0	0	0	0	0
CG4562	mat	chr3R:15692861-15700941	58.5359	86.9117	118.99	1.02345	58.5359	86.9117	118.99	1.02345	58.5359	86.9117	118.99	0	0	0	0.428002	-0.286284	-0.246038	-0.3436	NaN	NaN	NaN	NaN	NaN	NaN	NaN	NaN	NaN	87.7	8.37	0.0954	1.24	0	4.67	0	0	0	0	0	0	0	0	1.24	0	0	0	0	0
MAGE	mat	chr3R:2979959-2980898	127.445	598.313	899.293	2.81891	22.9698	79.4924	117.846	2.35909	104.476	518.82	781.447	104.476	518.82	781.447	1.08049	0.702154	1.08202	0.678607	NaN	NaN	NaN	NaN	NaN	NaN	NaN	NaN	NaN	505.4	443.7	0.8779	6.5	1.74	9.04	0	2.56	0	0	0	1.42	0	0	2.52	0	1.74	0	0	0
Sema-1b	mat	chr2R:13560343-13571000	714.287	1386.35	1298.03	0.861743	16.3011	63.064	117.846	2.85385	637.227	1206.69	1028.58	637.227	1206.69	1028.58	1.58078	1.16365	1.06895	0.721408	NaN	NaN	NaN	NaN	NaN	NaN	NaN	NaN	NaN	230.6	226.8	0.9835	36.68	3.76	38.99	0	7.45	3.53	3.85	2.52	6.31	2.81	3.02	7.19	0	3.76	0	0	2.93
Rho1	mat	chr2R:11990190-11994734	285.27	290.942	441.065	0.628664	14.8192	88.5015	117.846	2.99136	151.156	116.059	203.085	151.156	116.059	203.085	1.52216	1.07024	0.867252	0.471268	NaN	NaN	NaN	NaN	NaN	NaN	NaN	NaN	NaN	414.23	428.6	1.0347	11.09	5.45	15.52	0	1.77	0	1.72	0	0	3.53	0	4.07	0	3.13	0	2.32	0
CG11085		chrX:12510348-12515251	203.764	227.348	182.49	-0.159083	45.9396	104.93	117.274	1.35207	94.1021	104.93	117.274	94.1021	67.3036	43.4773	0.085491	-0.217037	-0.018599	-0.10224	NaN	NaN	NaN	NaN	NaN	NaN	NaN	NaN	NaN	1.73	2.2	NaN	2.5	1.22	8.95	0	0	0	0	0	0	0	0	2.5	0	1.22	0	0	0
CG31211	mat	chr3R:7775401-7779880	24.4517	113.409	213.382	3.12542	6.66865	64.6538	117.274	4.13633	17.7831	64.6538	117.274	17.7831	48.7553	96.1077	1.44198	0.900195	0.769376	0.48102	NaN	NaN	NaN	NaN	NaN	NaN	NaN	NaN	NaN	82.6	86.17	1.0432	5.89	1.91	15.83	0	0	0	1.56	0	1.43	0	0	2.9	0	1.91	0	0	3.13
Obp99a	zyg	chr3R:25497381-25498056	1018.08	1122.43	1081.78	0.087559	315.65	247.486	116.702	-1.43549	702.431	874.946	965.081	702.431	874.946	965.081	1.60119	1.0073	1.57194	0.889365	0	2.09	6.66	11.54	44.69	72.39	103.7	225.31	115.12	35.87	258.9	7.2177	1.13	0	0	0	0	0	0	0	0	0	0	1.13	0	0	0	0	0
jing	mat	chr2R:2498009-2506901	6684.95	11094.5	12105.6	0.856681	48.9034	91.1513	116.702	1.25482	1035.86	2674.12	3938.13	1035.86	2674.12	3938.13	1.88352	1.74573	1.30548	1.18444	NaN	NaN	NaN	NaN	NaN	NaN	NaN	NaN	NaN	221.47	273.93	1.2369	193.12	70.42	299.36	14.72	24.42	29.4	10.83	4.39	43.34	13.08	11.01	41.93	8.34	22.18	20.7	19.2	20.39
14-3-3zeta	mat	chr2R:5987192-5995979	165.234	155.275	163.612	-0.014237	31.1204	83.732	116.702	1.9069	134.114	83.732	116.702	134.114	71.5432	46.9097	1.06051	0.379477	0.404516	-0.001416	NaN	NaN	NaN	NaN	NaN	NaN	NaN	NaN	NaN	14.1	25.85	1.8333	12.13	3.38	22.39	0	1.96	3.71	0	0	2.29	1.7	0	2.47	0	3.38	0	0	0
CG13035		chr3L:16389952-16393157	102.994	123.478	116.13	0.173187	102.994	123.478	116.13	0.173187	102.994	123.478	116.13	0	0	0	-0.077933	-0.359663	-0.145259	-0.219566	NaN	NaN	NaN	NaN	NaN	NaN	NaN	NaN	NaN	10.5	20.83	1.9838	0	0	3.5	0	0	0	0	0	0	0	0	0	0	0	0	0	0
CG10339		chr2R:19965856-19967999	622.407	487.023	115.558	-2.42924	622.407	487.023	115.558	-2.42924	622.407	487.023	115.558	0	0	0	-0.39291	-0.265251	-0.287874	-0.276427	NaN	NaN	NaN	NaN	NaN	NaN	NaN	NaN	NaN	1.23	2.17	NaN	0	0	0.96	0	0	0	0	0	0	0	0	0	0	0	0	0	0
Dscam	zyg	chr2R:3207058-3269374	2308.09	3045.62	3812.27	0.723948	17.0421	96.4508	115.558	2.76143	440.131	1823.56	2594.91	440.131	1823.56	2594.91	2.16739	1.32569	0.090664	0.723132	0.02	0.04	0.03	0.05	0.07	0.39	32.11	44.21	169.039	46.6	50.8	1.0901	34.16	7.46	67.01	2.3	3.67	0	1.99	0	7.01	8.02	0	11.17	0	3.5	1.82	2.14	0
f	zyg	chrX:17153507-17174997	96.325	138.847	177.342	0.880548	14.0783	65.7137	115.558	3.03707	82.2467	73.133	115.558	82.2467	73.133	61.7835	0.427886	-0.036027	-0.125283	-0.171211	0.03	0.09	0.04	0.1	0.04	0.07	1.73	1.38	195	21.95	11.33	0.5162	1.75	1.76	8.82	0	0	0	0	0	0	0	0	1.75	0	1.76	0	0	0
l(2)05510	mat	chr2R:16450539-16469633	11.8554	62.534	115.558	3.28499	11.8554	62.534	115.558	3.28499	11.8554	62.534	115.558	0	0	0	0.930675	-0.347845	-0.312993	-0.2612	NaN	NaN	NaN	NaN	NaN	NaN	NaN	NaN	NaN	81.47	58.57	0.7189	4.42	2.37	1.62	0	0	0	0	0	2.24	0	0	2.18	0	0	2.37	0	0
L	matzyg	chr2R:10368707-10384817	423.089	1056.72	1711.06	2.01586	57.795	87.9716	114.986	0.99244	160.789	562.276	1110.96	160.789	562.276	1110.96	1.59919	0.893113	0.284356	0.462514	104.3	74.61	31.02	10.82	4.39	4.67	53.48	71.11	90	742.33	608.6	0.8199	21.37	1.91	27	0	4.07	0	2.91	0	6.24	0	0	8.15	0	1.91	0	0	0
GstD8	zyg	chr3R:8205744-8206537	32.6023	114.999	114.986	1.81841	32.6023	114.999	114.986	1.81841	32.6023	114.999	114.986	0	0	0	2.13678	1.7759	1.90135	1.44538	0.24	0.11	0.06	0.12	1.24	2.08	1.15	4.05	195	8.9	16.93	NaN	0	0	0	0	0	0	0	0	0	0	0	0	0	0	0	0	0
TRAM	mat	chrX:829264-831855	1023.27	401.172	196.22	-2.38264	22.9698	90.0914	114.414	2.31645	692.058	174.883	114.414	692.058	174.883	37.1845	1.01299	0.258196	0.680832	0.25512	NaN	NaN	NaN	NaN	NaN	NaN	NaN	NaN	NaN	416.53	480.9	1.1545	1.97	3.76	16.06	0	0	0	0	0	0	0	0	1.97	0	1.9	0	1.86	2.7
CG13624	mat	chr3R:20385001-20408577	50.3854	156.335	223.679	2.15035	22.9698	79.4924	114.414	2.31645	27.4156	79.4924	114.414	27.4156	76.8427	109.265	0.961064	0.464304	0.110889	0.163366	NaN	NaN	NaN	NaN	NaN	NaN	NaN	NaN	NaN	234.3	227.83	0.9724	5.04	3.84	30.34	0	0	0	0	0	0	0	0	5.04	0	1.63	0	2.21	3.06
CG3036	matzyg	chr2L:4892114-4903889	24.4517	137.787	218.531	3.15982	6.66865	85.8518	114.414	4.1007	17.7831	85.8518	114.414	17.7831	51.935	104.117	2.24816	1.66166	1.03926	1.05837	32.47	21.81	24.1	15.36	30.6	32.33	100.25	105.35	90	172.47	198.9	1.1532	3.18	0	21.55	0	0	0	0	0	0	0	0	3.18	0	0	0	0	0
CG7148	matzyg	chr3L:21823643-21825305	393.45	275.044	212.81	-0.886617	88.9154	100.16	113.842	0.356526	169.68	112.349	113.842	169.68	112.349	76.6573	1.36651	0.860501	1.14336	0.815916	11.01	10.14	3.92	1.94	5.43	14.33	77.73	80.27	90	152.93	152.33	0.9961	0	0	2.18	0	0	0	0	0	0	0	0	0	0	0	0	0	0
CG10948	matzyg	chr3L:12837350-12843214	70.3913	75.2528	113.842	0.69356	70.3913	75.2528	113.842	0.69356	70.3913	75.2528	113.842	0	0	0	0.851141	0.485868	0.441097	0.254154	41.22	20.64	24.33	17.52	12.23	9.45	18.44	18.77	90	152.8	145.97	0.9553	1.92	0	7	0	0	0	0	0	0	0	0	1.92	0	0	0	0	0
CG2277	mat	chr3L:1305274-1307417	63.7227	62.0041	113.842	0.837151	63.7227	62.0041	113.842	0.837151	63.7227	62.0041	113.842	0	0	0	1.50957	0.712999	1.09085	0.583891	NaN	NaN	NaN	NaN	NaN	NaN	NaN	NaN	NaN	455.97	536.5	1.1766	5.92	0	5.48	0	0	4.02	0	0	0	0	0	1.9	0	0	0	0	0
Cpr78Cc		chr3L:21293687-21294273	82.9877	92.7412	113.27	0.448793	82.9877	92.7412	113.27	0.448793	82.9877	92.7412	113.27	0	0	0	0.04488	-0.121332	0.08705	-0.080258	NaN	NaN	NaN	NaN	NaN	NaN	NaN	NaN	NaN	3.43	28.7	NaN	2.11	0	0.84	0	0	0	0	0	0	2.11	0	0	0	0	0	0	0
CG8199	mat	chr3R:5381516-5383509	51.8673	107.58	113.27	1.12686	51.8673	107.58	113.27	1.12686	51.8673	107.58	113.27	0	0	0	0.51493	0.417884	0.422125	0.24932	NaN	NaN	NaN	NaN	NaN	NaN	NaN	NaN	NaN	209.2	221.17	1.0572	0	0	3.9	0	0	0	0	0	0	0	0	0	0	0	0	0	0
CG30002		chr2R:5591888-5593652	191.168	358.776	375.85	0.975314	37.0481	73.133	113.27	1.61229	100.03	147.856	185.35	100.03	147.856	185.35	-0.544536	-0.607016	-0.565348	-0.573651	NaN	NaN	NaN	NaN	NaN	NaN	NaN	NaN	NaN	8.87	15.2	NaN	8.11	7.45	18.88	0	0	0	0	0	3.3	0	0	4.81	0	0	4.26	3.19	0
Pepck	matzyg	chr2R:14424271-14426924	13.3373	79.4924	113.27	3.08621	13.3373	79.4924	113.27	3.08621	13.3373	79.4924	113.27	0	0	0	2.25119	1.80973	2.09479	2.06422	0.08	0.27	3.59	23.14	75	78.18	254.7	180.62	122.477	21.57	144.25	6.6875	3.86	2.1	10.1	0	0	0	0	0	1.77	0	0	2.09	0	2.1	0	0	0
smt3	mat	chr2L:6966775-6967593	75.5781	156.865	192.215	1.34668	35.5661	64.6538	112.126	1.65654	40.0119	92.2112	112.126	40.0119	92.2112	80.0897	2.57881	2.17151	2.67292	2.25297	NaN	NaN	NaN	NaN	NaN	NaN	NaN	NaN	NaN	2052.17	1744.03	0.8498	2.76	1.88	14.13	0	0	0	0	0	0	0	0	2.76	0	1.88	0	0	0
CG32369		chr3L:7770950-7797506	200.801	237.417	203.085	0.016318	11.1144	98.0406	112.126	3.3346	117.072	98.0406	112.126	117.072	71.5432	56.0628	0.112165	0.022671	-0.06177	0.047719	NaN	NaN	NaN	NaN	NaN	NaN	NaN	NaN	NaN	4.8	6.2	NaN	3.83	1.09	13.74	0	0	2.81	0	0	0	0	0	1.02	0	1.09	0	0	0
l(3)82Fd	mat	chr3R:1098664-1149566	2583.73	4294.71	5493.01	1.08814	10.3735	69.4234	112.126	3.43413	1820.54	2223.14	2719.62	1820.54	2223.14	2719.62	1.56026	1.2026	0.391384	0.533494	NaN	NaN	NaN	NaN	NaN	NaN	NaN	NaN	NaN	127.27	189.67	1.4903	73.25	9.63	92.57	1.22	14.21	10.74	1.13	0	12.79	4.16	3.17	25.83	0	1.53	6.13	1.97	18.86
CG1463	mat	chrX:12503589-12505632	28.1565	69.9533	111.554	1.98619	28.1565	69.9533	111.554	1.98619	28.1565	69.9533	111.554	0	0	0	0.95963	0.43436	0.778859	0.299949	NaN	NaN	NaN	NaN	NaN	NaN	NaN	NaN	NaN	61.7	55.57	0.9006	2.75	0	9.35	0	0	0	0	0	0	0	0	2.75	0	0	0	0	3.13
CG10283	zyg	chr2L:18472949-18484438	140.783	333.868	483.399	1.77974	11.8554	64.1239	111.554	3.23411	86.6925	101.75	153.315	86.6925	101.75	153.315	1.70911	0.720906	0.435467	0.275143	0.07	0	0	0.15	0.68	4.29	82.02	99.1	165.781	25.67	14.6	NaN	4.98	2.92	29	0	0	0	0	0	1.8	0	0	3.18	0	1.38	0	1.54	0
TppII	mat	chr2R:9040392-9045809	40.0119	78.4325	110.981	1.47182	40.0119	78.4325	110.981	1.47182	40.0119	78.4325	110.981	0	0	0	2.10018	0.682459	0.897007	0.382632	NaN	NaN	NaN	NaN	NaN	NaN	NaN	NaN	NaN	1364.4	1243.6	0.9115	0	0	1.53	0	0	0	0	0	0	0	0	0	0	0	0	0	0
CG13366	mat	chrX:504578-514228	77.8009	126.658	162.468	1.06229	25.9336	57.7645	110.981	2.09742	51.8673	68.8934	110.981	51.8673	68.8934	51.4862	1.00692	0.43792	0.604047	0.281414	NaN	NaN	NaN	NaN	NaN	NaN	NaN	NaN	NaN	1088.4	1001	0.9197	8.59	0	25.99	0	0	0	0	0	0	0	0	8.59	0	0	0	0	0
CG13738		chr3L:13966219-13966573	11.1144	63.5939	110.981	3.3198	11.1144	63.5939	110.981	3.3198	11.1144	63.5939	110.981	0	0	0	0.203619	-0.31815	0.005832	-0.524627	NaN	NaN	NaN	NaN	NaN	NaN	NaN	NaN	NaN	5.23	16.03	NaN	0	0	1.95	0	0	0	0	0	0	0	0	0	0	0	0	0	0
Egm	matzyg	chr2R:7504373-7506515	74.0961	130.368	329.512	2.15286	62.9817	63.064	110.409	0.809857	62.9817	67.3036	219.103	11.1144	67.3036	219.103	1.17154	0.583796	1.04769	0.564567	30.05	25.8	17.9	11.72	9.35	13.5	26.92	29.56	90				5.8	0	4.56	2.43	0	3.37	0	0	0	0	0	0	0	0	0	0	0
Toll-6	zyg	chr3L:15329799-15335311	633.522	566.516	442.782	-0.516799	40.0119	101.22	110.409	1.46436	354.92	169.584	140.729	354.92	169.584	140.729	2.04897	1.80157	1.23578	1.56038	0	0.02	0.03	0.28	1.3	0.71	6.11	15.16	177.658	18.43	23.8	1.2914	24.33	21.57	67.74	0	0	0	3.2	0	9.06	0	0	12.07	3.7	3.6	7.39	6.88	4.74
stau	mat	chr2R:14005400-14013337	272.674	224.169	185.923	-0.552474	14.0783	74.7229	110.409	2.97131	194.132	100.16	110.409	194.132	100.16	54.3466	1.34818	0.873024	0.897398	0.379356	NaN	NaN	NaN	NaN	NaN	NaN	NaN	NaN	NaN	443.9	492.73	1.11	6.96	0	11.77	0	0	0	0	0	2.36	0	0	4.6	0	0	0	0	0
CG14650	mat	chr3R:263101-267050	228.216	187.602	109.837	-1.05503	228.216	187.602	109.837	-1.05503	228.216	187.602	109.837	0	0	0	0.234918	-0.098527	-0.174716	-0.388702	NaN	NaN	NaN	NaN	NaN	NaN	NaN	NaN	NaN	645.6	650	1.0068	0	0	1.05	0	0	0	0	0	0	0	0	0	0	0	0	0	0
Arf51F	mat	chr2R:11209978-11212399	24.4517	77.3726	109.837	2.16736	24.4517	77.3726	109.837	2.16736	24.4517	77.3726	109.837	0	0	0	0.656302	0.128266	0.379716	-0.035743	NaN	NaN	NaN	NaN	NaN	NaN	NaN	NaN	NaN	1281.83	1369.13	1.0681	3.53	1.7	7.58	0	0	0	0.96	0	0	0	0	2.57	0	0	1.7	0	0
CG10194	mat	chr2L:19488681-19490083	28.8975	74.7229	109.265	1.91881	28.8975	74.7229	109.265	1.91881	28.8975	74.7229	109.265	0	0	0	0.289111	-0.089693	0.233309	-0.074347	NaN	NaN	NaN	NaN	NaN	NaN	NaN	NaN	NaN	202.47	204.47	1.0099	0	0	4.44	0	0	0	0	0	0	0	0	0	0	0	0	0	0
Pdi	mat	chr3L:15130429-15135745	15.5602	58.2944	109.265	2.81189	15.5602	58.2944	109.265	2.81189	15.5602	58.2944	109.265	0	0	0	1.98197	0.773758	0.883432	0.358978	NaN	NaN	NaN	NaN	NaN	NaN	NaN	NaN	NaN	14.3	11.27	0.7881	10.42	2.7	14.69	0	1.84	0	1.19	0	3.06	0	0	4.33	0	2.7	0	0	0
CG13101	mat	chr2L:8977881-8984870	14.8192	69.9533	109.265	2.88228	14.8192	69.9533	109.265	2.88228	14.8192	69.9533	109.265	0	0	0	0.957477	0.077284	-0.048314	-0.204273	NaN	NaN	NaN	NaN	NaN	NaN	NaN	NaN	NaN	336.63	187.4	0.5567	0	0	15.21	0	0	0	0	0	0	0	0	0	0	0	0	0	0
robo	zyg	chr2R:18580028-18588467	166.716	320.089	311.778	0.903123	45.1986	60.4142	108.693	1.26591	121.518	259.675	203.085	121.518	259.675	203.085	0.553575	0.409976	0.547052	0.281702	0.38	0.3	0.53	1.33	6.02	4.4	9.03	9.76	145.285	32.17	24.87	NaN	10.38	4.9	36.46	0	0	0	0	0	0	0	8.19	2.19	0	0	2.48	2.42	9.44
ssp4	mat	chr2R:13406522-13422942	25.9336	57.7645	108.693	2.06736	25.9336	57.7645	108.693	2.06736	25.9336	57.7645	108.693	0	0	0	0.896624	0.483639	0.241604	0.013041	NaN	NaN	NaN	NaN	NaN	NaN	NaN	NaN	NaN	419.47	444.2	1.059	2.34	0	11.93	0	0	0	0	0	0	0	0	2.34	0	0	0	0	0
ap	zyg	chr2R:1593706-1614335	1836.84	1502.41	970.802	-0.91998	18.524	118.709	108.693	2.55279	950.653	427.139	336.377	950.653	427.139	336.377	0.000728	-0.10128	-0.039422	-0.24608	0.56	0.19	0.32	0.26	0.16	0.1	0.24	0.34	195	19.03	20.7	1.0878	11.18	6.86	46.31	0	0	0	0	0	3.21	3.38	0	4.59	0	4.53	2.33	0	3.13
CG30185	matzyg	chr2R:19431563-19432422	1263.34	496.033	195.076	-2.69514	735.034	306.311	108.121	-2.76516	735.034	306.311	108.121	528.305	189.722	86.9545	1.18025	0.825566	1.1909	0.812546	47.47	38.05	12.05	5.65	5.06	5.38	26.26	34.69	90	287.73	213.93	0.7435	0	0	1.92	0	0	0	0	0	0	0	0	0	0	0	0	0	0
CG32305		chr3L:2248634-2252729	440.131	273.454	108.121	-2.02528	440.131	273.454	108.121	-2.02528	440.131	273.454	108.121	0	0	0	-0.3329	-0.19406	-0.398309	-0.196392	NaN	NaN	NaN	NaN	NaN	NaN	NaN	NaN	NaN	4.4	10.5	NaN	0	0	0	0	0	0	0	0	0	0	0	0	0	0	0	0	0
Cyp313b1		chr3R:4468781-4471179	995.111	1278.77	1208.78	0.280625	112.626	148.916	108.121	-0.058893	282.306	661.907	827.212	282.306	661.907	827.212	-0.508973	-0.402419	-0.480776	-0.384789	NaN	NaN	NaN	NaN	NaN	NaN	NaN	NaN	NaN	22.3	25.87	1.1601	12.87	5.23	8.59	0	0	3.67	0	0	2.92	2.74	0	3.54	0	2.22	3.01	0	0
beat-IIIc	zyg	chr2L:17189809-17260732	4689.54	7024.48	6756.71	0.526874	48.1625	93.2711	108.121	1.16667	2582.25	3180.76	3267.66	2582.25	3180.76	3267.66	1.52903	0.692911	-0.087949	0.40563	0	0	0	0	0.16	0.15	5.54	13.5	178.814	20.03	29.43	1.4693	68.13	24.16	86.13	0	13.48	3.45	3.85	0	19.59	8.14	0	19.62	1.73	13.04	3.18	6.21	8.93
CG32529	mat	chrX:19762442-19800720	188.204	782.735	1036.02	2.46068	44.4577	115.529	108.121	1.28214	67.4275	297.302	372.989	67.4275	297.302	372.989	0.479459	0.054581	-0.070507	-0.077532	NaN	NaN	NaN	NaN	NaN	NaN	NaN	NaN	NaN	151.63	162.9	1.0743	23.73	12.53	69.58	0	3.12	3.68	1.06	0	3.76	0	0	12.11	0	4.98	3.8	3.75	8.43
scb	zyg	chr2R:11136289-11146003	58.5359	131.957	175.625	1.5851	5.92769	60.4142	108.121	4.18901	52.6082	71.5432	108.121	52.6082	71.5432	67.5042	1.1103	0.434241	0.222944	0.134244	0.53	0.06	0.21	0.03	0.14	0.18	16.95	17.43	170.405	16.53	26.73	NaN	7.37	1.2	9.32	0	4.22	1.83	0	0	1.32	0	0	0	0	0	1.2	0	0
CG7461	mat	chr2R:15192667-15194689	259.336	142.556	107.549	-1.26983	259.336	142.556	107.549	-1.26983	259.336	142.556	107.549	0	0	0	0.791679	0.40673	0.341818	0.15596	NaN	NaN	NaN	NaN	NaN	NaN	NaN	NaN	NaN	1125.3	1035.17	0.9199	0	0	0	0	0	0	0	0	0	0	0	0	0	0	0	0	0
ImpL3	zyg	chr3L:6252591-6255793	822.467	852.159	458.228	-0.843894	17.7831	64.1239	107.549	2.59641	643.895	640.709	293.472	643.895	640.709	293.472	1.31007	0.331759	0.74983	0.34898	0.9	1.88	0.84	3.44	18.62	25.01	19.64	35.24	137.718	20.5	24.77	NaN	5.67	0	18.2	1.78	0	0	0	0	0	2.05	0	1.84	0	0	0	0	0
CG12703	mat	chrX:19644832-19653323	461.619	2200.88	2150.41	2.21984	16.3011	103.34	107.549	2.72194	237.108	1447.29	1474.79	237.108	1447.29	1474.79	1.36268	0.469403	0.685407	0.440621	NaN	NaN	NaN	NaN	NaN	NaN	NaN	NaN	NaN	571.33	679.57	1.1895	12.88	4.02	37.31	0	0	5.97	0	0	2.5	0	0	4.41	0	2.25	1.77	0	0
CG9863	zyg	chr2R:19234157-19235300	1410.79	788.035	315.21	-2.16212	397.155	201.911	106.977	-1.8924	740.961	449.927	188.783	740.961	449.927	188.783	1.15063	0.824241	1.16846	0.781553	0	0	0.87	2.37	0.53	1.18	1.93	1.51	195	11.83	15.97	NaN	4.33	0	4.42	1.93	0	0	2.4	0	0	0	0	0	0	0	0	0	0
Eb1	mat	chr2R:2636696-2643542	64.4636	150.506	283.174	2.13513	37.0481	56.1746	106.977	1.52983	37.0481	94.331	176.197	27.4156	94.331	176.197	1.84829	1.29848	0.911111	0.571678	NaN	NaN	NaN	NaN	NaN	NaN	NaN	NaN	NaN	314.37	363.4	1.156	3.78	1.65	11.52	0	0	0	0	0	1.28	0	0	2.5	0	1.65	0	0	0
sbb	mat	chr2R:14166569-14176255	156.343	330.158	299.192	0.936359	16.3011	65.7137	106.977	2.71425	140.042	264.445	192.215	140.042	264.445	192.215	1.10457	0.859062	0.909567	0.776998	NaN	NaN	NaN	NaN	NaN	NaN	NaN	NaN	NaN	339	259.47	0.7654	8.49	1.15	9.05	0	0	0	1.55	0	2.47	0	0	4.47	0	1.15	0	0	0
Poxn		chr2R:11714197-11722280	345.288	163.754	125.855	-1.45603	38.53	94.8609	106.405	1.46551	306.758	94.8609	106.405	306.758	68.8934	19.4504	-0.47451	-0.656704	-0.234998	-0.229986	NaN	NaN	NaN	NaN	NaN	NaN	NaN	NaN	NaN	20.1	24.7	1.2289	2.23	3.14	7.94	0	0	0	0	0	2.23	0	0	0	0	1.77	1.37	0	0
lark	mat	chr3L:7332571-7334996	31.8613	73.663	106.405	1.73968	31.8613	73.663	106.405	1.73968	31.8613	73.663	106.405	0	0	0	2.00498	1.64693	1.64079	1.31447	NaN	NaN	NaN	NaN	NaN	NaN	NaN	NaN	NaN	933.17	978.27	1.0483	2.23	0	5.21	0	0	0	0	0	0	0	0	2.23	0	0	0	0	0
CG32801	zyg	chrX:1796184-1796820	441.613	231.588	105.833	-2.06099	441.613	231.588	105.833	-2.06099	441.613	231.588	105.833	0	0	0	0.884557	0.464176	0.765726	0.407085	0.15	0.56	0.44	0.55	1.17	2.73	16.52	18.99	168.724	22.67	26.15	1.1535	0	0	0	0	0	0	0	0	0	0	0	0	0	0	0	0	0
CG15642	zyg	chrX:15360216-15361562	31.8613	46.1056	105.833	1.73191	31.8613	46.1056	105.833	1.73191	31.8613	46.1056	105.833	0	0	0	0.544287	0.239764	0.473745	0.120885	1.05	1.8	0.86	1.45	1.9	0.78	6.51	9.13	176.081	24.1	12.83	NaN	0	3.25	3.85	0	0	0	0	0	0	0	0	0	3.25	0	0	0	0
Dek	mat	chr2R:12743725-12747861	88.1744	181.773	298.62	1.75988	21.4879	63.5939	105.833	2.30019	66.6865	118.179	192.787	66.6865	118.179	192.787	1.13182	0.584946	0.729986	0.349578	NaN	NaN	NaN	NaN	NaN	NaN	NaN	NaN	NaN	1886.03	1668.57	0.8847	6.23	1.83	13.97	0	0	0	2.07	0	1.62	0	0	2.54	0	1.83	0	0	2.03
lbe		chr3R:17267313-17272042	768.377	1350.31	1838.63	1.25875	17.0421	56.7046	105.261	2.62678	521.637	703.243	692.776	521.637	703.243	692.776	0.81037	0.318785	-0.102565	-0.160346	NaN	NaN	NaN	NaN	NaN	NaN	NaN	NaN	NaN	3.33	1.8	NaN	16.25	29.79	54.23	1.15	0	0	0	0	6.46	0	0	8.64	2.99	3.77	16.91	6.12	4.5
CG12084	mat	chr3L:1491369-1496667	160.789	88.5015	104.689	-0.619059	160.789	88.5015	104.689	-0.619059	160.789	88.5015	104.689	0	0	0	0.858061	0.306863	0.050636	-0.101247	NaN	NaN	NaN	NaN	NaN	NaN	NaN	NaN	NaN	382.63	439	1.1473	1.34	0	3.43	0	0	0	0	0	0	0	0	1.34	0	0	0	0	0
ben	mat	chrX:13890386-13892800	72.6142	250.666	338.093	2.21909	59.2769	67.8335	104.689	0.820563	59.2769	182.833	233.404	13.3373	182.833	233.404	-0.108852	-0.291397	-0.101761	-0.226547	NaN	NaN	NaN	NaN	NaN	NaN	NaN	NaN	NaN	199.4	177.23	0.8888	11.59	6.87	25.16	0	2.65	0	1.42	0	0	0	0	7.52	3.63	1.74	1.5	0	0
PHDP	zyg	chr2R:19770707-19771835	54.0902	93.2711	104.689	0.952666	54.0902	93.2711	104.689	0.952666	54.0902	93.2711	104.689	0	0	0	-0.241045	-0.50992	-0.229767	-0.489626	0	0	0	0.12	0.06	0.07	0.55	0.57	195	4.67	3.1	NaN	1.53	0	1.26	0	0	0	0	0	0	1.53	0	0	0	0	0	0	0
GstD1	mat	chr3R:8193538-8194987	110.403	106.52	104.117	-0.084582	110.403	106.52	104.117	-0.084582	110.403	106.52	104.117	0	0	0	-0.039512	-0.030981	-0.064395	-0.026738	NaN	NaN	NaN	NaN	NaN	NaN	NaN	NaN	NaN	2265.93	1566.9	0.6915	0	0	1.54	0	0	0	0	0	0	0	0	0	0	0	0	0	0
RpL10Aa		chr3R:10863087-10863872	1621.22	661.907	228.828	-2.82475	75.578	157.395	104.117	0.462161	1241.11	333.338	104.117	1241.11	333.338	87.5266	-0.136649	-0.090931	-0.254151	-0.206979	NaN	NaN	NaN	NaN	NaN	NaN	NaN	NaN	NaN	3.7	8.87	NaN	0	0	9.07	0	0	0	0	0	0	0	0	0	0	0	0	0	0
bru-2	zyg	chr2L:12344380-12397534	134.855	211.45	143.017	0.084782	71.8732	142.556	104.117	0.534673	71.8732	142.556	104.117	62.9817	68.8934	38.9007	-0.493719	-0.505665	-0.188691	-0.085824	0	0.02	0.03	0.1	0	0.05	0.27	0.19	195	3.97	9.4	2.3678	2.07	2.49	24.47	0	0	0	0	0	0	0	0	2.07	0	0	2.49	0	0
CkIIbeta	mat	chrX:11686568-11694097	46.6806	93.801	104.117	1.15731	46.6806	93.801	104.117	1.15731	46.6806	93.801	104.117	0	0	0	1.47708	0.815622	0.868421	0.294739	NaN	NaN	NaN	NaN	NaN	NaN	NaN	NaN	NaN	199.53	220.83	1.1068	10.14	2.29	16.09	0	0	0	0	0	0	0	0	10.14	0	2.29	0	0	0
rpr	zyg	chr3L:18390652-18391503	617.221	1918.42	2255.67	1.8697	30.3794	68.8934	104.117	1.77703	289.716	953.909	1126.4	289.716	953.909	1126.4	1.78747	0.971949	1.92073	1.05983	0.77	0.38	0.83	8.47	14.53	13.85	14.15	21.22	129.204	176	28.57	0.1623	108.34	19.79	79.37	0	15.26	12.3	7.98	2.74	25.35	2.72	7.09	34.9	5.24	2.93	6.7	4.92	17.07
AGO1	mat	chr2R:9834046-9845594	232.662	230.528	141.301	-0.719461	39.2709	77.9026	103.545	1.39871	193.391	152.625	103.545	193.391	152.625	37.7566	1.02176	0.675801	0.660985	0.38561	NaN	NaN	NaN	NaN	NaN	NaN	NaN	NaN	NaN	8.07	52	6.4436	6.04	5.66	16.72	0	2.02	0	1.27	0	0	0	0	2.75	0	2.03	1.45	2.18	0
Ssl1	mat	chr3L:22872188-22874067	25.1927	103.34	103.545	2.03917	25.1927	103.34	103.545	2.03917	25.1927	103.34	103.545	0	0	0	1.52452	0.829982	1.14809	0.739479	NaN	NaN	NaN	NaN	NaN	NaN	NaN	NaN	NaN	352.47	363.1	1.0302	5.33	1.08	7.06	0	0	0	0	0	2.11	0	0	3.22	0	1.08	0	0	0
crol	mat	chr2L:11794326-11809433	74.8371	163.224	195.076	1.38221	20.006	100.69	103.545	2.37174	54.8311	100.69	103.545	54.8311	62.534	91.5311	0.488334	0.124884	0.056861	-0.136488	NaN	NaN	NaN	NaN	NaN	NaN	NaN	NaN	NaN	18.77	18.67	0.9947	9.51	5.14	22.67	0	0	0	0	0	0	2.08	0	7.43	1.72	1.34	2.08	0	0
CG13876	mat	chr3L:206191-207112	11.8554	54.0548	103.545	3.12663	11.8554	54.0548	103.545	3.12663	11.8554	54.0548	103.545	0	0	0	0.826273	0.388949	0.855336	0.371391	NaN	NaN	NaN	NaN	NaN	NaN	NaN	NaN	NaN	171.97	188.13	1.094	1.86	1.47	3.84	0	0	0	0	0	0	1.86	0	0	0	1.47	0	0	0
CG6966	mat	chr3R:10906168-10921333	101.512	182.303	258.575	1.34894	65.9456	69.4234	102.972	0.642911	65.9456	112.879	155.603	35.5661	112.879	155.603	1.37649	0.219012	-0.121963	-0.02661	NaN	NaN	NaN	NaN	NaN	NaN	NaN	NaN	NaN	484.83	746.67	1.5401	6.24	6.46	15.83	1.7	0	0	0	0	1.42	0	0	3.12	2.81	1.92	1.73	0	0
CG32479	mat	chr3L:871902-893534	148.933	401.702	613.83	2.04317	37.789	68.3635	102.972	1.44622	111.144	333.338	510.858	111.144	333.338	510.858	1.66892	0.93545	0.544247	0.551597	NaN	NaN	NaN	NaN	NaN	NaN	NaN	NaN	NaN	1082.93	1026.57	0.948	12.05	2.38	19.58	0	2.86	0	0	0	1.09	0	0	8.1	0	2.38	0	0	0
peb	zyg	chrX:4511601-4520256	448.282	1047.71	1379.83	1.62201	12.5963	54.5848	102.972	3.03117	212.656	722.321	1021.72	212.656	722.321	1021.72	1.2026	0.453101	0.246558	0.276624	2.26	2.24	2.65	2.22	1.17	1.02	5.22	8.99	179.234	25	35.7	1.428	20.41	8.83	52.39	0	4.76	3.36	0	0	2.81	0	0	9.48	0	6.68	2.15	0	0
CG9410	matzyg	chr2R:2555654-2557581	677.98	237.947	102.4	-2.72702	677.98	237.947	102.4	-2.72702	677.98	237.947	102.4	0	0	0	1.74165	0.980483	1.55615	0.6685	27.19	21.95	14.65	6.08	2.04	2.5	12.23	12.65	90	189.17	157.13	0.8306	2.34	0	5.48	0	0	0	0	0	0	0	0	2.34	0	0	0	0	0
npf		chr3R:12435480-12437049	91.1382	78.4325	102.4	0.168093	91.1382	78.4325	102.4	0.168093	91.1382	78.4325	102.4	0	0	0	-0.396713	-0.305824	-0.282349	-0.237439	NaN	NaN	NaN	NaN	NaN	NaN	NaN	NaN	NaN	1.83	2.37	NaN	1.83	0	0	0	0	0	0	0	0	0	0	1.83	0	0	0	0	0
kin17	mat	chr3L:20349908-20351444	48.1625	82.6721	102.4	1.08824	48.1625	82.6721	102.4	1.08824	48.1625	82.6721	102.4	0	0	0	0.903395	0.303496	0.905316	0.34854	NaN	NaN	NaN	NaN	NaN	NaN	NaN	NaN	NaN	416.7	407.97	0.979	0	0	1.31	0	0	0	0	0	0	0	0	0	0	0	0	0	0
mle	matzyg	chr2R:1862242-1868277	175.608	154.215	174.481	-0.009286	45.9396	58.2944	102.4	1.15641	129.668	95.9208	102.4	129.668	95.9208	72.0807	1.30947	0.973469	0.82487	0.423659	36.31	25.67	36.31	38.17	42.43	26.39	55.71	61.93	90	194.33	152.17	0.783	0	0	1.97	0	0	0	0	0	0	0	0	0	0	0	0	0	0
pb		chr3R:2533517-2567785	193.391	268.684	458.8	1.24634	35.5661	78.9625	102.4	1.52564	140.783	119.769	289.467	140.783	119.769	289.467	-0.200546	-0.304266	-0.310445	-0.296251	NaN	NaN	NaN	NaN	NaN	NaN	NaN	NaN	NaN	12.47	10.43	NaN	25.83	19.52	72.69	0	0	4.02	0	0	8.98	0	0	12.83	0	7.92	4.22	7.38	15.77
Doa	mat	chr3R:24713798-24748494	16.3011	67.8335	102.4	2.65117	16.3011	67.8335	102.4	2.65117	16.3011	67.8335	102.4	0	0	0	1.91479	1.37032	0.429735	0.800795	NaN	NaN	NaN	NaN	NaN	NaN	NaN	NaN	NaN	20.33	23.7	1.1658	3.64	2.57	25.03	0	0	0	0	0	2.52	0	0	1.12	0	2.57	0	0	0
CG6767	mat	chr3L:9676675-9689793	231.921	148.916	101.828	-1.18749	231.921	148.916	101.828	-1.18749	231.921	148.916	101.828	0	0	0	-0.29362	-0.192908	-0.42184	-0.302239	NaN	NaN	NaN	NaN	NaN	NaN	NaN	NaN	NaN	1039.87	979.43	0.9419	0	0	7.87	0	0	0	0	0	0	0	0	0	0	0	0	0	0
CG31710	zyg	chr2L:9702963-9705944	476.438	1670.4	2128.67	2.15959	108.18	113.409	101.828	-0.087299	368.258	1556.99	2026.84	368.258	1556.99	2026.84	1.47978	0.502053	0.789668	0.280636	0	0	0	0	1.33	4.19	12.99	12.12	166.937	1.17	2.07	NaN	9.81	0	11.07	0	4.5	0	2.41	0	2.9	0	0	0	0	0	0	0	0
Dgp-1	mat	chr2R:14055912-14060112	137.078	204.56	137.297	0.002301	57.054	114.469	101.828	0.835738	80.0238	114.469	101.828	80.0238	90.0914	35.4683	0.732486	-0.124419	0.789862	0.190155	NaN	NaN	NaN	NaN	NaN	NaN	NaN	NaN	NaN	559.43	526.67	0.9414	1.86	1.44	7.71	0	0	0	0	0	0	0	0	1.86	0	1.44	0	0	0
bib	matzyg	chr2L:9984646-9995545	97.0659	191.312	157.891	0.701893	22.9698	91.1513	101.828	2.14832	74.0961	100.16	101.828	74.0961	100.16	56.0628	3.28484	2.82617	1.9755	2.04108	0.47	0.52	1.99	13.23	74.39	175.83	388.01	394.59	126.787	192.4	272.73	1.4175	45.27	16.46	68.69	3.88	5.36	4.13	3.82	2.59	7.41	4.27	4.6	9.21	2.9	5.39	5.53	2.64	2.04
CG7394	mat	chr3L:11555778-11556928	22.2288	68.8934	101.828	2.19563	22.2288	68.8934	101.828	2.19563	22.2288	68.8934	101.828	0	0	0	0.877704	0.592567	0.871406	0.577517	NaN	NaN	NaN	NaN	NaN	NaN	NaN	NaN	NaN	365.07	403.73	1.1059	0	0	1.09	0	0	0	0	0	0	0	0	0	0	0	0	0	0
Tsp	zyg	chr2L:6686818-6709080	585.359	501.332	423.903	-0.465587	140.042	121.888	101.256	-0.467845	197.096	140.437	101.256	197.096	140.437	100.684	0.343976	-0.487066	-0.324598	-0.365515	0.1	0.14	0.15	0	0.31	0.32	2.03	1.96	195	47.77	69.7	1.4591	4.85	0	6.91	0	0	0	0	0	0	0	2.23	2.62	0	0	0	0	0
Pvf3	zyg	chr2L:7099691-7156701	1178.13	1874.96	2641.24	1.16472	22.2288	52.9949	101.256	2.1875	810.612	1493.93	2249.95	810.612	1493.93	2249.95	0.359046	0.158934	-0.238393	-0.085625	0	0	0.05	0	0.09	0.07	2.78	2.88	195	1.8	5.43	NaN	47	16.59	94.13	1.78	6.57	3.62	0	0	5.98	4.15	4.79	20.11	0	5.74	7.6	3.25	19.89
mRpL40	matzyg	chr3R:7233644-7234478	403.824	217.809	161.896	-1.31866	158.566	136.197	100.684	-0.655243	245.258	136.197	100.684	245.258	81.6122	61.2114	1.13023	0.633787	1.16631	0.607186	62.19	73.8	45.54	27.2	26.78	23.46	39.86	44.65	90	232.3	242.73	1.0449	2.24	0	4.22	0	0	0	0	0	0	0	0	2.24	0	0	0	0	0
growl	mat	chr3R:228770-232914	45.9396	65.1838	100.684	1.13203	45.9396	65.1838	100.684	1.13203	45.9396	65.1838	100.684	0	0	0	1.5602	0.903409	0.799575	0.345657	NaN	NaN	NaN	NaN	NaN	NaN	NaN	NaN	NaN	2232.77	2182.67	0.9776	6.35	1.13	14.32	0	0	4.07	0	0	0	0	0	2.28	0	0	1.13	0	2.92
inx2	matzyg	chrX:6892695-6898182	5778.02	4215.75	5034.21	-0.198809	50.3854	86.3818	100.112	0.990539	5727.63	4129.37	4934.1	5727.63	4129.37	4934.1	3.08177	3.14556	2.36921	2.2761	214.5	184.55	245.43	245.71	313.77	318.21	932	1062.58	90	718.9	633.9	0.8818	5.86	0	0	0	0	0	0	0	5.86	0	0	0	0	0	0	0	0
ImpE3	zyg	chr3R:3853931-3856167	112.626	110.229	99.5401	-0.178192	112.626	110.229	99.5401	-0.178192	112.626	110.229	99.5401	0	0	0	0.368158	0.142315	0.123356	-0.033916	0	0	0	0	0	3.05	3.48	3.61	195	34.75	29.97	0.8624	0	0	0	0	0	0	0	0	0	0	0	0	0	0	0	0	0
par-1	mat	chr2R:15343678-15371978	274.897	480.664	562.916	1.03403	32.6023	77.3726	99.5401	1.6103	174.867	335.458	422.187	174.867	335.458	422.187	0.598369	0.017718	-0.136703	-0.218978	NaN	NaN	NaN	NaN	NaN	NaN	NaN	NaN	NaN	169.67	186.13	1.097	9.08	3.89	17.45	0	0	2.64	0	0	1.45	0	0	4.99	0	0	1.46	2.43	0
CkIalpha	mat	chrX:12547815-12551308	22.9698	76.8427	99.5401	2.11553	22.9698	76.8427	99.5401	2.11553	22.9698	76.8427	99.5401	0	0	0	1.54583	1.3336	1.08319	0.76468	NaN	NaN	NaN	NaN	NaN	NaN	NaN	NaN	NaN	723.13	821.53	1.1361	12.57	1.53	14.37	0	2.02	0	0	0	4.04	2.26	0	4.25	0	1.53	0	0	0
CG8486	matzyg	chr2L:8163297-8189610	1192.95	2511.96	3473.03	1.54167	12.5963	57.7645	99.5401	2.98226	1160.35	2384.77	3275.1	1160.35	2384.77	3275.1	1.30139	0.633461	0.320235	0.278658	16.95	10.91	18.7	16.46	17.64	7.78	36.89	43.61	90	205.43	249.27	1.2134	21.62	0	26.83	0	2.43	7.64	1.18	0	5.02	0	0	5.35	0	0	0	0	0
mRpL4	mat	chr2L:16328052-16329128	131.891	87.9716	98.3959	-0.422676	131.891	87.9716	98.3959	-0.422676	131.891	87.9716	98.3959	0	0	0	1.32128	0.908103	1.29516	0.865616	NaN	NaN	NaN	NaN	NaN	NaN	NaN	NaN	NaN	530.57	500.23	0.9428	2.7	0	0	2.7	0	0	0	0	0	0	0	0	0	0	0	0	0
ssp3	mat	chr2L:18916524-18943948	83.7286	316.91	427.336	2.35158	26.6746	65.1838	98.3959	1.88313	30.3794	196.081	250.566	30.3794	196.081	250.566	0.665153	0.345669	-0.099981	-0.114802	NaN	NaN	NaN	NaN	NaN	NaN	NaN	NaN	NaN	306	422.07	1.3793	13.43	9.94	58.42	0	0	0	0	0	4.95	1.83	0	6.65	0	3.05	3.86	3.03	13.73
Smr	mat	chrX:12580030-12636476	154.12	709.072	1045.74	2.7624	23.7108	50.3452	98.3959	2.05305	45.9396	237.417	366.696	45.9396	237.417	366.696	0.785825	0.600439	0.203206	0.462352	NaN	NaN	NaN	NaN	NaN	NaN	NaN	NaN	NaN	850.63	970.73	1.1412	50.54	17.12	97.99	0	9.94	7.58	3.47	1.49	9.3	0	0	18.76	2.21	12.01	1.77	1.13	6.7
CG9836	zyg	chr3R:4648563-4649895	20.7469	67.3036	98.3959	2.2457	20.7469	67.3036	98.3959	2.2457	20.7469	67.3036	98.3959	0	0	0	0.985981	0.481838	0.905649	0.418637	7.62	2.67	0.94	3.11	5.62	10.3	37.14	46.19	90	256.37	149.3	0.5824	1.42	0	3.17	0	0	0	0	0	0	0	0	1.42	0	0	0	0	0
CG8713	mat	chr2R:3979202-3984450	357.884	311.61	193.359	-0.888208	264.523	178.593	97.8239	-1.43514	264.523	178.593	97.8239	93.3611	133.017	95.5356	-0.132463	-0.479852	-0.13072	-0.361786	NaN	NaN	NaN	NaN	NaN	NaN	NaN	NaN	NaN	13.37	22.77	NaN	0	0	4.17	0	0	0	0	0	0	0	0	0	0	0	0	0	0
CG6345	zyg	chr3R:6239939-6241766	1226.29	402.232	194.504	-2.65643	162.271	89.5615	97.8239	-0.730142	890.635	275.044	97.8239	890.635	275.044	68.0763	0.797907	0.469768	0.870784	0.484122	4.06	1.68	2.61	1.83	0.5	0.97	20.32	25.47	169.67	12.3	15.4	NaN	1.53	0	7.69	0	0	0	0	0	1.53	0	0	0	0	0	0	0	4.59
Fs	zyg	chr2R:11111060-11129084	140.042	201.381	205.373	0.552389	32.6023	42.9259	97.2518	1.57675	107.439	158.455	108.121	107.439	158.455	108.121	0.284286	-0.239702	-0.181066	-0.165063	0	0.05	0	0.02	0.52	0.67	2.57	4.94	195				0	1.32	3.19	0	0	0	0	0	0	0	0	0	0	1.32	0	0	0
slou		chr3R:17374374-17383004	71.8732	174.353	245.99	1.77507	16.3011	65.7137	97.2518	2.57674	36.3071	98.0406	128.144	36.3071	98.0406	128.144	0.978379	0.032165	-0.204336	-0.212391	NaN	NaN	NaN	NaN	NaN	NaN	NaN	NaN	NaN	2.7	3.37	NaN	10.52	12.85	25.09	0	0	0	0	0	1.76	2.19	0	6.57	0	5.69	7.16	0	0
pnut	mat	chr2R:4125363-4127835	168.198	356.126	368.985	1.1334	62.9817	85.8518	96.6797	0.61828	79.2829	114.469	122.423	79.2829	114.469	122.423	1.25298	0.419093	0.76576	0.379043	NaN	NaN	NaN	NaN	NaN	NaN	NaN	NaN	NaN	1359.03	1364.77	1.0042	43.18	21.49	59.6	1.36	1.92	6.07	4.38	2.64	4.41	6.53	3.11	12.76	1.71	6.88	7.61	5.29	0
CG6023	mat	chrX:18208155-18210182	440.131	467.415	427.908	-0.040633	121.518	164.284	96.1077	-0.338442	243.035	175.943	251.711	243.035	175.943	251.711	-0.134866	-0.188779	-0.253501	-0.24443	NaN	NaN	NaN	NaN	NaN	NaN	NaN	NaN	NaN	91.45	39.3	0.4297	3.35	3.97	8.25	0	0	0	0	0	1.79	0	0	1.56	0	3.97	0	0	0
CG33695	matzyg	chr2L:11269726-11279847	30.3794	33.3868	96.1077	1.66155	30.3794	33.3868	96.1077	1.66155	30.3794	33.3868	96.1077	0	0	0	1.12193	0.587958	1.15971	0.631481	81.71	81.12	73.36	120.68	68.78	150.44	176.97	171.79	90				1.05	0	4.88	0	0	0	0	0	0	0	0	1.05	0	0	0	0	0
Takr86C	zyg	chr3R:6563313-6576950	25.9336	41.3361	96.1077	1.88982	25.9336	41.3361	96.1077	1.88982	25.9336	41.3361	96.1077	0	0	0	1.02732	0.06801	-0.159528	-0.128474	0	0	0	0.03	0.24	0.08	2.72	3.09	195	3.37	1.9	NaN	0	0	1.1	0	0	0	0	0	0	0	0	0	0	0	0	0	0
Wnt4	zyg	chr2L:7255459-7277168	232.662	1295.2	2220.2	3.25438	17.7831	63.064	96.1077	2.43414	94.1021	511.401	878.127	94.1021	511.401	878.127	1.10555	0.006417	-0.259906	-0.23822	0	0	0	0.08	0.02	0.06	0.18	0.12	195	23.17	20.83	NaN	23.21	5.14	42.53	2.24	1.66	5.36	0	0	6.63	3.18	0	4.14	0	5.14	0	0	0
CG31516	zyg	chr3R:44178-45852	128.186	241.657	149.882	0.225587	73.3552	168.524	95.5356	0.381139	73.3552	168.524	95.5356	54.8311	73.133	54.3466	0.024943	-0.264381	-0.011547	-0.178012	0	0	0.09	0	0.12	0.12	0.47	0.53	195	1.8	2.7	NaN	0	0	5.8	0	0	0	0	0	0	0	0	0	0	0	0	0	0
CG6231		chr3R:15441745-15450362	717.251	322.209	168.76	-2.0875	20.006	58.8244	95.5356	2.2556	394.191	141.496	95.5356	394.191	141.496	49.198	0.143922	0.034724	-0.216049	-0.108726	NaN	NaN	NaN	NaN	NaN	NaN	NaN	NaN	NaN	0.57	5.53	NaN	0	0	4.89	0	0	0	0	0	0	0	0	0	0	0	0	0	0
Scm	mat	chr3R:5459080-5463329	96.325	113.409	94.9635	-0.020536	96.325	113.409	94.9635	-0.020536	96.325	113.409	94.9635	0	0	0	1.15432	0.852257	1.02864	0.607774	NaN	NaN	NaN	NaN	NaN	NaN	NaN	NaN	NaN	1195.43	1201.37	1.005	0	0	3.96	0	0	0	0	0	0	0	0	0	0	0	0	0	0
Trp1	mat	chr2L:10009385-10013171	34.0842	98.5706	94.9635	1.47827	34.0842	98.5706	94.9635	1.47827	34.0842	98.5706	94.9635	0	0	0	0.378336	-0.009583	0.055529	-0.117408	NaN	NaN	NaN	NaN	NaN	NaN	NaN	NaN	NaN	295.2	382.5	1.2957	1.53	0	7.87	0	0	0	1.53	0	0	0	0	0	0	0	0	0	0
CG34149	matzyg	chr3R:18205849-18206935	19.265	66.7736	94.9635	2.30139	19.265	66.7736	94.9635	2.30139	19.265	66.7736	94.9635	0	0	0	0.693639	0.028967	0.720844	0.074228	10.59	7.32	6.7	2.93	2.05	3.25	16.56	20.23	90				2.07	0	0	0	0	0	0	0	0	0	0	2.07	0	0	0	0	0
CG6448	mat	chr2L:22134350-22159735	283.047	691.584	761.996	1.42874	11.1144	57.2345	94.9635	3.09493	116.331	243.247	296.904	116.331	243.247	296.904	1.43124	0.827498	0.284173	0.020236	NaN	NaN	NaN	NaN	NaN	NaN	NaN	NaN	NaN	412.9	353.23	0.8555	34.79	2.33	34.14	0	0	5.13	2.63	2.14	8.47	2.74	0	13.68	0	2.33	0	0	0
CG33111	mat	chr3R:19627421-19644954	196.355	204.56	207.661	0.080769	87.4334	124.008	94.3914	0.110471	108.921	124.008	113.27	108.921	80.5523	113.27	1.34334	0.775804	0.445693	0.077293	NaN	NaN	NaN	NaN	NaN	NaN	NaN	NaN	NaN	47.97	41.85	0.8724	5.29	0.96	15.24	0	0	0	2.91	0	0	0	0	2.38	0	0	0.96	0	2.44
CG34006		chr3R:23042670-23045064	298.607	448.867	199.08	-0.5849	60.0179	121.358	94.3914	0.653263	238.59	327.509	104.689	238.59	327.509	104.689	-0.290339	-0.376743	-0.216056	-0.267441	NaN	NaN	NaN	NaN	NaN	NaN	NaN	NaN	NaN	5	4.3	NaN	2.2	4.47	14.5	0	0	0	0	0	0	0	0	2.2	0	1.49	2.98	0	2.57
CG5721	matzyg	chr2R:14069933-14071618	54.8311	87.4416	94.3914	0.78366	54.8311	87.4416	94.3914	0.78366	54.8311	87.4416	94.3914	0	0	0	0.830342	0.444482	0.992902	0.549535	15.81	7.14	1.32	0.24	0.63	1.18	24.05	29	90	272.83	177.33	0.65	3.06	0	1.66	0	0	0	0	0	0	1.88	0	1.18	0	0	0	0	0
CG6020	mat	chr3L:20485181-20490188	78.5419	186.012	227.112	1.53187	10.3735	62.534	94.3914	3.18575	68.1684	123.478	132.72	68.1684	123.478	132.72	0.642108	0.248608	0.804235	0.168986	NaN	NaN	NaN	NaN	NaN	NaN	NaN	NaN	NaN	434.47	488.5	1.1244	0	0	0	0	0	0	0	0	0	0	0	0	0	0	0	0	0
dod	mat	chrX:21216374-21217885	68.9094	83.2021	93.8194	0.445185	68.9094	83.2021	93.8194	0.445185	68.9094	83.2021	93.8194	0	0	0	1.98961	1.01187	1.88457	1.19658	NaN	NaN	NaN	NaN	NaN	NaN	NaN	NaN	NaN	70.97	68.63	0.967	1.85	1.75	6.51	0	0	0	0	0	0	0	0	1.85	0	1.75	0	0	0
CG7702	zyg	chr3R:14495113-14500401	52.6082	77.3726	93.8194	0.834596	52.6082	77.3726	93.8194	0.834596	52.6082	77.3726	93.8194	0	0	0	0.274706	-0.249743	0.126795	-0.194993	1.26	0.99	1.13	0.72	0.19	0.79	6.84	10.1	175.556	30.47	34.13	NaN	1.08	0	1.64	0	0	0	0	0	0	0	0	1.08	0	0	0	0	0
Asx	matzyg	chr2R:10391513-10399951	38.53	250.136	283.174	2.87763	22.2288	63.064	93.8194	2.07745	22.2288	187.072	189.355	16.3011	187.072	189.355	1.14325	0.805385	0.577144	0.170016	61.51	44.96	53.7	22.19	2.28	1.87	26.59	25.42	90	580.37	589.27	1.0153	3.26	0	10.28	0	0	0	0	0	0	0	0	3.26	0	0	0	0	0
Rx		chr2R:16804284-16824537	437.908	231.588	243.129	-0.848903	38.53	53.5249	93.2473	1.27508	285.27	93.2711	130.432	285.27	93.2711	130.432	0.186319	-0.089825	-0.34273	-0.281531	NaN	NaN	NaN	NaN	NaN	NaN	NaN	NaN	NaN	10.53	12.5	NaN	5.29	7.82	23.86	0	0	0	0	0	0	0	0	5.29	0	1.38	2.1	4.34	0
Dab	mat	chr3L:16706241-16717089	51.8673	138.847	168.76	1.70208	22.9698	74.1929	93.2473	2.02132	28.8975	74.1929	93.2473	28.8975	64.6538	75.5132	0.981675	0.277822	0.467525	0.190833	NaN	NaN	NaN	NaN	NaN	NaN	NaN	NaN	NaN	182.9	278.83	1.5245	0	0	18.55	0	0	0	0	0	0	0	0	0	0	0	0	0	0
sens		chr3L:13389328-13394225	237.849	771.076	1129.84	2.248	22.2288	69.9533	93.2473	2.06862	122.259	343.937	557.196	122.259	343.937	557.196	0.909289	-0.077172	-0.016052	-0.295783	NaN	NaN	NaN	NaN	NaN	NaN	NaN	NaN	NaN	1.83	8.23	NaN	16.41	6.09	33.19	0	2.63	3.58	3.95	0	1	1.48	0	3.77	0	6.09	0	0	0
DNApol-epsilon	mat	chr3R:19173912-19180890	19.265	80.0224	93.2473	2.27507	19.265	80.0224	93.2473	2.27507	19.265	80.0224	93.2473	0	0	0	0.541459	0.324064	0.227694	0.187962	NaN	NaN	NaN	NaN	NaN	NaN	NaN	NaN	NaN	202.6	207.27	1.0231	2.06	0	6.71	0	0	0	0	0	0	0	0	2.06	0	0	0	0	0
beat-Vc		chr3R:8571757-8603874	461.619	208.8	139.013	-1.73148	92.6202	106.52	92.6752	0.000858	238.59	106.52	92.6752	238.59	59.8843	39.4728	-0.160535	-0.14506	-0.321769	-0.166817	NaN	NaN	NaN	NaN	NaN	NaN	NaN	NaN	NaN	9.2	16.9	NaN	1.36	0	1.71	0	0	0	1.36	0	0	0	0	0	0	0	0	0	0
Nc73EF	mat	chr3L:16948604-16961180	76.319	93.801	92.6752	0.280141	76.319	93.801	92.6752	0.280141	76.319	93.801	92.6752	0	0	0	0.172781	-0.264953	-0.227526	-0.165997	NaN	NaN	NaN	NaN	NaN	NaN	NaN	NaN	NaN	444.6	464.83	1.0455	0	0	2.79	0	0	0	0	0	0	0	0	0	0	0	0	0	0
Dph5	mat	chr3R:18407748-18408950	59.2769	88.5015	92.6752	0.644713	59.2769	88.5015	92.6752	0.644713	59.2769	88.5015	92.6752	0	0	0	1.8758	0.831469	1.78243	0.83891	NaN	NaN	NaN	NaN	NaN	NaN	NaN	NaN	NaN	845.4	854.9	1.0112	0	1.1	6.55	0	0	0	0	0	0	0	0	0	0	1.1	0	0	0
granny-smith	mat	chr3R:8775763-8787357	809.871	485.964	231.116	-1.80907	55.5721	89.0315	92.6752	0.737822	509.781	299.421	104.117	509.781	299.421	104.117	0.489752	-0.182631	-0.124378	-0.111688	NaN	NaN	NaN	NaN	NaN	NaN	NaN	NaN	NaN	1014.1	848.33	0.8365	2.01	0	2.15	0	0	0	0	0	2.01	0	0	0	0	0	0	0	0
cdm	mat	chr3R:14005434-14009201	51.1263	69.9533	92.6752	0.858116	51.1263	69.9533	92.6752	0.858116	51.1263	69.9533	92.6752	0	0	0	0.848522	0.288499	0.633863	0.276401	NaN	NaN	NaN	NaN	NaN	NaN	NaN	NaN	NaN	648.5	658.47	1.0154	0	0	1.93	0	0	0	0	0	0	0	0	0	0	0	0	0	0
CG31038	zyg	chr3R:25702804-25728953	36.3071	50.3452	92.6752	1.35193	36.3071	50.3452	92.6752	1.35193	36.3071	50.3452	92.6752	0	0	0	0.700588	-0.065568	-0.230465	-0.160455	0	0	0.05	0.13	0.13	0.25	5.33	8.73	178.919	15.13	19.2	NaN	0	0	7.99	0	0	0	0	0	0	0	0	0	0	0	0	0	0
CG3356	mat	chr2R:20085404-20089710	28.1565	68.8934	92.6752	1.71871	28.1565	68.8934	92.6752	1.71871	28.1565	68.8934	92.6752	0	0	0	0.052153	-0.09393	-0.214802	-0.093744	NaN	NaN	NaN	NaN	NaN	NaN	NaN	NaN	NaN	282.63	275	0.973	0	1.19	5.95	0	0	0	0	0	0	0	0	0	0	1.19	0	0	0
nudC	mat	chr3L:16801521-16812642	27.4156	51.4051	92.6752	1.75718	27.4156	51.4051	92.6752	1.75718	27.4156	51.4051	92.6752	0	0	0	0.095566	-0.267768	0.0618	-0.105796	NaN	NaN	NaN	NaN	NaN	NaN	NaN	NaN	NaN	782.37	646.03	0.8257	1.6	4.55	2.87	0	0	0	0	0	0	0	0	1.6	4.55	0	0	0	0
CG2611	matzyg	chr2L:20650193-20650898	20.7469	75.7828	92.6752	2.15928	20.7469	75.7828	92.6752	2.15928	20.7469	75.7828	92.6752	0	0	0	1.19776	0.441007	1.35321	0.422633	30.17	26.11	34.94	43.77	43.26	41.11	70.58	80.44	90	221.23	255.73	1.1559	0	0	7.12	0	0	0	0	0	0	0	0	0	0	0	0	0	0
dsx	matzyg	chr3R:3750044-3793130	431.98	357.716	173.909	-1.31263	11.8554	79.4924	92.6752	2.96663	357.884	204.56	92.6752	357.884	204.56	51.4862	-0.106609	-0.301133	-0.223057	-0.227391	0.49	0	0.07	0.17	0.23	0.11	0.27	0.87	195	13.7	15.83	1.1555	2.51	2.45	17.89	0	0	0	0	0	0	0	0	2.51	0	2.45	0	0	0
CG13827	matzyg	chr3R:19084090-19086324	121.518	249.606	260.292	1.09896	8.89154	55.6447	92.6752	3.38166	112.626	193.961	167.616	112.626	193.961	167.616	1.15775	0.369202	0.564957	0.053912	9.69	6.17	5.25	6.39	8.73	14.23	26.09	35.38	90	322.4	174.63	0.5417	4.21	0	8.52	0	0	0	0	0	1.93	0	0	2.28	0	0	0	0	0
Ser		chr3R:22997817-23019716	350.475	436.678	349.534	-0.003876	5.18673	63.064	92.6752	4.15926	232.662	220.459	203.085	232.662	220.459	203.085	0.687631	-0.08874	-0.178183	-0.187042	NaN	NaN	NaN	NaN	NaN	NaN	NaN	NaN	NaN	13.27	16.95	1.2773	5.81	5.47	15.42	0	0	0	1.59	0	2.03	0	0	2.19	0	1.82	1.05	2.6	0
wmd	mat	chr2R:19432341-19435490	140.783	289.882	251.138	0.835013	39.2709	87.4416	92.1032	1.22979	62.9817	127.188	92.1032	62.9817	127.188	81.8059	0.958615	0.449706	0.876541	0.570331	NaN	NaN	NaN	NaN	NaN	NaN	NaN	NaN	NaN	811.77	759.77	0.9359	4.3	0	5.3	0	0	0	0	0	2.19	0	0	2.11	0	0	0	0	0
kn	zyg	chr2R:10660151-10686459	82.2467	352.946	724.24	3.13844	31.8613	72.6031	92.1032	1.53144	50.3854	280.343	632.137	50.3854	280.343	632.137	0.42223	0.327864	-0.162947	-0.08534	0.07	0.03	0.06	0.03	0.04	0	1.13	1.79	195	15.25	30.9	2.0262	19.84	8.58	28.38	1.18	0	0	0	0	7.54	2.62	0	8.5	0	0	5.63	2.95	0
SPoCk	mat	chr3L:22742543-22779797	320.095	249.076	179.63	-0.833474	20.006	66.7736	92.1032	2.20282	300.089	182.303	92.1032	300.089	182.303	87.5266	0.631352	-0.088578	-0.161176	-0.26485	NaN	NaN	NaN	NaN	NaN	NaN	NaN	NaN	NaN	50.17	13.13	0.2617	15.06	10.96	27.2	0	0	0	0	0	3.92	2.95	0	8.19	2.4	4.62	2.4	1.54	0
CG17352	mat	chr3L:8345454-8349396	258.595	107.05	91.5311	-1.49836	258.595	107.05	91.5311	-1.49836	258.595	107.05	91.5311	0	0	0	-0.302888	-0.176055	-0.011421	-0.146469	NaN	NaN	NaN	NaN	NaN	NaN	NaN	NaN	NaN	14.6	29	NaN	0	0	0.93	0	0	0	0	0	0	0	0	0	0	0	0	0	0
Grasp65	mat	chr3L:19918160-19919979	134.855	82.6721	91.5311	-0.559074	134.855	82.6721	91.5311	-0.559074	134.855	82.6721	91.5311	0	0	0	0.762063	0.121005	0.756099	0.147361	NaN	NaN	NaN	NaN	NaN	NaN	NaN	NaN	NaN	360.73	430.7	1.194	0	0	0	0	0	0	0	0	0	0	0	0	0	0	0	0	0
mRpL45	mat	chr3R:18444204-18445969	188.204	329.099	262.58	0.480457	34.0842	66.7736	91.5311	1.42515	154.12	262.325	171.049	154.12	262.325	171.049	0.770637	0.423545	0.704831	0.389845	NaN	NaN	NaN	NaN	NaN	NaN	NaN	NaN	NaN	301.2	229.53	0.7621	0	0	7.8	0	0	0	0	0	0	0	0	0	0	0	0	0	4.9
nan	zyg	chr3L:14179343-14182748	105.217	380.504	427.336	2.02201	27.4156	63.064	91.5311	1.73926	55.5721	245.897	259.72	55.5721	245.897	259.72	-0.330899	-0.379764	-0.323456	-0.382322	0.13	0	0.04	0.07	1.61	1.56	2.11	2.98	195	6.17	6.97	NaN	22.36	0	9.57	0	6.36	2.96	1.63	0	4.03	3.86	0	3.52	0	0	0	0	0
CG10576	mat	chr3L:5755069-5758806	834.322	821.422	518.867	-0.68524	153.379	96.4508	90.959	-0.753811	548.311	506.102	258.003	548.311	506.102	258.003	1.78022	1.34386	1.38374	1.12634	NaN	NaN	NaN	NaN	NaN	NaN	NaN	NaN	NaN	1078.57	933.47	0.8655	4.96	1.33	12.54	2.36	0	0	0	0	0	0	0	2.6	0	1.33	0	0	0
Prm	zyg	chr3L:8726388-8738447	41.4938	86.3818	90.959	1.13232	41.4938	86.3818	90.959	1.13232	41.4938	86.3818	90.959	0	0	0	0.13217	-0.348026	-0.214381	-0.136234	0.07	0.02	0	0	0.06	0.12	0.63	0.65	195	4.5	28.7	6.3778	0	0	8.75	0	0	0	0	0	0	0	0	0	0	0	0	0	0
Tk	zyg	chr3R:7819896-7831194	105.216	177.533	169.333	0.686498	40.0119	92.2112	90.959	1.18478	65.2046	92.2112	90.959	65.2046	85.3219	78.3735	-0.301386	-0.34321	0.066435	-0.11631	0	0	0	0	0	0.03	0.06	0.25	195	2.8	4.6	1.6429	13.59	3.5	14.34	0	0	2.74	0	0	1.24	1.57	0	8.04	0	1.42	2.08	0	0
Toll-7	zyg	chr2R:15714409-15720473	968.436	1379.99	1731.08	0.837945	29.6385	48.2254	90.959	1.61774	672.052	1072.09	1504.54	672.052	1072.09	1504.54	1.10492	0.731276	0.319868	0.448318	0	0.01	0	0	0.11	0.06	0.16	0.25	195	2.93	4	NaN	43.7	14.75	56.71	0	7.06	7.12	2.14	0	7.3	1.62	0	18.46	2.84	4.15	4.07	3.69	7.23
shep	mat	chr3L:5153785-5271044	609.811	488.613	425.62	-0.518798	21.4879	62.0041	90.959	2.08169	247.481	138.317	139.585	247.481	138.317	139.585	0.445131	-0.011099	-0.20829	-0.110457	NaN	NaN	NaN	NaN	NaN	NaN	NaN	NaN	NaN	57.55	63.93	1.1109	14.05	0	32.26	0	0	0	5.36	0	1.61	0	0	7.08	0	0	0	0	0
sgg	mat	chrX:2527982-2571879	173.385	319.03	371.845	1.10072	15.5602	55.6447	90.959	2.54735	130.409	199.791	192.215	130.409	199.791	192.215	1.47293	1.3087	0.382413	0.794167	NaN	NaN	NaN	NaN	NaN	NaN	NaN	NaN	NaN	89.6	83.5	0.9319	15.67	6.83	35.49	0	0	0	2.53	0	3.36	0	0	9.78	0	6.83	0	0	0
kek1		chr2L:12818929-12822787	1540.46	1467.43	814.627	-0.919149	88.1744	164.284	90.387	0.035755	355.661	370.965	170.477	355.661	370.965	170.477	0.41656	0.2141	0.224203	0.257311	NaN	NaN	NaN	NaN	NaN	NaN	NaN	NaN	NaN	17.55	37.6	2.1425	3.02	0	12.99	0	0	0	0	0	1.61	0	0	1.41	0	0	0	0	0
Sap47	mat	chr3R:11760840-11787847	85.2105	64.1239	89.8149	0.075923	85.2105	64.1239	89.8149	0.075923	85.2105	64.1239	89.8149	0	0	0	0.467829	-0.01279	-0.092624	-0.068115	NaN	NaN	NaN	NaN	NaN	NaN	NaN	NaN	NaN	11.4	13.1	1.1491	0	1.55	3.38	0	0	0	0	0	0	0	0	0	0	0	1.55	0	0
FucTC	matzyg	chrX:22410737-22412570	160.789	164.284	153.887	-0.063297	57.054	85.3219	89.8149	0.654625	103.735	85.3219	89.8149	103.735	78.9625	64.0718	0.27737	-0.196163	0.295821	-0.145924	1.44	0.51	1.16	0.29	0.31	0.37	1.65	2.35	195	36.77	43.37	1.1795	3.64	0	2.51	0	0	0	0	0	1.69	0	0	1.95	0	0	0	0	0
l(2)k14505	mat	chr2L:21261158-21262287	302.312	256.496	326.08	0.109185	28.1565	66.7736	89.8149	1.67348	233.403	100.69	181.346	233.403	100.69	181.346	1.49662	0.816852	1.48146	0.826144	NaN	NaN	NaN	NaN	NaN	NaN	NaN	NaN	NaN	454.93	480.47	1.0561	1.66	0	6.02	0	0	0	0	0	0	0	0	1.66	0	0	0	0	0
stops	matzyg	chr3R:26983877-26994825	513.486	431.909	240.269	-1.09567	33.3433	58.8244	89.2428	1.42034	383.818	322.209	125.855	383.818	322.209	125.855	0.275343	0.151386	-0.210314	-0.126402	3.42	6.52	2.91	1.94	1.43	1.05	3.94	5.1	94.4144	6.07	12.83	NaN	0	0	1.45	0	0	0	0	0	0	0	0	0	0	0	0	0	0
CG17184	mat	chr3R:7058150-7060907	31.1204	108.11	88.6708	1.5106	31.1204	108.11	88.6708	1.5106	31.1204	108.11	88.6708	0	0	0	1.18432	0.642366	0.794806	0.513465	NaN	NaN	NaN	NaN	NaN	NaN	NaN	NaN	NaN	743.1	709.47	0.9547	0	0	5.26	0	0	0	0	0	0	0	0	0	0	0	0	0	0
Pof	matzyg	chr2R:20556938-20559041	120.777	136.727	88.0987	-0.455149	120.777	136.727	88.0987	-0.455149	120.777	136.727	88.0987	0	0	0	1.39605	0.891899	1.06604	0.705621	58.3	53.06	27.76	18.18	18.02	25.08	48.86	49.88	90	434.23	365.33	0.8413	5.02	0	7.86	0	2.79	0	0	0	0	0	0	2.23	0	0	0	0	0
CG9132	mat	chrX:16691548-16696233	86.6925	93.801	88.0987	0.023214	86.6925	93.801	88.0987	0.023214	86.6925	93.801	88.0987	0	0	0	1.29034	0.507569	0.676751	0.035675	NaN	NaN	NaN	NaN	NaN	NaN	NaN	NaN	NaN	359.8	330.47	0.9185	0	0	3.56	0	0	0	0	0	0	0	0	0	0	0	0	0	0
CG4497	mat	chr2L:7190430-7194588	48.9034	63.064	88.0987	0.849183	48.9034	63.064	88.0987	0.849183	48.9034	63.064	88.0987	0	0	0	0.804975	0.444135	0.560827	0.298979	NaN	NaN	NaN	NaN	NaN	NaN	NaN	NaN	NaN	163.37	139.33	0.8528	1.64	0	5.37	0	0	0	0	0	0	0	0	1.64	0	0	0	0	0
Src64B	mat	chr3L:4594515-4626196	34.8252	63.5939	88.0987	1.33899	34.8252	63.5939	88.0987	1.33899	34.8252	63.5939	88.0987	0	0	0	1.20582	0.420824	-0.15997	0.085542	NaN	NaN	NaN	NaN	NaN	NaN	NaN	NaN	NaN	516.2	544.3	1.0544	21.58	8.67	52.86	0	0	0	3.25	0	6.89	0	0	11.44	1.88	1.17	2.91	2.71	3.32
Fmr1	mat	chr3R:5927141-5935844	143.006	815.062	782.019	2.45113	30.3794	79.4924	88.0987	1.53602	98.5479	657.667	606.394	98.5479	657.667	606.394	0.977033	0.470712	0.266525	0.053718	NaN	NaN	NaN	NaN	NaN	NaN	NaN	NaN	NaN	218.5	270.57	1.2383	5.68	6.88	36.91	0	0	0	1.36	0	0	0	0	4.32	0	3.78	0.85	2.25	3.34
CG16758	zyg	chr3L:2498703-2503584	375.667	320.089	277.454	-0.437209	24.4517	58.2944	88.0987	1.84918	328.987	211.98	101.828	328.987	211.98	101.828	1.38594	0.998898	1.17224	0.780695	0.63	0.53	0.22	0.49	0.91	2.81	57.86	97.34	166.937	37.7	51.4	1.3634	1.01	0	6.86	0	0	0	0	0	0	0	0	1.01	0	0	0	0	0
rab3-GAP	mat	chr2L:12058286-12063171	203.023	117.119	87.5266	-1.21385	203.023	117.119	87.5266	-1.21385	203.023	117.119	87.5266	0	0	0	0.888934	0.469545	0.755525	0.28908	NaN	NaN	NaN	NaN	NaN	NaN	NaN	NaN	NaN	191.6	209.2	1.0919	2.4	0	3.56	0	0	0	0	0	0	0	0	2.4	0	0	0	0	0
CG42353		chrX:15987102-15998945	77.06	129.308	212.81	1.46551	43.7167	39.2163	87.5266	1.00154	43.7167	90.0914	125.283	33.3433	90.0914	125.283	0.527222	-0.309144	0.002901	-0.171887	NaN	NaN	NaN	NaN	NaN	NaN	NaN	NaN	NaN	965.8	1037.9	1.0747	9.52	0	12.16	0	0	0	0	0	3.27	0	0	6.25	0	0	0	0	0
klg	zyg	chr3R:18725023-18787456	318.613	733.45	998.833	1.64844	40.0119	82.6721	87.5266	1.12929	84.4696	187.602	310.062	84.4696	187.602	310.062	1.1592	0.294485	-0.216493	0.105166	0	0	0	0	0.03	0	0.36	1.4	195	8.37	10.23	NaN	35.94	17.88	65.37	0	3.56	2.98	3.57	0	18.32	0	0	7.51	2.45	11.85	3.58	0	2.18
CG7550	matzyg	chr3L:8116710-8117631	22.2288	74.7229	87.5266	1.97728	22.2288	74.7229	87.5266	1.97728	22.2288	74.7229	87.5266	0	0	0	1.30039	0.716706	1.28536	0.693718	8.15	4.53	1.72	0.98	1.95	3.16	12.16	12.79	90	135.47	101.55	0.7496	2.15	0	9.28	0	0	0	0	0	0	0	0	2.15	0	0	0	0	2.98
CG9003	mat	chr2R:7529771-7539127	2335.51	1584.02	969.086	-1.26904	16.3011	69.4234	87.5266	2.42474	2236.22	1362.5	699.069	2236.22	1362.5	699.069	0.501389	-0.109484	-0.063482	-0.165408	NaN	NaN	NaN	NaN	NaN	NaN	NaN	NaN	NaN	239.93	295.8	1.2329	21.79	1.51	23.24	0	5.12	0	4.66	0	3.15	0	0	8.86	0	0	0	1.51	0
Spat	matzyg	chrX:6422980-6424759	240.071	118.709	86.9545	-1.46513	240.071	118.709	86.9545	-1.46513	240.071	118.709	86.9545	0	0	0	0.797391	0.15227	0.892835	0.371144	1.05	0.94	0.7	1.12	1.81	1.3	1.84	2.8	195	4.2	4.6	NaN	0	0	0	0	0	0	0	0	0	0	0	0	0	0	0	0	0
ATPsyn-b	mat	chr3L:9723076-9724324	104.476	107.05	86.9545	-0.264832	104.476	107.05	86.9545	-0.264832	104.476	107.05	86.9545	0	0	0	0.490644	0.160501	0.50124	0.261944	NaN	NaN	NaN	NaN	NaN	NaN	NaN	NaN	NaN	1525.2	1355.13	0.8885	1.27	0	1.24	0	0	0	0	0	0	0	0	1.27	0	0	0	0	0
CG3731	mat	chr3R:10715799-10718109	71.1323	104.4	86.9545	0.289757	71.1323	104.4	86.9545	0.289757	71.1323	104.4	86.9545	0	0	0	1.33915	0.96396	1.30583	0.973774	NaN	NaN	NaN	NaN	NaN	NaN	NaN	NaN	NaN	988.27	962.77	0.9742	0	1.05	0	0	0	0	0	0	0	0	0	0	0	1.05	0	0	0
CG7288	mat	chrX:18752248-18754111	29.6385	54.5848	86.9545	1.55279	29.6385	54.5848	86.9545	1.55279	29.6385	54.5848	86.9545	0	0	0	0.931089	0.799003	0.87332	0.70826	NaN	NaN	NaN	NaN	NaN	NaN	NaN	NaN	NaN	488	475.7	0.9748	0	0	1.29	0	0	0	0	0	0	0	0	0	0	0	0	0	0
CG12783		chr3R:12437350-12439122	749.112	646.538	493.696	-0.601558	265.264	174.883	86.3825	-1.61862	368.999	398.522	364.408	368.999	398.522	364.408	-0.153747	-0.339509	-0.532513	-0.618344	NaN	NaN	NaN	NaN	NaN	NaN	NaN	NaN	NaN	12.23	11.43	NaN	1.15	0	0.93	0	0	0	0	0	0	0	0	1.15	0	0	0	0	0
CG1907	mat	chr3R:25444755-25446480	28.1565	56.1746	86.3825	1.61727	28.1565	56.1746	86.3825	1.61727	28.1565	56.1746	86.3825	0	0	0	0.439429	0.182785	0.313344	0.152855	NaN	NaN	NaN	NaN	NaN	NaN	NaN	NaN	NaN	490.77	497.13	1.013	3.63	0	13.4	0	0	0	0	0	0	0	0	3.63	0	0	0	0	0
unc-104	mat	chr2R:12639000-12660002	274.897	223.109	232.26	-0.243147	25.1927	59.3543	86.3825	1.77773	172.644	70.4833	86.3825	172.644	70.4833	68.6483	0.210772	-0.450474	-0.226514	-0.145469	NaN	NaN	NaN	NaN	NaN	NaN	NaN	NaN	NaN	27.37	35.57	1.2996	2.4	1.63	10.18	0	0	0	0	0	0	0	0	2.4	0	1.63	0	0	0
CG11975	mat	chr3R:4818978-4820561	14.8192	57.7645	86.3825	2.54326	14.8192	57.7645	86.3825	2.54326	14.8192	57.7645	86.3825	0	0	0	1.04955	0.653758	0.878169	0.56894	NaN	NaN	NaN	NaN	NaN	NaN	NaN	NaN	NaN	436.4	446.13	1.0223	1.96	0	2.85	0	0	0	0	0	1.96	0	0	0	0	0	0	0	0
CG33977	mat	chr3R:9228280-9228771	94.1021	60.4142	85.8104	-0.133074	94.1021	60.4142	85.8104	-0.133074	94.1021	60.4142	85.8104	0	0	0	0.577867	0.119716	0.669071	0.26608	NaN	NaN	NaN	NaN	NaN	NaN	NaN	NaN	NaN				3.54	2.71	0	0	0	0	0	0	0	3.54	0	0	2.71	0	0	0	0
Syx8	matzyg	chr3L:16579207-16580199	54.8311	68.3635	85.8104	0.646156	54.8311	68.3635	85.8104	0.646156	54.8311	68.3635	85.8104	0	0	0	1.42706	0.86322	1.40056	0.825372	17.48	17.08	5	2.13	2.71	8.83	50.18	54.55	90	111.33	115.8	1.0402	2.25	0	4.36	0	0	0	0	0	0	0	0	2.25	0	0	0	0	0
cactin	mat	chrX:20295006-20297429	879.521	577.645	271.733	-1.69453	31.1204	54.5848	85.8104	1.46329	586.1	289.352	147.594	586.1	289.352	147.594	1.19375	0.859553	1.05941	0.76948	NaN	NaN	NaN	NaN	NaN	NaN	NaN	NaN	NaN	355.27	349.6	0.984	6.45	0	8.46	0	0	0	0	0	2.3	0	0	4.15	0	0	0	0	0
Chro	mat	chr3L:22866799-22871864	331.951	298.362	183.634	-0.854133	25.1927	95.9208	85.8104	1.76814	205.987	146.266	85.8104	205.987	146.266	74.369	2.43572	1.90998	1.92656	1.48825	NaN	NaN	NaN	NaN	NaN	NaN	NaN	NaN	NaN	322.5	299	0.9271	2.5	0	10.31	0	0	0	0	0	0	0	0	2.5	0	0	0	0	0
Act57B	mat	chr2R:16831532-16833945	169.68	175.943	152.17	-0.157129	20.7469	66.7736	85.8104	2.04825	148.933	109.17	85.8104	148.933	109.17	66.36	-0.097137	-0.172593	0.021427	0.005806	NaN	NaN	NaN	NaN	NaN	NaN	NaN	NaN	NaN	24.53	514.1	20.958	0	1.94	6.01	0	0	0	0	0	0	0	0	0	0	0	1.94	0	0
CG14939	mat	chr2L:11810091-11813800	138.56	133.547	122.995	-0.17191	62.2407	62.0041	85.2383	0.453642	76.319	71.5432	85.2383	76.319	71.5432	37.7566	1.23582	0.929257	0.925246	0.61439	NaN	NaN	NaN	NaN	NaN	NaN	NaN	NaN	NaN	663.2	616.5	0.9296	1.46	0	3.54	0	0	0	0	0	0	0	0	1.46	0	0	0	0	0
CG8949	mat	chrX:16963050-16971913	326.764	621.101	593.808	0.861748	37.789	61.4741	85.2383	1.17353	177.09	314.79	371.273	177.09	314.79	371.273	1.02809	0.804007	0.679789	0.452698	NaN	NaN	NaN	NaN	NaN	NaN	NaN	NaN	NaN	481.6	572.23	1.1882	5.45	2.07	16.99	0	0	0	1.22	0	0	0	0	4.23	0	2.07	0	0	0
kek5	mat	chrX:19247217-19364074	2083.58	3608.43	3770.51	0.855693	18.524	84.262	85.2383	2.2021	629.076	1048.24	1463.93	629.076	1048.24	1463.93	1.3397	0.556957	-0.194713	0.102078	NaN	NaN	NaN	NaN	NaN	NaN	NaN	NaN	NaN	220	217.7	0.9895	20.68	2.23	48.18	0	4.13	0	1.77	0	8.35	0	0	6.43	0	2.23	0	0	3.29
l(1)G0232	mat	chrX:9522731-9552947	115.59	222.579	245.99	1.08958	12.5963	63.5939	85.2383	2.75849	54.0902	97.5107	108.121	54.0902	97.5107	108.121	0.696309	0.300483	0.094663	0.1882	NaN	NaN	NaN	NaN	NaN	NaN	NaN	NaN	NaN	1036.53	989.43	0.9546	8.92	6.4	29.12	0	0	0	0	0	2.61	0	0	6.31	0	3.37	1.34	1.69	4.37
CG14968		chr3L:3299335-3303108	1195.91	344.467	106.405	-3.49047	969.177	274.514	84.6663	-3.5169	969.177	274.514	84.6663	226.734	69.9533	21.7386	0.06944	-0.2921	-0.224945	-0.281676	NaN	NaN	NaN	NaN	NaN	NaN	NaN	NaN	NaN	13.37	15.83	NaN	0	0	1.16	0	0	0	0	0	0	0	0	0	0	0	0	0	0
ref(2)P	mat	chr2L:19542445-19545548	437.908	274.514	223.107	-0.972892	205.987	109.7	84.6663	-1.28269	231.921	164.814	138.441	231.921	164.814	138.441	1.44285	0.738469	0.934397	0.458979	NaN	NaN	NaN	NaN	NaN	NaN	NaN	NaN	NaN	1250.5	1350.63	1.0801	6.24	0	6.65	0	0	2.71	0	0	1.46	0	0	2.07	0	0	0	0	0
Max	matzyg	chr3L:19255616-19257291	106.698	89.5615	84.6663	-0.333679	106.698	89.5615	84.6663	-0.333679	106.698	89.5615	84.6663	0	0	0	1.14682	0.61927	1.11362	0.570196	55.09	41.42	58.26	68.05	79.02	68.49	128.11	140.42	90	408.2	388.03	0.9506	0	0	2.33	0	0	0	0	0	0	0	0	0	0	0	0	0	0
CG1677	mat	chrX:7175120-7180226	43.7167	65.7137	84.6663	0.953601	43.7167	65.7137	84.6663	0.953601	43.7167	65.7137	84.6663	0	0	0	1.21591	0.6187	0.842966	0.454658	NaN	NaN	NaN	NaN	NaN	NaN	NaN	NaN	NaN	1254.73	1183.73	0.9434	11.09	0	17.11	0	0	0	1.66	0	5.27	0	0	4.16	0	0	0	0	0
CG6695	mat	chr3R:20480883-20485101	34.8252	62.0041	84.6663	1.28165	34.8252	62.0041	84.6663	1.28165	34.8252	62.0041	84.6663	0	0	0	1.78309	0.634495	0.694219	0.343331	NaN	NaN	NaN	NaN	NaN	NaN	NaN	NaN	NaN	332.23	370.67	1.1157	0	0	4.87	0	0	0	0	0	0	0	0	0	0	0	0	0	0
CG31195	mat	chr3R:16582990-16588087	260.077	199.791	208.233	-0.320741	25.9336	46.6355	84.6663	1.70696	136.337	99.6305	84.6663	136.337	99.6305	75.5132	0.969711	0.58145	0.517498	0.324362	NaN	NaN	NaN	NaN	NaN	NaN	NaN	NaN	NaN	285.53	382.47	1.3395	0	0	2.54	0	0	0	0	0	0	0	0	0	0	0	0	0	0
CG3759	zyg	chr2L:9416592-9426344	842.473	2345.56	2615.5	1.63438	38.53	102.28	84.0942	1.12602	803.943	2243.28	2531.41	803.943	2243.28	2531.41	-0.09721	-0.312488	-0.178689	-0.292221	0	0	0	0.4	1.7	1.16	0.61	0.67	195	21.5	40.4	1.8791	18.36	1.5	22.06	0	6.1	2.96	0	0	5.67	0	0	3.63	0	1.5	0	0	0
CG3502	zyg	chr2R:19230927-19235160	119.295	134.077	82.9501	-0.524215	119.295	134.077	82.9501	-0.524215	119.295	134.077	82.9501	0	0	0	1.15204	0.814398	0.70671	0.765025	0	0.07	2.28	8.28	32.19	19.16	74.1	84.66	128.784	36.1	65.85	1.8241	0	0	1.71	0	0	0	0	0	0	0	0	0	0	0	0	0	0
CG3709	mat	chr2L:153538-155321	56.3131	103.34	82.9501	0.558773	56.3131	103.34	82.9501	0.558773	56.3131	103.34	82.9501	0	0	0	1.22998	0.892222	0.806882	0.632825	NaN	NaN	NaN	NaN	NaN	NaN	NaN	NaN	NaN	226.73	192.4	0.8486	1.88	0	0	0	1.88	0	0	0	0	0	0	0	0	0	0	0	0
l(1)G0320	mat	chrX:9445637-9447703	40.7529	72.6031	82.9501	1.02534	40.7529	72.6031	82.9501	1.02534	40.7529	72.6031	82.9501	0	0	0	1.81674	0.842254	1.10524	0.610333	NaN	NaN	NaN	NaN	NaN	NaN	NaN	NaN	NaN	544.67	616.23	1.1314	2.55	1.08	10.74	0	0	0	0	0	0	0	0	2.55	0	1.08	0	0	0
jeb		chr2R:7978126-8006377	42.9758	155.805	151.026	1.8132	20.7469	88.5015	82.9501	1.99934	22.2288	88.5015	82.9501	22.2288	67.3036	68.0763	0.51047	0.133587	-0.173836	-0.055192	NaN	NaN	NaN	NaN	NaN	NaN	NaN	NaN	NaN	4.55	4.9	1.0769	4.66	3.53	33.31	0	0	0	0	0	2.57	0	0	2.09	0	1.61	0	1.92	2.5
Mef2	mat	chr2R:5801000-5846313	358.625	692.114	764.857	1.09271	16.3011	67.8335	82.9501	2.34726	116.331	202.441	231.116	116.331	202.441	231.116	0.765367	0.582665	0.066057	0.308443	NaN	NaN	NaN	NaN	NaN	NaN	NaN	NaN	NaN	362	531.23	1.4675	6.86	3.79	52.97	0	0	0	0	0	1.47	0	0	5.39	0	2.86	0.93	0	0
Cpr47Ed		chr2R:7148817-7149295	88.9154	146.266	82.378	-0.110173	88.9154	146.266	82.378	-0.110173	88.9154	146.266	82.378	0	0	0	-0.112094	-0.267376	-0.502409	-0.461618	NaN	NaN	NaN	NaN	NaN	NaN	NaN	NaN	NaN	1.9	2.77	NaN	0	0	0	0	0	0	0	0	0	0	0	0	0	0	0	0	0
CG9919	matzyg	chrX:16222469-16224773	65.9456	83.2021	82.378	0.320983	65.9456	83.2021	82.378	0.320983	65.9456	83.2021	82.378	0	0	0	0.581329	-0.06203	0.406819	-0.1692	0	0.15	0.38	0.3	0.53	0.73	1.46	1.26	195	9.8	17.57	NaN	0	0	0	0	0	0	0	0	0	0	0	0	0	0	0	0	0
vari	mat	chr2L:20788658-20794263	145.969	124.538	102.972	-0.503406	51.8673	81.0823	82.378	0.667433	94.1021	81.0823	82.378	94.1021	43.4559	20.5945	0.107471	-0.419013	0.009829	-0.281712	NaN	NaN	NaN	NaN	NaN	NaN	NaN	NaN	NaN	94.53	101.9	1.078	0	0	1.25	0	0	0	0	0	0	0	0	0	0	0	0	0	0
bora	mat	chr3L:18615793-18617855	42.9758	69.4234	82.378	0.938734	42.9758	69.4234	82.378	0.938734	42.9758	69.4234	82.378	0	0	0	1.24609	0.825117	1.15513	0.745388	NaN	NaN	NaN	NaN	NaN	NaN	NaN	NaN	NaN	729.83	640.03	0.877	0	0	8.46	0	0	0	0	0	0	0	0	0	0	0	0	0	0
CG2219	mat	chr4:198057-199980	34.0842	57.7645	82.378	1.27315	34.0842	57.7645	82.378	1.27315	34.0842	57.7645	82.378	0	0	0	0.981266	0.46317	0.763394	0.339229	NaN	NaN	NaN	NaN	NaN	NaN	NaN	NaN	NaN	885.5	942.73	1.0646	3.52	0	3.64	0	0	0	0	0	1.35	0	0	2.17	0	0	0	0	0
Sir2	mat	chr2L:13165550-13169551	27.4156	58.8244	82.378	1.58726	27.4156	58.8244	82.378	1.58726	27.4156	58.8244	82.378	0	0	0	1.96899	1.51642	1.40813	1.07079	NaN	NaN	NaN	NaN	NaN	NaN	NaN	NaN	NaN	1003.17	960.4	0.9574	0	0	0	0	0	0	0	0	0	0	0	0	0	0	0	0	0
pxb	zyg	chr3R:11491907-11513658	1833.14	3638.1	4310.54	1.23355	22.2288	76.3127	82.378	1.88982	451.986	1086.4	1276.86	451.986	1086.4	1276.86	2.16348	2.09732	1.14336	1.51901	0.06	0.12	0.05	0.79	9.07	9.71	66.37	82.43	142.658	10.93	10.83	NaN	82.02	35.51	73.18	1.67	17.08	10.95	4.44	0	15.99	3.19	7.61	21.09	8.68	3.61	14.75	8.47	0
CG8617	mat	chr2R:10243272-10244789	88.9154	72.6031	81.8059	-0.120227	88.9154	72.6031	81.8059	-0.120227	88.9154	72.6031	81.8059	0	0	0	0.745091	0.435103	0.775574	0.389617	NaN	NaN	NaN	NaN	NaN	NaN	NaN	NaN	NaN	479.03	522.53	1.0908	1.13	0	7.19	0	0	0	0	0	0	0	0	1.13	0	0	0	0	4.22
CG32053	zyg	chr3L:10083269-10085439	31.8613	76.3127	81.8059	1.3604	31.8613	76.3127	81.8059	1.3604	31.8613	76.3127	81.8059	0	0	0	0.322068	0.077103	0.122164	0.054962	0	0	0.29	0.52	0	0.03	1.94	3.03	195	5.37	11.43	NaN	0	0	3.54	0	0	0	0	0	0	0	0	0	0	0	0	0	0
CG12913	zyg	chr2R:6136760-6142349	24.4517	65.7137	81.8059	1.74226	24.4517	65.7137	81.8059	1.74226	24.4517	65.7137	81.8059	0	0	0	0.8084	0.428688	0.512975	0.230279	0	0	0	0	0.05	0.14	0.06	0.16	195	2.97	4.13	NaN	1.73	0	6.92	0	0	0	0	0	0	0	0	1.73	0	0	0	0	0
CG16838	mat	chr3L:16125127-16129791	21.4879	60.4142	81.8059	1.92868	21.4879	60.4142	81.8059	1.92868	21.4879	60.4142	81.8059	0	0	0	0.827491	0.414275	0.664003	0.319089	NaN	NaN	NaN	NaN	NaN	NaN	NaN	NaN	NaN	967.4	991.03	1.0244	0	0	0	0	0	0	0	0	0	0	0	0	0	0	0	0	0
CG4960	matzyg	chr3R:21612236-21612944	885.449	442.508	102.4	-3.11219	675.016	340.228	81.2338	-3.05477	675.016	340.228	81.2338	210.433	102.28	21.1666	-0.601479	-0.290421	-0.614873	-0.291628	1.01	0	0.14	0	0.14	0.07	0.15	0.14	195	38.2	30.7	0.8037	0	0	0	0	0	0	0	0	0	0	0	0	0	0	0	0	0
CG10420	mat	chr3R:21059357-21061240	142.265	130.368	80.6618	-0.818618	142.265	130.368	80.6618	-0.818618	142.265	130.368	80.6618	0	0	0	0.520324	0.375777	0.483423	0.419315	NaN	NaN	NaN	NaN	NaN	NaN	NaN	NaN	NaN	249.63	219.77	0.8804	0	0	1.3	0	0	0	0	0	0	0	0	0	0	0	0	0	0
CG7337	mat	chr2L:1884983-1943818	933.611	1620.59	2452.46	1.39334	44.4577	59.8843	80.6618	0.859451	703.913	1502.41	2352.35	703.913	1502.41	2352.35	-0.132316	-0.229367	-0.235253	0.001424	NaN	NaN	NaN	NaN	NaN	NaN	NaN	NaN	NaN	501.7	630.13	1.256	9.11	3.71	23.34	0	0	0	1.48	0	2.74	0	0	4.89	0	3.71	0	0	0
CG17218	mat	chr2L:12172983-12174091	34.8252	43.9858	80.6618	1.21175	34.8252	43.9858	80.6618	1.21175	34.8252	43.9858	80.6618	0	0	0	0.190737	0.064779	0.244965	0.103224	NaN	NaN	NaN	NaN	NaN	NaN	NaN	NaN	NaN	806.2	724	0.898	6.36	0	0	0	0	0	1.79	0	0	4.57	0	0	0	0	0	0	0
CG5783	zyg	chr2L:18156042-18157162	36.3071	46.6355	80.0897	1.14136	36.3071	46.6355	80.0897	1.14136	36.3071	46.6355	80.0897	0	0	0	0.285563	-0.163454	0.343595	-0.077579	0.08	0	0.13	0.26	0.45	0.17	0.79	1.26	195	29.47	36.37	1.2341	0	0	0	0	0	0	0	0	0	0	0	0	0	0	0	0	0
CG3760	matzyg	chr2R:20825861-20827292	26.6746	58.2944	80.0897	1.58615	26.6746	58.2944	80.0897	1.58615	26.6746	58.2944	80.0897	0	0	0	1.00196	0.611193	0.988226	0.616652	113.8	104.9	37.03	13.21	5.73	8.53	54.49	57.15	90	729.1	550	0.7544	1.77	0	4.42	0	0	0	0	0	0	0	0	1.77	0	0	0	0	0
CG5167	matzyg	chr3R:8232253-8233824	24.4517	68.8934	80.0897	1.71168	24.4517	68.8934	80.0897	1.71168	24.4517	68.8934	80.0897	0	0	0	1.22047	0.703479	1.22371	0.729434	27.14	33.62	22.51	20.18	16.98	18.58	39	44.64	90	142.73	140.33	0.9832	0	0	1.74	0	0	0	0	0	0	0	0	0	0	0	0	0	0
CG7296		chr2L:10686375-10686988	202.282	82.1422	79.5176	-1.34702	202.282	82.1422	79.5176	-1.34702	202.282	82.1422	79.5176	0	0	0	-0.099418	-0.194732	-0.282655	-0.294115	NaN	NaN	NaN	NaN	NaN	NaN	NaN	NaN	NaN	4.2	16.93	NaN	0	0	0	0	0	0	0	0	0	0	0	0	0	0	0	0	0
Not1	mat	chr2R:5455018-5465985	52.6082	93.2711	79.5176	0.595985	52.6082	93.2711	79.5176	0.595985	52.6082	93.2711	79.5176	0	0	0	0.87929	0.146869	0.277337	-0.002575	NaN	NaN	NaN	NaN	NaN	NaN	NaN	NaN	NaN	23.8	41.4	NaN	4.01	0	18.23	0	0	0	1.28	0	0	0	0	2.73	0	0	0	0	0
Fas3	zyg	chr2L:18320100-18392575	560.167	657.667	604.105	0.108944	28.8975	77.3726	79.5176	1.46033	356.402	363.015	248.85	356.402	363.015	248.85	0.900448	-0.189204	-0.346839	-0.218752	0	0	0.03	0.02	0.08	0.03	1.52	3.88	195	16.5	49.3	2.9879	36.85	9.73	84.31	1.92	0	5.9	1.72	0	13.28	1.88	0	12.15	0	4.04	2.47	3.22	8.51
up		chrX:13487609-13496536	23.7108	91.1513	79.5176	1.74573	23.7108	91.1513	79.5176	1.74573	23.7108	91.1513	79.5176	0	0	0	0.021081	-0.037095	-0.196347	-0.169041	NaN	NaN	NaN	NaN	NaN	NaN	NaN	NaN	NaN	2.43	51	20.9877	0	0	3.97	0	0	0	0	0	0	0	0	0	0	0	0	0	0
CG7177	mat	chr3L:21536949-21547994	158.566	138.847	121.279	-0.386754	94.843	78.9625	78.9456	-0.264683	94.843	78.9625	78.9456	63.7227	59.8843	42.3331	0.87606	0.481058	0.242805	0.055916	NaN	NaN	NaN	NaN	NaN	NaN	NaN	NaN	NaN	275.23	313.3	1.1383	0	0	1.52	0	0	0	0	0	0	0	0	0	0	0	0	0	0
Rpt1	mat	chr2R:3539940-3541453	85.2105	101.22	78.9456	-0.110174	85.2105	101.22	78.9456	-0.110174	85.2105	101.22	78.9456	0	0	0	0.50575	0.376055	0.466994	0.347637	NaN	NaN	NaN	NaN	NaN	NaN	NaN	NaN	NaN	1273.47	1168.87	0.9179	0	0	1.32	0	0	0	0	0	0	0	0	0	0	0	0	0	0
cpa	mat	chr2R:16945275-16947388	71.1323	84.7919	78.9456	0.150354	71.1323	84.7919	78.9456	0.150354	71.1323	84.7919	78.9456	0	0	0	1.32786	0.983059	1.28392	0.908714	NaN	NaN	NaN	NaN	NaN	NaN	NaN	NaN	NaN	979.83	933.67	0.9529	0	0	0	0	0	0	0	0	0	0	0	0	0	0	0	0	0
CG6951	mat	chr3L:20234666-20238412	25.9336	69.4234	78.9456	1.60603	25.9336	69.4234	78.9456	1.60603	25.9336	69.4234	78.9456	0	0	0	1.44338	1.0322	0.979103	0.544418	NaN	NaN	NaN	NaN	NaN	NaN	NaN	NaN	NaN	273.93	315.13	1.1504	1.84	0	3.66	0	0	0	1.84	0	0	0	0	0	0	0	0	0	0
CG18659	mat	chr2R:5010808-5019486	443.095	356.126	172.193	-1.36359	150.415	111.819	78.3735	-0.940511	292.68	244.307	93.8194	292.68	244.307	93.8194	0.951838	0.644766	0.39309	0.070523	NaN	NaN	NaN	NaN	NaN	NaN	NaN	NaN	NaN	339.97	441.87	1.2997	0	0	3.49	0	0	0	0	0	0	0	0	0	0	0	0	0	0
cos	mat	chr2R:3269668-3274617	163.752	232.648	226.539	0.468246	110.403	99.1005	78.3735	-0.494344	110.403	133.547	148.166	53.3492	133.547	148.166	1.10516	0.801738	0.847685	0.489319	NaN	NaN	NaN	NaN	NaN	NaN	NaN	NaN	NaN	687.27	693.27	1.0087	0	0	0.96	0	0	0	0	0	0	0	0	0	0	0	0	0	0
CG6511	matzyg	chr3L:8714601-8719212	57.054	61.4741	78.3735	0.458037	57.054	61.4741	78.3735	0.458037	57.054	61.4741	78.3735	0	0	0	0.408775	0.091397	0.174144	0.057474	37.93	18.32	20.83	7.06	0.72	0.7	12.92	15.16	90	131.63	136.37	1.036	2.22	0	5.92	0	0	0	0	0	0	0	0	2.22	0	0	0	0	0
As	mat	chr3L:11199521-11203680	50.3854	57.2345	78.3735	0.63736	50.3854	57.2345	78.3735	0.63736	50.3854	57.2345	78.3735	0	0	0	0.982462	0.356091	0.750539	0.272466	NaN	NaN	NaN	NaN	NaN	NaN	NaN	NaN	NaN	413.4	461.77	1.117	2.42	1.35	7.34	0	0	0	0	0	0	0	0	2.42	0	1.35	0	0	0
CG8010	mat	chrX:19160686-19162917	203.023	107.05	77.8014	-1.38378	203.023	107.05	77.8014	-1.38378	203.023	107.05	77.8014	0	0	0	0.908602	0.661815	0.891277	0.722342	NaN	NaN	NaN	NaN	NaN	NaN	NaN	NaN	NaN	525.17	481.13	0.9161	2.23	0	7.44	0	0	0	0	0	0	0	0	2.23	0	0	0	0	0
Fhos	mat	chr3L:8747242-8791819	66.6865	86.9117	77.8014	0.222401	66.6865	86.9117	77.8014	0.222401	66.6865	86.9117	77.8014	0	0	0	-0.33964	-0.458715	-0.287595	-0.195629	NaN	NaN	NaN	NaN	NaN	NaN	NaN	NaN	NaN	74.03	126.67	1.7111	0	1.45	2.97	0	0	0	0	0	0	0	0	0	0	0	1.45	0	0
CG13278		chr2L:16758349-16760138	129.668	318.5	364.408	1.49073	65.9456	98.0406	77.8014	0.238521	65.9456	220.459	286.607	63.7227	220.459	286.607	-0.278767	-0.376027	-0.355445	-0.355961	NaN	NaN	NaN	NaN	NaN	NaN	NaN	NaN	NaN	23.23	23.1	0.9944	0	0	3.04	0	0	0	0	0	0	0	0	0	0	0	0	0	0
Rh3		chr3R:15906771-15908172	483.107	377.324	213.954	-1.17504	180.054	99.6305	77.2294	-1.2212	303.053	277.693	136.725	303.053	277.693	136.725	-0.383567	-0.144185	-0.160301	-0.052685	NaN	NaN	NaN	NaN	NaN	NaN	NaN	NaN	NaN	8.73	8.03	NaN	0.94	1.81	0.97	0	0	0	0	0	0.94	0	0	0	0	0	1.81	0	0
CG1998	mat	chrX:13303401-13307107	71.8732	50.8751	77.2294	0.103694	71.8732	50.8751	77.2294	0.103694	71.8732	50.8751	77.2294	0	0	0	0.320828	0.138031	0.01103	-0.122297	NaN	NaN	NaN	NaN	NaN	NaN	NaN	NaN	NaN	37.1	28	0.7547	2.23	0	2.45	0	0	0	0	0	0	0	0	2.23	0	0	0	0	0
CG14325		chr3R:13452848-13454734	140.783	131.427	76.6573	-0.876974	140.783	131.427	76.6573	-0.876974	140.783	131.427	76.6573	0	0	0	-0.716338	-0.420388	-0.769269	-0.606857	NaN	NaN	NaN	NaN	NaN	NaN	NaN	NaN	NaN	11.53	13.23	NaN	2.78	0	0.83	0	0	0	0	0	2.78	0	0	0	0	0	0	0	0
CG11897	mat	chr3R:24983846-24990694	169.68	266.035	225.395	0.40964	31.1204	57.7645	76.6573	1.30056	138.56	208.27	148.738	138.56	208.27	148.738	1.24432	0.152697	0.231991	0.02444	NaN	NaN	NaN	NaN	NaN	NaN	NaN	NaN	NaN	1698.4	1687.7	0.9937	4.71	0	7.5	0	0	0	0	0	3.04	0	0	1.67	0	0	0	0	0
CG30470		chr2R:11348415-11349063	22.2288	93.2711	76.6573	1.78599	22.2288	93.2711	76.6573	1.78599	22.2288	93.2711	76.6573	0	0	0	-0.712354	-0.369058	-0.836962	-0.442181	NaN	NaN	NaN	NaN	NaN	NaN	NaN	NaN	NaN	2.97	3.3	NaN	0	0	0	0	0	0	0	0	0	0	0	0	0	0	0	0	0
l(1)G0136	matzyg	chrX:15628312-15629814	87.4334	82.6721	76.0852	-0.200568	87.4334	82.6721	76.0852	-0.200568	87.4334	82.6721	76.0852	0	0	0	1.15006	0.51487	1.06367	0.495146	10.54	7.36	2.35	1.34	2.36	3.66	20.2	19.98	90	177.97	109.07	0.6129	1.55	0	0	0	0	0	0	0	0	0	0	1.55	0	0	0	0	0
CG1268	zyg	chr3L:4262793-4263233	75.578	59.8843	76.0852	0.009649	75.578	59.8843	76.0852	0.009649	75.578	59.8843	76.0852	0	0	0	0.844621	0.42888	0.937472	0.507533	0	0	0	0.42	2.1	5.09	20.72	26.25	164.73	21.05	17.9	0.8504	0	0	0	0	0	0	0	0	0	0	0	0	0	0	0	0	0
CG6680	zyg	chr3L:20310327-20313042	37.0481	113.939	76.0852	1.03822	37.0481	113.939	76.0852	1.03822	37.0481	113.939	76.0852	0	0	0	-0.525675	-0.434611	-0.364082	-0.222631	0	0.03	0.03	0.07	0.08	0.32	0.31	0.28	195	23.53	39.07	NaN	0	0	0	0	0	0	0	0	0	0	0	0	0	0	0	0	0
dome	mat	chrX:19570089-19577549	130.409	95.9208	75.5132	-0.788245	130.409	95.9208	75.5132	-0.788245	130.409	95.9208	75.5132	0	0	0	1.76684	1.2509	0.96269	0.645528	NaN	NaN	NaN	NaN	NaN	NaN	NaN	NaN	NaN	739	693.93	0.939	4.9	2.32	24.11	1.85	0	0	0	0	0	0	0	3.05	0	2.32	0	0	0
Teh4	zyg	chr3L:4174858-4178270	2496.3	797.044	90.387	-4.78753	2096.18	711.722	74.9411	-4.80586	2096.18	711.722	74.9411	400.119	85.3219	15.4459	-0.21997	-0.157991	-0.245386	-0.171879	0	0	0.17	0.47	0.85	0.79	1.02	1.06	195	7.13	11.9	NaN	0	0	0	0	0	0	0	0	0	0	0	0	0	0	0	0	0
onecut	zyg	chr4:619179-628119	68.9094	67.3036	74.9411	0.121056	68.9094	67.3036	74.9411	0.121056	68.9094	67.3036	74.9411	0	0	0	0.206684	-0.148286	0.106043	-0.206359	0.06	0.09	0.07	0.17	0.14	0.1	0.89	0.57	195	19.07	14.3	0.7499	1.3	0	8.18	0	0	0	0	0	1.3	0	0	0	0	0	0	0	0
CG3288		chr3L:20829281-20830135	280.083	179.123	74.369	-1.91308	280.083	179.123	74.369	-1.91308	280.083	179.123	74.369	0	0	0	0.301174	0.054528	0.291344	0.08575	NaN	NaN	NaN	NaN	NaN	NaN	NaN	NaN	NaN	19.27	25.6	1.3285	0	0	0	0	0	0	0	0	0	0	0	0	0	0	0	0	0
Phax	mat	chr2R:5001767-5003558	45.1986	74.7229	74.369	0.718421	45.1986	74.7229	74.369	0.718421	45.1986	74.7229	74.369	0	0	0	1.21086	0.674829	1.20535	0.757407	NaN	NaN	NaN	NaN	NaN	NaN	NaN	NaN	NaN	311.53	324.57	1.0419	0	0	7.24	0	0	0	0	0	0	0	0	0	0	0	0	0	0
CG42258	mat	chrX:12358131-12371539	44.4577	42.396	74.369	0.742268	44.4577	42.396	74.369	0.742268	44.4577	42.396	74.369	0	0	0	0.327017	-0.07339	0.068907	0.065533	NaN	NaN	NaN	NaN	NaN	NaN	NaN	NaN	NaN	176.47	160.43	0.9091	6.02	0	13.27	0	0	0	0	0	0	3.73	0	2.29	0	0	0	0	0
toe		chr3L:12415607-12425768	434.203	523.06	716.231	0.722054	27.4156	74.7229	74.369	1.4397	177.831	144.146	246.562	177.831	144.146	246.562	0.607152	0.240285	-0.127233	-0.126201	NaN	NaN	NaN	NaN	NaN	NaN	NaN	NaN	NaN	35.97	69.2	1.9238	11	3.02	22.08	0	0	0	0	0	4.62	0	0	6.38	0	1.61	1.41	0	0
CG11486	mat	chr3L:3071127-3088493	340.842	1330.17	2196.75	2.68819	23.7108	58.2944	74.369	1.64916	146.71	571.815	1020.57	146.71	571.815	1020.57	1.63366	1.12379	0.452787	0.593045	NaN	NaN	NaN	NaN	NaN	NaN	NaN	NaN	NaN	672.27	658.87	0.9801	26.63	3.19	31.17	0	3.07	1.72	4.33	0	6.85	2.55	0	8.11	0	0	3.19	0	2.02
spo	zyg	chr3L:5583182-5585677	4213.85	3283.04	3023.39	-0.478972	125.963	107.05	73.797	-0.771371	2528.16	2508.25	2832.32	2528.16	2508.25	2832.32	1.9411	1.30521	1.81359	1.4628	0.5	1.58	18.17	41.99	78.47	54.87	194.41	250.37	110.285	28	174.93	6.2475	13.73	1.27	11.92	1.32	3.48	3.58	0	0	2.3	0	0	3.05	0	0	1.27	0	0
glo	matzyg	chr3R:7640927-7645142	151.897	166.934	153.887	0.018774	101.512	84.7919	73.797	-0.460012	101.512	84.7919	80.0897	50.3854	82.1422	80.0897	1.64018	1.48241	1.15189	0.928652	268.24	287.51	293.28	278.88	324.49	343.86	495.91	519.14	90				0	1.93	0	0	0	0	0	0	0	0	0	0	0	1.93	0	0	0
CG7222	mat	chr2R:6701055-6703287	29.6385	52.9949	73.797	1.31609	29.6385	52.9949	73.797	1.31609	29.6385	52.9949	73.797	0	0	0	0.99417	0.454705	0.762672	0.264919	NaN	NaN	NaN	NaN	NaN	NaN	NaN	NaN	NaN	843.13	911.97	1.0816	2.81	1.29	8.03	0	0	0	0	0	0	0	0	2.81	0	1.29	0	0	0
l(2)06496	mat	chr2R:18948942-18950125	592.769	240.597	73.2249	-3.01706	592.769	240.597	73.2249	-3.01706	592.769	240.597	73.2249	0	0	0	0.810646	0.439175	0.745491	0.388811	NaN	NaN	NaN	NaN	NaN	NaN	NaN	NaN	NaN	283.3	134.6	0.4751	1.07	0	0.81	0	0	0	0	0	0	0	0	1.07	0	0	0	0	0
otp		chr2R:16771115-16785088	234.144	195.021	223.107	-0.069658	34.0842	49.8152	71.5087	1.06901	177.09	91.1513	113.842	177.09	91.1513	113.842	-0.419667	-0.290091	-0.26999	-0.198142	NaN	NaN	NaN	NaN	NaN	NaN	NaN	NaN	NaN	2.4	2.1	NaN	5.53	1.02	21.19	0	0	0	0	0	3.68	0	0	1.85	0	0	1.02	0	0
CG18190	matzyg	chr2R:14739389-14740494	154.12	77.9026	70.9366	-1.11945	154.12	77.9026	70.9366	-1.11945	154.12	77.9026	70.9366	0	0	0	1.2485	0.658671	1.27023	0.657931	76.7	25.71	12.63	6.3	3.25	5.53	68.95	57.78	90	1068.07	532.87	0.4989	2.26	0	4.23	0	0	0	0	0	2.26	0	0	0	0	0	0	0	0
asl	mat	chr3R:1428948-1432244	105.216	87.4416	70.9366	-0.568758	105.216	87.4416	70.9366	-0.568758	105.216	87.4416	70.9366	0	0	0	0.869093	0.39963	0.723419	0.379888	NaN	NaN	NaN	NaN	NaN	NaN	NaN	NaN	NaN	343.43	380.4	1.1076	1.25	0	5.84	0	0	0	0	0	0	0	0	1.25	0	0	0	0	0
ifc	mat	chr2L:5986323-5988858	65.9456	65.1838	70.9366	0.105255	65.9456	65.1838	70.9366	0.105255	65.9456	65.1838	70.9366	0	0	0	1.19775	0.267661	0.660763	-0.033731	NaN	NaN	NaN	NaN	NaN	NaN	NaN	NaN	NaN	931	995.43	1.0692	1.64	1.4	11.39	0	0	0	0	0	0	0	0	1.64	0	0	1.4	0	2.02
CG3368	matzyg	chr3R:23109497-23113170	234.144	159.515	70.3645	-1.73447	234.144	159.515	70.3645	-1.73447	234.144	159.515	70.3645	0	0	0	0.433819	0.113955	0.561285	0.316969	11.22	4.37	1.06	0.15	0.69	1.77	4.32	4.79	90	145.07	91.83	0.633	0	0	0	0	0	0	0	0	0	0	0	0	0	0	0	0	0
CG15347	zyg	chrX:8352526-8354927	143.006	219.929	267.728	0.904699	77.8009	77.9026	69.7925	-0.156716	77.8009	142.026	197.936	65.2046	142.026	197.936	-0.349282	-0.342324	0.057375	-0.161824	0.79	0.35	0.05	0.1	0.32	0.28	2.06	1.99	195	5.73	14.97	NaN	0	0	4.72	0	0	0	0	0	0	0	0	0	0	0	0	0	0
CG14184	mat	chr3L:20020918-20022138	259.336	125.068	69.2204	-1.90555	259.336	125.068	69.2204	-1.90555	259.336	125.068	69.2204	0	0	0	0.942355	0.575254	0.947548	0.577671	NaN	NaN	NaN	NaN	NaN	NaN	NaN	NaN	NaN	414.4	386.37	0.9324	1.52	0	1.5	0	0	0	0	0	0	0	0	1.52	0	0	0	0	0
CG2016	zyg	chr3R:782716-787070	2434.06	3858.56	4502.76	0.887445	105.216	81.0823	69.2204	-0.604091	2328.84	3777.48	4433.54	2328.84	3777.48	4433.54	-0.534694	-0.399316	-0.526232	-0.596081	0.23	0	0	0	0.49	0.23	4.51	6.68	182.703				21.94	1.45	15.36	0	4.79	3.42	1.47	0	3.35	3.08	0	5.83	0	1.45	0	0	0
Tbp	mat	chr2R:17573704-17575145	41.4938	47.6954	69.2204	0.738299	41.4938	47.6954	69.2204	0.738299	41.4938	47.6954	69.2204	0	0	0	1.37491	1.0755	1.50294	1.20689	NaN	NaN	NaN	NaN	NaN	NaN	NaN	NaN	NaN	333.93	365.7	1.0951	1.82	0	3.87	0	0	0	0	0	0	0	0	1.82	0	0	0	0	0
Nup75	matzyg	chr2R:14052192-14054634	205.246	121.358	100.112	-1.03574	54.0902	47.6954	68.6483	0.343857	151.156	73.663	68.6483	151.156	73.663	31.4638	1.47315	0.882901	1.19554	0.7208	75.63	50.11	34.28	15.57	9.09	16.18	89.93	97.79	90	569.6	484.33	0.8503	0	0	2.65	0	0	0	0	0	0	0	0	0	0	0	0	0	0
Zip3		chr3R:12131484-12134424	311.945	269.214	280.886	-0.151305	134.855	75.2528	67.5042	-0.998358	134.855	111.289	121.851	117.813	111.289	121.851	-0.543803	-0.681565	-0.291207	-0.571181	NaN	NaN	NaN	NaN	NaN	NaN	NaN	NaN	NaN	32.33	41.63	NaN	2.07	0	1.95	0	0	0	0	0	0	0	0	2.07	0	0	0	0	0
slik	mat	chr2R:20279651-20290245	111.144	98.0406	67.5042	-0.719383	111.144	98.0406	67.5042	-0.719383	111.144	98.0406	67.5042	0	0	0	1.71281	0.959318	0.654051	0.279302	NaN	NaN	NaN	NaN	NaN	NaN	NaN	NaN	NaN	613.67	641.7	1.0457	6.77	0	11	0	0	0	0	0	1.19	2.84	0	2.74	0	0	0	0	0
Socs16D	mat	chrX:17716229-17721388	80.7648	248.546	259.72	1.68515	45.1986	87.4416	67.5042	0.578697	45.1986	161.105	192.215	35.5661	161.105	192.215	-0.197632	-0.397974	-0.082295	-0.270364	NaN	NaN	NaN	NaN	NaN	NaN	NaN	NaN	NaN	317.37	311.83	0.9825	8.73	2.39	4.13	0	2.61	0	0	0	1.88	3.07	0	1.17	0	2.39	0	0	0
Acf1	mat	chr3R:27619810-27625533	18.524	72.6031	67.5042	1.86557	18.524	72.6031	67.5042	1.86557	18.524	72.6031	67.5042	0	0	0	1.52418	1.12044	0.743636	0.488471	NaN	NaN	NaN	NaN	NaN	NaN	NaN	NaN	NaN	1011.7	940.37	0.9295	3.99	1.27	15.04	0	0	0	0	0	1.44	0	0	2.55	0	1.27	0	0	0
CG13272		chr2L:16807317-16816072	153.379	95.9208	66.36	-1.20871	153.379	95.9208	66.36	-1.20871	153.379	95.9208	66.36	0	0	0	-0.170292	-0.174365	-0.410608	-0.346803	NaN	NaN	NaN	NaN	NaN	NaN	NaN	NaN	NaN	2.77	4.53	NaN	0	0	0	0	0	0	0	0	0	0	0	0	0	0	0	0	0
Psf3	matzyg	chrX:10277648-10279167	77.8009	64.1239	66.36	-0.229472	77.8009	64.1239	66.36	-0.229472	77.8009	64.1239	66.36	0	0	0	1.29154	0.653513	1.28855	0.650004	62.67	46.01	34.74	22.09	10.6	10.36	37.62	43.59	90	438.93	371.43	0.8462	1.69	0	8.07	0	1.69	0	0	0	0	0	0	0	0	0	0	0	2.41
CG18012	matzyg	chr3R:13635122-13636848	68.1684	58.2944	66.36	-0.038789	68.1684	58.2944	66.36	-0.038789	68.1684	58.2944	66.36	0	0	0	2.06703	1.37435	1.98145	1.44341	95.48	91.36	47.72	27.14	20.12	36.2	125.23	158.05	90	283.4	292.07	1.0306	0	0	0	0	0	0	0	0	0	0	0	0	0	0	0	0	0
CG7023	mat	chr3R:18576613-18602096	65.9456	59.8843	66.36	0.009039	65.9456	59.8843	66.36	0.009039	65.9456	59.8843	66.36	0	0	0	0.273353	0.033116	-0.235227	-0.09791	NaN	NaN	NaN	NaN	NaN	NaN	NaN	NaN	NaN	388.87	385.4	0.9911	1.96	0	6.95	0	0	0	0	0	0	0	0	1.96	0	0	0	0	0
CG1109	mat	chr3R:1486358-1491168	151.156	245.367	191.071	0.338071	40.7529	80.5523	65.788	0.690921	110.403	164.814	125.283	110.403	164.814	125.283	1.64247	1.14067	1.07775	0.469982	NaN	NaN	NaN	NaN	NaN	NaN	NaN	NaN	NaN	240.67	229.97	0.9555	0	0	0	0	0	0	0	0	0	0	0	0	0	0	0	0	0
CG8214		chr2R:11574889-11576490	426.794	228.938	76.6573	-2.47704	246.74	183.892	65.2159	-1.91969	246.74	183.892	65.2159	180.054	45.0457	11.4414	-0.11455	-0.15246	0.079319	0.066265	NaN	NaN	NaN	NaN	NaN	NaN	NaN	NaN	NaN	8.4	9.47	NaN	0	0	0	0	0	0	0	0	0	0	0	0	0	0	0	0	0
Dys	mat	chr3R:15289254-15421117	1373.74	883.956	510.858	-1.42712	190.427	99.6305	65.2159	-1.54594	239.33	234.768	165.9	239.33	234.768	165.9	0.10607	0.128188	-0.220299	-0.111086	NaN	NaN	NaN	NaN	NaN	NaN	NaN	NaN	NaN				10.57	0	23.76	0	0	0	1.84	0	4.84	0	0	3.89	0	0	0	0	0
X11L	mat	chrX:17493643-17500912	45.1986	61.4741	65.2159	0.528944	45.1986	61.4741	65.2159	0.528944	45.1986	61.4741	65.2159	0	0	0	0.371725	0.127908	0.182928	-0.05519	NaN	NaN	NaN	NaN	NaN	NaN	NaN	NaN	NaN	662.33	740.57	1.1181	2.93	0	8.88	0	0	0	0	0	1.6	0	0	1.33	0	0	0	0	0
CG10208	mat	chr3R:19598714-19599845	398.637	177.533	94.9635	-2.06963	254.15	111.819	64.6438	-1.97509	254.15	111.819	64.6438	144.487	65.7137	30.3197	0.865514	0.159439	0.906336	0.16569	NaN	NaN	NaN	NaN	NaN	NaN	NaN	NaN	NaN	52.8	62.87	1.1907	0	0	0	0	0	0	0	0	0	0	0	0	0	0	0	0	0
CG5778		chr3R:17911092-17912119	146.71	141.496	140.729	-0.06005	100.03	54.5848	64.6438	-0.629844	100.03	86.9117	76.0852	46.6806	86.9117	76.0852	-0.104938	-0.050965	-0.119028	-0.065213	NaN	NaN	NaN	NaN	NaN	NaN	NaN	NaN	NaN	3.27	3.63	NaN	5.91	0	7.62	0	0	0	1.16	0	2.69	0	0	2.06	0	0	0	0	0
put	mat	chr3R:10446051-10451421	200.801	322.209	419.327	1.06231	50.3854	57.7645	64.6438	0.359507	100.771	209.33	331.228	100.771	209.33	331.228	1.10076	0.564021	0.212187	-0.06143	NaN	NaN	NaN	NaN	NaN	NaN	NaN	NaN	NaN	1132.33	1110.9	0.9811	4.53	1.63	10.96	0	0	0	0	0	1.7	0	0	2.83	0	1.63	0	0	0
sog	matzyg	chrX:15498602-15520573	2739.33	1965.58	1952.47	-0.488523	42.2348	63.5939	64.6438	0.61408	2545.94	1758.9	1783.14	2545.94	1758.9	1783.14	1.99648	1.85227	0.883503	1.58163	0	0.02	0.21	1.88	35.38	35.83	106.87	123.76	137.718	19.4	25.45	1.3119	37.43	4.97	50.03	2.28	5.91	4.65	0.95	0	6.64	6.44	0	10.56	0	2.86	2.11	0	0
car	mat	chrX:19460232-19463434	25.1927	69.9533	64.6438	1.3595	25.1927	69.9533	64.6438	1.3595	25.1927	69.9533	64.6438	0	0	0	1.305	0.536937	0.93949	0.462089	NaN	NaN	NaN	NaN	NaN	NaN	NaN	NaN	NaN	81.47	62.65	0.769	5.16	1.19	7.52	0	0	0	0	0	0	3.23	0	1.93	0	1.19	0	0	0
CG3679	mat	chrX:16197946-16200957	326.023	247.486	163.04	-0.999749	53.3492	53.5249	64.0718	0.264221	173.385	119.239	64.0718	173.385	119.239	54.9187	0.700619	0.307011	0.465173	0.219313	NaN	NaN	NaN	NaN	NaN	NaN	NaN	NaN	NaN	975.97	1030.07	1.0554	0	0	0.94	0	0	0	0	0	0	0	0	0	0	0	0	0	0
PKD	zyg	chr3R:14128997-14137469	182.276	95.9208	63.4997	-1.5213	182.276	95.9208	63.4997	-1.5213	182.276	95.9208	63.4997	0	0	0	-0.07719	0.000429	-0.247221	-0.190733	0	0	0	0	0.01	0.03	0.09	0.05	195	9.97	11.27	NaN	0	0	2.02	0	0	0	0	0	0	0	0	0	0	0	0	0	0
ex	zyg	chr2L:431252-448701	1141.82	1812.43	2723.62	1.25419	11.1144	29.6772	63.4997	2.51431	1035.12	1627.47	2478.78	1035.12	1627.47	2478.78	1.2346	0.40588	-0.001618	0.017513	1.59	0.86	2.01	1.35	1.6	0.89	10.28	12.08	172.297	63.57	52.03	0.8185	14.26	2.46	31	0	2.14	0	1.74	0	4.58	0	0	5.8	0	2.46	0	0	3.07
CG4573	mat	chr3L:16408390-16410265	749.112	295.712	62.9276	-3.57341	749.112	295.712	62.9276	-3.57341	749.112	295.712	62.9276	0	0	0	0.458234	0.018235	0.495686	0.056841	NaN	NaN	NaN	NaN	NaN	NaN	NaN	NaN	NaN	100.43	102.53	1.0209	1.88	0	4.47	0	0	0	0	0	0	0	0	1.88	0	0	0	0	0
CG7110	mat	chr2L:13398988-13411152	137.819	60.9442	62.9276	-1.13101	137.819	60.9442	62.9276	-1.13101	137.819	60.9442	62.9276	0	0	0	0.821158	0.249969	0.13853	-0.027368	NaN	NaN	NaN	NaN	NaN	NaN	NaN	NaN	NaN	489	403.53	0.8252	1.33	0	1.57	0	0	0	0	0	0	0	0	1.33	0	0	0	0	0
CG8665		chr2L:21371231-21377995	975.105	378.384	164.756	-2.56523	96.325	96.9807	62.3556	-0.627391	760.226	229.998	68.6483	760.226	229.998	68.6483	-0.331893	-0.256786	-0.289806	-0.255155	NaN	NaN	NaN	NaN	NaN	NaN	NaN	NaN	NaN	11.77	9.13	NaN	0	2.54	0	0	0	0	0	0	0	0	0	0	0	0	2.54	0	0
hydra	zyg	chrX:20541858-20543998	1311.5	2338.67	2017.12	0.621075	75.578	134.607	62.3556	-0.277449	652.787	1072.62	1056.04	652.787	1072.62	1056.04	-0.183738	-0.228732	-0.242189	-0.246091	0	0	0	0.03	0.15	0	0.29	0.47	195	3.73	4.83	NaN	93.02	11.59	48.58	4.05	15.81	20.03	12.11	9.5	9.1	4.4	5.05	12.97	2.43	4.91	4.25	0	18.76
Pros26	mat	chr3L:16602496-16603521	121.518	86.3818	61.2114	-0.989292	121.518	86.3818	61.2114	-0.989292	121.518	86.3818	61.2114	0	0	0	1.56355	1.01806	1.56407	1.02452	NaN	NaN	NaN	NaN	NaN	NaN	NaN	NaN	NaN	1658.4	1513.7	0.9127	1.29	0	3.99	0	0	0	0	0	0	0	0	1.29	0	0	0	0	0
CG17612	mat	chr2L:4380507-4382719	71.1323	67.8335	61.2114	-0.216703	71.1323	67.8335	61.2114	-0.216703	71.1323	67.8335	61.2114	0	0	0	1.12932	0.779121	1.39312	1.27947	NaN	NaN	NaN	NaN	NaN	NaN	NaN	NaN	NaN	72.33	59.37	0.8208	0	0	3.08	0	0	0	0	0	0	0	0	0	0	0	0	0	0
CG15731		chrX:12350436-12351793	51.8673	56.1746	61.2114	0.238975	51.8673	56.1746	61.2114	0.238975	51.8673	56.1746	61.2114	0	0	0	0.033396	-0.042057	0.055999	-0.087367	NaN	NaN	NaN	NaN	NaN	NaN	NaN	NaN	NaN	11.07	45.65	4.1238	0	0	2.33	0	0	0	0	0	0	0	0	0	0	0	0	0	0
CG15412	zyg	chr2L:3373566-3375711	76.319	51.935	60.6394	-0.331788	76.319	51.935	60.6394	-0.331788	76.319	51.935	60.6394	0	0	0	0.44865	0.336547	0.415942	0.112977	0.07	0.06	0.03	0.12	0.65	0.59	6.73	6.24	174.82	1.6	4.5	NaN	0	0	0	0	0	0	0	0	0	0	0	0	0	0	0	0	0
CG12895	mat	chr2R:6324176-6324864	396.414	311.08	201.368	-0.977171	148.192	131.427	60.0673	-1.30282	248.222	179.653	141.301	248.222	179.653	141.301	1.14881	0.423615	1.07652	0.375932	NaN	NaN	NaN	NaN	NaN	NaN	NaN	NaN	NaN	258.33	329.43	1.2752	1.5	0	2.42	0	0	0	0	0	0	0	0	1.5	0	0	0	0	0
CG5866		chr3R:13241467-13242088	63.7227	56.7046	60.0673	-0.085227	63.7227	56.7046	60.0673	-0.085227	63.7227	56.7046	60.0673	0	0	0	-0.323984	-0.347207	-0.537703	-0.603276	NaN	NaN	NaN	NaN	NaN	NaN	NaN	NaN	NaN	4.47	11.73	NaN	0	0	0	0	0	0	0	0	0	0	0	0	0	0	0	0	0
Cad88C	zyg	chr3R:10460474-10467334	247.481	331.748	241.413	-0.035813	52.6082	73.133	60.0673	0.19129	114.849	172.234	101.256	114.849	172.234	101.256	-0.267153	-0.225833	-0.221537	-0.343459	0	0	0	0.09	0.21	0.36	5.98	9.86	177.447	28.87	27.1	NaN	0	0	0	0	0	0	0	0	0	0	0	0	0	0	0	0	0
Plip	matzyg	chr3R:19584062-19585332	54.8311	47.1655	59.4952	0.117778	54.8311	47.1655	59.4952	0.117778	54.8311	47.1655	59.4952	0	0	0	0.985085	0.217473	0.954166	0.234264	15.69	14.76	13.36	6.66	5.77	8.94	32.23	32.76	90	270.57	162.1	0.5991	0	0	5.24	0	0	0	0	0	0	0	0	0	0	0	0	0	0
CG11211	zyg	chr2R:2068423-2069131	1213.69	655.017	249.994	-2.27944	217.102	74.7229	58.9231	-1.88146	631.299	364.075	93.2473	631.299	364.075	93.2473	1.79068	0.704987	1.82432	0.761237	0	0	0.1	0.41	1.1	1.86	3.51	1.88	195	10.7	18.7	NaN	0	0	0	0	0	0	0	0	0	0	0	0	0	0	0	0	0
SIFR	zyg	chr3R:17102385-17119720	1484.15	1915.77	2418.14	0.704264	67.4275	116.059	58.9231	-0.194502	853.587	966.098	1320.34	853.587	966.098	1320.34	-0.118301	-0.265947	-0.242159	-0.162564	0	0	0.02	0	0.08	0.2	0.52	0.9	195	7.43	8.87	NaN	23.69	5.52	35.54	3.51	1.93	2.06	1.91	0	6.25	0	0	8.03	0	4.37	1.15	0	0
mRpL21	mat	chr3L:19247333-19248157	140.783	312.14	190.499	0.436314	37.789	89.0315	58.9231	0.640866	102.994	223.109	131.576	102.994	223.109	131.576	1.0337	0.764782	1.02662	0.707672	NaN	NaN	NaN	NaN	NaN	NaN	NaN	NaN	NaN	267.97	264.7	0.9878	0	0	2.16	0	0	0	0	0	0	0	0	0	0	0	0	0	0
CG33521	zyg	chr4:1206769-1213327	151.156	174.883	132.72	-0.187652	56.3131	69.4234	57.779	0.037076	94.843	105.46	74.9411	94.843	105.46	74.9411	0.564844	-0.018902	0.543299	-0.127346	0	0	0	0	0.18	0.04	0.53	0.85	195				0	0	0	0	0	0	0	0	0	0	0	0	0	0	0	0	0
EfTuM	mat	chr2R:9395062-9396837	56.3131	57.7645	57.2069	0.022721	56.3131	57.7645	57.2069	0.022721	56.3131	57.7645	57.2069	0	0	0	1.26169	0.932753	1.17993	0.946575	NaN	NaN	NaN	NaN	NaN	NaN	NaN	NaN	NaN	536.5	531.8	0.9912	0	0	0	0	0	0	0	0	0	0	0	0	0	0	0	0	0
CG31268	matzyg	chr3R:12857538-12858969	354.18	147.856	96.6797	-1.87319	90.3973	76.3127	56.6349	-0.674588	263.782	76.3127	56.6349	263.782	71.5432	40.0449	-0.683258	-0.782034	-0.708555	-0.774188	0	0	0.27	0.33	0.2	0.37	0.64	0.98	195	3.9	1.9	NaN	0	0	0	0	0	0	0	0	0	0	0	0	0	0	0	0	0
CG30429		chr2R:21133989-21135109	95.584	51.4051	56.0628	-0.769724	95.584	51.4051	56.0628	-0.769724	95.584	51.4051	56.0628	0	0	0	-0.418165	-0.59352	-0.39606	-0.574165	NaN	NaN	NaN	NaN	NaN	NaN	NaN	NaN	NaN	9.73	13.97	NaN	5.13	0	2.12	0	0	0	0	0	5.13	0	0	0	0	0	0	0	0
CG4362	zyg	chr3R:16132034-16133242	54.0902	66.7736	56.0628	0.051677	54.0902	66.7736	56.0628	0.051677	54.0902	66.7736	56.0628	0	0	0	-0.209217	-0.185766	-0.16268	-0.217596	0	0	0	0	0.24	0.3	0.96	1.09	195	4.93	7.83	NaN	0	0	1.28	0	0	0	0	0	0	0	0	0	0	0	0	0	0
CG13871		chr2R:16204827-16206544	281.565	192.902	109.265	-1.36563	179.313	125.598	55.4907	-1.69216	179.313	125.598	55.4907	102.253	67.3036	53.7745	-0.451137	-0.34235	-0.581414	-0.438991	NaN	NaN	NaN	NaN	NaN	NaN	NaN	NaN	NaN	4.67	5.03	NaN	0	0	0	0	0	0	0	0	0	0	0	0	0	0	0	0	0
CG6753	zyg	chr3R:8465884-8468295	1141.82	730.27	349.534	-1.70783	114.849	102.28	55.4907	-1.04942	883.226	488.613	159.607	883.226	488.613	159.607	-0.244554	-0.339068	-0.174347	-0.162911	0	0	0.41	2.87	6.32	2.8	6.88	6.72	142.658	13.87	26.23	NaN	1.38	0	4.33	0	0	0	0	0	0	0	0	1.38	0	0	0	0	0
atms	mat	chr3R:601322-603213	314.909	142.556	113.842	-1.4679	91.8792	62.0041	55.4907	-0.72749	131.891	62.0041	55.4907	131.891	47.1655	32.608	1.17707	0.493067	0.926311	0.479629	NaN	NaN	NaN	NaN	NaN	NaN	NaN	NaN	NaN	305.17	298.73	0.9789	0	0	3.17	0	0	0	0	0	0	0	0	0	0	0	0	0	0
CG9795	mat	chr3R:145411-152096	55.5721	50.8751	55.4907	-0.002114	55.5721	50.8751	55.4907	-0.002114	55.5721	50.8751	55.4907	0	0	0	0.575965	-0.118606	0.058957	-0.211376	NaN	NaN	NaN	NaN	NaN	NaN	NaN	NaN	NaN	403.83	476.7	1.1804	1.97	0	3.51	0	0	0	0	0	0	0	0	1.97	0	0	0	0	0
Tdc1		chr2R:2564500-2567891	28.1565	74.1929	55.4907	0.978775	28.1565	74.1929	55.4907	0.978775	28.1565	74.1929	55.4907	0	0	0	0.840662	-0.234448	0.439627	-0.010555	NaN	NaN	NaN	NaN	NaN	NaN	NaN	NaN	NaN				0	0	1	0	0	0	0	0	0	0	0	0	0	0	0	0	0
CG17173		chr3L:14760802-14762383	363.071	169.584	81.8059	-2.14997	124.481	80.0224	54.9187	-1.18056	238.59	89.5615	54.9187	238.59	89.5615	26.8873	-0.087106	-0.469916	-0.060868	-0.402606	NaN	NaN	NaN	NaN	NaN	NaN	NaN	NaN	NaN	16.93	20.8	NaN	0	0	0	0	0	0	0	0	0	0	0	0	0	0	0	0	0
unc	matzyg	chrX:20982440-20987534	82.2467	99.1005	54.9187	-0.582661	82.2467	99.1005	54.9187	-0.582661	82.2467	99.1005	54.9187	0	0	0	0.241787	0.26629	0.032198	0.126112	1.93	1.71	0.74	0.29	0.04	0.11	2.42	3.43	195	13.67	4.7	NaN	0	1.38	4.54	0	0	0	0	0	0	0	0	0	0	1.38	0	0	0
CG4250		chr2R:18551192-18551979	101.512	95.3909	54.3466	-0.901383	101.512	95.3909	54.3466	-0.901383	101.512	95.3909	54.3466	0	0	0	-0.29269	-0.243119	-0.377363	-0.370456	NaN	NaN	NaN	NaN	NaN	NaN	NaN	NaN	NaN	2.57	3.63	NaN	0	0	0	0	0	0	0	0	0	0	0	0	0	0	0	0	0
CG9855	mat	chr3R:221885-223609	82.9877	46.1056	54.3466	-0.610706	82.9877	46.1056	54.3466	-0.610706	82.9877	46.1056	54.3466	0	0	0	0.577529	0.268233	0.422405	0.189174	NaN	NaN	NaN	NaN	NaN	NaN	NaN	NaN	NaN	701.17	703.13	1.0028	1.81	0	4.63	0	0	0	0	0	0	0	0	1.81	0	0	0	0	0
CG8021	mat	chr3R:4476805-4477215	45.1986	71.0132	54.3466	0.26591	45.1986	71.0132	54.3466	0.26591	45.1986	71.0132	54.3466	0	0	0	1.16741	0.748454	1.14013	0.719052	NaN	NaN	NaN	NaN	NaN	NaN	NaN	NaN	NaN	47.77	36	0.7536	0	0	0	0	0	0	0	0	0	0	0	0	0	0	0	0	0
noe		chr3L:17393446-17394448	200.801	102.81	53.7745	-1.90077	200.801	102.81	53.7745	-1.90077	200.801	102.81	53.7745	0	0	0	0.393094	0.934629	0.39001	0.936731	NaN	NaN	NaN	NaN	NaN	NaN	NaN	NaN	NaN	5.33	4.03	NaN	0	0	2.7	0	0	0	0	0	0	0	0	0	0	0	0	0	0
mRpL22	matzyg	chrX:16677986-16679125	97.8069	44.5158	53.7745	-0.863012	97.8069	44.5158	53.7745	-0.863012	97.8069	44.5158	53.7745	0	0	0	1.37698	0.763835	1.30912	0.68462	52.51	40.63	12.85	8.9	8.96	26.73	80.05	94.59	90	313.27	273.23	0.8722	0	0	3.35	0	0	0	0	0	0	0	0	0	0	0	0	0	0
CG15020	zyg	chr3L:4422245-4426364	144.487	163.224	88.0987	-0.713751	70.3913	91.6813	53.7745	-0.388474	74.0961	91.6813	53.7745	74.0961	71.5432	34.3242	-0.433199	-0.392876	-0.440377	-0.256436	0	0	0	0.21	0.42	0.67	0.49	0.57	195	0.83	1.93	NaN	1.51	0	0	0	0	0	0	0	1.51	0	0	0	0	0	0	0	0
AlCR2		chr3L:18479601-18495657	126.704	144.146	132.72	0.06692	69.6504	77.3726	53.7745	-0.373207	69.6504	77.3726	78.9456	57.054	66.7736	78.9456	-0.185541	-0.249865	-0.254687	-0.18702	NaN	NaN	NaN	NaN	NaN	NaN	NaN	NaN	NaN	12.93	31.07	NaN	0	0	5.15	0	0	0	0	0	0	0	0	0	0	0	0	0	0
CG9253	mat	chr2L:21143226-21145147	200.801	295.712	308.345	0.618784	51.8673	67.3036	53.7745	0.052098	148.933	228.408	254.571	148.933	228.408	254.571	1.42982	0.889188	1.07689	0.670866	NaN	NaN	NaN	NaN	NaN	NaN	NaN	NaN	NaN	588.5	693.73	1.1788	2.79	1.7	6.27	0	0	0	0	0	0	0	0	2.79	0	0	1.7	0	0
CG33107	mat	chr3R:18409073-18410534	62.2407	81.6122	52.6304	-0.241963	62.2407	81.6122	52.6304	-0.241963	62.2407	81.6122	52.6304	0	0	0	1.05226	0.618007	1.18944	0.662936	NaN	NaN	NaN	NaN	NaN	NaN	NaN	NaN	NaN	239.27	205.57	0.8592	2.15	0	2.1	0	0	0	0	0	0	0	0	2.15	0	0	0	0	0
Sgt	mat	chr2L:17473482-17474773	109.662	91.1513	52.0583	-1.07486	109.662	91.1513	52.0583	-1.07486	109.662	91.1513	52.0583	0	0	0	1.03703	0.63153	1.0494	0.674489	NaN	NaN	NaN	NaN	NaN	NaN	NaN	NaN	NaN	802.43	726.43	0.9053	1.98	0	0	0	0	0	0	0	0	0	0	1.98	0	0	0	0	0
rdgA	mat	chrX:8801100-8919841	342.324	321.149	188.211	-0.863013	80.0238	47.1655	52.0583	-0.6203	262.3	273.984	136.153	262.3	273.984	136.153	0.303822	0.051398	-0.13947	-0.058345	NaN	NaN	NaN	NaN	NaN	NaN	NaN	NaN	NaN	0.83	1.2	NaN	1.37	0	5.02	0	0	0	0	0	0	0	0	1.37	0	0	0	0	0
tacc	mat	chr3R:560133-574777	210.433	196.081	164.756	-0.35303	63.7227	55.1147	52.0583	-0.291678	94.843	87.9716	87.5266	94.843	87.9716	87.5266	0.967635	0.097377	0.105265	-0.124021	NaN	NaN	NaN	NaN	NaN	NaN	NaN	NaN	NaN	681.2	714.47	1.0488	7.95	2.65	19.11	0	0	0	0	0	3.3	0	0	4.65	0	2.65	0	0	0
phl	mat	chrX:2227993-2237904	194.132	213.57	284.891	0.553371	103.735	56.1746	51.4862	-1.01064	103.735	94.331	143.017	79.2829	94.331	143.017	1.35014	0.732472	1.27208	0.817538	NaN	NaN	NaN	NaN	NaN	NaN	NaN	NaN	NaN	501.17	503.17	1.004	9.57	1.66	31.4	0	0	0	0	0	1.76	3.35	0	4.46	0	1.66	0	0	0
PNUTS	matzyg	chr2L:870463-877050	64.4636	49.8152	51.4862	-0.324298	64.4636	49.8152	51.4862	-0.324298	64.4636	49.8152	51.4862	0	0	0	2.57081	2.24467	1.67937	1.17255	45.17	23.4	11.07	5.26	13.63	27.92	94.62	100.72	90	38.43	55.05	1.4325	6.11	2.01	6.1	0	0	2.68	0	0	0	0	0	3.43	0	2.01	0	0	0
CG4199	mat	chrX:1960467-1964607	203.023	239.537	132.148	-0.619491	48.1625	69.4234	50.9142	0.080157	154.861	170.114	81.2338	154.861	170.114	81.2338	0.644462	-0.07909	0.068498	-0.197559	NaN	NaN	NaN	NaN	NaN	NaN	NaN	NaN	NaN	498.93	491	0.9841	2.55	0	26.25	0	0	0	1.1	0	0	0	0	1.45	0	0	0	0	7.39
Ilp3	mat	chr3L:9794397-9795220	1240.37	670.916	255.715	-2.27816	422.348	225.228	50.3421	-3.06859	818.021	445.687	205.373	818.021	445.687	205.373	0.172343	-0.177998	0.172109	-0.158149	NaN	NaN	NaN	NaN	NaN	NaN	NaN	NaN	NaN	4.37	7.23	NaN	0	0	0	0	0	0	0	0	0	0	0	0	0	0	0	0	0
CG15881	mat	chr3L:19799213-19800032	105.216	56.7046	50.3421	-1.06352	105.216	56.7046	50.3421	-1.06352	105.216	56.7046	50.3421	0	0	0	0.471031	0.109419	0.325509	-0.114084	NaN	NaN	NaN	NaN	NaN	NaN	NaN	NaN	NaN	436.8	416.13	0.9527	2.48	0	0	0	0	0	0	0	0	0	0	2.48	0	0	0	0	0
CG9460		chr2R:2773909-2775767	183.758	112.879	102.972	-0.835551	122.259	63.5939	49.77	-1.29659	122.259	63.5939	53.2025	61.4998	49.2853	53.2025	-0.43095	-0.306606	-0.31164	-0.145305	NaN	NaN	NaN	NaN	NaN	NaN	NaN	NaN	NaN	8.63	9.37	NaN	0	0	0.86	0	0	0	0	0	0	0	0	0	0	0	0	0	0
CG6664	mat	chr3L:17005985-17009280	232.662	745.639	1165.31	2.3244	95.584	83.732	49.77	-0.94149	101.512	444.098	750.555	101.512	444.098	750.555	0.828287	0.243707	0.671659	0.316346	NaN	NaN	NaN	NaN	NaN	NaN	NaN	NaN	NaN	421.6	419.63	0.9953	29.02	8.42	40.81	2.41	0	2.57	2.48	0	5.43	4.33	3.62	8.18	0	3.62	1.82	2.98	6.48
Osi18		chr3R:2155971-2157536	244.517	107.58	49.198	-2.31326	244.517	107.58	49.198	-2.31326	244.517	107.58	49.198	0	0	0	-0.257859	0.02191	-0.209017	-0.004356	NaN	NaN	NaN	NaN	NaN	NaN	NaN	NaN	NaN	3.37	14.57	NaN	0	0	0	0	0	0	0	0	0	0	0	0	0	0	0	0	0
p47	mat	chr2R:3352519-3354236	214.138	77.9026	49.198	-2.12187	214.138	77.9026	49.198	-2.12187	214.138	77.9026	49.198	0	0	0	1.07992	0.706969	1.13361	0.74151	NaN	NaN	NaN	NaN	NaN	NaN	NaN	NaN	NaN	763.13	678.33	0.8889	2.16	0	4.91	0	0	0	0	0	0	0	0	2.16	0	0	0	0	0
CG5902	mat	chr3R:19812361-19814460	313.427	134.077	99.5401	-1.65478	110.403	55.1147	49.198	-1.16611	203.023	78.9625	50.3421	203.023	78.9625	50.3421	0.697323	0.315878	0.672438	0.384756	NaN	NaN	NaN	NaN	NaN	NaN	NaN	NaN	NaN	558.5	510.6	0.9142	4.04	0	4.72	0	0	0	1.94	0	0	0	0	2.1	0	0	0	0	0
CG31133	matzyg	chr3R:19973157-19974645	192.65	158.985	48.6259	-1.98618	192.65	158.985	48.6259	-1.98618	192.65	158.985	48.6259	0	0	0	0.650984	0.250001	0.549628	0.262536	20.49	7.98	10.82	4.75	2.83	0.96	23.44	24.14	90	142.9	117.4	0.8216	0	0	0	0	0	0	0	0	0	0	0	0	0	0	0	0	0
PGRP-LD	mat	chr3L:5773144-5777787	60.0179	53.5249	48.6259	-0.303667	60.0179	53.5249	48.6259	-0.303667	60.0179	53.5249	48.6259	0	0	0	0.749867	0.348179	0.454874	0.158356	NaN	NaN	NaN	NaN	NaN	NaN	NaN	NaN	NaN				1.99	0	1.97	0	0	0	0	0	0	0	0	1.99	0	0	0	0	0
CG9747		chr3R:26011141-26016799	618.703	223.109	72.6528	-3.09015	53.3492	89.5615	48.6259	-0.133742	565.353	133.547	48.6259	565.353	133.547	24.0269	0.087157	0.042358	-0.234254	-0.184818	NaN	NaN	NaN	NaN	NaN	NaN	NaN	NaN	NaN	12.27	101.5	8.2722	0	0	0.98	0	0	0	0	0	0	0	0	0	0	0	0	0	0
CG1625		chr2R:5710581-5714630	718.732	219.929	48.0538	-3.90273	718.732	219.929	48.0538	-3.90273	718.732	219.929	48.0538	0	0	0	-0.340307	-0.161274	-0.058628	0.097432	NaN	NaN	NaN	NaN	NaN	NaN	NaN	NaN	NaN	7.7	8.7	NaN	0	0	0	0	0	0	0	0	0	0	0	0	0	0	0	0	0
CG34422	mat	chrX:18737942-18749892	212.656	91.1513	48.0538	-2.1458	212.656	91.1513	48.0538	-2.1458	212.656	91.1513	48.0538	0	0	0	0.916151	0.653162	0.887214	0.686679	NaN	NaN	NaN	NaN	NaN	NaN	NaN	NaN	NaN	193.23	218.73	1.132	4.37	0	5.85	0	0	0	0	0	1.82	0	0	2.55	0	0	0	0	0
CG14057	mat	chr3L:17037500-17038139	101.512	39.7462	48.0538	-1.07892	101.512	39.7462	48.0538	-1.07892	101.512	39.7462	48.0538	0	0	0	0.890998	0.473765	0.874003	0.402829	NaN	NaN	NaN	NaN	NaN	NaN	NaN	NaN	NaN	329.27	301.73	0.9164	2.88	0	2.34	0	0	0	1.87	0	0	0	0	1.01	0	0	0	0	0
Act42A	mat	chr2R:1901414-1903190	214.879	218.339	110.981	-0.953204	86.6925	52.465	48.0538	-0.851254	128.186	165.874	62.9276	128.186	165.874	62.9276	1.47689	0.682302	1.06757	0.562632	NaN	NaN	NaN	NaN	NaN	NaN	NaN	NaN	NaN	1477	1349.67	0.9138	3.87	0	3.97	0	0	0	0	0	1.71	0	0	2.16	0	0	0	0	0
CG31793	mat	chr2L:19003409-19008231	268.228	328.039	274.593	0.033837	62.9817	71.0132	46.9097	-0.425046	115.59	147.326	148.738	115.59	147.326	148.738	-0.185574	-0.545749	0.128348	-0.050442	NaN	NaN	NaN	NaN	NaN	NaN	NaN	NaN	NaN	92.33	114.9	1.2444	0	0	2.67	0	0	0	0	0	0	0	0	0	0	0	0	0	0
CG13995		chr2L:6054306-6060169	122.259	52.9949	46.3376	-1.39968	122.259	52.9949	46.3376	-1.39968	122.259	52.9949	46.3376	0	0	0	0.030122	-0.10579	-0.097747	-0.172165	NaN	NaN	NaN	NaN	NaN	NaN	NaN	NaN	NaN	11.6	11.3	NaN	0	0	0	0	0	0	0	0	0	0	0	0	0	0	0	0	0
fu12	mat	chr2L:8449690-8463990	108.921	49.8152	45.7655	-1.25095	108.921	49.8152	45.7655	-1.25095	108.921	49.8152	45.7655	0	0	0	-0.087753	-0.353129	0.001769	-0.331386	NaN	NaN	NaN	NaN	NaN	NaN	NaN	NaN	NaN	317.23	355.2	1.1197	0	0	4.07	0	0	0	0	0	0	0	0	0	0	0	0	0	0
CG10466	mat	chr2L:19792189-19792846	79.2829	51.4051	45.7655	-0.792746	79.2829	51.4051	45.7655	-0.792746	79.2829	51.4051	45.7655	0	0	0	1.30316	0.49799	1.36699	0.49806	NaN	NaN	NaN	NaN	NaN	NaN	NaN	NaN	NaN	196.37	253.43	1.2906	0	0	0	0	0	0	0	0	0	0	0	0	0	0	0	0	0
CG4061	matzyg	chrX:1966445-1968923	56.3131	80.5523	45.7655	-0.299207	56.3131	80.5523	45.7655	-0.299207	56.3131	80.5523	45.7655	0	0	0	0.564684	-0.136257	0.71269	0.176134	7.16	5.58	3.16	1.51	0.92	0.87	9	9.47	90	78.8	69.93	0.8874	0	0	0	0	0	0	0	0	0	0	0	0	0	0	0	0	0
Irp-1A	mat	chr3R:18547041-18550325	110.403	69.9533	44.0493	-1.32559	110.403	69.9533	44.0493	-1.32559	110.403	69.9533	44.0493	0	0	0	0.930714	0.634866	0.743421	0.467638	NaN	NaN	NaN	NaN	NaN	NaN	NaN	NaN	NaN	130.77	160.03	1.2238	0	0	0	0	0	0	0	0	0	0	0	0	0	0	0	0	0
Ih	mat	chr2R:10166937-10186413	221.547	165.344	99.5401	-1.15427	71.8732	55.1147	44.0493	-0.706333	149.674	110.229	55.4907	149.674	110.229	55.4907	-0.409805	-0.198252	-0.373496	-0.301022	NaN	NaN	NaN	NaN	NaN	NaN	NaN	NaN	NaN	7.4	14.3	NaN	0.96	4.14	9.42	0	0	0	0	0	0.96	0	0	0	2.93	0	1.21	0	0
LvpH		chr2R:4337165-4339404	65.9456	64.1239	44.0493	-0.582154	65.9456	64.1239	44.0493	-0.582154	65.9456	64.1239	44.0493	0	0	0	-0.389826	-0.115925	-0.482898	-0.178559	NaN	NaN	NaN	NaN	NaN	NaN	NaN	NaN	NaN	1.23	1.47	NaN	0	0	0	0	0	0	0	0	0	0	0	0	0	0	0	0	0
Ret	matzyg	chr2L:21182393-21198745	1129.23	922.642	945.631	-0.255984	59.2769	54.0548	44.0493	-0.428349	624.63	631.17	769.433	624.63	631.17	769.433	0.276125	-0.263202	-0.30597	-0.355003	0.02	0.06	0.03	0.02	0.11	0.04	0.09	0.14	195	77.77	68.67	0.883	3.57	0	8.75	1.97	0	0	0	0	1.6	0	0	0	0	0	0	0	0
CG4465		chr3R:15741589-15743554	184.499	81.6122	43.4773	-2.08528	184.499	81.6122	43.4773	-2.08528	184.499	81.6122	43.4773	0	0	0	-0.309632	-0.172609	-0.218561	-0.070786	NaN	NaN	NaN	NaN	NaN	NaN	NaN	NaN	NaN	40.75	47.25	1.1595	0	0	0	0	0	0	0	0	0	0	0	0	0	0	0	0	0
Rab10	mat	chrX:20122450-20125717	125.963	62.0041	43.4773	-1.53467	125.963	62.0041	43.4773	-1.53467	125.963	62.0041	43.4773	0	0	0	1.52661	0.971386	0.988052	0.514844	NaN	NaN	NaN	NaN	NaN	NaN	NaN	NaN	NaN	1049.1	1050.6	1.0014	4.63	1.43	0	1.64	0	2.99	0	0	0	0	0	0	0	0	1.43	0	0
CG1924	mat	chrX:12070927-12072640	131.15	97.5107	42.9052	-1.61199	131.15	97.5107	42.9052	-1.61199	131.15	97.5107	42.9052	0	0	0	NaN	NaN	NaN	NaN	NaN	NaN	NaN	NaN	NaN	NaN	NaN	NaN	NaN	14.3	17.13	NaN	0	0	0	0	0	0	0	0	0	0	0	0	0	0	0	0	0
CG33981		chr2R:13661468-13669417	82.2467	65.1838	42.9052	-0.938804	82.2467	65.1838	42.9052	-0.938804	82.2467	65.1838	42.9052	0	0	0	0.465058	0.157822	0.234506	0.018569	NaN	NaN	NaN	NaN	NaN	NaN	NaN	NaN	NaN				1.89	0	4.47	0	0	0	0	0	0	0	0	1.89	0	0	0	0	0
Mapmodulin	mat	chr2R:13753826-13759515	578.691	1047.71	1236.24	1.0951	140.042	58.2944	42.3331	-1.72599	214.138	643.889	732.821	214.138	643.889	732.821	1.79894	1.65991	1.85033	1.58923	NaN	NaN	NaN	NaN	NaN	NaN	NaN	NaN	NaN	968.97	1124.93	1.161	17.74	5.71	26.59	0	1.7	1.92	1.53	0	2.3	2.05	0	8.24	0	4.04	1.67	0	2.44
GC		chr3L:1623178-1629298	63.7227	69.9533	42.3331	-0.590018	63.7227	69.9533	42.3331	-0.590018	63.7227	69.9533	42.3331	0	0	0	-0.062479	-0.082799	-0.00329	-0.118933	NaN	NaN	NaN	NaN	NaN	NaN	NaN	NaN	NaN	1.9	2.37	NaN	0	0	2.23	0	0	0	0	0	0	0	0	0	0	0	0	0	0
arm	matzyg	chrX:1785433-1794673	1183.32	1765.26	2027.41	0.776806	141.524	52.465	41.7611	-1.76081	1041.79	1712.8	1985.65	1041.79	1712.8	1985.65	2.53978	1.9336	1.88745	1.55305	512.69	505.48	596.78	586.84	497.83	567.23	986.62	1057.95	90	1525.77	1556.47	1.0201	14.39	3.04	24.73	0	2.68	0	1.84	0	2.98	0	0	6.89	0	3.04	0	0	0
CG14867		chr3R:11206906-11207621	567.576	240.597	41.189	-3.78448	567.576	240.597	41.189	-3.78448	567.576	240.597	41.189	0	0	0	-0.034909	0.091928	-0.068656	0.078514	NaN	NaN	NaN	NaN	NaN	NaN	NaN	NaN	NaN	1.77	3.3	NaN	0	0	5.46	0	0	0	0	0	0	0	0	0	0	0	0	0	0
CG42255	zyg	chr3L:11795184-11807855	215.62	45.5756	40.6169	-2.40833	215.62	45.5756	40.6169	-2.40833	215.62	45.5756	40.6169	0	0	0	-0.139856	-0.366346	-0.391332	-0.316877	0.03	0.02	0.03	0.04	0.03	0.07	0.19	0.25	195	9.8	3.03	NaN	0	0	0.94	0	0	0	0	0	0	0	0	0	0	0	0	0	0
TwdlR		chr3R:22460595-22461639	91.1382	58.2944	40.6169	-1.16597	91.1382	58.2944	40.6169	-1.16597	91.1382	58.2944	40.6169	0	0	0	-0.129879	-0.068517	-0.142383	-0.061136	NaN	NaN	NaN	NaN	NaN	NaN	NaN	NaN	NaN	26.3	32.97	NaN	0	0	0	0	0	0	0	0	0	0	0	0	0	0	0	0	0
Treh	mat	chr2R:16961529-16975734	110.403	59.3543	39.4728	-1.48385	110.403	59.3543	39.4728	-1.48385	110.403	59.3543	39.4728	0	0	0	0.085178	-0.157441	-0.351022	-0.353635	NaN	NaN	NaN	NaN	NaN	NaN	NaN	NaN	NaN	361.33	255.8	0.7079	0	0	1.68	0	0	0	0	0	0	0	0	0	0	0	0	0	0
Cap-H2	mat	chr3R:6587031-6592478	124.481	59.3543	38.3286	-1.69943	124.481	59.3543	38.3286	-1.69943	124.481	59.3543	38.3286	0	0	0	0.410149	0.205572	0.350767	0.048333	NaN	NaN	NaN	NaN	NaN	NaN	NaN	NaN	NaN	78.47	63.57	0.8101	0	0	5.16	0	0	0	0	0	0	0	0	0	0	0	0	0	0
opa1-like	mat	chr2R:10118124-10122953	108.18	46.1056	38.3286	-1.49694	108.18	46.1056	38.3286	-1.49694	108.18	46.1056	38.3286	0	0	0	0.682475	0.535828	0.303476	0.116963	NaN	NaN	NaN	NaN	NaN	NaN	NaN	NaN	NaN	591.43	539.77	0.9127	0	0	2	0	0	0	0	0	0	0	0	0	0	0	0	0	0
Arpc3A	matzyg	chr3R:11660369-11661434	220.066	144.676	80.0897	-1.45824	101.512	56.7046	38.3286	-1.40515	118.554	87.9716	41.7611	118.554	87.9716	41.7611	1.47537	1.17557	1.22022	0.764714	68.4	50.14	39.6	24.75	7.47	10.11	53.81	54.05	90	84.57	86.1	1.0181	0	2.57	10.35	0	0	0	0	0	0	0	0	0	0	0	2.57	0	2.68
CG14340		chr2L:1112987-1114140	132.632	64.6538	37.7566	-1.81263	132.632	64.6538	37.7566	-1.81263	132.632	64.6538	37.7566	0	0	0	1.42587	0.596055	1.4986	0.629888	NaN	NaN	NaN	NaN	NaN	NaN	NaN	NaN	NaN	6.5	13.97	NaN	0	0	0	0	0	0	0	0	0	0	0	0	0	0	0	0	0
fz3	mat	chrX:664060-677344	2612.63	2168.55	1794.58	-0.541855	200.801	72.6031	37.1845	-2.43299	1419.68	1009.55	1099.52	1419.68	1009.55	1099.52	1.03643	0.015352	-0.152765	-0.177296	NaN	NaN	NaN	NaN	NaN	NaN	NaN	NaN	NaN	175.1	114.97	0.6566	18.8	6.74	23.8	0	0	2.23	2.39	0	6.93	0	0	7.25	0	1.6	5.14	0	0
Acp32CD		chr2L:11015641-11016573	115.59	49.2853	36.6124	-1.65861	115.59	49.2853	36.6124	-1.65861	115.59	49.2853	36.6124	0	0	0	-0.608718	-0.22372	-0.610276	-0.260506	NaN	NaN	NaN	NaN	NaN	NaN	NaN	NaN	NaN	1.7	1.9	NaN	0	0	0	0	0	0	0	0	0	0	0	0	0	0	0	0	0
CG11796	zyg	chr3L:20431265-20432968	100.771	39.7462	36.6124	-1.46067	100.771	39.7462	36.6124	-1.46067	100.771	39.7462	36.6124	0	0	0	0.515074	0.07657	0.529697	0.145509	0.62	0.41	0.48	1.11	2.45	2.82	7.07	8.49	173.138	2.4	8.5	NaN	0	0	0	0	0	0	0	0	0	0	0	0	0	0	0	0	0
CG15880	zyg	chr2L:817045-818445	188.204	149.976	77.2294	-1.28508	91.1382	72.6031	36.6124	-1.31572	97.0659	77.3726	40.6169	97.0659	77.3726	40.6169	0.20234	-0.156761	0.145549	-0.228891	0	0	1.19	0	0	0	1.5	2.77	195	23.57	25	NaN	0	0	0	0	0	0	0	0	0	0	0	0	0	0	0	0	0
CG13228		chr2R:7121507-7121915	129.668	32.8569	36.0404	-1.84714	129.668	32.8569	36.0404	-1.84714	129.668	32.8569	36.0404	0	0	0	-0.376483	-0.279754	-0.448023	-0.212804	NaN	NaN	NaN	NaN	NaN	NaN	NaN	NaN	NaN	12.1	11.7	NaN	0	0	0	0	0	0	0	0	0	0	0	0	0	0	0	0	0
CG33214	mat	chr3L:21490648-21500643	153.379	43.4559	35.4683	-2.1125	153.379	43.4559	35.4683	-2.1125	153.379	43.4559	35.4683	0	0	0	0.637854	0.188912	0.069068	-0.069379	NaN	NaN	NaN	NaN	NaN	NaN	NaN	NaN	NaN	215	198.07	0.9213	0	0	3.22	0	0	0	0	0	0	0	0	0	0	0	0	0	0
CG17838		chr3R:16615707-16631963	1410.05	1713.86	1941.03	0.461078	77.06	54.5848	35.4683	-1.11945	858.774	974.047	1178.46	858.774	974.047	1178.46	0.458693	-0.546363	-0.390296	-0.365529	NaN	NaN	NaN	NaN	NaN	NaN	NaN	NaN	NaN	14.8	11.97	NaN	7.54	1.23	20.54	0	0	0	0	0	2.7	2.9	0	1.94	0	0	1.23	0	0
Tequila		chr3L:9067744-9085231	659.456	176.473	61.2114	-3.4294	380.113	108.64	34.8962	-3.44528	380.113	108.64	34.8962	279.342	67.8335	26.3152	-0.249307	-0.135822	-0.402508	-0.129166	NaN	NaN	NaN	NaN	NaN	NaN	NaN	NaN	NaN	45.97	48.87	1.0631	0	0	0	0	0	0	0	0	0	0	0	0	0	0	0	0	0
CG15022		chr3L:4459191-4460313	1215.92	284.053	55.4907	-4.45365	374.185	171.704	34.8962	-3.42261	544.607	171.704	34.8962	544.607	56.7046	10.8693	-0.253121	-0.170697	-0.26477	-0.186649	NaN	NaN	NaN	NaN	NaN	NaN	NaN	NaN	NaN	38.33	145.6	3.7986	0	0	0	0	0	0	0	0	0	0	0	0	0	0	0	0	0
CG11790	mat	chr3R:20873421-20875177	108.18	54.5848	34.8962	-1.63229	108.18	54.5848	34.8962	-1.63229	108.18	54.5848	34.8962	0	0	0	0.356618	-0.151125	0.602752	0.037382	NaN	NaN	NaN	NaN	NaN	NaN	NaN	NaN	NaN	705.1	676.27	0.9591	0	0	0	0	0	0	0	0	0	0	0	0	0	0	0	0	0
Msr-110		chr3L:5560000-5568246	67.4275	57.2345	34.8962	-0.950263	67.4275	57.2345	34.8962	-0.950263	67.4275	57.2345	34.8962	0	0	0	-0.362006	-0.123227	-0.287732	-0.186888	NaN	NaN	NaN	NaN	NaN	NaN	NaN	NaN	NaN	8.5	61.8	7.2706	0	0	0	0	0	0	0	0	0	0	0	0	0	0	0	0	0
CG13613		chr3R:20190508-20192071	335.655	105.46	34.3242	-3.28968	335.655	105.46	34.3242	-3.28968	335.655	105.46	34.3242	0	0	0	-0.132173	-0.056367	-0.1736	-0.048809	NaN	NaN	NaN	NaN	NaN	NaN	NaN	NaN	NaN	2.57	2.8	NaN	0	0	0	0	0	0	0	0	0	0	0	0	0	0	0	0	0
CG2187		chr3R:27581077-27584361	230.439	68.3635	34.3242	-2.74709	230.439	68.3635	34.3242	-2.74709	230.439	68.3635	34.3242	0	0	0	-0.559743	-0.577342	-0.508207	-0.547033	NaN	NaN	NaN	NaN	NaN	NaN	NaN	NaN	NaN	135.47	285.83	2.1099	0	0	0	0	0	0	0	0	0	0	0	0	0	0	0	0	0
Pgd	mat	chrX:2039168-2042599	233.403	297.302	323.791	0.472242	149.674	60.9442	34.3242	-2.12453	149.674	236.357	289.467	83.7286	236.357	289.467	0.409407	-0.160709	0.443969	0.004982	NaN	NaN	NaN	NaN	NaN	NaN	NaN	NaN	NaN	465.2	409.43	0.8801	6.55	9.15	16.14	2.32	0	0	0	0	1.86	0	0	2.37	1.48	3.01	1.77	2.89	0
gukh	mat	chr3R:14809746-14848160	1172.94	3158.5	4376.9	1.89978	138.56	73.133	34.3242	-2.01321	487.553	1246.44	1959.91	487.553	1246.44	1959.91	1.50259	1.06828	0.105665	0.646132	NaN	NaN	NaN	NaN	NaN	NaN	NaN	NaN	NaN	188.07	199.17	1.059	48.27	15.35	110.18	0	5.77	7.65	5.4	0	11.18	4.87	0	13.4	0	5.68	3.24	6.43	6.33
CG34127	zyg	chr3R:3397847-3465156	884.708	703.243	371.273	-1.25272	68.9094	65.1838	34.3242	-1.00547	455.691	268.154	193.359	455.691	268.154	193.359	-0.327879	-0.165147	-0.227567	-0.058346	0.01	0	0.03	0.08	0.05	0.05	0.12	0.05	195	2.83	3.23	NaN	3.79	0	5.33	0	1.79	0	1.04	0	0.96	0	0	0	0	0	0	0	0
CG32626	mat	chrX:13724781-13739894	53.3492	80.0224	34.3242	-0.636241	53.3492	80.0224	34.3242	-0.636241	53.3492	80.0224	34.3242	0	0	0	-0.063062	-0.292795	-0.217715	-0.286497	NaN	NaN	NaN	NaN	NaN	NaN	NaN	NaN	NaN	73.05	82.97	1.1358	0	0	3.36	0	0	0	0	0	0	0	0	0	0	0	0	0	0
CG10486		chr3L:5897310-5899799	459.396	182.303	51.4862	-3.15748	327.505	133.547	33.7521	-3.27846	327.505	133.547	33.7521	131.891	48.7553	17.7341	-0.617353	-0.431286	-0.568226	-0.415318	NaN	NaN	NaN	NaN	NaN	NaN	NaN	NaN	NaN	4.9	5.5	NaN	0	0	0	0	0	0	0	0	0	0	0	0	0	0	0	0	0
CG5556		chr2L:1351804-1352869	640.932	188.132	33.18	-4.27178	640.932	188.132	33.18	-4.27178	640.932	188.132	33.18	0	0	0	-0.189932	-0.093063	-0.187015	-0.096663	NaN	NaN	NaN	NaN	NaN	NaN	NaN	NaN	NaN	15	6.3	NaN	0	0	0	0	0	0	0	0	0	0	0	0	0	0	0	0	0
CG15142		chr2L:17498086-17498762	335.655	78.9625	33.18	-3.33859	335.655	78.9625	33.18	-3.33859	335.655	78.9625	33.18	0	0	0	0.027529	0.011019	0.273359	0.172234	NaN	NaN	NaN	NaN	NaN	NaN	NaN	NaN	NaN	17.1	15.2	NaN	0	0	0.81	0	0	0	0	0	0	0	0	0	0	0	0	0	0
CG6914		chr3L:22599468-22600230	570.54	183.892	74.369	-2.93955	116.331	85.3219	33.18	-1.80984	454.209	98.5706	41.189	454.209	98.5706	41.189	-0.370166	-0.068423	-0.399122	-0.139616	NaN	NaN	NaN	NaN	NaN	NaN	NaN	NaN	NaN	17.87	31.3	1.7515	2.18	0	1.99	0	0	0	0.88	0	0	0	0	1.3	0	0	0	0	0
wor		chr2L:15423292-15425585	2206.58	1001.6	363.836	-2.60045	469.029	187.072	32.608	-3.84638	1341.14	513.521	109.837	1341.14	513.521	109.837	-0.0212	0.36994	0.068372	0.317426	NaN	NaN	NaN	NaN	NaN	NaN	NaN	NaN	NaN	8.17	46.6	5.7038	0	0	11.7	0	0	0	0	0	0	0	0	0	0	0	0	0	0
CG13901	mat	chr3L:836666-837514	145.969	60.9442	39.4728	-1.88673	114.849	50.3452	32.608	-1.81644	114.849	50.3452	32.608	31.1204	10.599	6.86483	1.25814	0.887465	1.19911	0.83597	NaN	NaN	NaN	NaN	NaN	NaN	NaN	NaN	NaN	188.63	200.4	1.0624	0	0	3.01	0	0	0	0	0	0	0	0	0	0	0	0	0	3.01
CG13670		chr3L:8313862-8315383	103.735	41.3361	31.4638	-1.72113	103.735	41.3361	31.4638	-1.72113	103.735	41.3361	31.4638	0	0	0	-0.263297	-0.095842	-0.133574	0.068209	NaN	NaN	NaN	NaN	NaN	NaN	NaN	NaN	NaN	6.4	5.43	NaN	1.19	0	0	0	0	0	0	0	1.19	0	0	0	0	0	0	0	0
rab3-GEF	zyg	chrX:14987285-15007795	151.897	53.5249	30.8917	-2.2978	151.897	53.5249	30.8917	-2.2978	151.897	53.5249	30.8917	0	0	0	-0.052639	0.124267	-0.172437	-0.165778	0.09	0.05	0.04	0.02	0.06	0.04	0.77	0.72	195	16.33	7.57	NaN	1.33	0	2.98	0	0	0	0	0	0	0	0	1.33	0	0	0	0	0
Ank2	zyg	chr3L:7648488-7711439	220.066	99.6305	72.0807	-1.61025	108.921	39.7462	30.8917	-1.81799	111.144	59.8843	41.189	111.144	59.8843	41.189	-0.016897	0.016918	-0.350539	-0.206574	0	0	0	0	0	0	3.52	2.52	195	4.8	8.8	1.8333	1.7	0	0	0	0	0	0	0	0	0	0	1.7	0	0	0	0	0
Clk		chr3L:7757070-7768703	99.2888	41.866	30.8917	-1.68441	99.2888	41.866	30.8917	-1.68441	99.2888	41.866	30.8917	0	0	0	-0.11964	0.05148	-0.302488	-0.121439	NaN	NaN	NaN	NaN	NaN	NaN	NaN	NaN	NaN	4	9.13	NaN	0	0	0	0	0	0	0	0	0	0	0	0	0	0	0	0	0
CG5857	mat	chr3R:19750124-19752158	85.2105	41.3361	30.8917	-1.46381	85.2105	41.3361	30.8917	-1.46381	85.2105	41.3361	30.8917	0	0	0	0.959767	0.531171	0.95972	0.571773	NaN	NaN	NaN	NaN	NaN	NaN	NaN	NaN	NaN	571.83	620.4	1.0849	1.43	0	4.35	0	0	0	0	0	0	0	0	1.43	0	0	0	0	0
lox2		chr2R:17677120-17679160	183.758	117.119	44.6214	-2.042	82.2467	73.663	30.8917	-1.41273	101.512	73.663	30.8917	101.512	43.4559	13.7297	-0.303462	0.037225	-0.380137	-0.051501	NaN	NaN	NaN	NaN	NaN	NaN	NaN	NaN	NaN	24.53	22.87	NaN	0	0	0	0	0	0	0	0	0	0	0	0	0	0	0	0	0
CG15143		chr2L:17520888-17524549	157.084	138.847	85.8104	-0.872309	102.253	63.064	30.3197	-1.75381	102.253	75.7828	55.4907	54.8311	75.7828	55.4907	0.037176	0.032169	-0.201751	-0.077964	NaN	NaN	NaN	NaN	NaN	NaN	NaN	NaN	NaN	3.5	5.53	NaN	0	0	0	0	0	0	0	0	0	0	0	0	0	0	0	0	0
CG4617	mat	chrX:6996582-6998531	165.975	48.2254	29.1755	-2.50813	165.975	48.2254	29.1755	-2.50813	165.975	48.2254	29.1755	0	0	0	0.423564	0.116727	0.40143	0.106947	NaN	NaN	NaN	NaN	NaN	NaN	NaN	NaN	NaN	165.13	198.5	1.2021	2.01	0	1.91	0	0	0	0	0	0	0	0	2.01	0	0	0	0	0
CG9249	mat	chr2L:21157443-21158588	120.036	33.9168	29.1755	-2.04063	120.036	33.9168	29.1755	-2.04063	120.036	33.9168	29.1755	0	0	0	0.587313	0.271692	0.597358	0.311629	NaN	NaN	NaN	NaN	NaN	NaN	NaN	NaN	NaN	143.77	133.2	0.9265	0	0	0.84	0	0	0	0	0	0	0	0	0	0	0	0	0	0
CG14053	mat	chrX:2085977-2087092	157.825	140.437	28.6035	-2.46406	157.825	140.437	28.6035	-2.46406	157.825	140.437	28.6035	0	0	0	-0.170255	-0.321055	-0.19668	-0.374323	NaN	NaN	NaN	NaN	NaN	NaN	NaN	NaN	NaN	35.73	39.5	1.1055	0	0	0	0	0	0	0	0	0	0	0	0	0	0	0	0	0
CG13437		chr2R:16549253-16549932	136.337	87.4416	28.6035	-2.25291	136.337	87.4416	28.6035	-2.25291	136.337	87.4416	28.6035	0	0	0	0.181869	-0.062198	0.117408	-0.194513	NaN	NaN	NaN	NaN	NaN	NaN	NaN	NaN	NaN	13.8	17.37	NaN	0	0	0	0	0	0	0	0	0	0	0	0	0	0	0	0	0
alphaCop	mat	chr3L:1641065-1645235	357.143	266.035	97.8239	-1.86824	134.114	41.866	28.6035	-2.22919	223.029	224.169	69.2204	223.029	224.169	69.2204	0.900037	0.6959	0.683142	0.434508	NaN	NaN	NaN	NaN	NaN	NaN	NaN	NaN	NaN	440.93	425.07	0.964	0	0	2.5	0	0	0	0	0	0	0	0	0	0	0	0	0	0
NitFhit	mat	chr3L:203698-205311	90.3973	79.4924	28.6035	-1.66009	90.3973	79.4924	28.6035	-1.66009	90.3973	79.4924	28.6035	0	0	0	0.529712	0.240245	0.610337	0.221634	NaN	NaN	NaN	NaN	NaN	NaN	NaN	NaN	NaN	493.47	457.57	0.9272	0	0	0	0	0	0	0	0	0	0	0	0	0	0	0	0	0
CG34112		chr3R:219466-219768	92.6202	48.7553	28.0314	-1.72428	92.6202	48.7553	28.0314	-1.72428	92.6202	48.7553	28.0314	0	0	0	-0.406064	-0.339539	-0.649121	-0.5855	NaN	NaN	NaN	NaN	NaN	NaN	NaN	NaN	NaN	1.67	5.73	NaN	0	0	0	0	0	0	0	0	0	0	0	0	0	0	0	0	0
CG14253		chr3R:22804265-22811431	449.023	215.159	74.369	-2.59401	164.493	77.9026	26.8873	-2.61303	284.529	137.257	47.4818	284.529	137.257	47.4818	0.051239	-0.105137	-0.161756	-0.116007	NaN	NaN	NaN	NaN	NaN	NaN	NaN	NaN	NaN	9.07	20.3	NaN	0	0	0	0	0	0	0	0	0	0	0	0	0	0	0	0	0
CG32808	zyg	chrX:1362762-1363679	114.849	76.3127	26.8873	-2.09474	114.849	76.3127	26.8873	-2.09474	114.849	76.3127	26.8873	0	0	0	0.551403	0.400808	0.572904	0.396118	0	0.37	0	0	0.25	0.11	5.24	8.34	179.234	2.57	3.67	NaN	0	0	0	0	0	0	0	0	0	0	0	0	0	0	0	0	0
CG5261	mat	chr2L:7426865-7430329	572.763	395.342	310.634	-0.882724	122.259	69.4234	26.3152	-2.21596	166.716	186.012	143.589	166.716	186.012	143.589	0.60395	0.138794	0.289037	0.143561	NaN	NaN	NaN	NaN	NaN	NaN	NaN	NaN	NaN	929.9	923.03	0.9926	1.58	0	3.8	0	0	0	1.58	0	0	0	0	0	0	0	0	0	0
CkIIbeta2		chr2R:16177131-16178056	870.63	110.229	24.599	-5.14538	870.63	110.229	24.599	-5.14538	870.63	110.229	24.599	0	0	0	-0.106929	-0.157363	-0.125325	-0.182997	NaN	NaN	NaN	NaN	NaN	NaN	NaN	NaN	NaN	8.8	8.07	NaN	0	0	0	0	0	0	0	0	0	0	0	0	0	0	0	0	0
ORMDL	mat	chr3L:21628404-21629351	114.108	59.3543	24.599	-2.21373	114.108	59.3543	24.599	-2.21373	114.108	59.3543	24.599	0	0	0	0.369917	0.077402	0.420527	0.099583	NaN	NaN	NaN	NaN	NaN	NaN	NaN	NaN	NaN	379.5	361.57	0.9528	1.72	1.7	8.3	0	0	0	0	0	0	0	0	1.72	0	0	1.7	0	0
CG3523	mat	chr2L:3056614-3068184	274.156	72.0731	53.7745	-2.35	113.367	30.7371	24.599	-2.20433	113.367	30.7371	24.599	111.144	27.5574	21.1666	-0.536914	-0.408202	-0.186476	-0.218957	NaN	NaN	NaN	NaN	NaN	NaN	NaN	NaN	NaN	57.37	63.9	1.1138	1.26	0	7.37	0	0	0	0	0	0	0	0	1.26	0	0	0	0	0
CG5432		chr3R:22239809-22241111	100.03	37.0965	24.599	-2.02375	100.03	37.0965	24.599	-2.02375	100.03	37.0965	24.599	0	0	0	-0.517126	-0.244908	-0.423429	-0.215466	NaN	NaN	NaN	NaN	NaN	NaN	NaN	NaN	NaN	7	11.5	NaN	0	0	0	0	0	0	0	0	0	0	0	0	0	0	0	0	0
ssp5		chr3R:7858863-7861247	85.9515	52.465	24.599	-1.80492	85.9515	52.465	24.599	-1.80492	85.9515	52.465	24.599	0	0	0	0.035194	0.012078	-0.132343	-0.087831	NaN	NaN	NaN	NaN	NaN	NaN	NaN	NaN	NaN	6.5	6.93	NaN	0	0	4.19	0	0	0	0	0	0	0	0	0	0	0	0	0	0
Rgk2		chr2R:14427089-14436472	1369.3	1714.39	1202.49	-0.18741	237.108	73.133	23.4548	-3.33758	237.108	507.162	394.728	215.62	507.162	394.728	0.279745	0.319826	-0.242742	-0.127329	NaN	NaN	NaN	NaN	NaN	NaN	NaN	NaN	NaN	10.13	14.3	NaN	0	0	7.42	0	0	0	0	0	0	0	0	0	0	0	0	0	0
CG15531		chr3R:26019926-26021950	185.981	68.3635	23.4548	-2.98719	185.981	68.3635	23.4548	-2.98719	185.981	68.3635	23.4548	0	0	0	-0.216371	-0.272324	-0.242992	-0.243914	NaN	NaN	NaN	NaN	NaN	NaN	NaN	NaN	NaN	2.93	5.83	NaN	0	0	0	0	0	0	0	0	0	0	0	0	0	0	0	0	0
CG8562		chr3L:7391387-7393012	140.783	14.8386	23.4548	-2.58551	140.783	14.8386	23.4548	-2.58551	140.783	14.8386	23.4548	0	0	0	-0.55637	-0.221771	-0.629383	-0.185537	NaN	NaN	NaN	NaN	NaN	NaN	NaN	NaN	NaN	9	18.73	NaN	0	0	0	0	0	0	0	0	0	0	0	0	0	0	0	0	0
PGRP-SC2	zyg	chr2R:4604471-4605026	131.15	59.8843	23.4548	-2.48326	131.15	59.8843	23.4548	-2.48326	131.15	59.8843	23.4548	0	0	0	0.402172	-0.000624	0.257236	-0.052014	0	0.31	0.39	0.61	0.72	2.38	1.15	3.76	195	56.3	94.6	1.6803	0	0	0	0	0	0	0	0	0	0	0	0	0	0	0	0	0
CG31248		chr3R:2955041-2956636	94.1021	44.5158	23.4548	-2.00434	94.1021	44.5158	23.4548	-2.00434	94.1021	44.5158	23.4548	0	0	0	-0.192521	-0.435146	-0.262137	-0.520112	NaN	NaN	NaN	NaN	NaN	NaN	NaN	NaN	NaN	12.23	4.87	NaN	0	0	0	0	0	0	0	0	0	0	0	0	0	0	0	0	0
CG31643	mat	chr2L:6038160-6041283	102.253	72.0731	52.0583	-0.973936	9.6325	21.7279	23.4548	1.2839	92.6202	50.3452	28.6035	92.6202	50.3452	28.6035	0.621542	0.28553	0.264344	0.138017	NaN	NaN	NaN	NaN	NaN	NaN	NaN	NaN	NaN	287.57	300	1.0432	0	0	4.22	0	0	0	0	0	0	0	0	0	0	0	0	0	0
Ubc84D		chr3R:3344618-3345080	118.554	48.2254	22.8828	-2.3732	118.554	48.2254	22.8828	-2.3732	118.554	48.2254	22.8828	0	0	0	-0.086562	0.050225	0.02057	0.03749	NaN	NaN	NaN	NaN	NaN	NaN	NaN	NaN	NaN	12.33	17.67	NaN	0	0	0	0	0	0	0	0	0	0	0	0	0	0	0	0	0
Gr66a	matzyg	chr3L:8298435-8300080	342.324	321.679	241.985	-0.500443	99.2888	43.4559	22.8828	-2.11736	243.035	278.223	219.103	243.035	278.223	219.103	0.455409	-0.102808	0.471812	-0.121003	0.39	0.3	0.27	0.61	0.41	0.51	0.86	1.24	195	13.83	17.8	1.2871	0	0	0	0	0	0	0	0	0	0	0	0	0	0	0	0	0
CG18812	mat	chr2R:3605832-3623124	262.3	218.869	117.846	-1.15431	97.8069	38.6863	22.3107	-2.13219	164.493	180.183	95.5356	164.493	180.183	95.5356	-0.089028	-0.169869	-0.326142	-0.264054	NaN	NaN	NaN	NaN	NaN	NaN	NaN	NaN	NaN	710.37	680	0.9572	0	0	1.46	0	0	0	0	0	0	0	0	0	0	0	0	0	0
CG9458		chr3R:5644635-5645599	109.662	51.4051	21.7386	-2.33473	109.662	51.4051	21.7386	-2.33473	109.662	51.4051	21.7386	0	0	0	-0.689592	-0.469054	-0.691521	-0.469185	NaN	NaN	NaN	NaN	NaN	NaN	NaN	NaN	NaN	14.47	16.83	NaN	0	0	0	0	0	0	0	0	0	0	0	0	0	0	0	0	0
CG11892		chr3R:21107384-21108964	85.9515	62.534	21.7386	-1.98326	85.9515	62.534	21.7386	-1.98326	85.9515	62.534	21.7386	0	0	0	-0.572126	-0.334547	-0.605837	-0.267496	NaN	NaN	NaN	NaN	NaN	NaN	NaN	NaN	NaN	7.77	5.67	NaN	0	0	0	0	0	0	0	0	0	0	0	0	0	0	0	0	0
Ugt86Dc		chr3R:6980376-6982235	132.632	43.9858	21.1666	-2.64757	132.632	43.9858	21.1666	-2.64757	132.632	43.9858	21.1666	0	0	0	-0.349459	-0.229326	-0.535923	-0.325947	NaN	NaN	NaN	NaN	NaN	NaN	NaN	NaN	NaN	10.03	9.03	NaN	0	0	0	0	0	0	0	0	0	0	0	0	0	0	0	0	0
Or23a		chr2L:2654124-2655461	122.259	51.4051	21.1666	-2.53007	122.259	51.4051	21.1666	-2.53007	122.259	51.4051	21.1666	0	0	0	-0.734649	-0.358925	-0.586772	-0.241671	NaN	NaN	NaN	NaN	NaN	NaN	NaN	NaN	NaN	18.4	21.85	1.1875	0	0	0	0	0	0	0	0	0	0	0	0	0	0	0	0	0
CG8177	mat	chr3L:9756651-9779365	3926.35	4055.7	3798.54	-0.047745	251.186	93.801	20.5945	-3.60842	2465.92	3326.49	3489.05	2465.92	3326.49	3489.05	0.229981	-0.110214	-0.264733	-0.175255	NaN	NaN	NaN	NaN	NaN	NaN	NaN	NaN	NaN	244.3	290.9	1.1907	5.55	1.49	15.97	0	3.04	0	0	0	0	0	0	2.51	0	0	1.49	0	0
CG34277	zyg	chr3R:1195261-1197136	134.114	40.8061	20.5945	-2.70312	134.114	40.8061	20.5945	-2.70312	134.114	40.8061	20.5945	0	0	0	0.346203	-0.087297	0.349502	-0.080601	0.1	0	0.11	0.07	0.2	0.3	2.13	2.15	195				0	0	1.7	0	0	0	0	0	0	0	0	0	0	0	0	0	0
CG12605		chr3L:3956840-3962950	559.426	340.757	140.157	-1.9969	83.7286	52.9949	20.0224	-2.0641	189.686	96.9807	54.3466	189.686	96.9807	54.3466	0.099934	0.156057	-0.019718	0.023885	NaN	NaN	NaN	NaN	NaN	NaN	NaN	NaN	NaN	7	4.1	NaN	0	0	5.01	0	0	0	0	0	0	0	0	0	0	0	0	0	0
sug		chr2R:8816367-8818151	446.8	73.663	19.4504	-4.52175	446.8	73.663	19.4504	-4.52175	446.8	73.663	19.4504	0	0	0	0.068643	-0.311383	0.200587	-0.305038	NaN	NaN	NaN	NaN	NaN	NaN	NaN	NaN	NaN	10.73	15.13	NaN	0	0	2.67	0	0	0	0	0	0	0	0	0	0	0	0	0	0
CG33082	zyg	chrX:924875-925645	128.186	39.7462	19.4504	-2.72037	128.186	39.7462	19.4504	-2.72037	128.186	39.7462	19.4504	0	0	0	0.52449	0.184869	0.575934	0.314296	0.85	0.49	0.33	0.89	0.08	0.22	5.04	5.61	179.655	32.9	46	1.3982	1.06	0	3.15	0	0	0	0	0	0	0	0	1.06	0	0	0	0	0
CG31125	zyg	chr3R:20479088-20480543	20.7469	21.198	19.4504	-0.0931	20.7469	21.198	19.4504	-0.0931	20.7469	21.198	19.4504	0	0	0	1.14586	0.59607	1.05449	0.567492	1.07	3.54	2.62	2.21	3.84	3.3	18.38	18.37	168.198	41.2	34.43	NaN	2.92	0	0	0	0	0	0	0	0	0	0	2.92	0	0	0	0	0
Spt-I	mat	chr2R:9056004-9058249	246.74	25.4376	18.8783	-3.70818	246.74	25.4376	18.8783	-3.70818	246.74	25.4376	18.8783	0	0	0	1.26562	0.467895	0.952197	0.417713	NaN	NaN	NaN	NaN	NaN	NaN	NaN	NaN	NaN	444.6	550.23	1.2376	2.1	0	8.93	0	0	0	0	0	0	0	0	2.1	0	0	0	0	2.1
ia2		chr2L:1011420-1043225	257.855	146.796	111.554	-1.20882	138.56	27.0274	18.8783	-2.8757	138.56	119.769	92.6752	119.295	119.769	92.6752	-0.213363	-0.024148	-0.219644	-0.06237	NaN	NaN	NaN	NaN	NaN	NaN	NaN	NaN	NaN	13.63	16.13	NaN	4.66	4.63	12.27	0	0	0	0	0	0.89	0	0	3.77	1.96	1.37	1.3	0	2
Gel	matzyg	chr3R:60867-66780	131.15	43.4559	18.8783	-2.79641	131.15	43.4559	18.8783	-2.79641	131.15	43.4559	18.8783	0	0	0	0.455042	-0.069455	0.120243	-0.241694	5.22	5.63	8.32	10.54	6.89	6.62	12.65	14.45	90	6.77	14.73	NaN	0	0	0	0	0	0	0	0	0	0	0	0	0	0	0	0	0
CG12984	zyg	chr3L:20984772-20986030	331.951	480.664	650.443	0.970453	31.1204	16.4284	18.8783	-0.721128	100.771	148.916	262.58	100.771	148.916	262.58	0.037217	-0.812807	0.063941	-0.784606	0	0	0	0.06	0	0	0.9	0.65	195	7.27	7.2	NaN	0	0	1.38	0	0	0	0	0	0	0	0	0	0	0	0	0	0
Ac13E	mat	chrX:15404908-15416196	105.216	43.4559	17.7341	-2.56875	105.216	43.4559	17.7341	-2.56875	105.216	43.4559	17.7341	0	0	0	-0.304255	-0.293808	-0.107284	0.062044	NaN	NaN	NaN	NaN	NaN	NaN	NaN	NaN	NaN	58.3	55.53	0.9525	0	0	5.26	0	0	0	0	0	0	0	0	0	0	0	0	0	0
Hk		chrX:10132276-10148337	109.662	39.7462	17.1621	-2.67576	109.662	39.7462	17.1621	-2.67576	109.662	39.7462	17.1621	0	0	0	0.204743	0.042386	0.032813	0.079817	NaN	NaN	NaN	NaN	NaN	NaN	NaN	NaN	NaN	7.53	10.4	NaN	0	0	2.77	0	0	0	0	0	0	0	0	0	0	0	0	0	0
Kif19A	mat	chr3R:9938344-9944121	715.028	150.506	16.59	-5.4296	715.028	150.506	16.59	-5.4296	715.028	150.506	16.59	0	0	0	-0.42379	-0.005017	-0.245962	0.019921	NaN	NaN	NaN	NaN	NaN	NaN	NaN	NaN	NaN	6.83	5.97	NaN	0	0	0	0	0	0	0	0	0	0	0	0	0	0	0	0	0
CG8093	zyg	chr2R:11101836-11103105	1069.21	339.168	96.6797	-3.46718	290.457	54.0548	16.0179	-4.18055	602.402	215.689	60.0673	602.402	215.689	60.0673	-0.384214	-0.505833	-0.331494	-0.463271	0	0.07	0.43	0.08	0.48	0.17	0.61	0.82	195	4.6	5.37	NaN	0	0	0	0	0	0	0	0	0	0	0	0	0	0	0	0	0
CG4365	mat	chr3L:20791746-20793181	144.487	29.1472	16.0179	-3.17318	144.487	29.1472	16.0179	-3.17318	144.487	29.1472	16.0179	0	0	0	0.716437	0.270091	0.721516	0.324973	NaN	NaN	NaN	NaN	NaN	NaN	NaN	NaN	NaN	1012.73	849.8	0.8391	1.22	0	2.14	0	0	0	0	0	0	0	0	1.22	0	0	0	0	0
CG7458	mat	chr3L:21948210-21951141	563.131	454.697	319.787	-0.816359	161.53	29.1472	15.4459	-3.3865	401.601	425.549	304.341	401.601	425.549	304.341	-0.529994	-0.433322	-0.293212	-0.261926	NaN	NaN	NaN	NaN	NaN	NaN	NaN	NaN	NaN	401.63	421.2	1.0487	0	0	0.93	0	0	0	0	0	0	0	0	0	0	0	0	0	0
emp	zyg	chr2R:20864126-20872321	109.662	34.4467	15.4459	-2.82777	109.662	34.4467	15.4459	-2.82777	109.662	34.4467	15.4459	0	0	0	-0.249783	-0.194706	-0.418295	-0.428994	0.06	0.03	0	0.12	1.55	0.61	5.1	5.2	178.814	7.67	21.33	NaN	1.77	0	3.87	0	0	0	0	0	0	1.77	0	0	0	0	0	0	0
CG14095		chr3L:19457135-19457840	96.325	56.7046	15.4459	-2.64068	96.325	56.7046	15.4459	-2.64068	96.325	56.7046	15.4459	0	0	0	-0.260918	-0.177115	-0.297042	-0.19786	NaN	NaN	NaN	NaN	NaN	NaN	NaN	NaN	NaN	36.1	54.9	NaN	0	0	0	0	0	0	0	0	0	0	0	0	0	0	0	0	0
CG32432	zyg	chr3L:20837424-20878288	263.782	174.353	106.405	-1.30978	119.295	39.2163	14.8738	-3.00368	119.295	88.5015	66.9321	100.771	88.5015	66.9321	-0.128882	-0.165726	-0.250972	-0.119758	0.01	0.04	0.02	0.01	0.03	0.01	0.14	0.11	195	15.4	21.03	NaN	0	0	0	0	0	0	0	0	0	0	0	0	0	0	0	0	0
CG3611	zyg	chr2R:20686320-20687085	1454.51	1478.03	1347.8	-0.109929	20.7469	23.8477	14.8738	-0.48012	1270.01	1314.27	1202.49	1270.01	1314.27	1202.49	-0.722625	-0.769616	-0.770015	-0.747409	0	0	0.2	0	0.13	0	0.33	1.15	195	6.43	10.17	NaN	20.17	7.16	22.76	2.4	0	0	0	0	4.7	3.02	3.82	6.23	0	0	3.97	3.19	3.43
dyl		chr3L:4293994-4299503	194.132	33.3868	14.3017	-3.76276	194.132	33.3868	14.3017	-3.76276	194.132	33.3868	14.3017	0	0	0	-0.025754	-0.079038	-0.176056	-0.175749	NaN	NaN	NaN	NaN	NaN	NaN	NaN	NaN	NaN	9.83	43	4.3744	0	0	0.94	0	0	0	0	0	0	0	0	0	0	0	0	0	0
kek6		chr3R:27484639-27487331	113.367	39.7462	12.0135	-3.23827	113.367	39.7462	12.0135	-3.23827	113.367	39.7462	12.0135	0	0	0	-0.480459	-0.227196	-0.294936	-0.134509	NaN	NaN	NaN	NaN	NaN	NaN	NaN	NaN	NaN	4.37	5.57	NaN	0	0	2.3	0	0	0	0	0	0	0	0	0	0	0	0	0	0
CG13312		chr3L:8798927-8800298	143.006	46.6355	11.4414	-3.64372	143.006	46.6355	11.4414	-3.64372	143.006	46.6355	11.4414	0	0	0	-0.309717	-0.051187	-0.367589	-0.119403	NaN	NaN	NaN	NaN	NaN	NaN	NaN	NaN	NaN	2.67	3.2	NaN	0	0	1	0	0	0	0	0	0	0	0	0	0	0	0	0	0
ZnT35C	mat	chr2L:15228728-15247832	144.487	20.1381	9.15311	-3.98052	144.487	20.1381	9.15311	-3.98052	144.487	20.1381	9.15311	0	0	0	-0.326842	-0.142449	-0.232615	-0.133952	NaN	NaN	NaN	NaN	NaN	NaN	NaN	NaN	NaN	285.5	307.2	1.076	1.18	0	6.47	0	0	0	0	0	0	0	0	1.18	0	0	0	0	0
CG8927		chr3R:12006741-12011958	217.102	46.6356	21.1666	-3.35851	39.2709	13.2487	9.15311	-2.10112	177.831	33.3868	12.0135	177.831	33.3868	12.0135	-0.398911	-0.620848	0.002439	-0.198352	NaN	NaN	NaN	NaN	NaN	NaN	NaN	NaN	NaN	4.83	5.27	NaN	0	0	1.43	0	0	0	0	0	0	0	0	0	0	0	0	0	0
Sry-delta	mat	chr3R:25869067-25870613	243.776	123.478	52.6304	-2.21159	33.3433	13.7787	9.15311	-1.86505	105.957	64.6538	29.7476	105.957	64.6538	29.7476	2.26319	1.75171	2.17061	1.64224	NaN	NaN	NaN	NaN	NaN	NaN	NaN	NaN	NaN	506.8	489.5	0.9659	0	0	2.76	0	0	0	0	0	0	0	0	0	0	0	0	0	0
CG30350		chr2R:4713895-4715268	3996	2748.32	1119.54	-1.83565	140.783	58.8244	8.58104	-4.03616	3057.21	2236.92	925.036	3057.21	2236.92	925.036	0.248542	0.420228	0.096363	0.317625	NaN	NaN	NaN	NaN	NaN	NaN	NaN	NaN	NaN	4.33	8.3	NaN	0	0	0	0	0	0	0	0	0	0	0	0	0	0	0	0	0
CG15153		chr2L:18090940-18092238	170.421	67.8335	28.0314	-2.60398	45.9396	22.7878	8.58104	-2.4205	124.481	45.0457	19.4504	124.481	45.0457	19.4504	-0.071542	-0.02336	-0.031207	0.025169	NaN	NaN	NaN	NaN	NaN	NaN	NaN	NaN	NaN	3.87	8.5	NaN	0	0	0	0	0	0	0	0	0	0	0	0	0	0	0	0	0
Cyp316a1		chr3L:7484963-7486584	163.011	27.5574	4.57655	-5.15454	163.011	27.5574	4.57655	-5.15454	163.011	27.5574	4.57655	0	0	0	-0.576617	-0.333053	-0.4608	-0.281239	NaN	NaN	NaN	NaN	NaN	NaN	NaN	NaN	NaN	4	8.17	NaN	0	0	0	0	0	0	0	0	0	0	0	0	0	0	0	0	0
CG2254		chrX:7972381-7975635	0	0	0	0	0	0	0	0	0	0	0	0	0	0	-0.036804	-0.184574	-0.067607	-0.050375	NaN	NaN	NaN	NaN	NaN	NaN	NaN	NaN	NaN	11.5	47.3	4.113	0	0	3.7	0	0	0	0	0	0	0	0	0	0	0	0	0	0
CG8586	zyg	chr2R:4581243-4583301	0	0	0	0	0	0	0	0	0	0	0	0	0	0	-0.11416	0.057098	-0.255873	-0.003202	0	0	0	0	0.06	0	0.24	0.07	195	11.93	14.5	NaN	0	0	0.99	0	0	0	0	0	0	0	0	0	0	0	0	0	0
CG31156	mat	chr3R:18434391-18439349	0	0	0	0	0	0	0	0	0	0	0	0	0	0	0.626221	0.274951	0.36532	0.073526	NaN	NaN	NaN	NaN	NaN	NaN	NaN	NaN	NaN	160.07	192.07	1.1999	0	0	0	0	0	0	0	0	0	0	0	0	0	0	0	0	0
rho	zyg	chr3L:1463791-1468483	1149.97	1629.59	1488.52	0.372284	0	0	0	0	841.732	1222.06	991.968	841.732	1222.06	991.968	2.32811	1.87342	1.61331	1.54726	0.19	0.7	2.72	5.75	13.9	34.47	35.66	36.78	132.252	33.33	55.67	1.6703	44.64	18.82	62.48	2.36	3.1	8.41	4.32	0	6.44	5.26	4.98	9.77	0	8.01	7.12	3.69	0
CG42538		chr3L:16027623-16027953	0	0	0	0	0	0	0	0	0	0	0	0	0	0	NaN	NaN	NaN	NaN	NaN	NaN	NaN	NaN	NaN	NaN	NaN	NaN	NaN				0	0	0	0	0	0	0	0	0	0	0	0	0	0	0	0	0
CG10185	zyg	chr3R:11886408-11893234	379.372	517.231	351.823	-0.108765	0	0	0	0	291.939	432.969	300.336	291.939	432.969	300.336	0.195208	-0.325342	0.206219	-0.237765	0	0.01	0.07	0.05	0.42	0.39	0.67	0.71	195	2.53	2.47	NaN	0	1.54	7.32	0	0	0	0	0	0	0	0	0	0	0	1.54	0	0
CG11006	mat	chr3L:12798992-12806136	0	0	0	0	0	0	0	0	0	0	0	0	0	0	1.06666	0.463414	0.591178	0.288534	NaN	NaN	NaN	NaN	NaN	NaN	NaN	NaN	NaN	261.6	254.53	0.973	4.01	0	8.33	0	0	0	1.34	0	0	0	0	2.67	0	0	0	0	0
CG12207	mat	chr3R:10114793-10127995	297.866	189.192	127.571	-1.22336	0	0	0	0	258.595	113.409	86.9545	258.595	113.409	86.9545	-0.221322	-0.380438	-0.249126	-0.284595	NaN	NaN	NaN	NaN	NaN	NaN	NaN	NaN	NaN	668.2	676.53	1.0125	1.48	0	6.61	0	0	0	0	0	1.48	0	0	0	0	0	0	0	0
dock	mat	chr2L:825963-833245	451.986	407.531	482.827	0.095226	0	0	0	0	125.222	218.339	325.507	125.222	218.339	325.507	1.7026	1.20162	1.00179	0.720281	NaN	NaN	NaN	NaN	NaN	NaN	NaN	NaN	NaN	230.3	262.17	1.1384	9.16	3.8	16.54	0	0	0	0	0	2.12	4.25	0	2.79	0	1.45	0	2.35	0
RPA2	mat	chr2L:20924974-20926144	0	0	0	0	0	0	0	0	0	0	0	0	0	0	1.33279	0.978154	1.22672	0.908976	NaN	NaN	NaN	NaN	NaN	NaN	NaN	NaN	NaN	1201.97	1183.43	0.9846	0	0	2.87	0	0	0	0	0	0	0	0	0	0	0	0	0	0
Tgt	matzyg	chr2L:1184087-1185698	118.554	38.1564	17.1621	-2.78824	0	0	0	0	118.554	38.1564	17.1621	118.554	38.1564	17.1621	0.867277	0.412436	0.685974	0.353613	13.32	7.34	15.83	16.57	0.81	20.04	22.16	23.85	90	101.37	58.73	0.5794	0	0	0	0	0	0	0	0	0	0	0	0	0	0	0	0	0
CG13958		chr2L:19827273-19828890	86.6925	81.6122	42.9052	-1.01475	0	0	0	0	86.6925	81.6122	42.9052	86.6925	81.6122	42.9052	-0.485565	-0.182511	-0.54008	-0.233403	NaN	NaN	NaN	NaN	NaN	NaN	NaN	NaN	NaN	2.2	4.2	NaN	0	0	2.77	0	0	0	0	0	0	0	0	0	0	0	0	0	0
CG8184	mat	chrX:15608147-15625521	0	0	0	0	0	0	0	0	0	0	0	0	0	0	0.815215	0.529031	0.688598	0.292734	NaN	NaN	NaN	NaN	NaN	NaN	NaN	NaN	NaN	138.67	164.2	1.1841	0	1.15	10.64	0	0	0	0	0	0	0	0	0	0	1.15	0	0	0
CG33785		chr2R:16529964-16531285	0	0	0	0	0	0	0	0	0	0	0	0	0	0	1.21657	0.898953	1.21897	0.926111	NaN	NaN	NaN	NaN	NaN	NaN	NaN	NaN	NaN	247.43	290.4	1.1737	0	0	0	0	0	0	0	0	0	0	0	0	0	0	0	0	0
CG12753	mat	chr3R:12262601-12267382	0	0	0	0	0	0	0	0	0	0	0	0	0	0	1.02578	0.291292	0.665605	0.190202	NaN	NaN	NaN	NaN	NaN	NaN	NaN	NaN	NaN	156.47	167.9	1.073	2.28	0	7.15	0	0	0	0	0	0	0	0	2.28	0	0	0	0	0
Kdm4A	mat	chr2R:3810273-3812488	0	0	0	0	0	0	0	0	0	0	0	0	0	0	NaN	NaN	NaN	NaN	NaN	NaN	NaN	NaN	NaN	NaN	NaN	NaN	NaN				0	0	0	0	0	0	0	0	0	0	0	0	0	0	0	0	0
CG13154	zyg	chr2R:8314387-8315366	0	0	0	0	0	0	0	0	0	0	0	0	0	0	0.319645	0.073725	0.311282	0.066102	0	0.2	0	0.31	0.35	0.6	4.13	3.88	195	11.03	13.5	NaN	0	0	0	0	0	0	0	0	0	0	0	0	0	0	0	0	0
CG12214	mat	chr2R:6043874-6046071	133.373	29.6772	7.4369	-4.1646	0	0	0	0	133.373	29.6772	7.4369	133.373	29.6772	7.4369	-0.101002	-0.130488	-0.111533	-0.104414	NaN	NaN	NaN	NaN	NaN	NaN	NaN	NaN	NaN	365.7	529.9	1.449	0	0	0	0	0	0	0	0	0	0	0	0	0	0	0	0	0
CLIP-190	mat	chr2L:17384738-17409698	174.126	196.611	152.743	-0.189029	0	0	0	0	88.9154	125.598	79.5176	88.9154	125.598	79.5176	0.275737	-0.003838	-0.162049	-0.113335	NaN	NaN	NaN	NaN	NaN	NaN	NaN	NaN	NaN	303.33	343.1	1.1311	0	0	4.26	0	0	0	0	0	0	0	0	0	0	0	0	0	0
Mnn1	mat	chr2L:7056305-7063406	0	0	0	0	0	0	0	0	0	0	0	0	0	0	0.404217	-0.082324	0.188847	-0.016607	NaN	NaN	NaN	NaN	NaN	NaN	NaN	NaN	NaN	172.65	270.4	1.5662	7.07	1.73	15.82	0	0	0	0	0	2.43	2.15	0	2.49	0	0	0	1.73	0
CR41535		chrU:8853388-8854056	0	0	0	0	0	0	0	0	0	0	0	0	0	0	NaN	NaN	NaN	NaN	NaN	NaN	NaN	NaN	NaN	NaN	NaN	NaN	NaN				0	0	0	0	0	0	0	0	0	0	0	0	0	0	0	0	0
Patj	matzyg	chr3L:1798808-1802184	113.367	39.7462	24.599	-2.20433	0	0	0	0	113.367	39.7462	24.599	113.367	39.7462	24.599	1.25716	1.04743	0.908543	0.719028	92.51	110.44	85.24	48.87	14.83	16.4	80.79	93.83	90	246.97	256.87	1.0401	1.57	0	3.91	0	0	0	0	0	0	0	0	1.57	0	0	0	0	0
CG7568		chr3R:25425018-25426584	0	0	0	0	0	0	0	0	0	0	0	0	0	0	0.479166	-0.081574	0.498947	-0.076504	NaN	NaN	NaN	NaN	NaN	NaN	NaN	NaN	NaN	3.23	4	NaN	0	0	0	0	0	0	0	0	0	0	0	0	0	0	0	0	0
Traf-like		chrX:16309102-16311622	0	0	0	0	0	0	0	0	0	0	0	0	0	0	-0.112579	-0.226229	0.122997	-0.114244	NaN	NaN	NaN	NaN	NaN	NaN	NaN	NaN	NaN	18.8	26.6	1.4149	0	0	0	0	0	0	0	0	0	0	0	0	0	0	0	0	0
CG31717	matzyg	chr2L:10250736-10251594	0	0	0	0	0	0	0	0	0	0	0	0	0	0	1.13055	0.521152	1.23122	0.607043	26.29	10.39	7.72	5.03	4.98	10.27	29.16	38.84	90	291.33	136.9	0.4699	0	0	0	0	0	0	0	0	0	0	0	0	0	0	0	0	0
CG9016		chr2L:5922903-5923646	126.704	208.27	152.17	0.264222	0	0	0	0	126.704	208.27	152.17	126.704	208.27	152.17	0.120526	0.034084	0.077584	0.065666	NaN	NaN	NaN	NaN	NaN	NaN	NaN	NaN	NaN	18.9	28.4	1.5026	0	0	0	0	0	0	0	0	0	0	0	0	0	0	0	0	0
CG5789	mat	chr3R:20361925-20369629	300.83	411.771	250.566	-0.263757	0	0	0	0	300.83	411.771	250.566	300.83	411.771	250.566	-0.591227	-0.548914	-0.210753	-0.245859	NaN	NaN	NaN	NaN	NaN	NaN	NaN	NaN	NaN	428.17	571.43	1.3346	0	0	12.15	0	0	0	0	0	0	0	0	0	0	0	0	0	0
Slob		chr2L:7647052-7659567	166.716	134.607	89.2428	-0.901586	0	0	0	0	166.716	134.607	89.2428	166.716	134.607	89.2428	-0.03989	0.047074	-0.279932	-0.159156	NaN	NaN	NaN	NaN	NaN	NaN	NaN	NaN	NaN	9.93	6.27	NaN	0	0	1.06	0	0	0	0	0	0	0	0	0	0	0	0	0	0
CG42239	mat	chr2R:13460334-13460984	0	0	0	0	0	0	0	0	0	0	0	0	0	0	NaN	NaN	NaN	NaN	NaN	NaN	NaN	NaN	NaN	NaN	NaN	NaN	NaN				0	0	0	0	0	0	0	0	0	0	0	0	0	0	0	0	0
CheB38a		chr2L:20817815-20818532	0	0	0	0	0	0	0	0	0	0	0	0	0	0	-0.47082	-0.497069	-0.631592	-0.723674	NaN	NaN	NaN	NaN	NaN	NaN	NaN	NaN	NaN				0	0	0	0	0	0	0	0	0	0	0	0	0	0	0	0	0
CG32816	mat	chrX:210608-364670	86.6925	241.127	302.053	1.80082	0	0	0	0	49.6444	125.068	197.364	49.6444	125.068	197.364	0.355611	-0.120446	-0.154996	-0.254501	NaN	NaN	NaN	NaN	NaN	NaN	NaN	NaN	NaN	85.8	32.57	0.3796	181.94	56.44	220.7	6.3	24.94	33.8	14.46	0	40.34	5.06	9.85	47.19	6.3	18.18	22.87	9.09	61.79
CG17883	mat	chr2R:559361-561145	0	0	0	0	0	0	0	0	0	0	0	0	0	0	0.793313	0.595404	0.753844	0.439351	NaN	NaN	NaN	NaN	NaN	NaN	NaN	NaN	NaN	1034.77	944.27	0.9125	4.05	0	3.62	0	1.76	0	0	0	0	0	0	2.29	0	0	0	0	0
cid	matzyg	chr2R:9373105-9374135	0	0	0	0	0	0	0	0	0	0	0	0	0	0	1.29907	0.831845	1.26441	0.81007	24.42	18.93	3.12	1.88	2.36	10.75	38.59	41.34	90	324.53	216.17	0.6661	2.22	0	0	0	0	0	0	0	0	0	0	2.22	0	0	0	0	0
CG6978	zyg	chrX:4678230-4679670	0	0	0	0	0	0	0	0	0	0	0	0	0	0	-0.145807	-0.057359	-0.135616	0.047756	0	0	0	0	0	0	0.22	0.13	195	2.53	6.5	NaN	0	0	0	0	0	0	0	0	0	0	0	0	0	0	0	0	0
CHKov2	zyg	chr3R:21155251-21156924	0	0	0	0	0	0	0	0	0	0	0	0	0	0	-0.298864	-0.299877	-0.253921	-0.280809	0	0	0	0	0	0	0.11	0.17	195	3.63	6.4	NaN	0	0	0	0	0	0	0	0	0	0	0	0	0	0	0	0	0
CG3176	mat	chrX:375894-376691	0	0	0	0	0	0	0	0	0	0	0	0	0	0	0.884582	0.123373	0.991449	0.114429	NaN	NaN	NaN	NaN	NaN	NaN	NaN	NaN	NaN	79.53	55.83	0.702	0	0	0	0	0	0	0	0	0	0	0	0	0	0	0	0	0
RpL41	mat	chr2R:20790939-20791452	0	0	0	0	0	0	0	0	0	0	0	0	0	0	1.61001	1.11854	1.95175	1.20001	NaN	NaN	NaN	NaN	NaN	NaN	NaN	NaN	NaN	2690.2	2455.2	0.9126	1.96	1.82	5.88	0	0	0	0	0	0	0	0	1.96	0	1.82	0	0	0
CG14929		chr2L:11518453-11521444	0	0	0	0	0	0	0	0	0	0	0	0	0	0	NaN	NaN	NaN	NaN	NaN	NaN	NaN	NaN	NaN	NaN	NaN	NaN	NaN	1	1.23	NaN	0	0	0	0	0	0	0	0	0	0	0	0	0	0	0	0	0
CG1440	mat	chrX:8331112-8334969	40.0119	262.325	390.723	3.28764	0	0	0	0	33.3433	205.09	270.017	33.3433	205.09	270.017	1.54306	0.918435	1.279	0.771025	NaN	NaN	NaN	NaN	NaN	NaN	NaN	NaN	NaN	1054.13	1005.67	0.954	14.28	1.69	19.22	0	2.36	3.27	1.95	0	2.78	0	0	3.92	0	1.69	0	0	0
CG32712	zyg	chrX:8327116-8327842	0	0	0	0	0	0	0	0	0	0	0	0	0	0	0.735609	-0.54548	0.703535	-0.464034	0.34	0.14	0	0.95	0.86	1.98	3.14	4.65	195	10.9	23.43	NaN	0	0	0	0	0	0	0	0	0	0	0	0	0	0	0	0	0
CG15418		chr2L:3621089-3621681	0	0	0	0	0	0	0	0	0	0	0	0	0	0	-0.234464	-0.289867	-0.137708	-0.323672	NaN	NaN	NaN	NaN	NaN	NaN	NaN	NaN	NaN	8.63	13.3	NaN	0	0	0	0	0	0	0	0	0	0	0	0	0	0	0	0	0
CG17475		chr3R:12955136-12956141	0	0	0	0	0	0	0	0	0	0	0	0	0	0	-0.17768	-0.07627	-0.167985	-0.072001	NaN	NaN	NaN	NaN	NaN	NaN	NaN	NaN	NaN	1.53	5.13	NaN	0	0	0	0	0	0	0	0	0	0	0	0	0	0	0	0	0
CG6426		chr2R:12756896-12759359	0	0	0	0	0	0	0	0	0	0	0	0	0	0	0.679702	0.270819	0.292356	-0.050074	NaN	NaN	NaN	NaN	NaN	NaN	NaN	NaN	NaN	17.1	22.8	1.3333	0	0	0	0	0	0	0	0	0	0	0	0	0	0	0	0	0
CG9812		chr2R:19299858-19307207	0	0	0	0	0	0	0	0	0	0	0	0	0	0	-0.317909	-0.164868	-0.19172	0.035519	NaN	NaN	NaN	NaN	NaN	NaN	NaN	NaN	NaN	11.27	12.03	NaN	0	0	1.64	0	0	0	0	0	0	0	0	0	0	0	0	0	0
CG17337	mat	chr2R:1585358-1587725	0	0	0	0	0	0	0	0	0	0	0	0	0	0	1.98407	1.23842	1.74739	1.18542	NaN	NaN	NaN	NaN	NaN	NaN	NaN	NaN	NaN				3.71	0	8.14	0	0	0	1.46	0	0	0	0	2.25	0	0	0	0	0
CG31140	zyg	chr3R:19788905-19808950	260.818	96.9807	44.0493	-2.56585	0	0	0	0	157.084	51.935	26.8873	157.084	51.935	26.8873	-0.093058	-0.03479	-0.32221	-0.198308	0	0.02	0	0.02	0	0	0.06	0.1	195	19.17	15.63	NaN	0	0	9.27	0	0	0	0	0	0	0	0	0	0	0	0	0	0
CG13856		chr3R:18228376-18230783	0	0	0	0	0	0	0	0	0	0	0	0	0	0	-0.411427	-0.457021	-0.245627	-0.259251	NaN	NaN	NaN	NaN	NaN	NaN	NaN	NaN	NaN	7.23	13.93	NaN	0	0	0	0	0	0	0	0	0	0	0	0	0	0	0	0	0
RpS15	mat	chr2R:12457615-12458742	157.084	32.8569	18.8783	-3.05673	0	0	0	0	157.084	32.8569	18.8783	157.084	32.8569	18.8783	1.6902	1.21118	1.59893	1.19939	NaN	NaN	NaN	NaN	NaN	NaN	NaN	NaN	NaN	2240.57	2000.8	0.893	0	0	5.56	0	0	0	0	0	0	0	0	0	0	0	0	0	1.98
shd	zyg	chr3L:14607557-14615305	97.8069	146.266	167.044	0.772222	0	0	0	0	91.1382	94.331	148.166	91.1382	94.331	148.166	-0.309944	0.032012	-0.183323	-0.042545	0.05	0.03	0.04	0.05	0.12	0.07	0.37	0.5	195	7.17	10.53	NaN	0	0.98	11.43	0	0	0	0	0	0	0	0	0	0	0	0.98	0	0
CG10904	mat	chr2R:19856583-19857592	0	0	0	0	0	0	0	0	0	0	0	0	0	0	0.427185	-0.031662	0.416533	-0.037244	NaN	NaN	NaN	NaN	NaN	NaN	NaN	NaN	NaN	227.77	229.6	1.008	0	0	2.27	0	0	0	0	0	0	0	0	0	0	0	0	0	2.27
RagC	matzyg	chr2R:4049183-4051018	0	0	0	0	0	0	0	0	0	0	0	0	0	0	NaN	NaN	NaN	NaN	51.77	28.09	14.86	4.93	4.49	9.49	38.02	40.05	90				0	0	0	0	0	0	0	0	0	0	0	0	0	0	0	0	0
CG30428	zyg	chr2R:21140836-21142371	0	0	0	0	0	0	0	0	0	0	0	0	0	0	0.127187	0.119371	0.106868	0.034317	0.43	0	1.74	1.45	0.96	0.66	2.5	8.73	187.748	67.1	13.65	0.2034	0	0	0.84	0	0	0	0	0	0	0	0	0	0	0	0	0	0
CG12343	mat	chr2R:6709742-6710826	0	0	0	0	0	0	0	0	0	0	0	0	0	0	1.06037	0.735054	1.07406	0.715017	NaN	NaN	NaN	NaN	NaN	NaN	NaN	NaN	NaN	320.33	278.53	0.8695	1.03	0	5.52	0	0	0	0	0	0	0	0	1.03	0	0	0	0	3.43
Gfat1		chr3RHet:2474288-2481648	183.017	175.943	139.585	-0.390838	0	0	0	0	128.186	131.427	118.418	128.186	131.427	118.418	NaN	NaN	NaN	NaN	NaN	NaN	NaN	NaN	NaN	NaN	NaN	NaN	NaN	37.03	57.5	1.5528	0	0	0	0	0	0	0	0	0	0	0	0	0	0	0	0	0
CG14052		chrX:2117883-2118698	0	0	0	0	0	0	0	0	0	0	0	0	0	0	0.062161	-0.311407	-0.034991	-0.385731	NaN	NaN	NaN	NaN	NaN	NaN	NaN	NaN	NaN	27.3	22.05	0.8077	0	0	0	0	0	0	0	0	0	0	0	0	0	0	0	0	0
Rpn12R		chr3L:15034725-15035670	0	0	0	0	0	0	0	0	0	0	0	0	0	0	NaN	NaN	NaN	NaN	NaN	NaN	NaN	NaN	NaN	NaN	NaN	NaN	NaN				0	0	0	0	0	0	0	0	0	0	0	0	0	0	0	0	0
capaR		chr3L:21552073-21555463	138.56	68.3635	40.0449	-1.79082	0	0	0	0	138.56	68.3635	40.0449	138.56	68.3635	40.0449	-0.205073	-0.2408	-0.472583	-0.42655	NaN	NaN	NaN	NaN	NaN	NaN	NaN	NaN	NaN	21.53	32.2	1.4956	0	0	0	0	0	0	0	0	0	0	0	0	0	0	0	0	0
CG8790	mat	chr3R:9190661-9194816	146.71	116.059	69.2204	-1.0837	0	0	0	0	146.71	116.059	69.2204	146.71	116.059	69.2204	0.632614	0.040745	0.407885	0.055671	NaN	NaN	NaN	NaN	NaN	NaN	NaN	NaN	NaN	190.37	228.1	1.1982	1.31	0	0	0	0	0	0	0	1.31	0	0	0	0	0	0	0	0
Ir51a	matzyg	chr2R:11092158-11093839	0	0	0	0	0	0	0	0	0	0	0	0	0	0	NaN	NaN	NaN	NaN	0.47	0.09	0	0.18	0.17	0	0.31	0.41	195				0	0	0	0	0	0	0	0	0	0	0	0	0	0	0	0	0
RpS30	mat	chr3R:16676569-16677156	118.554	189.722	239.125	1.01222	0	0	0	0	85.9515	108.64	122.423	85.9515	108.64	122.423	1.36257	1.18215	1.38308	1.1796	NaN	NaN	NaN	NaN	NaN	NaN	NaN	NaN	NaN	2422.67	2195.53	0.9062	20.97	2.54	12.68	2.93	0	6.46	0	0	3.86	3.47	0	4.25	0	2.54	0	0	5.32
CG6495		chr2L:10761146-10764972	124.481	45.5756	24.0269	-2.3732	0	0	0	0	124.481	45.5756	24.0269	124.481	45.5756	24.0269	-0.292874	-0.251873	0.109578	-0.064705	NaN	NaN	NaN	NaN	NaN	NaN	NaN	NaN	NaN	31.6	15.27	0.4832	0	1.78	1.04	0	0	0	0	0	0	0	0	0	0	0	0	1.78	0
His-Psi:CR31615		chr2L:21404962-21405361	0	0	0	0	0	0	0	0	0	0	0	0	0	0	NaN	NaN	NaN	NaN	NaN	NaN	NaN	NaN	NaN	NaN	NaN	NaN	NaN				0	0	0	0	0	0	0	0	0	0	0	0	0	0	0	0	0
CG33253	zyg	chrX:19077456-19081312	0	0	0	0	0	0	0	0	0	0	0	0	0	0	0.965469	-0.008982	0.325852	-0.084435	0	0.15	0.03	0.03	0.16	0.52	1.97	3.05	195	9.87	7.3	NaN	2.21	0	7.33	0	0	0	0	0	2.21	0	0	0	0	0	0	0	0
MED1	mat	chr3L:21621424-21627556	0	0	0	0	0	0	0	0	0	0	0	0	0	0	0.96454	0.805405	0.802844	0.511693	NaN	NaN	NaN	NaN	NaN	NaN	NaN	NaN	NaN	302.47	298.67	0.9874	0	0	3.65	0	0	0	0	0	0	0	0	0	0	0	0	0	0
lok	mat	chr2L:20061476-20064381	635.745	1155.29	1033.16	0.70054	0	0	0	0	478.661	913.633	882.131	478.661	913.633	882.131	1.34403	0.867902	1.36915	0.932623	NaN	NaN	NaN	NaN	NaN	NaN	NaN	NaN	NaN	1620.57	1547.97	0.9552	18.95	0	15.49	2.37	0	3.98	2.36	0	2.59	3.13	0	4.52	0	0	0	0	0
CG32251	mat	chr3L:4313634-4318473	0	0	0	0	0	0	0	0	0	0	0	0	0	0	0.247788	0.259537	0.222486	0.065313	NaN	NaN	NaN	NaN	NaN	NaN	NaN	NaN	NaN	307.67	215.5	0.7004	0	0	2.32	0	0	0	0	0	0	0	0	0	0	0	0	0	0
CG12375	matzyg	chr2L:8125667-8126859	0	0	0	0	0	0	0	0	0	0	0	0	0	0	1.01303	0.40368	0.9057	0.348148	16.19	6.56	1.41	0.68	0.39	2.91	25.24	21.87	90	263.67	191.37	0.7258	0	0	1.29	0	0	0	0	0	0	0	0	0	0	0	0	0	0
beat-Vb		chr3R:8741843-8760535	0	0	0	0	0	0	0	0	0	0	0	0	0	0	-0.660957	-0.497207	-0.214359	-0.138416	NaN	NaN	NaN	NaN	NaN	NaN	NaN	NaN	NaN	9.33	7.47	NaN	0	0	0	0	0	0	0	0	0	0	0	0	0	0	0	0	0
CG33217	mat	chr3L:23119130-23125309	302.312	297.832	295.188	-0.034406	0	0	0	0	219.325	193.961	168.188	219.325	193.961	168.188	0.791209	0.50804	0.646092	0.285979	NaN	NaN	NaN	NaN	NaN	NaN	NaN	NaN	NaN	845.57	891.53	1.0544	1.33	1.08	3.97	0	0	0	0	0	0	0	0	1.33	0	0	1.08	0	0
CG4825	mat	chr3L:20515530-20519281	0	0	0	0	0	0	0	0	0	0	0	0	0	0	1.12351	0.526479	0.801691	0.401424	NaN	NaN	NaN	NaN	NaN	NaN	NaN	NaN	NaN	528.1	561.4	1.0631	6.86	0	7.9	0	2.75	0	0	0	0	2.05	0	2.06	0	0	0	0	0
CG13872	zyg	chr2R:15766332-15768425	381.595	70.4833	30.8917	-3.62675	0	0	0	0	243.035	36.5665	16.0179	243.035	36.5665	16.0179	-0.474262	-0.179317	-0.248739	-0.06093	0	0	0	0	0	0	0.08	0.04	195	8.7	15.43	NaN	0.96	0	8.97	0	0	0	0	0	0	0	0	0.96	0	0	0	0	0
CG6723		chr3R:7241939-7244389	75.578	57.7645	48.0538	-0.653315	0	0	0	0	75.578	57.7645	48.0538	75.578	57.7645	48.0538	-0.316944	-0.261653	0.081513	-0.154954	NaN	NaN	NaN	NaN	NaN	NaN	NaN	NaN	NaN	5.47	3.87	NaN	0	0	0	0	0	0	0	0	0	0	0	0	0	0	0	0	0
Cyp6a8	zyg	chr2R:10774672-10776514	0	0	0	0	0	0	0	0	0	0	0	0	0	0	-0.188782	-0.336063	-0.252217	-0.32338	0.2	0	0	0.16	0.03	0	0.73	0.41	195	26	27.83	1.0704	0	0	0	0	0	0	0	0	0	0	0	0	0	0	0	0	0
tRNA:CR32826		chrX:19919131-19919203	0	0	0	0	0	0	0	0	0	0	0	0	0	0	NaN	NaN	NaN	NaN	NaN	NaN	NaN	NaN	NaN	NaN	NaN	NaN	NaN				0	0	0	0	0	0	0	0	0	0	0	0	0	0	0	0	0
CG14898	mat	chr3R:12307582-12308143	0	0	0	0	0	0	0	0	0	0	0	0	0	0	0.164878	-0.030752	0.214856	-0.001946	NaN	NaN	NaN	NaN	NaN	NaN	NaN	NaN	NaN	290.73	281.73	0.969	0	0	0	0	0	0	0	0	0	0	0	0	0	0	0	0	0
CG33178	zyg	chrX:14976859-14977812	0	0	0	0	0	0	0	0	0	0	0	0	0	0	0.037378	-0.14625	0.026995	-0.156469	0.35	0.71	0	0	0.35	0	1.35	1.75	195	18	24.2	1.3444	0	0	0	0	0	0	0	0	0	0	0	0	0	0	0	0	0
CG3975	mat	chr2L:15254809-15256304	37.789	108.11	156.175	2.04712	0	0	0	0	37.789	108.11	156.175	37.789	108.11	156.175	0.955343	0.710445	0.205979	-0.001368	NaN	NaN	NaN	NaN	NaN	NaN	NaN	NaN	NaN	9.83	5.73	NaN	0	0	1.94	0	0	0	0	0	0	0	0	0	0	0	0	0	0
CG5516	mat	chr3R:11789588-11790483	0	0	0	0	0	0	0	0	0	0	0	0	0	0	1.6091	1.25314	1.54945	1.2118	NaN	NaN	NaN	NaN	NaN	NaN	NaN	NaN	NaN	351.67	270.1	0.768	1.59	0	0	0	0	0	0	0	0	0	0	1.59	0	0	0	0	0
CG15323		chrX:20004140-20004608	0	0	0	0	0	0	0	0	0	0	0	0	0	0	NaN	NaN	NaN	NaN	NaN	NaN	NaN	NaN	NaN	NaN	NaN	NaN	NaN	18.27	3.07	NaN	0	0	0	0	0	0	0	0	0	0	0	0	0	0	0	0	0
MED25	matzyg	chr3R:15834717-15837436	59.2769	146.796	82.9501	0.484772	0	0	0	0	59.2769	146.796	82.9501	59.2769	146.796	82.9501	0.672264	0.284187	0.189369	-0.007572	27.12	25.51	13.14	9.63	7.86	9.63	42.44	50.8	90	192.67	151.93	0.7886	0	0	0	0	0	0	0	0	0	0	0	0	0	0	0	0	0
Hex-C	zyg	chr2R:11106339-11107917	308.981	209.33	70.3645	-2.1346	0	0	0	0	205.246	129.838	49.77	205.246	129.838	49.77	0.634636	0.438775	0.611805	0.41851	0	0.08	0	0.15	0.61	0.26	0.27	0.4	195	3.37	4.1	NaN	0	0	0	0	0	0	0	0	0	0	0	0	0	0	0	0	0
Vha100-1	mat	chr3R:24956771-24963702	0	0	0	0	0	0	0	0	0	0	0	0	0	0	0.789111	0.285309	0.307321	0.035256	NaN	NaN	NaN	NaN	NaN	NaN	NaN	NaN	NaN	605.03	585.6	0.9679	0	0	0	0	0	0	0	0	0	0	0	0	0	0	0	0	0
CG34043	zyg	chr2L:10278950-10280846	0	0	0	0	0	0	0	0	0	0	0	0	0	0	-0.084663	-0.278371	0.094794	0.037413	0	0	0	0	0.08	0	0.13	0.17	195	8.4	13.1	1.5595	0	0	0	0	0	0	0	0	0	0	0	0	0	0	0	0	0
CanB2	mat	chr2R:3673516-3675640	0	0	0	0	0	0	0	0	0	0	0	0	0	0	-0.589644	-0.612187	-0.375511	-0.363268	NaN	NaN	NaN	NaN	NaN	NaN	NaN	NaN	NaN	1569.53	1412.33	0.8998	0	0	2.93	0	0	0	0	0	0	0	0	0	0	0	0	0	0
CG5104	mat	chr3L:20514108-20515858	218.584	719.671	688.772	1.65584	0	0	0	0	114.849	457.876	507.426	114.849	457.876	507.426	1.57175	0.834774	1.26626	0.619299	NaN	NaN	NaN	NaN	NaN	NaN	NaN	NaN	NaN	356.43	386.07	1.0832	0	1.43	6.69	0	0	0	0	0	0	0	0	0	0	0	1.43	0	0
Osi21	zyg	chr2L:11284585-11285603	0	0	0	0	0	0	0	0	0	0	0	0	0	0	0.443971	-0.037139	0.44776	-0.036037	0	0	0	0	0.19	0.22	2.53	2.31	195	20.17	25.5	NaN	1.01	2.18	8.53	0	0	0	0	0	1.01	0	0	0	0	0	2.18	0	0
Lnk	mat	chr3R:21714264-21718999	0	0	0	0	0	0	0	0	0	0	0	0	0	0	1.17325	0.805739	0.679155	0.403466	NaN	NaN	NaN	NaN	NaN	NaN	NaN	NaN	NaN	694.8	607.17	0.8739	8.78	2.81	8.08	0	0	0	2.53	0	2.13	1.71	0	2.41	0	1.12	1.69	0	0
CG5776	mat	chr2L:12701425-12704423	0	0	0	0	0	0	0	0	0	0	0	0	0	0	0.867833	0.512058	0.600134	0.284312	NaN	NaN	NaN	NaN	NaN	NaN	NaN	NaN	NaN	350.77	329.67	0.9398	0	0	0	0	0	0	0	0	0	0	0	0	0	0	0	0	0
CG34443		chr2R:10255535-10256554	0	0	0	0	0	0	0	0	0	0	0	0	0	0	-0.679349	-0.430425	-0.67229	-0.430083	NaN	NaN	NaN	NaN	NaN	NaN	NaN	NaN	NaN	10.6	19.93	NaN	0	0	0	0	0	0	0	0	0	0	0	0	0	0	0	0	0
PGRP-SC1b		chr2R:4600948-4601587	113.367	33.9168	29.7476	-1.93015	0	0	0	0	113.367	33.9168	29.7476	113.367	33.9168	29.7476	-0.484613	-0.510717	-0.443952	-0.454055	NaN	NaN	NaN	NaN	NaN	NaN	NaN	NaN	NaN	12.67	16.4	NaN	0	0	0	0	0	0	0	0	0	0	0	0	0	0	0	0	0
stumps	zyg	chr3R:10402940-10433804	1112.18	1558.05	2034.85	0.871529	0	0	0	0	926.202	1356.14	1774.56	926.202	1356.14	1774.56	0.896007	1.18032	0.587641	0.79668	0.05	0.09	0.15	0.06	1.44	0.88	85.3	90.1	167.042	97.9	48.77	0.4982	28.19	6.74	47.24	0	4.38	3.34	1.98	0	6.59	3.15	0	8.75	0	3.29	1.58	1.87	1.93
CG31820		chr2L:16005767-16006279	0	0	0	0	0	0	0	0	0	0	0	0	0	0	-0.080078	-0.055802	-0.180047	-0.19289	NaN	NaN	NaN	NaN	NaN	NaN	NaN	NaN	NaN	29.5	26.97	0.9142	0	0	0	0	0	0	0	0	0	0	0	0	0	0	0	0	0
DMAP1	mat	chr2R:16531535-16533370	1209.25	1935.91	3071.44	1.3448	0	0	0	0	713.546	1155.82	1569.19	713.546	1155.82	1569.19	0.166718	-0.073494	0.275464	-0.105684	NaN	NaN	NaN	NaN	NaN	NaN	NaN	NaN	NaN	416.67	395.6	0.9494	17.83	9.2	25.54	0	3.16	0	3.85	0	3.24	2.46	0	5.12	0	2.9	3.6	2.7	4.17
Ir52b		chr2R:11389324-11391115	0	0	0	0	0	0	0	0	0	0	0	0	0	0	NaN	NaN	NaN	NaN	NaN	NaN	NaN	NaN	NaN	NaN	NaN	NaN	NaN				0	0	0	0	0	0	0	0	0	0	0	0	0	0	0	0	0
CG1657	mat	chrX:11219494-11228107	0	0	0	0	0	0	0	0	0	0	0	0	0	0	0.326298	-0.050455	0.195246	0.011888	NaN	NaN	NaN	NaN	NaN	NaN	NaN	NaN	NaN	302.3	326.3	1.0794	4.71	0	3.23	0	0	0	1.46	0	0	0	0	3.25	0	0	0	0	0
mfas	zyg	chr3R:7810583-7819037	498.667	720.731	1278.58	1.35839	0	0	0	0	294.903	630.64	1174.46	294.903	630.64	1174.46	1.02522	0.309923	0.28836	0.115081	0.29	0.13	0.13	0.24	0.46	1.98	39.35	58.79	167.883	19.77	30.63	NaN	4.4	1.89	14.59	0	0	0	0	0	1.18	3.22	0	0	0	0	1.89	0	2.49
CG10098	mat	chr3R:2950271-2952225	86.6925	106.52	85.2383	-0.024404	0	0	0	0	86.6925	106.52	85.2383	86.6925	106.52	85.2383	0.575151	0.132784	0.539363	0.25092	NaN	NaN	NaN	NaN	NaN	NaN	NaN	NaN	NaN	670.13	642.67	0.959	0	0	0	0	0	0	0	0	0	0	0	0	0	0	0	0	0
CG1835	mat	chrX:20539354-20541862	174.126	669.856	753.987	2.11441	0	0	0	0	117.072	290.412	300.909	117.072	290.412	300.909	0.02502	-0.187606	-0.174817	-0.27453	NaN	NaN	NaN	NaN	NaN	NaN	NaN	NaN	NaN	17.07	37.57	NaN	1.1	0	7.58	0	0	0	0	0	0	0	0	1.1	0	0	0	0	0
CG31054	mat	chr3R:23786491-23787198	0	0	0	0	0	0	0	0	0	0	0	0	0	0	NaN	NaN	NaN	NaN	NaN	NaN	NaN	NaN	NaN	NaN	NaN	NaN	NaN	77.57	118.3	1.5251	0	0	0	0	0	0	0	0	0	0	0	0	0	0	0	0	0
REG	mat	chrX:13106365-13108014	18.524	69.9533	92.6752	2.32278	0	0	0	0	18.524	69.9533	92.6752	18.524	69.9533	92.6752	1.50851	1.10657	1.47661	1.09937	NaN	NaN	NaN	NaN	NaN	NaN	NaN	NaN	NaN	1237.17	1161.1	0.9385	0	0	0	0	0	0	0	0	0	0	0	0	0	0	0	0	0
mei-38	mat	chrX:1371126-1372515	0	0	0	0	0	0	0	0	0	0	0	0	0	0	NaN	NaN	NaN	NaN	NaN	NaN	NaN	NaN	NaN	NaN	NaN	NaN	NaN				0	0	0	0	0	0	0	0	0	0	0	0	0	0	0	0	0
Tango2	mat	chrX:13511024-13513248	0	0	0	0	0	0	0	0	0	0	0	0	0	0	0.863003	0.264016	0.814374	0.26159	NaN	NaN	NaN	NaN	NaN	NaN	NaN	NaN	NaN	154.87	129.07	0.8334	2.25	0	1.9	0	0	0	0	0	0	0	0	2.25	0	0	0	0	0
CG2930	zyg	chrX:3766453-3772857	0	0	0	0	0	0	0	0	0	0	0	0	0	0	1.34507	0.575034	0.605366	0.417772	0.89	1.1	1.01	0.88	4.94	6.35	43.28	47.34	150.541	5.03	6.63	NaN	0	0	2.67	0	0	0	0	0	0	0	0	0	0	0	0	0	0
RpL27	mat	chr3R:21509459-21510813	0	0	0	0	0	0	0	0	0	0	0	0	0	0	1.44148	0.926574	1.36906	0.918697	NaN	NaN	NaN	NaN	NaN	NaN	NaN	NaN	NaN	2248.37	2136.17	0.9501	1.29	0	3.08	0	0	0	1.29	0	0	0	0	0	0	0	0	0	0
CG2200	mat	chrX:12988546-12989770	0	0	0	0	0	0	0	0	0	0	0	0	0	0	0.96152	0.398238	0.882683	0.392722	NaN	NaN	NaN	NaN	NaN	NaN	NaN	NaN	NaN	382.73	350.9	0.9168	0	0	4.98	0	0	0	0	0	0	0	0	0	0	0	0	0	0
norpA	mat	chrX:4216658-4256487	0	0	0	0	0	0	0	0	0	0	0	0	0	0	-0.14254	-0.390807	-0.187452	-0.147331	NaN	NaN	NaN	NaN	NaN	NaN	NaN	NaN	NaN	280.77	291.73	1.039	1.35	0	10.77	0	0	0	0	0	0	0	0	1.35	0	0	0	0	0
bw	zyg	chr2R:19415327-19426016	0	0	0	0	0	0	0	0	0	0	0	0	0	0	0.885677	0.337526	0.950628	0.368499	0.42	0.28	0.29	0.42	0.57	0.4	1.26	0.99	195	40.67	40.7	1.0007	0	0	1.04	0	0	0	0	0	0	0	0	0	0	0	0	0	0
Su(Ste):CR42440		chrU:9696724-9697478	0	0	0	0	0	0	0	0	0	0	0	0	0	0	NaN	NaN	NaN	NaN	NaN	NaN	NaN	NaN	NaN	NaN	NaN	NaN	NaN				0	0	0	0	0	0	0	0	0	0	0	0	0	0	0	0	0
CG5800	mat	chrX:17530315-17533038	0	0	0	0	0	0	0	0	0	0	0	0	0	0	1.34779	0.875906	1.19992	0.733279	NaN	NaN	NaN	NaN	NaN	NaN	NaN	NaN	NaN	285.83	321.47	1.1247	0	0	1.68	0	0	0	0	0	0	0	0	0	0	0	0	0	0
CG42337		chr3L:21177559-21186228	86.6925	59.3543	31.4638	-1.46221	0	0	0	0	86.6925	59.3543	31.4638	86.6925	59.3543	31.4638	0.016987	0.046233	-0.12819	-0.119591	NaN	NaN	NaN	NaN	NaN	NaN	NaN	NaN	NaN	1.8	3.8	NaN	0	0	1.35	0	0	0	0	0	0	0	0	0	0	0	0	0	0
Vps16A	matzyg	chr3R:5092753-5095958	0	0	0	0	0	0	0	0	0	0	0	0	0	0	0.39503	0.130701	0.303391	0.102414	44.44	13.57	24.15	6.78	2.03	1.36	23.13	27.27	90	238.83	245.77	1.0291	2.74	0	4.86	0	0	0	0	0	0	0	0	2.74	0	0	0	0	0
Nap1	mat	chr2R:19792695-19794837	0	0	0	0	0	0	0	0	0	0	0	0	0	0	1.20729	0.741537	0.975458	0.638892	NaN	NaN	NaN	NaN	NaN	NaN	NaN	NaN	NaN	2057.2	1774.17	0.8624	2.99	0	8.55	0	0	0	0	0	1.37	0	0	1.62	0	0	0	0	0
mRpS16	mat	chr2R:10060484-10061041	0	0	0	0	0	0	0	0	0	0	0	0	0	0	1.08753	0.531834	1.27445	0.763585	NaN	NaN	NaN	NaN	NaN	NaN	NaN	NaN	NaN	360.63	307.47	0.8526	0	0	0	0	0	0	0	0	0	0	0	0	0	0	0	0	0
CG8360	mat	chr2L:8213178-8214135	0	0	0	0	0	0	0	0	0	0	0	0	0	0	0.27464	-0.330486	0.255658	-0.340969	NaN	NaN	NaN	NaN	NaN	NaN	NaN	NaN	NaN	70.15	78.8	1.1233	1.72	0	6.21	0	0	0	0	0	0	0	0	1.72	0	0	0	0	0
CG32758	mat	chrX:5613767-5632072	86.6925	62.534	69.7925	-0.312835	0	0	0	0	86.6925	62.534	69.7925	86.6925	62.534	69.7925	1.10972	0.533049	0.199487	0.205462	NaN	NaN	NaN	NaN	NaN	NaN	NaN	NaN	NaN	152.1	239.77	1.5764	2.19	5.33	8.81	0	0	0	0	0	0	0	0	2.19	0	1.11	4.22	0	2.12
CG5604	mat	chr2L:10281942-10292278	0	0	0	0	0	0	0	0	0	0	0	0	0	0	0.496988	0.240397	0.352116	0.045186	NaN	NaN	NaN	NaN	NaN	NaN	NaN	NaN	NaN	738.83	713.4	0.9656	2.45	0	4.33	0	0	0	0	0	0	0	0	2.45	0	0	0	0	0
CG9960		chr2L:2758426-2759710	0	0	0	0	0	0	0	0	0	0	0	0	0	0	NaN	NaN	NaN	NaN	NaN	NaN	NaN	NaN	NaN	NaN	NaN	NaN	NaN				0	0	0	0	0	0	0	0	0	0	0	0	0	0	0	0	0
CG14358		chr3R:9918214-9922557	0	0	0	0	0	0	0	0	0	0	0	0	0	0	-0.161126	-0.118415	-0.2904	-0.123478	NaN	NaN	NaN	NaN	NaN	NaN	NaN	NaN	NaN	2.2	2.6	NaN	0	0	0	0	0	0	0	0	0	0	0	0	0	0	0	0	0
ATPsyn-beta	mat	chr4:1052439-1055175	249.704	261.795	154.459	-0.692997	0	0	0	0	140.042	157.395	86.9545	140.042	157.395	86.9545	1.35714	0.808894	1.15539	0.589662	NaN	NaN	NaN	NaN	NaN	NaN	NaN	NaN	NaN	1990.73	2070.17	1.0399	2.1	0	3.82	0	0	0	0	0	0	0	0	2.1	0	0	0	0	0
l(2)gl	mat	chr2L:9835-21372	0	0	0	0	0	0	0	0	0	0	0	0	0	0	1.44812	1.12477	1.69101	1.11915	NaN	NaN	NaN	NaN	NaN	NaN	NaN	NaN	NaN	327.83	245	0.7473	2.44	0	5.57	0	0	0	0	0	0	0	0	2.44	0	0	0	0	0
CG7457	mat	chr3L:7714902-7719542	405.306	211.98	122.423	-1.72714	0	0	0	0	208.951	112.879	68.0763	208.951	112.879	68.0763	1.14102	0.621158	0.645457	0.423088	NaN	NaN	NaN	NaN	NaN	NaN	NaN	NaN	NaN	253.5	241.5	0.9527	0	0	1.53	0	0	0	0	0	0	0	0	0	0	0	0	0	0
CG8310	mat	chrX:2473276-2474330	0	0	0	0	0	0	0	0	0	0	0	0	0	0	-0.289416	-0.272188	-0.265976	-0.258164	NaN	NaN	NaN	NaN	NaN	NaN	NaN	NaN	NaN	17.07	2.8	NaN	0	0	2.54	0	0	0	0	0	0	0	0	0	0	0	0	0	0
CG8027	mat	chr2R:5091912-5094626	0	0	0	0	0	0	0	0	0	0	0	0	0	0	0.701932	0.195382	0.400448	0.109442	NaN	NaN	NaN	NaN	NaN	NaN	NaN	NaN	NaN	386.1	89.3	0.2313	3.67	1.64	1.94	0	0	0	0	0	0	1.86	0	1.81	0	0	0	1.64	0
Su(var)2-HP2	mat	chr2R:10494658-10505550	0	0	0	0	0	0	0	0	0	0	0	0	0	0	1.58744	1.16473	0.823488	0.570117	NaN	NaN	NaN	NaN	NaN	NaN	NaN	NaN	NaN	193.8	231.33	1.1937	0	0	3.3	0	0	0	0	0	0	0	0	0	0	0	0	0	0
GstE9	matzyg	chr2R:14296515-14297340	0	0	0	0	0	0	0	0	0	0	0	0	0	0	0.600676	0.179515	0.635773	0.164009	3.31	4.69	3.49	4.69	3.95	3.3	9.56	7.18	170.195	8.7	61.6	NaN	0	0	0	0	0	0	0	0	0	0	0	0	0	0	0	0	0
CG33632		chr2R:8409527-8410236	0	0	0	0	0	0	0	0	0	0	0	0	0	0	-0.088231	-0.513484	-0.008089	-0.431778	NaN	NaN	NaN	NaN	NaN	NaN	NaN	NaN	NaN				0	0	0	0	0	0	0	0	0	0	0	0	0	0	0	0	0
CG15639		chr2L:13304864-13306755	408.27	68.3635	23.4548	-4.12156	0	0	0	0	408.27	68.3635	23.4548	408.27	68.3635	23.4548	-0.52593	-0.284694	-0.21477	0.003302	NaN	NaN	NaN	NaN	NaN	NaN	NaN	NaN	NaN	33.1	50.1	1.5136	0	1.09	0	0	0	0	0	0	0	0	0	0	0	1.09	0	0	0
CG12201	zyg	chr3R:7797415-7798627	0	0	0	0	0	0	0	0	0	0	0	0	0	0	0.455788	-0.060311	0.508833	-0.066929	0	0	0	0.02	0	0.19	1.68	0.99	195	3.2	3.4	NaN	0	0	0	0	0	0	0	0	0	0	0	0	0	0	0	0	0
CG34298		chr3R:25825516-25826125	0	0	0	0	0	0	0	0	0	0	0	0	0	0	0.992206	0.253897	0.838553	0.079412	NaN	NaN	NaN	NaN	NaN	NaN	NaN	NaN	NaN				0	0	0	0	0	0	0	0	0	0	0	0	0	0	0	0	0
CG1850		chr2R:3146597-3148756	0	0	0	0	0	0	0	0	0	0	0	0	0	0	0.173066	0.321035	-0.065445	0.170446	NaN	NaN	NaN	NaN	NaN	NaN	NaN	NaN	NaN	4.53	6.47	NaN	0	0	1.45	0	0	0	0	0	0	0	0	0	0	0	0	0	0
CG9548	mat	chr2L:6490150-6490828	0	0	0	0	0	0	0	0	0	0	0	0	0	0	1.63018	1.13456	1.58545	1.09893	NaN	NaN	NaN	NaN	NaN	NaN	NaN	NaN	NaN	882.4	838.6	0.9504	0	0	3.85	0	0	0	0	0	0	0	0	0	0	0	0	0	0
CG30152	mat	chr2R:16558707-16560059	0	0	0	0	0	0	0	0	0	0	0	0	0	0	0.32355	0.031562	0.294963	0.020782	NaN	NaN	NaN	NaN	NaN	NaN	NaN	NaN	NaN	279.33	277.8	0.9945	0	0	0.92	0	0	0	0	0	0	0	0	0	0	0	0	0	0
CG6333		chr3L:17473232-17474775	0	0	0	0	0	0	0	0	0	0	0	0	0	0	-0.068576	-0.007537	0.028216	0.090887	NaN	NaN	NaN	NaN	NaN	NaN	NaN	NaN	NaN	13.1	18.6	NaN	0	0	0	0	0	0	0	0	0	0	0	0	0	0	0	0	0
Cbp53E	zyg	chr2R:12861464-12883566	138.56	46.1056	13.7297	-3.33513	0	0	0	0	138.56	46.1056	13.7297	138.56	46.1056	13.7297	-0.255089	-0.109051	-0.17148	-0.138237	0	0	0	0	0.02	0.09	0.58	0.49	195	6.3	7.67	1.2175	0	0	0	0	0	0	0	0	0	0	0	0	0	0	0	0	0
CG14079	zyg	chr3L:19091098-19092164	0	0	0	0	0	0	0	0	0	0	0	0	0	0	0.355119	-0.081945	0.340194	-0.08435	0.06	0.09	0.26	0.14	0.06	0.59	2.51	4.68	195	5.43	3.83	NaN	0	0	0	0	0	0	0	0	0	0	0	0	0	0	0	0	0
RpL26	mat	chr3L:18892173-18893024	0	0	0	0	0	0	0	0	0	0	0	0	0	0	1.51394	0.906515	1.53173	0.873178	NaN	NaN	NaN	NaN	NaN	NaN	NaN	NaN	NaN	3049.33	2671.9	0.8762	0	0	5.06	0	0	0	0	0	0	0	0	0	0	0	0	0	0
Obp19a		chrX:20286756-20287371	0	0	0	0	0	0	0	0	0	0	0	0	0	0	-0.312804	-0.268281	-0.374581	-0.312799	NaN	NaN	NaN	NaN	NaN	NaN	NaN	NaN	NaN	2	2.33	NaN	0	0	0	0	0	0	0	0	0	0	0	0	0	0	0	0	0
CG7556	matzyg	chrX:19071029-19073988	62.9817	133.547	124.711	0.985584	0	0	0	0	62.9817	133.547	124.711	62.9817	133.547	124.711	1.17097	0.517028	0.78704	0.408548	50.36	47.03	13.07	4.32	1.69	2.74	24.63	32.79	90	341.43	307.13	0.8995	2.51	2.8	4.33	0	0	0	0	0	0	0	0	2.51	0	2.8	0	0	0
CG10307	zyg	chr2R:17576416-17577758	0	0	0	0	0	0	0	0	0	0	0	0	0	0	1.04902	0.757371	1.03834	0.795865	0.12	0	0	0	1.14	2.73	18.48	21.73	168.514	2.83	2.53	NaN	0	0	0	0	0	0	0	0	0	0	0	0	0	0	0	0	0
msl-1	mat	chr2L:18683719-18688796	0	0	0	0	0	0	0	0	0	0	0	0	0	0	1.35627	1.08523	1.07421	0.71119	NaN	NaN	NaN	NaN	NaN	NaN	NaN	NaN	NaN	155.23	223.63	1.4406	1.98	0	3.58	0	0	0	0	0	0	0	0	1.98	0	0	0	0	0
corn	zyg	chr3L:7136085-7150173	86.6925	535.249	819.203	3.24024	0	0	0	0	86.6925	535.249	819.203	86.6925	535.249	819.203	1.92846	1.24981	0.606493	0.776189	2.36	5.72	3.88	4.35	6.73	8.1	138.7	161.77	98.5135	16.23	19.53	NaN	9.81	5.44	25.23	0	0	0	1.84	0	2.48	0	0	5.49	0	2.06	3.38	0	0
CG32457		chr3L:22980741-22981362	0	0	0	0	0	0	0	0	0	0	0	0	0	0	NaN	NaN	NaN	NaN	NaN	NaN	NaN	NaN	NaN	NaN	NaN	NaN	NaN				0	0	0	0	0	0	0	0	0	0	0	0	0	0	0	0	0
CG11597	zyg	chr3L:11813427-11815287	0	0	0	0	0	0	0	0	0	0	0	0	0	0	1.03559	0.356123	0.875918	0.317568	0	0	0	0	0	0	6.39	11.36	177.027	16.4	6.37	0.3884	0	0	2.12	0	0	0	0	0	0	0	0	0	0	0	0	0	0
CG3740	mat	chrX:1562032-1563312	120.777	67.3036	16.59	-2.86395	0	0	0	0	120.777	67.3036	16.59	120.777	67.3036	16.59	1.03079	0.643965	0.96612	0.588989	NaN	NaN	NaN	NaN	NaN	NaN	NaN	NaN	NaN	67.33	62	0.9208	1.36	0	0	0	0	0	0	0	1.36	0	0	0	0	0	0	0	0
CG1024	mat	chr3R:2204117-2206050	0	0	0	0	0	0	0	0	0	0	0	0	0	0	1.4395	0.862402	1.22534	0.813107	NaN	NaN	NaN	NaN	NaN	NaN	NaN	NaN	NaN	355.53	368.3	1.0359	0	0	9.06	0	0	0	0	0	0	0	0	0	0	0	0	0	0
CG6153	matzyg	chr2L:12692985-12693892	0	0	0	0	0	0	0	0	0	0	0	0	0	0	1.04173	0.608812	1.05545	0.593492	64.63	33.65	28.25	9.65	3.72	6.46	33.23	26.6	90	302.43	264.8	0.8756	0	0	2.09	0	0	0	0	0	0	0	0	0	0	0	0	0	2.09
mRpL2	matzyg	chr3L:11113958-11115141	0	0	0	0	0	0	0	0	0	0	0	0	0	0	1.22586	0.726511	1.2182	0.742509	26.19	21.12	8.54	4.41	4.37	13.57	56.66	85.06	90	164.17	154.67	0.9421	0	1.48	0	0	0	0	0	0	0	0	0	0	0	0	0	1.48	0
CG2789	mat	chr2L:559610-560523	0	0	0	0	0	0	0	0	0	0	0	0	0	0	0.088976	-0.180132	0.126318	-0.163909	NaN	NaN	NaN	NaN	NaN	NaN	NaN	NaN	NaN	576.8	544.87	0.9446	1.32	0	1.04	0	0	0	0	0	0	0	0	1.32	0	0	0	0	0
kdn	mat	chrX:6246313-6255226	314.168	490.203	435.345	0.470624	0	0	0	0	314.168	490.203	435.345	314.168	490.203	435.345	1.95696	1.16135	0.863246	0.606124	NaN	NaN	NaN	NaN	NaN	NaN	NaN	NaN	NaN				22.63	10.41	19.38	1.26	0	5.86	2	0	6.1	2.73	0	4.68	4.27	4.5	1.64	0	0
CG5830	mat	chr3L:15985752-15997835	0	0	0	0	0	0	0	0	0	0	0	0	0	0	1.47705	0.840853	0.346804	0.301034	NaN	NaN	NaN	NaN	NaN	NaN	NaN	NaN	NaN	103.7	111.77	1.0778	4.96	0	6.49	0	0	0	3.11	0	0	0	0	1.85	0	0	0	0	0
Or85b		chr3R:4335798-4337080	0	0	0	0	0	0	0	0	0	0	0	0	0	0	-0.714166	-0.331987	-0.747034	-0.386345	NaN	NaN	NaN	NaN	NaN	NaN	NaN	NaN	NaN	12.3	23	1.8699	0	0	0	0	0	0	0	0	0	0	0	0	0	0	0	0	0
CG6860	matzyg	chr2L:17367508-17384147	89.6563	346.587	574.93	2.68091	0	0	0	0	56.3131	202.441	340.381	56.3131	202.441	340.381	1.81116	1.19533	0.583533	0.611364	65.11	31.46	28.7	8.41	3.23	3.95	78.83	89.19	90	323.13	370.13	1.1455	20.15	5.59	30.47	0	1.68	0	1.71	0	3.07	3.65	0	10.04	0	3	2.59	0	1.83
Cpr72Eb		chr3L:16358096-16358750	0	0	0	0	0	0	0	0	0	0	0	0	0	0	-0.657168	-0.381144	-0.682817	-0.368775	NaN	NaN	NaN	NaN	NaN	NaN	NaN	NaN	NaN	21.43	26.73	NaN	0	0	0	0	0	0	0	0	0	0	0	0	0	0	0	0	0
Mpk2	mat	chr3R:19976137-19977668	0	0	0	0	0	0	0	0	0	0	0	0	0	0	-0.11981	-0.389366	-0.143395	-0.406918	NaN	NaN	NaN	NaN	NaN	NaN	NaN	NaN	NaN	297.27	338.2	1.1377	0	0	1.84	0	0	0	0	0	0	0	0	0	0	0	0	0	0
CG8750		chr3L:13835687-13836117	0	0	0	0	0	0	0	0	0	0	0	0	0	0	-0.34925	-0.143407	-0.22144	-0.041396	NaN	NaN	NaN	NaN	NaN	NaN	NaN	NaN	NaN	2.57	1.3	NaN	0	0	0	0	0	0	0	0	0	0	0	0	0	0	0	0	0
Golgin84	mat	chr3R:20181789-20183645	98.5479	48.7553	24.599	-2.00222	0	0	0	0	98.5479	48.7553	24.599	98.5479	48.7553	24.599	0.918438	0.563391	0.7997	0.513341	NaN	NaN	NaN	NaN	NaN	NaN	NaN	NaN	NaN	421.63	442.8	1.0502	0	0	0	0	0	0	0	0	0	0	0	0	0	0	0	0	0
scpr-C	mat	chr3R:7051241-7052204	0	0	0	0	0	0	0	0	0	0	0	0	0	0	0.878981	0.143313	0.848555	0.135132	NaN	NaN	NaN	NaN	NaN	NaN	NaN	NaN	NaN	120.53	167.07	1.3861	0	0	1	0	0	0	0	0	0	0	0	0	0	0	0	0	0
Cht3	zyg	chr2L:22892289-22918647	315.65	113.409	41.189	-2.93799	0	0	0	0	200.06	72.0731	25.7431	200.06	72.0731	25.7431	NaN	NaN	NaN	NaN	0.1	0.06	0.18	0.22	0.22	0.06	0.41	0.37	195				0	0	0	0	0	0	0	0	0	0	0	0	0	0	0	0	0
spn-F	mat	chr3R:27080863-27082388	0	0	0	0	0	0	0	0	0	0	0	0	0	0	0.289418	0.091895	0.249448	0.147979	NaN	NaN	NaN	NaN	NaN	NaN	NaN	NaN	NaN	360.43	383.9	1.0651	0	0	0	0	0	0	0	0	0	0	0	0	0	0	0	0	0
CG34148		chr3R:17703591-17704408	0	0	0	0	0	0	0	0	0	0	0	0	0	0	0.242797	-0.063384	0.157672	-0.030624	NaN	NaN	NaN	NaN	NaN	NaN	NaN	NaN	NaN				0	0	1.31	0	0	0	0	0	0	0	0	0	0	0	0	0	0
CG42565	mat	chr2R:18547987-18548894	0	0	0	0	0	0	0	0	0	0	0	0	0	0	NaN	NaN	NaN	NaN	NaN	NaN	NaN	NaN	NaN	NaN	NaN	NaN	NaN				0	0	0	0	0	0	0	0	0	0	0	0	0	0	0	0	0
CG31106	zyg	chr3R:21042020-21044430	0	0	0	0	0	0	0	0	0	0	0	0	0	0	-0.695365	-0.594676	-0.721146	-0.600188	0	0	0	0	0.03	0.06	0.41	0.41	195	15.7	8.9	0.5669	0	0	0	0	0	0	0	0	0	0	0	0	0	0	0	0	0
Cyp4d2	zyg	chrX:2070923-2072761	0	0	0	0	0	0	0	0	0	0	0	0	0	0	0.640209	0.150156	0.610485	0.208498	1.12	1.48	1.82	1.62	2.16	1.78	17.79	20.7	169.565	34.9	38.95	1.116	0	0	0	0	0	0	0	0	0	0	0	0	0	0	0	0	0
CG33494	zyg	chr3R:21319280-21320883	0	0	0	0	0	0	0	0	0	0	0	0	0	0	0.222558	-0.170342	0.208111	-0.132389	0	0	0	0.06	0.55	0.13	0.62	1.03	195	77.77	24.2	0.3112	0	0	0.73	0	0	0	0	0	0	0	0	0	0	0	0	0	0
CG1902	mat	chr2R:5481587-5493129	0	0	0	0	0	0	0	0	0	0	0	0	0	0	0.518857	0.19096	-0.015346	-0.10566	NaN	NaN	NaN	NaN	NaN	NaN	NaN	NaN	NaN	650.07	627.6	0.9654	0	0	1.72	0	0	0	0	0	0	0	0	0	0	0	0	0	0
CG1340	zyg	chr3R:26551808-26553719	0	0	0	0	0	0	0	0	0	0	0	0	0	0	-0.344314	-0.313407	-0.395488	-0.320842	0	0	0	0	0	0	0.9	0.67	195	17.73	21.3	1.2014	0	1.41	5.6	0	0	0	0	0	0	0	0	0	0	1.41	0	0	0
CG18682		chr3R:25947744-25948985	107.439	82.1422	26.3152	-2.02955	0	0	0	0	107.439	82.1422	26.3152	107.439	82.1422	26.3152	-0.220067	-0.352459	-0.351697	-0.31963	NaN	NaN	NaN	NaN	NaN	NaN	NaN	NaN	NaN	13.3	22.05	1.6579	0	0	0	0	0	0	0	0	0	0	0	0	0	0	0	0	0
Muc14A	zyg	chrX:15903160-15955708	0	0	0	0	0	0	0	0	0	0	0	0	0	0	NaN	NaN	NaN	NaN	0	0	0	0	0	0	0	0.02	195				0	0	0	0	0	0	0	0	0	0	0	0	0	0	0	0	0
CG9068	zyg	chr2R:12170939-12174955	0	0	0	0	0	0	0	0	0	0	0	0	0	0	-0.407263	-0.221467	-0.522551	-0.360323	0	0	0	0	0	0.01	0.32	0.55	195	11.27	10.5	NaN	0	0	0	0	0	0	0	0	0	0	0	0	0	0	0	0	0
CG7839	mat	chr3L:11067870-11071836	0	0	0	0	0	0	0	0	0	0	0	0	0	0	0.168913	0.001842	0.261568	0.018882	NaN	NaN	NaN	NaN	NaN	NaN	NaN	NaN	NaN	350.63	384.07	1.0954	1	0	0	0	0	0	0	0	0	0	0	1	0	0	0	0	0
zip	matzyg	chr2R:20878470-20898996	709.841	1741.94	2434.73	1.77819	0	0	0	0	508.299	1044	1493.1	508.299	1044	1493.1	2.19739	1.64891	0.925029	1.06024	128.4	111.81	143.07	116.04	95.09	51.32	206.55	238.29	90	371.6	346.83	0.9333	19.5	6.2	23.31	0	2.21	0	3.46	0	6.12	2.63	0	5.08	0	2.22	3.98	0	0
CG7031		chr3R:18630012-18632211	0	0	0	0	0	0	0	0	0	0	0	0	0	0	-0.395551	-0.207411	-0.359246	-0.173793	NaN	NaN	NaN	NaN	NaN	NaN	NaN	NaN	NaN	6.37	20.17	NaN	0	0	0	0	0	0	0	0	0	0	0	0	0	0	0	0	0
Pcmt	mat	chr3R:1378544-1380033	0	0	0	0	0	0	0	0	0	0	0	0	0	0	0.776823	0.268015	0.603971	0.261094	NaN	NaN	NaN	NaN	NaN	NaN	NaN	NaN	NaN				0	0	1.23	0	0	0	0	0	0	0	0	0	0	0	0	0	0
Sod	mat	chr3L:11105380-11106838	0	0	0	0	0	0	0	0	0	0	0	0	0	0	0.030244	-0.233464	0.236951	-0.113152	NaN	NaN	NaN	NaN	NaN	NaN	NaN	NaN	NaN	1636.03	1527.7	0.9338	0	0	1.28	0	0	0	0	0	0	0	0	0	0	0	0	0	0
CG18568	zyg	chr2R:9859105-9860336	0	0	0	0	0	0	0	0	0	0	0	0	0	0	1.02083	0.280981	0.924518	0.224888	0	0	0.04	0	0.32	0.47	4.82	4.64	195	5.4	12.03	NaN	0	0	0	0	0	0	0	0	0	0	0	0	0	0	0	0	0
CG4706		chr3R:6962898-6965467	0	0	0	0	0	0	0	0	0	0	0	0	0	0	-0.496167	-0.313341	-0.424717	-0.278494	NaN	NaN	NaN	NaN	NaN	NaN	NaN	NaN	NaN	6.6	6	NaN	0	0	0	0	0	0	0	0	0	0	0	0	0	0	0	0	0
CG40801	matzyg	chrU:2929198-2929912	0	0	0	0	0	0	0	0	0	0	0	0	0	0	NaN	NaN	NaN	NaN	0.83	0.78	0.05	0.16	0	0	0.26	0.29	195				0	0	0	0	0	0	0	0	0	0	0	0	0	0	0	0	0
Mur82C		chr3R:367257-368937	0	0	0	0	0	0	0	0	0	0	0	0	0	0	NaN	NaN	NaN	NaN	NaN	NaN	NaN	NaN	NaN	NaN	NaN	NaN	NaN				0	0	0	0	0	0	0	0	0	0	0	0	0	0	0	0	0
CG7705	mat	chr3R:14500375-14503278	0	0	0	0	0	0	0	0	0	0	0	0	0	0	NaN	NaN	NaN	NaN	NaN	NaN	NaN	NaN	NaN	NaN	NaN	NaN	NaN	104.47	151.3	1.4483	0	0	0	0	0	0	0	0	0	0	0	0	0	0	0	0	0
Egfr	zyg	chr2R:17410509-17446932	8665.54	13296.4	15713	0.858599	0	0	0	0	2025.79	3192.95	4019.36	2025.79	3192.95	4019.36	1.31616	1.55369	0.922821	1.35457	0.19	0.39	2	17.21	78	88.01	84.13	79.06	125.526	26.73	64.27	2.4044	84.94	20.7	124.16	3.14	13.47	10.65	6.64	2.85	11.65	3.99	8.76	23.79	0	7.76	9.85	3.09	0
CG4933	matzyg	chr3L:16345139-16346390	0	0	0	0	0	0	0	0	0	0	0	0	0	0	0.454612	0.169492	0.421424	0.19551	40.64	23.15	22.18	13.12	4.09	4.83	19.38	21.85	90	245.43	186.27	0.759	0	0	4.27	0	0	0	0	0	0	0	0	0	0	0	0	0	2.42
Alg-2	mat	chr3RHet:1894568-1899122	346.77	292.002	229.972	-0.592521	0	0	0	0	160.048	128.248	100.112	160.048	128.248	100.112	NaN	NaN	NaN	NaN	NaN	NaN	NaN	NaN	NaN	NaN	NaN	NaN	NaN	36.1	36.63	1.0147	0	0	0	0	0	0	0	0	0	0	0	0	0	0	0	0	0
obst-A	mat	chrX:20110933-20114254	0	0	0	0	0	0	0	0	0	0	0	0	0	0	-0.533943	-0.399652	-0.441373	-0.376473	NaN	NaN	NaN	NaN	NaN	NaN	NaN	NaN	NaN	7.03	41.05	5.8393	0	0	4.52	0	0	0	0	0	0	0	0	0	0	0	0	0	0
CG7431		chr3R:13577503-13583283	0	0	0	0	0	0	0	0	0	0	0	0	0	0	-0.254602	0.017933	-0.37757	-0.045009	NaN	NaN	NaN	NaN	NaN	NaN	NaN	NaN	NaN	6.4	12.77	NaN	0	0	0	0	0	0	0	0	0	0	0	0	0	0	0	0	0
JhI-21	mat	chr2L:12051747-12055982	177.09	131.427	62.3556	-1.50589	0	0	0	0	177.09	131.427	62.3556	177.09	131.427	62.3556	1.7306	0.25458	0.296665	-0.12735	NaN	NaN	NaN	NaN	NaN	NaN	NaN	NaN	NaN	740.2	813.1	1.0985	0	1.65	3.36	0	0	0	0	0	0	0	0	0	0	1.65	0	0	0
CG1288		chr3R:3033094-3034137	122.259	52.9949	30.8917	-1.98464	0	0	0	0	122.259	52.9949	30.8917	122.259	52.9949	30.8917	-0.296002	-0.104519	-0.307528	-0.096733	NaN	NaN	NaN	NaN	NaN	NaN	NaN	NaN	NaN				0	0	0	0	0	0	0	0	0	0	0	0	0	0	0	0	0
wuho	mat	chrX:6182155-6183591	0	0	0	0	0	0	0	0	0	0	0	0	0	0	1.39935	0.525022	1.37366	0.60393	NaN	NaN	NaN	NaN	NaN	NaN	NaN	NaN	NaN	197.33	216.77	1.0985	0	0	1.29	0	0	0	0	0	0	0	0	0	0	0	0	0	0
enc	mat	chr3L:3818686-3841208	126.704	216.219	207.089	0.708785	0	0	0	0	73.3552	144.676	113.842	73.3552	144.676	113.842	0.85074	0.61255	0.237926	0.195826	NaN	NaN	NaN	NaN	NaN	NaN	NaN	NaN	NaN	662.5	747	1.1275	8.68	0	16.75	0	0	0	0	0	3.72	0	0	4.96	0	0	0	0	0
CG31648	matzyg	chr2L:5526961-5527854	0	0	0	0	0	0	0	0	0	0	0	0	0	0	0.683408	0.302792	0.673698	0.287587	12.75	4.39	2.5	0.43	0.26	0.55	18.22	17.94	90	104.7	67.5	0.6447	0	0	2.31	0	0	0	0	0	0	0	0	0	0	0	0	0	0
CG13310		chr3L:8791943-8793572	0	0	0	0	0	0	0	0	0	0	0	0	0	0	-0.640416	-0.27154	-0.472559	-0.220432	NaN	NaN	NaN	NaN	NaN	NaN	NaN	NaN	NaN	9.8	4.97	NaN	0	0	0	0	0	0	0	0	0	0	0	0	0	0	0	0	0
CG42656		chr3R:3318682-3318993	0	0	0	0	0	0	0	0	0	0	0	0	0	0	NaN	NaN	NaN	NaN	NaN	NaN	NaN	NaN	NaN	NaN	NaN	NaN	NaN				0	0	0	0	0	0	0	0	0	0	0	0	0	0	0	0	0
CG31131	zyg	chr3R:23787713-23788937	0	0	0	0	0	0	0	0	0	0	0	0	0	0	NaN	NaN	NaN	NaN	0.01	0.16	5.52	30.46	67.81	31.85	105.83	155.8	119.114	5.4	104.47	19.3463	0	0	0	0	0	0	0	0	0	0	0	0	0	0	0	0	0
Neu3	matzyg	chr3R:10491558-10523057	2396.27	2992.09	3640.65	0.603406	0	0	0	0	1440.43	1803.42	2163.57	1440.43	1803.42	2163.57	2.02834	1.2813	0.248043	0.7325	28.63	16.44	8.51	1.86	1.05	0.44	30.15	50.63	90	78.4	83.53	1.0654	58.39	17.22	90.28	3	7.4	10.06	2.53	2.25	9.81	2.79	7.11	13.44	4.73	5.62	5.09	1.78	4
CG10073		chr2R:15269120-15272470	41.4938	167.464	284.891	2.77944	0	0	0	0	41.4938	167.464	284.891	41.4938	167.464	284.891	-0.301837	-0.263434	-0.259541	-0.254265	NaN	NaN	NaN	NaN	NaN	NaN	NaN	NaN	NaN	1.67	4.9	NaN	0	0	0	0	0	0	0	0	0	0	0	0	0	0	0	0	0
CG11188	mat	chr2L:6717626-6719389	0	0	0	0	0	0	0	0	0	0	0	0	0	0	0.932064	0.377256	0.898178	0.303198	NaN	NaN	NaN	NaN	NaN	NaN	NaN	NaN	NaN	257.73	262.4	1.0181	2.24	0	0	0	0	0	0	0	0	0	0	2.24	0	0	0	0	0
tRNA:CR31485:Psi		chr3R:2644987-2645060	0	0	0	0	0	0	0	0	0	0	0	0	0	0	NaN	NaN	NaN	NaN	NaN	NaN	NaN	NaN	NaN	NaN	NaN	NaN	NaN				0	0	0	0	0	0	0	0	0	0	0	0	0	0	0	0	0
CG17717	zyg	chrX:6483322-6484679	0	0	0	0	0	0	0	0	0	0	0	0	0	0	0.125358	0.077928	0.352294	0.138094	0.07	0.06	0.35	0.43	0	0	0.57	1.22	195	9.67	10.9	1.1272	2.2	0	3.1	0	0	0	0	0	0	0	0	2.2	0	0	0	0	0
RpS24	mat	chr2R:18528025-18528923	0	0	0	0	0	0	0	0	0	0	0	0	0	0	1.70579	1.39545	1.71488	1.40467	NaN	NaN	NaN	NaN	NaN	NaN	NaN	NaN	NaN	2591.13	2412.23	0.931	1.2	0	2.46	0	0	0	0	0	0	0	0	1.2	0	0	0	0	0
CG31630		chr2L:7042466-7047267	151.897	407.531	545.182	1.84364	0	0	0	0	151.897	407.531	545.182	151.897	407.531	545.182	0.636823	0.548584	0.605939	0.766089	NaN	NaN	NaN	NaN	NaN	NaN	NaN	NaN	NaN	10.8	7.37	NaN	0	0	0	0	0	0	0	0	0	0	0	0	0	0	0	0	0
CG1265	matzyg	chr3L:4254773-4256055	0	0	0	0	0	0	0	0	0	0	0	0	0	0	1.12351	0.69119	0.991161	0.599432	42.37	26.58	36.39	31.28	16.53	9.35	28.24	28.65	90	213.73	203.2	0.9507	0	0	0	0	0	0	0	0	0	0	0	0	0	0	0	0	0
eIF4E-5	zyg	chr3L:7887979-7889114	0	0	0	0	0	0	0	0	0	0	0	0	0	0	1.64956	0.490967	1.70464	0.600564	0.52	0.06	0.17	0.45	0.11	0.74	3.33	3.42	195	11.73	20.8	1.7732	0	0	0	0	0	0	0	0	0	0	0	0	0	0	0	0	0
Pms2	mat	chr2R:11255576-11259021	0	0	0	0	0	0	0	0	0	0	0	0	0	0	0.155537	-0.189117	0.247871	-0.019693	NaN	NaN	NaN	NaN	NaN	NaN	NaN	NaN	NaN	329.07	325.87	0.9903	1.43	0	6.65	0	0	0	0	0	0	0	0	1.43	0	0	0	0	0
CG14180	zyg	chr3L:9465969-9467604	0	0	0	0	0	0	0	0	0	0	0	0	0	0	1.0756	0.222545	1.01302	0.140821	0	0.18	0.15	0.6	3.03	6.99	13.85	7.63	158.423	1.83	10.5	NaN	0	0	2.52	0	0	0	0	0	0	0	0	0	0	0	0	0	0
CG4658	mat	chr2L:9957286-9960170	0	0	0	0	0	0	0	0	0	0	0	0	0	0	0.468546	0.232263	0.352001	0.133897	NaN	NaN	NaN	NaN	NaN	NaN	NaN	NaN	NaN	448.57	485.03	1.0813	0	0	1.71	0	0	0	0	0	0	0	0	0	0	0	0	0	0
CG34306	zyg	chr3R:752642-764363	178.572	89.0315	25.7431	-2.79424	0	0	0	0	178.572	89.0315	25.7431	178.572	89.0315	25.7431	-0.302473	-0.215099	-0.144241	0.136148	0.17	0.07	0.17	0.18	0.34	0	1.61	0	195				0	0	0	0	0	0	0	0	0	0	0	0	0	0	0	0	0
scaf6	mat	chr3L:17029965-17035659	72.6142	215.689	297.476	2.03445	0	0	0	0	72.6142	215.689	297.476	72.6142	215.689	297.476	0.478682	0.238949	0.334688	0.043626	NaN	NaN	NaN	NaN	NaN	NaN	NaN	NaN	NaN	79.5	75.57	0.9506	2.05	0	5.7	0	0	0	0	0	0	0	0	2.05	0	0	0	0	0
Sox21a		chr3L:14096580-14101218	22.9698	71.5432	80.0897	1.80187	0	0	0	0	22.9698	71.5432	80.0897	22.9698	71.5432	80.0897	0.0247	0.008366	-0.181434	-0.07122	NaN	NaN	NaN	NaN	NaN	NaN	NaN	NaN	NaN	52.03	76.03	NaN	2.85	0	2.72	0	0	0	1.63	0	1.22	0	0	0	0	0	0	0	0
Faf	mat	chr2L:18706260-18708688	128.927	49.2853	21.1666	-2.60669	0	0	0	0	128.927	49.2853	21.1666	128.927	49.2853	21.1666	1.02073	0.404478	0.873536	0.435346	NaN	NaN	NaN	NaN	NaN	NaN	NaN	NaN	NaN	784.97	799.93	1.0191	2.57	0	6.96	0	0	0	0	0	0	0	0	2.57	0	0	0	0	0
CG42299	matzyg	chrX:15468979-15469716	0	0	0	0	0	0	0	0	0	0	0	0	0	0	0.18164	0.413969	0.18164	0.413969	0.15	0.12	0.13	0.09	0.27	0.2	0.69	0.54	195	9.23	2.9	NaN	0	0	0	0	0	0	0	0	0	0	0	0	0	0	0	0	0
CG2118	mat	chr3R:27616667-27619628	144.487	401.172	362.12	1.32552	0	0	0	0	144.487	401.172	362.12	144.487	401.172	362.12	1.21943	0.60981	0.447133	0.253071	NaN	NaN	NaN	NaN	NaN	NaN	NaN	NaN	NaN	494	473.23	0.958	0	0	0	0	0	0	0	0	0	0	0	0	0	0	0	0	0
Su(var)3-3	mat	chr3L:20219516-20223351	0	0	0	0	0	0	0	0	0	0	0	0	0	0	-0.167634	-0.306583	-0.280819	-0.292486	NaN	NaN	NaN	NaN	NaN	NaN	NaN	NaN	NaN	28.8	14.97	NaN	0	0	0	0	0	0	0	0	0	0	0	0	0	0	0	0	0
CG1246	zyg	chr3L:2648066-2650205	0	0	0	0	0	0	0	0	0	0	0	0	0	0	-0.012465	-0.158715	0.229499	0.003352	0.19	0.02	0.13	0.26	0.41	0.12	6.57	9.03	176.186	11.73	19.73	NaN	0	0	0	0	0	0	0	0	0	0	0	0	0	0	0	0	0
CG8046	zyg	chr2R:5049541-5052455	402.342	183.892	94.3914	-2.09169	0	0	0	0	238.59	97.5107	52.6304	238.59	97.5107	52.6304	-0.430368	-0.452608	-0.657135	-0.551217	0.11	0	0.04	0	0.03	0	0.32	0.35	195	4.9	11.6	NaN	0	0	0	0	0	0	0	0	0	0	0	0	0	0	0	0	0
CG6015	mat	chr3R:17857871-17860116	0	0	0	0	0	0	0	0	0	0	0	0	0	0	1.45087	0.967108	1.28857	0.887648	NaN	NaN	NaN	NaN	NaN	NaN	NaN	NaN	NaN	305.1	279.87	0.9173	0	0	1.82	0	0	0	0	0	0	0	0	0	0	0	0	0	0
CG17917	zyg	chr3R:2167689-2168595	0	0	0	0	0	0	0	0	0	0	0	0	0	0	0.211195	-0.052302	0.216839	-0.006336	0	0	0	0	0.22	0.07	3.16	4.28	195	13.27	10.57	NaN	0	0	0	0	0	0	0	0	0	0	0	0	0	0	0	0	0
CG8272	matzyg	chr2R:4775910-4778904	84.4696	137.787	176.769	1.06536	0	0	0	0	84.4696	137.787	176.769	84.4696	137.787	176.769	0.682531	0.156069	0.466577	0.205861	13.48	4.44	1.74	0.41	0.37	1.01	6.44	6.37	90	165.03	149.83	0.9079	0	2.01	4.03	0	0	0	0	0	0	0	0	0	0	0	2.01	0	0
nimB4		chr2L:13968279-13969973	0	0	0	0	0	0	0	0	0	0	0	0	0	0	-0.273091	-0.020766	-0.222174	-0.07977	NaN	NaN	NaN	NaN	NaN	NaN	NaN	NaN	NaN	8.03	15.63	NaN	0	0	0	0	0	0	0	0	0	0	0	0	0	0	0	0	0
CG8915	mat	chrX:17135294-17139028	0	0	0	0	0	0	0	0	0	0	0	0	0	0	0.729362	0.202689	0.396908	0.126434	NaN	NaN	NaN	NaN	NaN	NaN	NaN	NaN	NaN	610.73	583.57	0.9555	2.01	0	4.48	0	0	0	0	0	0	0	0	2.01	0	0	0	0	0
Eig71Ea		chr3L:15642219-15642755	0	0	0	0	0	0	0	0	0	0	0	0	0	0	-0.533056	-0.55359	-0.378852	-0.521946	NaN	NaN	NaN	NaN	NaN	NaN	NaN	NaN	NaN	11.8	10.4	0.8814	0	0	0	0	0	0	0	0	0	0	0	0	0	0	0	0	0
SmD2	mat	chr3R:2170721-2171642	0	0	0	0	0	0	0	0	0	0	0	0	0	0	NaN	NaN	NaN	NaN	NaN	NaN	NaN	NaN	NaN	NaN	NaN	NaN	NaN				0	0	0	0	0	0	0	0	0	0	0	0	0	0	0	0	0
CG10911		chr2R:13940051-13941569	0	0	0	0	0	0	0	0	0	0	0	0	0	0	-0.177896	0.072156	-0.234429	-0.10627	NaN	NaN	NaN	NaN	NaN	NaN	NaN	NaN	NaN	2.3	2.67	NaN	0	0	0	0	0	0	0	0	0	0	0	0	0	0	0	0	0
CG5290	mat	chr3L:17902582-17905657	211.174	95.3909	41.7611	-2.3382	0	0	0	0	211.174	95.3909	41.7611	211.174	95.3909	41.7611	0.280396	-0.013911	0.264903	0.043405	NaN	NaN	NaN	NaN	NaN	NaN	NaN	NaN	NaN	144.5	138.13	0.9559	0	0	2.55	0	0	0	0	0	0	0	0	0	0	0	0	0	0
WDR79	mat	chr2L:6125888-6127762	0	0	0	0	0	0	0	0	0	0	0	0	0	0	NaN	NaN	NaN	NaN	NaN	NaN	NaN	NaN	NaN	NaN	NaN	NaN	NaN				0	0	0	0	0	0	0	0	0	0	0	0	0	0	0	0	0
CG9941	mat	chrX:13612766-13616058	58.5359	93.2711	85.2383	0.542179	0	0	0	0	58.5359	93.2711	85.2383	58.5359	93.2711	85.2383	0.577806	0.327872	0.372171	0.25811	NaN	NaN	NaN	NaN	NaN	NaN	NaN	NaN	NaN	261.83	285.97	1.0922	1.6	0	1.94	0	0	0	0	0	0	0	0	1.6	0	0	0	0	0
Adgf-A	matzyg	chr3L:17744817-17757253	224.511	335.458	311.778	0.47373	0	0	0	0	92.6202	166.934	197.936	92.6202	166.934	197.936	0.578488	0.045406	0.016863	-0.133787	8.24	5.75	7.05	9.46	4.19	5.46	14.08	18.97	90	51.2	29.03	0.567	10.78	0	7.85	1.84	3.2	2.87	0	0	1.01	0	0	1.86	0	0	0	0	0
Gip	mat	chrX:10222909-10223882	0	0	0	0	0	0	0	0	0	0	0	0	0	0	0.472194	-0.085342	0.476158	-0.087489	NaN	NaN	NaN	NaN	NaN	NaN	NaN	NaN	NaN	820.23	813.43	0.9917	0	0	0	0	0	0	0	0	0	0	0	0	0	0	0	0	0
CG30115	zyg	chr2R:14441623-14499260	208.951	362.485	235.693	0.173741	0	0	0	0	134.855	271.864	185.35	134.855	271.864	185.35	1.02393	0.032988	-0.041013	0.019364	0.09	0.26	0.13	0.11	2.48	3.6	10.16	11.42	169.249	20.57	17.03	NaN	11.82	4.12	57.41	0	1.57	0	0	0	2.26	0	0	7.99	0	0	4.12	0	0
CG18577		chr3R:7021825-7023007	969.177	2188.16	1715.64	0.823911	0	0	0	0	431.239	956.029	915.311	431.239	956.029	915.311	-0.481873	-0.396439	-0.423344	-0.374113	NaN	NaN	NaN	NaN	NaN	NaN	NaN	NaN	NaN	3.13	2.57	NaN	12.14	1.86	10.19	0	3.96	0	2.37	0	2.7	0	0	3.11	0	1.86	0	0	0
CG32392	zyg	chr3L:6749722-6756346	262.3	762.597	888.996	1.76096	0	0	0	0	125.222	626.4	774.582	125.222	626.4	774.582	0.075035	0.088048	-0.053018	-0.115875	0	0.07	0.11	0.15	0.49	1.13	1.06	2.05	195	10.7	6.87	NaN	33.07	19	42.49	0	9.5	4.6	1.03	0	7.52	0	3.67	6.75	6.06	3.65	4.72	4.57	10.86
CG6201	mat	chr2L:11110556-11113063	0	0	0	0	0	0	0	0	0	0	0	0	0	0	-0.120237	-0.388688	-0.062905	-0.236333	NaN	NaN	NaN	NaN	NaN	NaN	NaN	NaN	NaN	94.53	117.03	1.238	0	0	0	0	0	0	0	0	0	0	0	0	0	0	0	0	0
Osi14		chr3R:2124853-2126472	0	0	0	0	0	0	0	0	0	0	0	0	0	0	-0.140639	0.053078	-0.204235	-0.015595	NaN	NaN	NaN	NaN	NaN	NaN	NaN	NaN	NaN	21.67	92.3	4.2593	0	0	0	0	0	0	0	0	0	0	0	0	0	0	0	0	0
CG10494	mat	chr2R:17403600-17406611	0	0	0	0	0	0	0	0	0	0	0	0	0	0	0.823972	0.423062	0.53366	0.263756	NaN	NaN	NaN	NaN	NaN	NaN	NaN	NaN	NaN	16.2	9.07	NaN	0	0	1.61	0	0	0	0	0	0	0	0	0	0	0	0	0	0
mew	zyg	chrX:13108441-13152523	251.186	408.061	593.236	1.23985	0	0	0	0	138.56	187.602	283.746	138.56	187.602	283.746	1.09989	0.842773	0.282254	0.724267	0.14	0.12	0.09	0.05	0.35	0.85	37.1	50.55	168.514	34.27	39.8	1.1614	80.06	8.68	89.3	1.43	19.75	10.52	4.3	0	16.81	0	8.23	19.02	0	7.4	1.28	0	0
nrm	zyg	chr3L:22991540-23031258	177.09	202.971	171.049	-0.050073	0	0	0	0	122.259	101.75	115.558	122.259	101.75	115.558	0.729312	0.00238	-0.130828	-0.204216	0	0.04	0.02	0	0.11	0.04	0.31	0.42	195	7.57	4.47	NaN	3.09	0	12.83	0	0	0	0	0	0	0	0	3.09	0	0	0	0	0
Lis-1	mat	chr2R:12066308-12072612	0	0	0	0	0	0	0	0	0	0	0	0	0	0	0.61277	0.390962	0.366334	0.108013	NaN	NaN	NaN	NaN	NaN	NaN	NaN	NaN	NaN	44.67	36.87	0.8254	4.47	0	11.91	0	0	0	0	0	0	2.05	0	2.42	0	0	0	0	0
Or22a	zyg	chr2L:1520612-1522151	0	0	0	0	0	0	0	0	0	0	0	0	0	0	-0.047757	-0.47077	-0.018578	-0.343018	0	0	0.04	0.62	2.57	1.61	3.59	5.15	193.423	8	15.2	NaN	0	0	0	0	0	0	0	0	0	0	0	0	0	0	0	0	0
na		chrX:14161685-14170664	0	0	0	0	0	0	0	0	0	0	0	0	0	0	0.099648	0.043384	-0.033632	-0.059373	NaN	NaN	NaN	NaN	NaN	NaN	NaN	NaN	NaN	2.4	2.57	NaN	0	0	2.31	0	0	0	0	0	0	0	0	0	0	0	0	0	0
poly	mat	chr3R:9187573-9192625	0	0	0	0	0	0	0	0	0	0	0	0	0	0	0.902052	0.378525	0.558473	0.183741	NaN	NaN	NaN	NaN	NaN	NaN	NaN	NaN	NaN	774.17	630.77	0.8148	1.44	0	6.69	0	0	0	0	0	0	0	0	1.44	0	0	0	0	0
Gr59c		chr2R:18989999-18991256	0	0	0	0	0	0	0	0	0	0	0	0	0	0	-1.11218	-0.791446	-0.933097	-0.661822	NaN	NaN	NaN	NaN	NaN	NaN	NaN	NaN	NaN	4.2	6.53	NaN	0	0	0	0	0	0	0	0	0	0	0	0	0	0	0	0	0
CG14185		chr3L:20099193-20100657	0	0	0	0	0	0	0	0	0	0	0	0	0	0	-0.007789	-0.146881	0.094141	-0.050002	NaN	NaN	NaN	NaN	NaN	NaN	NaN	NaN	NaN	28.33	29.17	NaN	1.48	0	0.85	0	0	0	0	0	1.48	0	0	0	0	0	0	0	0
CG13308		chr3L:8801643-8802192	497.926	299.421	67.5042	-2.88288	0	0	0	0	497.926	299.421	67.5042	497.926	299.421	67.5042	-0.240342	0.038308	-0.601616	-0.174855	NaN	NaN	NaN	NaN	NaN	NaN	NaN	NaN	NaN	17.97	31.6	1.7585	0	0	0	0	0	0	0	0	0	0	0	0	0	0	0	0	0
CG5174	mat	chr2R:14308914-14313726	0	0	0	0	0	0	0	0	0	0	0	0	0	0	0.032303	-0.015057	-0.153817	-0.293198	NaN	NaN	NaN	NaN	NaN	NaN	NaN	NaN	NaN	803.13	824.27	1.0263	0	0	0	0	0	0	0	0	0	0	0	0	0	0	0	0	0
mud	matzyg	chrX:14141875-14152633	2306.61	1931.67	1671.01	-0.465051	0	0	0	0	2306.61	1931.67	1671.01	2306.61	1931.67	1671.01	2.57946	2.29531	2.05495	1.87301	186.21	117.13	210.63	174.28	148.63	100.55	229.58	270.51	90	11.2	27.4	2.4464	21.2	3.51	22.39	1.77	5.22	4.75	1.37	0	2.42	2.19	0	3.48	0	3.51	0	0	0
snoRNA:Me28S-A992		chr2R:10510780-10510851	0	0	0	0	0	0	0	0	0	0	0	0	0	0	NaN	NaN	NaN	NaN	NaN	NaN	NaN	NaN	NaN	NaN	NaN	NaN	NaN				0	0	0	0	0	0	0	0	0	0	0	0	0	0	0	0	0
CG32595		chrX:14612305-14612975	398.637	99.1005	50.3421	-2.98524	0	0	0	0	260.818	84.7919	40.0449	260.818	84.7919	40.0449	0.012121	0.364068	0.137871	0.409031	NaN	NaN	NaN	NaN	NaN	NaN	NaN	NaN	NaN	50.1	15.6	0.3114	0	0	0	0	0	0	0	0	0	0	0	0	0	0	0	0	0
rgr	mat	chr2R:4487937-4498743	0	0	0	0	0	0	0	0	0	0	0	0	0	0	1.41966	0.406842	-0.065137	-0.077915	NaN	NaN	NaN	NaN	NaN	NaN	NaN	NaN	NaN	23.45	17.75	0.7569	10.87	0	9.25	0	2.28	0	1.08	0	1.43	3.04	0	3.04	0	0	0	0	0
RpS28a		chr3R:25848125-25848320	0	0	0	0	0	0	0	0	0	0	0	0	0	0	1.68485	0.454245	1.81249	0.586348	NaN	NaN	NaN	NaN	NaN	NaN	NaN	NaN	NaN	32.17	39.23	NaN	0	0	0	0	0	0	0	0	0	0	0	0	0	0	0	0	0
CG31665	zyg	chr2L:1836629-1858551	0	0	0	0	0	0	0	0	0	0	0	0	0	0	0.062063	0.107305	-0.252634	-0.064254	0	0	0.03	0.07	0.26	0.38	0.87	0.77	195	2.13	2.1	NaN	0	0	0	0	0	0	0	0	0	0	0	0	0	0	0	0	0
CG7448		chr3L:21942924-21943951	409.752	251.196	112.126	-1.86963	0	0	0	0	214.138	191.842	97.8239	214.138	191.842	97.8239	-0.249786	-0.042394	-0.281916	-0.198128	NaN	NaN	NaN	NaN	NaN	NaN	NaN	NaN	NaN	78.9	120.6	1.5285	0	0	0	0	0	0	0	0	0	0	0	0	0	0	0	0	0
Hsc70-3	mat	chrX:11695728-11700394	0	0	0	0	0	0	0	0	0	0	0	0	0	0	0.959579	0.138618	0.402914	0.21258	NaN	NaN	NaN	NaN	NaN	NaN	NaN	NaN	NaN	1786.43	1777.7	0.9951	2.22	0	9.2	0	0	0	0	0	0	0	0	2.22	0	0	0	0	0
CG42366	zyg	chr2L:9926612-9930378	0	0	0	0	0	0	0	0	0	0	0	0	0	0	-0.307916	-0.287357	-0.337506	-0.282941	0	0.03	0.07	0.14	0.13	0.02	0.16	0.25	195	7.9	9.7	1.2278	0	0	1.82	0	0	0	0	0	0	0	0	0	0	0	0	0	0
CG3651	mat	chr2L:22121835-22125142	55.5721	102.81	138.441	1.31683	0	0	0	0	55.5721	102.81	138.441	55.5721	102.81	138.441	1.23508	0.769638	0.875315	0.451697	NaN	NaN	NaN	NaN	NaN	NaN	NaN	NaN	NaN	644.63	780.77	1.2112	2.08	0	5.77	0	0	0	0	0	0	0	0	2.08	0	0	0	0	0
mmy	mat	chr2L:6468537-6473919	95.584	156.865	109.837	0.200527	0	0	0	0	95.584	156.865	109.837	95.584	156.865	109.837	1.1411	0.107482	0.247444	-0.102788	NaN	NaN	NaN	NaN	NaN	NaN	NaN	NaN	NaN	480.3	433.6	0.9028	1.95	0	9.49	0	0	0	0	0	0	0	0	1.95	0	0	0	0	0
CG7918		chr3R:3885005-3912767	248.963	93.2711	43.4773	-2.5176	0	0	0	0	248.963	93.2711	43.4773	248.963	93.2711	43.4773	-0.588033	-0.325224	-0.294103	-0.18654	NaN	NaN	NaN	NaN	NaN	NaN	NaN	NaN	NaN	9.2	9.1	0.9891	1.11	0	2.95	0	0	0	0	0	0	0	0	1.11	0	0	0	0	0
CG7168	mat	chr3R:14050623-14051769	0	0	0	0	0	0	0	0	0	0	0	0	0	0	1.42227	0.994074	1.47561	1.0481	NaN	NaN	NaN	NaN	NaN	NaN	NaN	NaN	NaN	176.2	165.67	0.9402	0	0	1.53	0	0	0	0	0	0	0	0	0	0	0	0	0	0
CG5577		chr3L:17832881-17834504	0	0	0	0	0	0	0	0	0	0	0	0	0	0	0.040279	0.032142	-0.178386	-0.08922	NaN	NaN	NaN	NaN	NaN	NaN	NaN	NaN	NaN	11.67	21.83	NaN	0	0	0	0	0	0	0	0	0	0	0	0	0	0	0	0	0
CG4140	mat	chr2L:15006582-15007404	0	0	0	0	0	0	0	0	0	0	0	0	0	0	1.75872	1.22782	1.6757	1.14808	NaN	NaN	NaN	NaN	NaN	NaN	NaN	NaN	NaN	217.9	195.57	0.8975	0	0	3.07	0	0	0	0	0	0	0	0	0	0	0	0	0	0
Las	mat	chr3L:20423697-20425456	0	0	0	0	0	0	0	0	0	0	0	0	0	0	0.847707	0.653593	0.78031	0.547672	NaN	NaN	NaN	NaN	NaN	NaN	NaN	NaN	NaN	309.87	309.9	1.0001	0	0	4.42	0	0	0	0	0	0	0	0	0	0	0	0	0	0
gdl-ORF39		chr3L:15502544-15503937	0	0	0	0	0	0	0	0	0	0	0	0	0	0	NaN	NaN	NaN	NaN	NaN	NaN	NaN	NaN	NaN	NaN	NaN	NaN	NaN				0	0	0	0	0	0	0	0	0	0	0	0	0	0	0	0	0
CG42511	mat	chr3R:5230096-5233579	0	0	0	0	0	0	0	0	0	0	0	0	0	0	NaN	NaN	NaN	NaN	NaN	NaN	NaN	NaN	NaN	NaN	NaN	NaN	NaN				0	0	0	0	0	0	0	0	0	0	0	0	0	0	0	0	0
l(2)35Bd	mat	chr2L:15009940-15011772	3404.72	5464.84	5022.77	0.560948	0	0	0	0	2336.25	2842.65	2605.78	2336.25	2842.65	2605.78	1.39405	0.493233	1.07383	0.452479	NaN	NaN	NaN	NaN	NaN	NaN	NaN	NaN	NaN	559.43	532.97	0.9527	10.35	1.96	12.67	0	2.92	0	0	0	2.49	0	0	4.94	0	1.96	0	0	0
Ugt	mat	chr3L:18865846-18871352	0	0	0	0	0	0	0	0	0	0	0	0	0	0	0.568619	0.454991	0.24981	0.168208	NaN	NaN	NaN	NaN	NaN	NaN	NaN	NaN	NaN	342.7	347.33	1.0135	0	0	2.92	0	0	0	0	0	0	0	0	0	0	0	0	0	2.06
CG16718	mat	chr3R:15459139-15468466	0	0	0	0	0	0	0	0	0	0	0	0	0	0	0.367911	-0.310042	-0.255245	-0.29328	NaN	NaN	NaN	NaN	NaN	NaN	NaN	NaN	NaN	317.07	423.1	1.3344	2.37	0	4.08	0	0	0	0	0	0	0	0	2.37	0	0	0	0	0
Smvt		chr3R:27585237-27587299	0	0	0	0	0	0	0	0	0	0	0	0	0	0	-0.408949	-0.176439	-0.426925	-0.256158	NaN	NaN	NaN	NaN	NaN	NaN	NaN	NaN	NaN	9.23	20.17	NaN	0	0	0	0	0	0	0	0	0	0	0	0	0	0	0	0	0
CG8297	matzyg	chr2R:11822372-11823443	0	0	0	0	0	0	0	0	0	0	0	0	0	0	1.52486	0.731082	1.44544	0.730476	39.47	39.62	34.6	23.36	15.66	20.7	76.07	85.3	90	162.53	140.43	0.864	2	0	5.29	0	0	0	0	0	0	0	0	2	0	0	0	0	0
CG15863	mat	chr2R:5846623-5848459	1621.96	1582.96	1096.08	-0.565382	0	0	0	0	1124.04	1271.88	910.734	1124.04	1271.88	910.734	0.90511	0.356934	1.05431	0.550657	NaN	NaN	NaN	NaN	NaN	NaN	NaN	NaN	NaN	205.97	235.5	1.1434	6.47	1.1	10.65	0	3.37	0	0	0	0	0	0	3.1	0	1.1	0	0	3.45
CG10019		chr2L:3745691-3752309	0	0	0	0	0	0	0	0	0	0	0	0	0	0	-0.373128	-0.079522	-0.377124	-0.181696	NaN	NaN	NaN	NaN	NaN	NaN	NaN	NaN	NaN	27.3	44.05	1.6136	0	0	0	0	0	0	0	0	0	0	0	0	0	0	0	0	0
CG4678		chrX:16590164-16604512	0	0	0	0	0	0	0	0	0	0	0	0	0	0	NaN	NaN	NaN	NaN	NaN	NaN	NaN	NaN	NaN	NaN	NaN	NaN	NaN	1.5	2.67	NaN	0	0	0	0	0	0	0	0	0	0	0	0	0	0	0	0	0
lectin-28C		chr2L:7857089-7857931	155.602	260.205	355.827	1.19332	0	0	0	0	109.662	208.27	296.904	109.662	208.27	296.904	-0.479499	-0.498529	-0.535298	-0.52511	NaN	NaN	NaN	NaN	NaN	NaN	NaN	NaN	NaN	4.3	2.9	NaN	4.37	0	3.21	0	0	0	0	0	1.55	0	0	2.82	0	0	0	0	0
CG11191		chr2R:3888153-3889625	0	0	0	0	0	0	0	0	0	0	0	0	0	0	-0.029044	0.053558	-0.101446	0.003798	NaN	NaN	NaN	NaN	NaN	NaN	NaN	NaN	NaN	3.87	11.37	NaN	0	0	0	0	0	0	0	0	0	0	0	0	0	0	0	0	0
CG3104		chr2L:2849731-2855307	0	0	0	0	0	0	0	0	0	0	0	0	0	0	-0.377244	-0.637731	-0.230118	-0.242142	NaN	NaN	NaN	NaN	NaN	NaN	NaN	NaN	NaN	22.2	4.07	NaN	0	0	0	0	0	0	0	0	0	0	0	0	0	0	0	0	0
Vha13	mat	chr3R:15468979-15470126	0	0	0	0	0	0	0	0	0	0	0	0	0	0	0.554145	0.016913	0.590231	0.076757	NaN	NaN	NaN	NaN	NaN	NaN	NaN	NaN	NaN	1372.47	1231.93	0.8976	0	0	6.26	0	0	0	0	0	0	0	0	0	0	0	0	0	0
CG1701		chr2R:3296397-3296865	413.456	477.484	220.819	-0.904872	0	0	0	0	352.698	352.946	131.576	352.698	352.946	131.576	-0.041447	-0.085293	-0.405646	-0.225671	NaN	NaN	NaN	NaN	NaN	NaN	NaN	NaN	NaN				0	0	1.63	0	0	0	0	0	0	0	0	0	0	0	0	0	0
[truncated: 10,894 more rows]
[truncated: 10 more columns]
